# Supplementary material for: Discovery and Biosynthesis of the Novel Glycotetrapeptide Antibiotic Biffamycin A
Source: Angew Chem Int Ed Engl. 2026 May 6;65(26):e11349. doi: 10.1002/anie.202511349 (PMC13285481; doi:10.1002/anie.202511349)
Supplement: Supplementary file 3 — Supporting File 3: anie72473‐sup‐0003‐Data.zip. [file ANIE-65-e11349-s002.zip]

Archive with 51 entries (51 files):
- Python Scripts/assemble_conformers_V2.py
- Python Scripts/build_orca_NMR_jobs_from_xyz.py
- Python Scripts/extract_nmr_shifts_with_weights_V2.py
- Python Scripts/orca_goat_processor_V4.py
- GOAT-xTB_Ensembles/1_3R/CPD_1_3R_run1.finalensemble.xyz
- GOAT-xTB_Ensembles/1_3R/CPD_1_3R_run1.finalensemble_annotated.xyz
- GOAT-xTB_Ensembles/1_3R/CPD_1_3R_run1.inp
- GOAT-xTB_Ensembles/1_3S/CPD_1_3S_N1_run1.finalensemble.xyz
- GOAT-xTB_Ensembles/1_3S/CPD_1_3S_N1_run1.finalensemble_annotated.xyz
- GOAT-xTB_Ensembles/1_3S/CPD_1_3S_N1_run1.inp
- GOAT-xTB_Ensembles/6_3R/CPD_6_NH3_3R_run1.finalensemble.xyz
- GOAT-xTB_Ensembles/6_3R/CPD_6_NH3_3R_run1.finalensemble_annotated.xyz
- GOAT-xTB_Ensembles/6_3R/CPD_6_NH3_3R_run1.inp
- GOAT-xTB_Ensembles/6_3S/CPD_6_NH3_3S_Run1.finalensemble.xyz
- GOAT-xTB_Ensembles/6_3S/CPD_6_NH3_3S_Run1.finalensemble_annotated.xyz
- GOAT-xTB_Ensembles/6_3S/CPD_6_NH3_3S_Run1.inp
- GOAT-xTB_Ensembles/7_3R/CPD_7_3R_run2.finalensemble.xyz
- GOAT-xTB_Ensembles/7_3R/CPD_7_3R_run2.inp
- GOAT-xTB_Ensembles/7_3S/CPD_7_3S_run1.finalensemble.xyz
- GOAT-xTB_Ensembles/7_3S/CPD_7_3S_run1.finalensemble_annotated.xyz
- GOAT-xTB_Ensembles/7_3S/CPD_7_3S_run1.inp
- r2SCAN3c_ensembles/1_3R/CPD_1_3R_combined_conformers.xyz
- r2SCAN3c_ensembles/1_3S/CPD_1_3S_combined_conformers.xyz
- r2SCAN3c_ensembles/6_3R/Chemical_Shift_Tables.txt
- r2SCAN3c_ensembles/6_3R/CPD_6_NH3_3R_combined_conformers.xyz
- r2SCAN3c_ensembles/6_3R/CPD_6_NH3_3R_Final_Chemical_Shifts.csv
- r2SCAN3c_ensembles/6_3R/CPD_6_NH3_3R_NMR_spectrum_C_weighted_average.csv
- r2SCAN3c_ensembles/6_3R/CPD_6_NH3_3R_NMR_spectrum_C_weighted_average.png
- r2SCAN3c_ensembles/6_3R/CPD_6_NH3_3R_NMR_spectrum_H_weighted_average.csv
- r2SCAN3c_ensembles/6_3R/CPD_6_NH3_3R_NMR_spectrum_H_weighted_average.png
- r2SCAN3c_ensembles/6_3S/3S_Final_Chemical_Shifts.csv
- r2SCAN3c_ensembles/6_3S/Chemical_Shift_Tables.txt
- r2SCAN3c_ensembles/6_3S/CPD_6_NH3_3S_combined_conformers.xyz
- r2SCAN3c_ensembles/6_3S/CPD_6_NH3_3S_NMR_spectrum_C_weighted_average.csv
- r2SCAN3c_ensembles/6_3S/CPD_6_NH3_3S_NMR_spectrum_C_weighted_average.png
- r2SCAN3c_ensembles/6_3S/CPD_6_NH3_3S_NMR_spectrum_H_weighted_average.csv
- r2SCAN3c_ensembles/6_3S/CPD_6_NH3_3S_NMR_spectrum_H_weighted_average.png
- r2SCAN3c_ensembles/7_3R/CPD_7_3R_Chemical_Shift_Tables.txt
- r2SCAN3c_ensembles/7_3R/CPD_7_3R_combined_conformers.xyz
- r2SCAN3c_ensembles/7_3R/CPD_7_3R_Final_Chemical_Shifts.csv
- r2SCAN3c_ensembles/7_3R/CPD_7_3R_NMR_spectrum_C_weighted_average.csv
- r2SCAN3c_ensembles/7_3R/CPD_7_3R_NMR_spectrum_C_weighted_average.png
- r2SCAN3c_ensembles/7_3R/CPD_7_3R_NMR_spectrum_H_weighted_average.csv
- r2SCAN3c_ensembles/7_3R/CPD_7_3R_NMR_spectrum_H_weighted_average.png
- r2SCAN3c_ensembles/7_3S/CPD_7_3S_Chemical_Shift_Tables.txt
- r2SCAN3c_ensembles/7_3S/CPD_7_3S_combined_conformers.xyz
- r2SCAN3c_ensembles/7_3S/CPD_7_3S_Final_Chemical_Shifts.csv
- r2SCAN3c_ensembles/7_3S/CPD_7_3S_NMR_spectrum_C_weighted_average.csv
- r2SCAN3c_ensembles/7_3S/CPD_7_3S_NMR_spectrum_C_weighted_average.png
- r2SCAN3c_ensembles/7_3S/CPD_7_3S_NMR_spectrum_H_weighted_average.csv
- r2SCAN3c_ensembles/7_3S/CPD_7_3S_NMR_spectrum_H_weighted_average.png
