# Supplementary material for: Discovery and Biosynthesis of the Novel Glycotetrapeptide Antibiotic Biffamycin A
Source: Angew Chem Int Ed Engl. 2026 May 6;65(26):e11349. doi: 10.1002/anie.202511349 (PMC13285481; doi:10.1002/anie.202511349)
Supplement: Supplementary file 3 — Supporting File 3: anie72473‐sup‐0003‐Data.zip. [file ANIE-65-e11349-s002.zip › Python Scripts/assemble_conformers_V2.py]

#!/usr/bin/env python3
import os
import re
import math
import pandas as pd
import matplotlib.pyplot as plt
import logging

# Conversion factor: 1 Hartree = 2625.499639 kJ/mol
HAR2KJMOL = 2625.499639

def read_xyz_file(path):
    """Read XYZ file, return: natoms, header_string, energy (Har), coordinate_lines."""
    with open(path, "r") as f:
        lines = f.read().splitlines()

    natoms = int(lines[0].strip())

    # Example header:
    # Coordinates from ORCA-job CPD_6_3S_MODEL_14_oNMR_Compound_1 E -2252.870438834289
    header = lines[1].strip()

    # Extract energy (final Hartree energy)
    m = re.search(r"E\s+(-?\d+\.\d+)", header)
    if not m:
        raise ValueError(f"Could not extract energy from header: {header}")
    energy = float(m.group(1))

    coords = lines[2:2+natoms]
    return natoms, header, energy, coords

def build_new_header(model_name, energy, e_rel):
    """Return the converted header string."""
    # Format:
    # "E_rel=XXX kJ/mol (E = -2252.870438834289 Har) CPD_6_3S_MODEL_14"
    return f"E_rel={e_rel:.6f} kJ/mol (E = {energy:.12f} Har) {model_name}"


def print_welcome_screen(suggested_prefix=""):
    """Print a concise welcome screen with inputs and outputs."""
    print("\n" + "=" * 78)
    print("ORCA CONFORMER ASSEMBLER + PRUNING + BOLTZMANN WEIGHTING")
    print("=" * 78)
    print("What this program does:")
    print("  1) Reads final conformer XYZ files from MODEL_0 ... MODEL_N")
    print("  2) Extracts energies and computes relative energies (kJ/mol)")
    print("  3) Prunes conformers using an E_rel spacing threshold of 0.20 kJ/mol")
    print("  4) Computes Boltzmann fractions for the pruned set at 298 K")
    print("  5) Writes combined structures, CSV summaries, and energy plots")
    print("\nFiles/folders required:")
    print("  - MODEL_i directories (i = 0..N)")
    print("  - In each MODEL_i, one final .xyz file (non-_trj.xyz)")
    if suggested_prefix:
        print(f"  - Prefix (suggested from files): {suggested_prefix}")
    else:
        print("  - Prefix (for example: CPD_7_3S)")
    print("  - Highest model index N")
    print("\nOutputs generated (prefix = chosen prefix):")
    print("  - <prefix>_conformer_energies.csv")
    print("  - <prefix>_pruned_conformer_energies.csv")
    print("  - <prefix>_combined_conformers.xyz")
    print("  - <prefix>_conformer_energies.png")
    print("  - <prefix>_conformer_energies.svg")
    print("  - assemble_conformers_log.txt")
    print("=" * 78 + "\n")

def main():
    # Setup logging
    log_filename = "assemble_conformers_log.txt"
    logging.basicConfig(
        level=logging.INFO,
        format="%(asctime)s - %(levelname)s - %(message)s",
        handlers=[
            logging.FileHandler(log_filename, mode="w", encoding="utf-8"),
            logging.StreamHandler()  # Also print to console
        ]
    )
    logger = logging.getLogger()
    
    logger.info("\n=== ORCA Conformer Assembler ===")
    
    # Suggest prefix from MODEL_0
    suggested_prefix = ""
    if os.path.isdir("MODEL_0"):
        xyz_files = [f for f in os.listdir("MODEL_0") 
                     if f.endswith(".xyz") and not f.endswith("_trj.xyz")]
        if xyz_files:
            filename = xyz_files[0]
            parts = filename.split("_MODEL_")
            if len(parts) > 1:
                suggested_prefix = parts[0]

    print_welcome_screen(suggested_prefix=suggested_prefix)
    
    prefix = input(f"Enter the file prefix (suggested: {suggested_prefix}): ").strip()
    if not prefix:
        prefix = suggested_prefix
    logger.info(f"Using file prefix: {prefix}")
    
    N = int(input("Enter the number of models (maximum index): ").strip())
    logger.info(f"Number of models: {N}")

    data = []

    # Loop over directories MODEL_0 ... MODEL_N
    for i in range(N+1):
        dirname = f"MODEL_{i}"
        if not os.path.isdir(dirname):
            logger.warning(f"Directory {dirname} not found, skipping.")
            continue

        # Look for the final xyz file: CPD_6_3S_MODEL_14_oNMR_Compound_1.xyz
        xyz_files = [f for f in os.listdir(dirname)
                     if f.endswith(".xyz") and not f.endswith("_trj.xyz")]

        if len(xyz_files) == 0:
            logger.warning(f"No final XYZ found in {dirname}")
            continue

        # Expect only one final .xyz per directory
        xyz_path = os.path.join(dirname, xyz_files[0])
        nat, hdr, energy, coords = read_xyz_file(xyz_path)
        data.append({
            "model": i,
            "model_name": f"MODEL_{i}",
            "energy": energy,
            "natoms": nat,
            "coords": coords
        })

    if len(data) == 0:
        logger.error("No models loaded. Exiting.")
        return

    # Determine minimum energy and compute relative energies
    energies = [d["energy"] for d in data]
    e_min = min(energies)

    for d in data:
        d["E_rel"] = (d["energy"] - e_min) * HAR2KJMOL

    # Sort by increasing relative energy
    data_sorted = sorted(data, key=lambda d: d["E_rel"])

    # Output full CSV
    csv_data_full = []
    for d in data_sorted:
        csv_data_full.append({
            "Model": d["model"],
            "Model_name": d["model_name"],
            "Energy": d["energy"],
            "Natoms": d["natoms"],
            "E_rel_kJ/mol": d["E_rel"]
        })
    df_full = pd.DataFrame(csv_data_full)
    df_csv_full = f"{prefix}_conformer_energies.csv"
    df_full.to_csv(df_csv_full, index=False)
    logger.info(f"✔ Full CSV written to: {df_csv_full}")

    # Prune conformers within 0.2 kJ/mol
    pruned_data = []
    last_e_rel = -float('inf')
    for d in data_sorted:
        if d["E_rel"] - last_e_rel >= 0.20:
            pruned_data.append(d)
            last_e_rel = d["E_rel"]

    logger.info(f"Pruned {len(data_sorted) - len(pruned_data)} conformers within 0.20 kJ/mol.")

    # Output combined XYZ (multi-model)
    combined_xyz = f"{prefix}_combined_conformers.xyz"
    with open(combined_xyz, "w") as f:
        for d in pruned_data:
            new_header = build_new_header(d["model_name"], d["energy"], d["E_rel"])
            f.write(f"{d['natoms']}\n")
            f.write(new_header + "\n")
            for line in d["coords"]:
                f.write(line + "\n")

    logger.info(f"✔ Combined XYZ written to: {combined_xyz}")

    # Output pruned CSV
    T = 298  # Kelvin
    R = 0.008314  # kJ/molK
    RT = R * T
    factors = [math.exp(-d["E_rel"] / RT) for d in pruned_data]
    sum_factors = sum(factors)
    csv_data = []
    for i, d in enumerate(pruned_data, start=1):
        factor = factors[i-1]
        fraction = factor / sum_factors
        csv_data.append({
            "Conformer": i,
            "Model_name_initial": d["model_name"],
            "Energy": d["energy"],
            "Natoms": d["natoms"],
            "E_rel_kJ/mol (unique by 0.05 kJ/mol)": d["E_rel"],
            "Boltzmann_factor": factor,
            "Boltzmann_fraction": fraction,
            "Weighting_function": fraction
        })
    df = pd.DataFrame(csv_data)
    df_csv_pruned = f"{prefix}_pruned_conformer_energies.csv"
    df.to_csv(df_csv_pruned, index=False)
    logger.info(f"✔ Pruned CSV written to: {df_csv_pruned}")

    # Plot E_rel vs conformer number (sorted order)
    plt.figure(figsize=(6,4), dpi=100)
    plt.plot(df["Conformer"], df["E_rel_kJ/mol (unique by 0.05 kJ/mol)"], marker='o', linestyle='-', color='blue')
    plt.xlabel("Conformer number")
    plt.ylabel("E_rel (kJ/mol)")
    plt.title("Relative Conformer Energies")
    plt.grid(True)

    # Save PNG and SVG
    plt.savefig(f"{prefix}_conformer_energies.png", dpi=400)
    plt.savefig(f"{prefix}_conformer_energies.svg")
    logger.info(f"✔ Plots saved as: {prefix}_conformer_energies.png and {prefix}_conformer_energies.svg")

    logger.info("\nAll tasks completed.\n")

if __name__ == "__main__":
    main()
