# Supplementary material for: Discovery and Biosynthesis of the Novel Glycotetrapeptide Antibiotic Biffamycin A
Source: Angew Chem Int Ed Engl. 2026 May 6;65(26):e11349. doi: 10.1002/anie.202511349 (PMC13285481; doi:10.1002/anie.202511349)
Supplement: Supplementary file 3 — Supporting File 3: anie72473‐sup‐0003‐Data.zip. [file ANIE-65-e11349-s002.zip › Python Scripts/build_orca_NMR_jobs_from_xyz.py]

#!/usr/bin/env python3
"""
Build ORCA two-step jobs from a multi-conformer XYZ and a template input.
This version correctly replaces all MODEL_0 occurrences with MODEL_N
in comment/header lines for each conformer.
"""

import os
import re
import zipfile
from datetime import datetime
from typing import List, Tuple


# ========================= XYZ PARSER =====================================

def parse_xyz_blocks(xyz_lines: List[str]) -> List[Tuple[int, str, List[str]]]:
    """
    Parse concatenated XYZ blocks into (natoms, comment, coords).
    """
    blocks = []
    i = 0
    n = len(xyz_lines)

    while i < n:
        # skip blank lines
        while i < n and not xyz_lines[i].strip():
            i += 1
        if i >= n:
            break

        # must start with atom count
        if not xyz_lines[i].strip().isdigit():
            i += 1
            continue

        nat = int(xyz_lines[i].strip())
        i += 1
        if i >= n:
            break

        comment = xyz_lines[i].rstrip("\n")
        i += 1

        coords = xyz_lines[i:i+nat]
        if len(coords) < nat:
            raise ValueError("Unexpected EOF while reading coordinates")

        coords = [c.rstrip("\n") for c in coords]
        i += nat

        blocks.append((nat, comment.strip(), coords))

    return blocks


# ========================= TEMPLATE SPLITTING ==============================

def find_template_geom_block(template_text: str) -> Tuple[List[str], List[str]]:
    """
    Split the template into header (before '* xyz') and footer (from '*' end).
    """
    lines = template_text.splitlines()

    # Find "* xyz ..." line
    start_idx = next(i for i, l in enumerate(lines)
                     if l.strip().startswith("* xyz"))

    # Find the '*' line closing the geometry block
    end_idx = next(i for i in range(start_idx + 1, len(lines))
                   if lines[i].strip() == "*")

    header = lines[:start_idx+1]       # include the * xyz line
    footer = lines[end_idx:]           # include the closing '*'
    return header, footer


# ========================= BUILD INPUT FROM TEMPLATE =======================

def build_inp_from_template(template_text: str,
                            coords: List[str],
                            model_index: int) -> str:
    """
    Insert coordinates and patch all MODEL_0 → MODEL_N everywhere
    (including comment headings).
    """
    header, footer = find_template_geom_block(template_text)

    # Insert coordinates
    coord_block = "\n".join("\t" + c for c in coords)
    text = "\n".join(header + [coord_block] + footer)

    # Correct substitution:
    # Replace any MODEL_0 with MODEL_<index>
    text = re.sub(r"MODEL_0\b", f"MODEL_{model_index}", text)

    return text


# ========================= SLURM TEMPLATE ==================================

SLURM_TEMPLATE = """#!/bin/bash
#SBATCH --job-name={jobname}
#SBATCH --time=48:00:00
#SBATCH --mem=128G
#SBATCH --ntasks=32
#SBATCH --cpus-per-task=1
#SBATCH --nodes=1

module load orca
module load openmpi/5.0.6/gcc-14.2.0

export OMPI_MCA_osc=^ucx
export RSH_COMMAND=ssh

ORCA_PATH=$(which orca)
echo "ORCA path: $ORCA_PATH"

"$ORCA_PATH" {inp_name} > {out_name}
"""


# ========================= ZIP BUILDER =====================================

def build_zip(xyz_path: str,
              template_path: str,
              zip_path: str,
              inp_prefix: str,
              jobname_prefix: str):

    # Load template
    with open(template_path, "r", encoding="utf-8") as f:
        template_text = f.read()

    # Load XYZ blocks
    with open(xyz_path, "r", encoding="utf-8") as f:
        xyz_lines = f.read().splitlines()

    blocks = parse_xyz_blocks(xyz_lines)
    if not blocks:
        raise ValueError("No XYZ blocks found — check formatting.")

    # Write to ZIP
    with zipfile.ZipFile(zip_path, "w", zipfile.ZIP_DEFLATED) as zf:

        for idx, (nat, comment, coords) in enumerate(blocks):

            folder = f"MODEL_{idx}"
            inp_name = f"{inp_prefix}_MODEL_{idx}_oNMR.inp"
            out_name = f"{inp_prefix}_MODEL_{idx}_oNMR.out"

            # Build input with correct MODEL_N replacement
            inp_text = build_inp_from_template(template_text, coords, idx)

            # Write input file
            zf.writestr(f"{folder}/{inp_name}", inp_text)

            # Slurm job script
            jobname = f"{jobname_prefix}{idx}"
            slurm_text = SLURM_TEMPLATE.format(
                jobname=jobname,
                inp_name=inp_name,
                out_name=out_name
            )
            zf.writestr(f"{folder}/run_MODEL_{idx}.sh", slurm_text)

    return zip_path, len(blocks)


# ========================= MAIN ===========================================

def main():
    print("=" * 70)
    print("ORCA JOB BUILDER FROM MULTI-CONFORMER XYZ")
    print("=" * 70)
    print()
    print('This script builds ORCA input files and Slurm job scripts for each conformer')
    print('from a multi-conformer XYZ file and an ORCA template input.')
    print()
    print('Path specifications:')
    print('- If the file is in the current directory, enter just the filename.')
    print('- Otherwise, enter the full path (absolute or relative).')
    print()

    xyz_path = input("Enter path to the multi-conformer XYZ file: ").strip()
    if not os.path.isfile(xyz_path):
        print(f"\nError: File '{xyz_path}' not found.")
        return

    template_path = input("Enter path to the ORCA template input file: ").strip()
    if not os.path.isfile(template_path):
        print(f"\nError: File '{template_path}' not found.")
        return

    zip_path = input("Enter output zip file (e.g. jobs.zip): ").strip()
    if not zip_path:
        print("\nError: output zip path cannot be empty.")
        return

    inp_prefix = input("Enter prefix for inp/out filenames (default: CPD_6_3S): ").strip()
    if not inp_prefix:
        inp_prefix = "CPD_6_3S"

    jobname_prefix = input("Enter Slurm job name prefix (default: 63S_Md): ").strip()
    if not jobname_prefix:
        jobname_prefix = "63S_Md"

    try:
        zip_path, n = build_zip(xyz_path, template_path, zip_path,
                                inp_prefix, jobname_prefix)

        print(f"\nSuccessfully created {n} ORCA jobs in: {zip_path}")
        print("Each job folder contains a .inp file and a run script.")

        # Log file
        log_filename = "build_orca_jobs_log.txt"
        with open(log_filename, "w") as log:
            log.write("ORCA Job Builder Log\n")
            log.write(f"Run Date: {datetime.now()}\n")
            log.write(f"Input XYZ: {os.path.abspath(xyz_path)}\n")
            log.write(f"Template File: {os.path.abspath(template_path)}\n")
            log.write(f"Output ZIP: {os.path.abspath(zip_path)}\n")
            log.write(f"Input Prefix: {inp_prefix}\n")
            log.write(f"Jobname Prefix: {jobname_prefix}\n")
            log.write(f"Conformers: {n}\n")
            log.write("Files Created:\n")

            with zipfile.ZipFile(zip_path, "r") as zf:
                for name in sorted(zf.namelist()):
                    log.write(f"  {name}\n")

        print(f"Log written to: {log_filename}")

    except Exception as e:
        print(f"\nError: {e}")
        with open("build_orca_jobs_log.txt", "w") as log:
            log.write("ERROR\n")
            log.write(str(e))


if __name__ == "__main__":
    main()
