# Supplementary material for: Discovery and Biosynthesis of the Novel Glycotetrapeptide Antibiotic Biffamycin A
Source: Angew Chem Int Ed Engl. 2026 May 6;65(26):e11349. doi: 10.1002/anie.202511349 (PMC13285481; doi:10.1002/anie.202511349)
Supplement: Supplementary file 3 — Supporting File 3: anie72473‐sup‐0003‐Data.zip. [file ANIE-65-e11349-s002.zip › Python Scripts/extract_nmr_shifts_with_weights_V2.py]

#!/usr/bin/env python3
# -*- coding: utf-8 -*-

import os
import re
import csv
import math
import logging
from collections import defaultdict, OrderedDict

try:
    import matplotlib.pyplot as plt
    import numpy as np
except ImportError:
    plt = None
    np = None

# ----------------------------------------------------------
# CONSTANTS FOR TMS REFERENCE VALUES (B3LYP/6‑311+G** in DMSO)
# ----------------------------------------------------------
REF_H = 31.912
REF_C = 184.834

# ----------------------------------------------------------
# ORCA NMR BLOCK PARSER
# ----------------------------------------------------------
def parse_orca_nmr_block(filepath):
    """
    Parse the ORCA output file and extract entries in the:
        CHEMICAL SHIELDING SUMMARY (ppm)
    table.

    Returns a list of dicts:
      [{"nucleus": int, "elem": "C" or "H", "iso": float}, ...]
    Only C and H are returned.
    """
    data = []
    inside_block = False
    header_seen = False

    with open(filepath, "r", encoding="utf-8", errors="replace") as f:
        for raw in f:
            line = raw.rstrip("\n")

            if not inside_block:
                if "CHEMICAL SHIELDING SUMMARY" in line:
                    inside_block = True
                    header_seen = False
                continue

            # Within block: skip the underlines and header lines first
            if not header_seen:
                if re.search(r"^\s*Nucleus\s+Element\s+Isotropic\s+Anisotropy", line):
                    header_seen = True
                continue

            # Table rows typically: index  element  isotropic  anisotropy
            stripped = line.strip()
            if not stripped:
                # blank line -> end of table
                break

            parts = re.split(r"\s+", stripped)
            if len(parts) < 4 or not parts[0].isdigit():
                # Encountered something that is not a data row -> likely end
                continue

            nucleus = int(parts[0])
            elem = parts[1]
            iso = float(parts[2])
            if elem in ("C", "H"):
                data.append({"nucleus": nucleus, "elem": elem, "iso": iso})

    return data


# ----------------------------------------------------------
# CHEMICAL SHIFT CALCULATION
# ----------------------------------------------------------
def compute_shift(elem, iso):
    if elem == "H":
        return REF_H - iso
    elif elem == "C":
        return REF_C - iso
    else:
        return None


# ----------------------------------------------------------
# BOLTZMANN CSV READER & WEIGHT NORMALIZATION (from pruned conformer CSV)
# ----------------------------------------------------------
def load_population_weights(csv_path, max_model_index):
    """
    Read the pruned conformer energies CSV with columns:
        Conformer,Model_name_initial,Energy,Natoms,E_rel_kJ/mol (unique by 0.05 kJ/mol),Boltzmann_factor,Boltzmann_fraction,Weighting_function

    Extract model index from Model_name_initial (e.g., MODEL_6 -> 6), and use Weighting_function as the fraction (already normalized to sum to 1.0).

    Return:
      weights_pct: OrderedDict[int -> float]  (percentages that sum to 100 over selected, but here all are selected since pruned)
      weights_frac: OrderedDict[int -> float] (fractions that sum to 1 over selected, same as Weighting_function since normalized)
    """
    if not os.path.isfile(csv_path):
        raise FileNotFoundError(f"Pruned conformer CSV not found: {csv_path}")

    weights_pct = OrderedDict()
    weights_frac = OrderedDict()
    with open(csv_path, "r", encoding="utf-8") as cf:
        reader = csv.DictReader(cf)
        for row in reader:
            try:
                model_name = row["Model_name_initial"]
                match = re.search(r"MODEL_(\d+)", model_name)
                if not match:
                    continue
                conf = int(match.group(1))
                if conf < 0 or conf > max_model_index:
                    continue
                weight_frac = float(row["Weighting_function"])
                weights_frac[conf] = weight_frac
                weights_pct[conf] = weight_frac * 100.0
            except Exception:
                # skip unparsable lines
                continue

    if not weights_frac:
        raise ValueError("No valid conformers found in pruned CSV.")

    return weights_pct, weights_frac


# ----------------------------------------------------------
# SPECTRUM CONSTRUCTION (Voigt-like: 0.5 L + 0.5 G)
# ----------------------------------------------------------
def fwhm_hz_to_ppm(fwhm_hz, spectrometer_mhz):
    # 1 ppm corresponds to spectrometer_MHz Hz for 1H (and ppm definition in general).
    # So ppm FWHM = Hz FWHM / MHz
    return fwhm_hz / spectrometer_mhz

def voigt_mixed_profile(x, x0, fwhm_ppm, mix=0.5):
    """
    Return a spectral line at center x0 with:
      - Lorentzian weight = mix
      - Gaussian weight  = 1 - mix
    Using FWHM in ppm. Normalized to unit area approximately for plotting.
    """
    # Lorentzian parameters
    gamma = fwhm_ppm / 2.0  # FWHM_L = 2*gamma
    L = (gamma / math.pi) / ((x - x0)**2 + gamma**2)

    # Gaussian parameters: FWHM_G = 2 * sqrt(2 ln 2) * sigma
    sigma = fwhm_ppm / (2.0 * math.sqrt(2.0 * math.log(2.0)))
    G = (1.0 / (sigma * math.sqrt(2.0 * math.pi))) * np.exp(-0.5 * ((x - x0) / sigma)**2)

    return mix * L + (1.0 - mix) * G

def build_population_weighted_spectrum(peaks, elem="H",
                                       fwhm_hz=8.0, spectrometer_mhz=600.0,
                                       mix=0.5, buffer_ppm=2.0):
    """
    peaks: list of (ppm_shift, amplitude_weight) where amplitude_weight
           reflects conformer population (fraction).
    elem: element type ("H" or "C")
    buffer_ppm: ppm buffer to add at either end of data range (default 2 ppm)
    Returns x, y for plotting. Axis direction is set to typical NMR conventions.
    """
    if np is None or plt is None:
        return None, None

    # Calculate x-range dynamically from data, then add buffer at either end
    if peaks:
        peak_shifts = [shift for shift, _ in peaks if shift is not None]
        if peak_shifts:
            data_min = min(peak_shifts)
            data_max = max(peak_shifts)
            x_min = data_min - buffer_ppm
            x_max = data_max + buffer_ppm
        else:
            # Fallback to default ranges if no valid peaks
            if elem == "H":
                x_min, x_max = -2.0, 12.0
            else:  # Carbon
                x_min, x_max = 0.0, 220.0
    else:
        # Fallback to default ranges if no peaks provided
        if elem == "H":
            x_min, x_max = -2.0, 12.0
        else:  # Carbon
            x_min, x_max = 0.0, 220.0

    # High resolution grid for smooth lines
    x = np.linspace(x_min, x_max, 8000)

    fwhm_ppm = fwhm_hz_to_ppm(fwhm_hz, spectrometer_mhz)
    y = np.zeros_like(x)

    # Sum lines
    for shift_ppm, amp in peaks:
        if shift_ppm is None:
            continue
        y += amp * voigt_mixed_profile(x, shift_ppm, fwhm_ppm, mix=mix)

    # Normalize to maximum = 1 for display
    if y.max() > 0:
        y = y / y.max()

    # Reverse x for conventional NMR orientation (high ppm at left)
    return x[::-1], y[::-1]


# ----------------------------------------------------------
# PLOTTING HELPER: Export plot data to CSV
# ----------------------------------------------------------
def export_plot_data_to_csv(filepath, x_data, y_data):
    """
    Export spectral plot data to CSV format.
    x_data: chemical shift (ppm)
    y_data: relative intensity
    """
    with open(filepath, "w", newline="", encoding="utf-8") as cf:
        writer = csv.writer(cf)
        writer.writerow(["Chemical_Shift_ppm", "Relative_Intensity"])
        for x_val, y_val in zip(x_data, y_data):
            writer.writerow([f"{x_val:.6f}", f"{y_val:.6f}"])


# ----------------------------------------------------------
# HELPER: Suggest filename prefix from model folders
# ----------------------------------------------------------
def suggest_prefix():
    """
    Search for MODEL folders and extract the prefix from file names.
    Returns suggested prefix or None if not found.
    """
    for i in range(100):  # Check for MODEL_0 through MODEL_99
        model_dir = f"MODEL_{i}"
        if os.path.isdir(model_dir):
            # Found at least one model, search for oNMR output file
            for filename in os.listdir(model_dir):
                if filename.endswith("_oNMR.out"):
                    # Extract prefix: e.g., "CPD_6_3S_MODEL_0_oNMR.out" -> "CPD_6_3S"
                    parts = filename.split("_MODEL_")
                    if parts:
                        return parts[0]
    return None


def print_welcome_screen(suggested_prefix=None):
    """
    Show a concise welcome/usage summary before interactive input.
    """
    print("\n" + "=" * 78)
    print("ORCA NMR SHIFT EXTRACTION + PRUNED BOLTZMANN WEIGHTING")
    print("=" * 78)
    print("What this script does:")
    print("  1) Parses CHEMICAL SHIELDING SUMMARY blocks from MODEL_i ORCA outputs")
    print("  2) Converts isotropic shieldings to chemical shifts using TMS references")
    print("  3) Applies pruned conformer populations from <prefix>_pruned_conformer_energies.csv")
    print("  4) Writes per-model and averaged shift tables + weighted spectra plots")
    print("\nReference constants used for shift conversion (B3LYP/6-311+G** in DMSO):")
    print(f"  - REF_H = {REF_H}")
    print(f"  - REF_C = {REF_C}")
    print("\nFiles/folders required:")
    print("  - MODEL_i directories (i = 0..N) with <prefix>_MODEL_i_oNMR.out files")
    print("  - <prefix>_pruned_conformer_energies.csv (Boltzmann/pruned populations)")
    print("\nInputs required:")
    if suggested_prefix:
        print(f"  - Prefix (default suggested from files): {suggested_prefix}")
    else:
        print("  - Prefix (e.g., CPD_7_3S)")
    print("  - Highest model index N (script scans MODEL_0 ... MODEL_N)")
    print("  - Optional custom 1H x-axis range")
    print("  - Optional peak labels on weighted-average spectra")
    print("\nExpected outputs (prefix = your chosen job prefix):")
    print("  - <prefix>_Chemical_Shift_Tables.txt")
    print("  - <prefix>_Final_Chemical_Shifts.csv")
    print("  - <prefix>_NMR_spectrum_H_individual_models.(png/svg/csv)")
    print("  - <prefix>_NMR_spectrum_C_individual_models.(png/svg/csv)")
    print("  - <prefix>_NMR_spectrum_H_weighted_average.(png/svg/csv)")
    print("  - <prefix>_NMR_spectrum_C_weighted_average.(png/svg/csv)")
    print("  - nmr_extraction_log.txt")
    print("=" * 78 + "\n")


# ----------------------------------------------------------
# MAIN
# ----------------------------------------------------------
def main():
    # Setup logging
    log_filename = "nmr_extraction_log.txt"
    logging.basicConfig(
        level=logging.INFO,
        format="%(asctime)s - %(levelname)s - %(message)s",
        handlers=[
            logging.FileHandler(log_filename, mode="w", encoding="utf-8"),
            logging.StreamHandler()  # Also print to console
        ]
    )
    logger = logging.getLogger()
    
    logger.info("\n=== ORCA NMR Chemical Shift Extraction with Boltzmann Weighting ===")
    logger.info("# ----------------------------------------------------------")
    logger.info("# CONSTANTS FOR TMS REFERENCE VALUES (B3LYP/6-311+G** in DMSO)")
    logger.info("# ----------------------------------------------------------")
    logger.info(f"REF_H = {REF_H}")
    logger.info(f"REF_C = {REF_C}")
    
    # Try to suggest prefix from found model files
    suggested_prefix = suggest_prefix()
    print_welcome_screen(suggested_prefix=suggested_prefix)
    if suggested_prefix:
        prefix = input(f"Enter filename prefix (suggested: {suggested_prefix}): ").strip() or suggested_prefix
    else:
        prefix = input("Enter filename prefix (e.g. CPD_6_3R): ").strip()
    logger.info(f"Using filename prefix: {prefix}")
    N = int(input("Enter highest MODEL index (N): ").strip())
    logger.info(f"Highest MODEL index: {N}")

    # Ask user about x-axis range for 1H spectra
    logger.info("\nConfiguring 1H NMR plot x-axis range...")
    use_custom_h_range = input("Use custom x-axis range for 1H plots? (y/n, default=n): ").strip().lower().startswith('y')
    
    h_x_min, h_x_max = None, None
    if use_custom_h_range:
        while True:
            try:
                h_x_min = float(input("Enter minimum ppm value: ").strip())
                h_x_max = float(input("Enter maximum ppm value: ").strip())
                if h_x_min >= h_x_max:
                    print("Error: minimum must be less than maximum. Please try again.")
                    continue
                logger.info(f"Using custom 1H x-axis range: {h_x_min} to {h_x_max} ppm")
                break
            except ValueError:
                print("Error: Please enter valid numbers.")
    else:
        logger.info("Using default 1H x-axis range (data range + 2 ppm buffer)")

    # Use the pruned conformer energies CSV for weights
    boltz_csv = f"{prefix}_pruned_conformer_energies.csv"
    logger.info(f"Loading Boltzmann statistics from pruned CSV: {boltz_csv}")
    weights_pct, weights_frac = load_population_weights(boltz_csv, max_model_index=N)
    logger.info("Selected conformers and normalized population weights (sum = 100%):")
    for k, v in weights_pct.items():
        logger.info(f"  MODEL_{k}: {v:.3f}%")

    # Ask if user wants peak labels on weighted average spectra
    add_labels = input("Do you want peak labels on the weighted average spectra? (y/n): ").strip().lower().startswith('y')
    logger.info(f"Peak labels on weighted spectra: {'Yes' if add_labels else 'No'}")

    # Accumulate per-model per-nucleus chemical shifts
    # all_results: key -> list of per-model shifts (as strings for csv), while
    # we keep a parallel numeric store for averaging
    all_results = OrderedDict()  # key string: e.g., "C_0" -> list of strings across models
    numeric_store = OrderedDict()  # key string -> dict(model_index -> float_shift)

    outfile_txt = f"{prefix}_Chemical_Shift_Tables.txt"
    outfile_csv = f"{prefix}_Final_Chemical_Shifts.csv"

    with open(outfile_txt, "w", encoding="utf-8") as out:
        out.write("ORCA NMR Chemical Shift Extraction - Reference Constants\n")
        out.write("=====================================================\n")
        out.write("TMS references (B3LYP/6-311+G** in DMSO):\n")
        out.write(f"  REF_H = {REF_H}\n")
        out.write(f"  REF_C = {REF_C}\n")
        out.write("\nChemical shift conversion:\n")
        out.write("  1H shift = REF_H - isotropic shielding\n")
        out.write("  13C shift = REF_C - isotropic shielding\n")
        out.write("\n")

        for i in range(N + 1):
            model_dir = f"MODEL_{i}"
            filename = f"{prefix}_MODEL_{i}_oNMR.out"
            filepath = os.path.join(model_dir, filename)

            out.write("\n")
            out.write("-----------------------------------------\n")
            out.write(f"MODEL_{i} CHEMICAL SHIELDING SUMMARY (ppm)\n")
            out.write("-----------------------------------------\n\n")
            out.write("  Nucleus  Element    Isotr. Shielding   Chem. Shift\n")
            out.write("  -------  -------    ----------------   -----------\n")

            if not os.path.isfile(filepath):
                out.write(f"\n*** ERROR: File not found: {filepath} ***\n")
                # For columns: we still need to pad others at the end
                continue

            parsed = parse_orca_nmr_block(filepath)

            for entry in parsed:
                nuc = entry["nucleus"]
                elem = entry["elem"]
                iso = entry["iso"]
                shift = compute_shift(elem, iso)

                out.write(f"{nuc:8d}  {elem:7s}  {iso:18.3f}  {shift:12.3f}\n")

                key = f"{elem}_{nuc}"
                if key not in all_results:
                    all_results[key] = []
                    numeric_store[key] = {}

                # Ensure padding up to current column index
                while len(all_results[key]) < i:
                    all_results[key].append("")

                all_results[key].append(f"{shift:.3f}")
                numeric_store[key][i] = shift

            # After finishing this model, pad any keys that had fewer entries
            for key in all_results:
                if len(all_results[key]) < i + 1:
                    all_results[key].append("")

    # Now build the CSV header: models, then Avg, Pruned_Avg, then Weighted_Avg
    model_headers = [f"MODEL_{i}" for i in range(N + 1)]
    headers = ["Nucleus"] + model_headers + ["Avg", "Pruned_Avg", "Weighted_Avg"]

    # Prepare spectra peak lists
    # Individual model peaks (per-model population weighting)
    H_peaks_models = []
    C_peaks_models = []
    # Weighted average peaks (one peak per nucleus at weighted average shift)
    H_peaks_weighted = []
    C_peaks_weighted = []

    # Write the CSV with averages and weighted averages
    with open(outfile_csv, "w", newline="", encoding="utf-8") as cf:
        writer = csv.writer(cf)
        writer.writerow(headers)

        for key, col_values in all_results.items():
            # Compute averages
            # Simple average across models that have numeric values
            numeric_vals = []
            present_models = []
            for idx, cell in enumerate(col_values):
                try:
                    val = float(cell)
                    numeric_vals.append(val)
                    present_models.append(idx)
                except Exception:
                    pass

            avg_val = sum(numeric_vals) / len(numeric_vals) if numeric_vals else ""

            # Pruned subset:
            # Use only models both present AND in weights (pruned conformer set)
            weighted_vals = []
            weight_subset = []
            for m_idx in present_models:
                if m_idx in weights_frac:
                    weighted_vals.append(float(col_values[m_idx]))
                    weight_subset.append(weights_frac[m_idx])

            # Simple average across only the pruned conformer subset
            pruned_avg = sum(weighted_vals) / len(weighted_vals) if weighted_vals else ""

            if weighted_vals and sum(weight_subset) > 0:
                # renormalize in case not all weighted models have a value
                total_w = sum(weight_subset)
                weighted_avg = sum(v * (w / total_w) for v, w in zip(weighted_vals, weight_subset))
            else:
                weighted_avg = ""

            # Add peaks to both spectra peak lists
            elem, _nuc_str = key.split("_", 1)
            if elem in ("H", "C"):
                # Method 1: Individual model peaks with population weighting
                for m_idx in range(N + 1):
                    if m_idx in weights_frac:
                        try:
                            v = float(col_values[m_idx])  # chemical shift
                            amp = weights_frac[m_idx]     # population fraction
                            if elem == "H":
                                H_peaks_models.append((v, amp))
                            else:
                                C_peaks_models.append((v, amp))
                        except Exception:
                            continue
                
                # Method 2: Weighted average peak (one peak per nucleus)
                if weighted_avg != "":
                    try:
                        v = float(weighted_avg)  # weighted average chemical shift
                        amp = 1.0  # unit intensity for each nucleus
                        if elem == "H":
                            H_peaks_weighted.append((v, amp, key))
                        else:
                            C_peaks_weighted.append((v, amp, key))
                    except Exception:
                        pass

            # Row out
            row = [key] + col_values + [
                f"{avg_val:.3f}" if avg_val != "" else "",
                f"{pruned_avg:.3f}" if pruned_avg != "" else "",
                f"{weighted_avg:.3f}" if weighted_avg != "" else ""
            ]
            writer.writerow(row)

    logger.info(f"Wrote per-model tables to: {outfile_txt}")
    logger.info(f"Wrote final matrix to:     {outfile_csv}")

    # ----------------------------------------------------------
    # PLOTTING: Two methods for spectra visualization
    # ----------------------------------------------------------
    if plt is None or np is None:
        logger.warning("matplotlib / numpy not available: skipping plots.")
        logger.info("All done.")
        return

    # Import matplotlib.ticker for custom tick formatting
    from matplotlib.ticker import MultipleLocator, AutoMinorLocator

    # Default plotting parameters
    fwhm_hz = 6.0
    spectrometer_mhz = 600.0
    mix = 0.5  # 0.5 Lorentz + 0.5 Gauss

    logger.info("\nGenerating population-weighted spectra plots...")

    # ==================== METHOD 1: Individual Model Peaks ====================
    
    # Build & plot H (individual model peaks)
    xH_models, yH_models = build_population_weighted_spectrum(H_peaks_models, elem="H",
                                                              fwhm_hz=fwhm_hz,
                                                              spectrometer_mhz=spectrometer_mhz,
                                                              mix=mix,
                                                              buffer_ppm=1.0)
    if xH_models is not None:
        h_models_png_file = f"{prefix}_NMR_spectrum_H_individual_models.png"
        h_models_csv_file = f"{prefix}_NMR_spectrum_H_individual_models.csv"
        
        plt.figure(figsize=(10, 6))
        plt.plot(xH_models, yH_models, color="navy", lw=0.8, label=prefix)
        plt.title(f"{prefix} : 1H Spectrum - Individual Model Peaks (Voigt mix=0.5, FWHM=6 Hz @ 600 MHz)")
        plt.xlabel("δ (ppm)")
        plt.ylabel("Relative Intensity")
        # Apply custom x-range if specified, otherwise use dynamic range
        if use_custom_h_range:
            plt.xlim(h_x_max, h_x_min)  # reversed for NMR convention
        else:
            plt.xlim(xH_models[0], xH_models[-1])  # Dynamic H axis with buffer
        
        # Add major ticks every 1.0 ppm with labels and minor ticks
        ax = plt.gca()
        ax.xaxis.set_major_locator(MultipleLocator(1.0))
        ax.xaxis.set_minor_locator(MultipleLocator(0.5))
        
        plt.tight_layout()
        plt.savefig(h_models_png_file, dpi=400)
        plt.close()
        logger.info(f"Saved: {h_models_png_file}")
        
        # Save as SVG
        h_models_svg_file = h_models_png_file.replace('.png', '.svg')
        plt.figure(figsize=(10, 6))
        plt.plot(xH_models, yH_models, color="navy", lw=0.8, label=prefix)
        plt.title(f"{prefix} : 1H Spectrum - Individual Model Peaks (Voigt mix=0.5, FWHM=6 Hz @ 600 MHz)")
        plt.xlabel("δ (ppm)")
        plt.ylabel("Relative Intensity")
        # Apply custom x-range if specified, otherwise use dynamic range
        if use_custom_h_range:
            plt.xlim(h_x_max, h_x_min)  # reversed for NMR convention
        else:
            plt.xlim(xH_models[0], xH_models[-1])  # Dynamic H axis with buffer
        
        # Add major ticks every 1.0 ppm with labels and minor ticks
        ax = plt.gca()
        ax.xaxis.set_major_locator(MultipleLocator(1.0))
        ax.xaxis.set_minor_locator(MultipleLocator(0.5))
        
        plt.tight_layout()
        plt.savefig(h_models_svg_file)
        plt.close()
        logger.info(f"Saved: {h_models_svg_file}")
        
        export_plot_data_to_csv(h_models_csv_file, xH_models, yH_models)
        logger.info(f"Saved: {h_models_csv_file}")

    # Build & plot C (individual model peaks)
    xC_models, yC_models = build_population_weighted_spectrum(C_peaks_models, elem="C",
                                                              fwhm_hz=fwhm_hz,
                                                              spectrometer_mhz=spectrometer_mhz,
                                                              mix=mix,
                                                              buffer_ppm=10.0)
    if xC_models is not None:
        c_models_png_file = f"{prefix}_NMR_spectrum_C_individual_models.png"
        c_models_csv_file = f"{prefix}_NMR_spectrum_C_individual_models.csv"
        
        plt.figure(figsize=(10, 6))
        plt.plot(xC_models, yC_models, color="darkred", lw=0.8, label=prefix)
        plt.title(f"{prefix} : 13C Spectrum - Individual Model Peaks (Voigt mix=0.5, FWHM=6 Hz @ 600 MHz)")
        plt.xlabel("δ (ppm)")
        plt.ylabel("Relative Intensity")
        plt.xlim(xC_models[0], xC_models[-1])  # Dynamic C axis with buffer
        plt.tight_layout()
        plt.savefig(c_models_png_file, dpi=400)
        plt.close()
        logger.info(f"Saved: {c_models_png_file}")
        
        # Save as SVG
        c_models_svg_file = c_models_png_file.replace('.png', '.svg')
        plt.figure(figsize=(10, 6))
        plt.plot(xC_models, yC_models, color="darkred", lw=0.8, label=prefix)
        plt.title(f"{prefix} : 13C Spectrum - Individual Model Peaks (Voigt mix=0.5, FWHM=6 Hz @ 600 MHz)")
        plt.xlabel("δ (ppm)")
        plt.ylabel("Relative Intensity")
        plt.xlim(xC_models[0], xC_models[-1])  # Dynamic C axis with buffer
        plt.tight_layout()
        plt.savefig(c_models_svg_file)
        plt.close()
        logger.info(f"Saved: {c_models_svg_file}")
        
        export_plot_data_to_csv(c_models_csv_file, xC_models, yC_models)
        logger.info(f"Saved: {c_models_csv_file}")

    # ==================== METHOD 2: Weighted Average Peaks ====================
    
    # Build & plot H (weighted average)
    peaks_for_spectrum_H = [(shift, amp) for shift, amp, _ in H_peaks_weighted]
    xH_weighted, yH_weighted = build_population_weighted_spectrum(peaks_for_spectrum_H, elem="H",
                                                                  fwhm_hz=fwhm_hz,
                                                                  spectrometer_mhz=spectrometer_mhz,
                                                                  mix=mix,
                                                                  buffer_ppm=1.0)
    if xH_weighted is not None:
        h_weighted_png_file = f"{prefix}_NMR_spectrum_H_weighted_average.png"
        h_weighted_csv_file = f"{prefix}_NMR_spectrum_H_weighted_average.csv"
        
        plt.figure(figsize=(10, 6))
        plt.plot(xH_weighted, yH_weighted, color="navy", lw=0.8, label=prefix)
        plt.title(f"{prefix} : 1H Spectrum - Weighted Average (Voigt mix=0.5, FWHM=6 Hz @ 600 MHz)")
        plt.xlabel("δ (ppm)")
        plt.ylabel("Relative Intensity")
        # Apply custom x-range if specified, otherwise use dynamic range
        if use_custom_h_range:
            plt.xlim(h_x_max, h_x_min)  # reversed for NMR convention
        else:
            plt.xlim(xH_weighted[0], xH_weighted[-1])  # Dynamic H axis with buffer
        
        # Add major ticks every 1.0 ppm with labels and minor ticks
        ax = plt.gca()
        ax.xaxis.set_major_locator(MultipleLocator(1.0))
        ax.xaxis.set_minor_locator(MultipleLocator(0.5))
        
        if add_labels:
            y_max = max(yH_weighted)
            for shift, _, label in H_peaks_weighted:
                plt.text(shift, y_max + 0.05, label, ha='center', va='bottom', rotation=90, fontsize=8)
            plt.ylim(plt.ylim()[0], y_max + 0.2)  # Adjust ylim to make space
        
        plt.tight_layout()
        plt.savefig(h_weighted_png_file, dpi=400)
        plt.close()
        logger.info(f"Saved: {h_weighted_png_file}")
        
        # Save as SVG
        h_weighted_svg_file = h_weighted_png_file.replace('.png', '.svg')
        plt.figure(figsize=(10, 6))
        plt.plot(xH_weighted, yH_weighted, color="navy", lw=0.8, label=prefix)
        plt.title(f"{prefix} : 1H Spectrum - Weighted Average (Voigt mix=0.5, FWHM=6 Hz @ 600 MHz)")
        plt.xlabel("δ (ppm)")
        plt.ylabel("Relative Intensity")
        # Apply custom x-range if specified, otherwise use dynamic range
        if use_custom_h_range:
            plt.xlim(h_x_max, h_x_min)  # reversed for NMR convention
        else:
            plt.xlim(xH_weighted[0], xH_weighted[-1])  # Dynamic H axis with buffer
        
        # Add major ticks every 1.0 ppm with labels and minor ticks
        ax = plt.gca()
        ax.xaxis.set_major_locator(MultipleLocator(1.0))
        ax.xaxis.set_minor_locator(MultipleLocator(0.5))
        
        if add_labels:
            y_max = max(yH_weighted)
            for shift, _, label in H_peaks_weighted:
                plt.text(shift, y_max + 0.05, label, ha='center', va='bottom', rotation=90, fontsize=8)
            plt.ylim(plt.ylim()[0], y_max + 0.2)  # Adjust ylim to make space
        
        plt.tight_layout()
        plt.savefig(h_weighted_svg_file)
        plt.close()
        logger.info(f"Saved: {h_weighted_svg_file}")
        
        export_plot_data_to_csv(h_weighted_csv_file, xH_weighted, yH_weighted)
        logger.info(f"Saved: {h_weighted_csv_file}")

    # Build & plot C (weighted average)
    peaks_for_spectrum_C = [(shift, amp) for shift, amp, _ in C_peaks_weighted]
    xC_weighted, yC_weighted = build_population_weighted_spectrum(peaks_for_spectrum_C, elem="C",
                                                                  fwhm_hz=fwhm_hz,
                                                                  spectrometer_mhz=spectrometer_mhz,
                                                                  mix=mix,
                                                                  buffer_ppm=10.0)
    if xC_weighted is not None:
        c_weighted_png_file = f"{prefix}_NMR_spectrum_C_weighted_average.png"
        c_weighted_csv_file = f"{prefix}_NMR_spectrum_C_weighted_average.csv"
        
        plt.figure(figsize=(10, 6))
        plt.plot(xC_weighted, yC_weighted, color="darkred", lw=0.8, label=prefix)
        plt.title(f"{prefix} : 13C Spectrum - Weighted Average (Voigt mix=0.5, FWHM=6 Hz @ 600 MHz)")
        plt.xlabel("δ (ppm)")
        plt.ylabel("Relative Intensity")
        plt.xlim(xC_weighted[0], xC_weighted[-1])  # Dynamic C axis with buffer
        
        if add_labels:
            y_max = max(yC_weighted)
            for shift, _, label in C_peaks_weighted:
                plt.text(shift, y_max + 0.05, label, ha='center', va='bottom', rotation=90, fontsize=8)
            plt.ylim(plt.ylim()[0], y_max + 0.2)  # Adjust ylim to make space
        
        plt.tight_layout()
        plt.savefig(c_weighted_png_file, dpi=400)
        plt.close()
        logger.info(f"Saved: {c_weighted_png_file}")
        
        # Save as SVG
        c_weighted_svg_file = c_weighted_png_file.replace('.png', '.svg')
        plt.figure(figsize=(10, 6))
        plt.plot(xC_weighted, yC_weighted, color="darkred", lw=0.8, label=prefix)
        plt.title(f"{prefix} : 13C Spectrum - Weighted Average (Voigt mix=0.5, FWHM=6 Hz @ 600 MHz)")
        plt.xlabel("δ (ppm)")
        plt.ylabel("Relative Intensity")
        plt.xlim(xC_weighted[0], xC_weighted[-1])  # Dynamic C axis with buffer
        
        if add_labels:
            y_max = max(yC_weighted)
            for shift, _, label in C_peaks_weighted:
                plt.text(shift, y_max + 0.05, label, ha='center', va='bottom', rotation=90, fontsize=8)
            plt.ylim(plt.ylim()[0], y_max + 0.2)  # Adjust ylim to make space
        
        plt.tight_layout()
        plt.savefig(c_weighted_svg_file)
        plt.close()
        logger.info(f"Saved: {c_weighted_svg_file}")
        
        export_plot_data_to_csv(c_weighted_csv_file, xC_weighted, yC_weighted)
        logger.info(f"Saved: {c_weighted_csv_file}")

    logger.info("\nAll done.")

# ----------------------------------------------------------
if __name__ == "__main__":
    main()
