# Supplementary material for: Discovery and Biosynthesis of the Novel Glycotetrapeptide Antibiotic Biffamycin A
Source: Angew Chem Int Ed Engl. 2026 May 6;65(26):e11349. doi: 10.1002/anie.202511349 (PMC13285481; doi:10.1002/anie.202511349)
Supplement: Supplementary file 3 — Supporting File 3: anie72473‐sup‐0003‐Data.zip. [file ANIE-65-e11349-s002.zip › Python Scripts/orca_goat_processor_V4.py]

#!/usr/bin/env python3
# -*- coding: utf-8 -*-
"""
ORCA GOAT Processor + XYZ Relative Energy Formatter + Plot Generator
Optimized version:
 - Generates 2 Boltzmann plots (probability + cumulative with 95% line)
 - Generates annotated relative‑energy plot for full ensemble
 - Generates annotated relative‑energy plot for first‑N (N = significant conformers)
 - No significant-plots
 - Significant XYZ file is still generated
"""

from __future__ import annotations
from pathlib import Path
import re
import sys
import io
import logging
from typing import List, Tuple, Optional, Set

import numpy as np
import pandas as pd
import matplotlib
matplotlib.use("Agg")
import matplotlib.pyplot as plt

# ============================ Banner =====================================
BANNER = r"""
┌──────────────────────────────────────────────────────────────────────┐
│ ORCA GOAT Processor + XYZ Rel‑Formatter + Boltzmann + Annotated Plots│
│                                                                      │
│ • Parses ORCA GOAT output, extracts conformer table                 │
│ • Computes Boltzmann populations                                     │
│ • Writes CSVs, extracts XYZ, annotates XYZ                           │
│ • Generates:                                                         │
│     - Boltzmann probability plot                                     │
│     - Boltzmann cumulative plot with 95% line                        │
│     - Full‑ensemble annotated XYZ plot                               │
│     - First‑N annotated XYZ plot (N = # significant conformers)      │
│                                                                      │
│ • All console output mirrored to a log                               │
└──────────────────────────────────────────────────────────────────────┘
"""

# ============================ Logging ====================================

class StreamToLogger(io.TextIOBase):
    def __init__(self, logger: logging.Logger, level: int) -> None:
        super().__init__()
        self.logger = logger
        self.level = level

    def write(self, buf: str) -> int:
        for line in buf.rstrip().splitlines():
            if line:
                self.logger.log(self.level, line)
        return len(buf)

    def flush(self) -> None:
        pass

def setup_logging(log_path: Path) -> logging.Logger:
    logger = logging.getLogger("goat")
    logger.setLevel(logging.INFO)
    logger.handlers.clear()

    ch = logging.StreamHandler(stream=sys.__stdout__)
    ch.setFormatter(logging.Formatter("[%(levelname)s] %(message)s"))

    fh = logging.FileHandler(log_path, encoding="utf-8")
    fh.setFormatter(logging.Formatter("%(asctime)s [%(levelname)s] %(message)s"))

    logger.addHandler(ch)
    logger.addHandler(fh)
    return logger

# ============================ Parsers ====================================

NUM = r"[-+]?\d*(?:\.\d+)?(?:[eE][+-]?\d+)?"
LINE5 = re.compile(rf"^\s*(\d+)\s+({NUM})\s+(\d+)\s+({NUM})\s+({NUM})\s*$")
UNITS_LINE = re.compile(r"\((kcal/mol|kJ/mol|kJ|kcal|Hartree|Eh)\)", re.I)
SCONF_LINE = re.compile(r"Sconf\s+at\s+([0-9.]+)\s*K\s*:\s*([-0-9.+Ee]+)\s*cal/\(molK\)")
GCONF_LINE = re.compile(r"Gconf\s+at\s+([0-9.]+)\s*K\s*:\s*([-0-9.+Ee]+)\s*kcal/mol")
GLOBAL_MIN_EH = re.compile(r"Lowest energy conformer\s*:\s*([-0-9.+Ee]+)\s*E[hH]")
WRITE_GLOBALMIN = re.compile(r"Writing structure to\s+(.+?globalminimum\.xyz)")
WRITE_FINAL_ENSEMBLE = re.compile(r"Writing final ensemble to\s+(.+?finalensemble\.xyz)")
CONFORMERS_BELOW = re.compile(r"Conformers below\s+([0-9.]+)\s*kcal/mol\s*:\s*(\d+)")

KCAL_TO_KJ = 4.184
HARTREE_TO_KJ = 2625.49962
R_KJ = 0.008314462618
DEFAULT_T = 298.15
DEFAULT_THRESHOLD = 0.01

class GoatParseResult:
    def __init__(self) -> None:
        self.units: str = "kcal"
        self.df: Optional[pd.DataFrame] = None
        self.T_sconf: Optional[float] = None
        self.Sconf_cal_per_molK: Optional[float] = None
        self.T_gconf: Optional[float] = None
        self.Gconf_kcal: Optional[float] = None
        self.global_min_eh: Optional[float] = None
        self.global_min_xyz: Optional[str] = None
        self.finalensemble_xyz: Optional[str] = None
        self.conformers_below_kcal: Optional[Tuple[float,int]] = None

def parse_orca_goat_output(path: Path, logger: logging.Logger) -> GoatParseResult:
    res = GoatParseResult()
    lines = path.read_text(encoding="utf-8", errors="ignore").splitlines()

    start_idx = None
    for i, line in enumerate(lines):
        if "Final ensemble info" in line:
            start_idx = i

        m = UNITS_LINE.search(line)
        if m:
            u = m.group(1).lower()
            if u.startswith("kcal"):
                res.units = "kcal"
            elif u.startswith("kj"):
                res.units = "kJ"
            elif u in ("hartree","eh"):
                res.units = "hartree"

        mg = GLOBAL_MIN_EH.search(line)
        if mg:
            try: res.global_min_eh = float(mg.group(1))
            except: pass

        mg2 = WRITE_GLOBALMIN.search(line)
        if mg2: res.global_min_xyz = mg2.group(1).strip()

        mf = WRITE_FINAL_ENSEMBLE.search(line)
        if mf: res.finalensemble_xyz = mf.group(1).strip()

        ms = SCONF_LINE.search(line)
        if ms:
            try:
                res.T_sconf = float(ms.group(1))
                res.Sconf_cal_per_molK = float(ms.group(2))
            except: pass

        mgc = GCONF_LINE.search(line)
        if mgc:
            try:
                res.T_gconf = float(mgc.group(1))
                res.Gconf_kcal = float(mgc.group(2))
            except: pass

        mcb = CONFORMERS_BELOW.search(line)
        if mcb:
            try: res.conformers_below_kcal = (float(mcb.group(1)), int(mcb.group(2)))
            except: pass

    # Parse table
    if start_idx is not None:
        df_rows = []
        dashed = None
        for j in range(start_idx, min(len(lines), start_idx+50)):
            if re.match(r"\s*-{3,}", lines[j]):
                dashed = j
                break
        if dashed is None:
            dashed = start_idx+2

        for k in range(dashed+1, len(lines)):
            L = lines[k].strip()
            if not L:
                break

            m = LINE5.match(L)
            if m:
                df_rows.append(
                    (int(m.group(1)),
                     float(m.group(2)),
                     int(m.group(3)),
                     float(m.group(4)),
                     float(m.group(5)))
                )
            else:
                if re.match(r"Conformers below|Lowest energy|Sconf at|Gconf at|Writing ", L):
                    break
                if set(L) <= set("-—=.()[]{}\\/#*+ :,;%\t"):
                    continue

                toks = L.split()
                if toks and toks[0].isdigit():
                    try:
                        idx = int(toks[0])
                        ene = float(toks[1])
                        deg = int(toks[2]) if len(toks)>2 and toks[2].isdigit() else 1
                        pct = float(toks[3]) if len(toks)>3 else np.nan
                        pc2 = float(toks[4]) if len(toks)>4 else np.nan
                        df_rows.append((idx,ene,deg,pct,pc2))
                        continue
                    except:
                        pass
                break

        if df_rows:
            res.df = pd.DataFrame(df_rows,
                    columns=["Conformer","Energy_input","Degeneracy","Percent_total","Percent_cumul"])

    return res


# ========================= Boltzmann Section ================================

def convert_to_kj(df: pd.DataFrame, units: str) -> pd.DataFrame:
    if units.lower() == "kcal":
        df["Energy_kJ"] = df["Energy_input"] * KCAL_TO_KJ
    elif units.lower() in ("kj","kj/mol"):
        df["Energy_kJ"] = df["Energy_input"]
    else:
        df["Energy_kJ"] = df["Energy_input"] * HARTREE_TO_KJ
    return df

def compute_boltzmann(df: pd.DataFrame, T: float) -> pd.DataFrame:
    if "Degeneracy" not in df.columns:
        df["Degeneracy"] = 1

    df["E_rel_kJ"] = df["Energy_kJ"] - df["Energy_kJ"].min()
    beta = 1.0 / (R_KJ * T)
    df["Boltzmann"] = df["Degeneracy"] * np.exp(-beta * df["E_rel_kJ"])
    Z = df["Boltzmann"].sum()

    df["Probability"] = df["Boltzmann"] / Z
    df["Probability_%"] = 100 * df["Probability"]

    dfs = df.sort_values("E_rel_kJ")
    dfs["Rank_by_DeltaE"] = np.arange(1, len(dfs)+1)
    dfs["Cumulative_Probability"] = dfs["Probability"].cumsum()

    df = df.merge(
        dfs[["Conformer","Rank_by_DeltaE","Cumulative_Probability"]],
        on="Conformer", how="left"
    )
    return df


def plot_boltzmann(df: pd.DataFrame, base: Path, T: float, logger: logging.Logger):
    """
    Produces:
      1) Boltzmann probability plot
      2) Cumulative probability plot with 95% line
    """

    # ---- Probability plot ----
    prob_path = base.with_name(base.stem + "_boltzmann_probabilities.png")
    plt.figure(figsize=(10,6))
    plt.plot(df["Conformer"], df["Probability"],
             marker="o", markersize=6, linewidth=1.8, color="purple")
    plt.xlabel("Conformer Index", fontsize=16)
    plt.ylabel("Probability", fontsize=16)
    plt.title(f"Boltzmann Probabilities (T = {T:.2f} K)", fontsize=16)
    plt.xticks(fontsize=14)
    plt.yticks(fontsize=14)
    plt.grid(True, alpha=0.3)
    plt.tight_layout()
    plt.savefig(prob_path, dpi=300)
    plt.close()
    logger.info(f"Boltzmann probability plot written: {prob_path}")

    # ---- Cumulative plot ----
    cum_path = base.with_name(base.stem + "_boltzmann_cumulative.png")
    dfs = df.sort_values("E_rel_kJ").copy()
    dfs["Cumulative_Probability"] = dfs["Probability"].cumsum()

    plt.figure(figsize=(10,6))
    plt.step(dfs["Rank_by_DeltaE"], dfs["Cumulative_Probability"],
             where="mid", color="navy", linewidth=2.2)
    plt.xlabel("Rank by ΔE (1 = lowest energy)", fontsize=16)
    plt.ylabel("Cumulative Probability", fontsize=16)
    plt.title(f"Cumulative Boltzmann Probability (T = {T:.2f} K)", fontsize=16)
    plt.xticks(fontsize=14)
    plt.yticks(fontsize=14)

    # 95% line
    plt.axhline(0.95, color="red", linestyle="--", linewidth=1.5)
    plt.text(dfs["Rank_by_DeltaE"].iloc[0], 0.955, "95% line",
             color="red", fontsize=12)

    plt.grid(True, alpha=0.3)
    plt.tight_layout()
    plt.savefig(cum_path, dpi=300)
    plt.close()
    logger.info(f"Cumulative Boltzmann plot written: {cum_path}")

    return prob_path, cum_path


# ====================== XYZ Extraction ======================================

def safe_int(line: str, line_number: int) -> int:
    try:
        return int(line.strip())
    except:
        raise ValueError(f"Expected integer atom count at line {line_number}")

def extract_first_N_xyz(in_path: Path, out_path: Path, N: int) -> int:
    with in_path.open("r", encoding="utf-8", errors="replace") as fin, \
         out_path.open("w", encoding="utf-8") as fout:

        block_counter = 0
        line_number = 0

        while block_counter < N:
            line = fin.readline(); line_number += 1
            if not line:
                break
            if not line.strip():
                continue

            natoms = safe_int(line, line_number)
            comment = fin.readline(); line_number += 1

            atoms = []
            for _ in range(natoms):
                atoms.append(fin.readline().rstrip("\n"))
                line_number += 1

            fout.write(f"{natoms}\n{comment}")
            for a in atoms:
                fout.write(f"{a}\n")

            block_counter += 1

        return block_counter


def extract_selected_xyz(in_path: Path, out_path: Path, keep_indices: List[int]) -> int:
    keep = set(int(i) for i in keep_indices)

    with in_path.open("r", encoding="utf-8", errors="replace") as fin, \
         out_path.open("w", encoding="utf-8") as fout:

        block_counter = 0
        written = 0
        line_number = 0

        while True:
            line = fin.readline(); line_number += 1
            if not line:
                break
            if not line.strip():
                continue

            natoms = safe_int(line, line_number)
            comment = fin.readline(); line_number += 1

            atoms = []
            for _ in range(natoms):
                atoms.append(fin.readline().rstrip("\n"))
                line_number += 1

            if block_counter in keep:
                fout.write(f"{natoms}\n{comment}")
                for a in atoms:
                    fout.write(f"{a}\n")
                written += 1

            block_counter += 1

        return written


# ====================== XYZ Annotation + Plotting ============================

from decimal import Decimal, getcontext
getcontext().prec = 34

FLOAT_RE = re.compile(r"[-+]?\d+(?:\.\d+)?(?:[eE][-+]?\d+)?")

def parse_xyz_blocks(lines: List[str]):
    blocks=[]
    i=0
    n=len(lines)
    while i<n:
        while i<n and not lines[i].strip():
            i+=1
        if i>=n:
            break

        if not lines[i].strip().isdigit():
            i+=1
            continue

        nat = int(lines[i].strip()); i+=1
        comment = lines[i].strip(); i+=1
        coords = lines[i:i+nat]; i+=nat

        blocks.append((nat, comment, coords))
    return blocks

def extract_energy_from_comment(c: str) -> Optional[Decimal]:
    m = FLOAT_RE.search(c)
    return Decimal(m.group(0)) if m else None


def annotate_xyz_with_relative_energies(xyz_path: Path,
                                        outdir: Path,
                                        logger: logging.Logger,
                                        make_plot: bool):
    """
    Annotates XYZ with sequential Model_i, writes summary CSV.
    If make_plot = True → also generates annotated relE plot.
    """

    if not xyz_path.exists():
        logger.warning(f"Missing XYZ: {xyz_path}")
        return None

    lines = xyz_path.read_text(encoding="utf-8", errors="replace").splitlines()
    blocks = parse_xyz_blocks(lines)
    if not blocks:
        logger.warning(f"No XYZ blocks in {xyz_path}")
        return None

    energies = [extract_energy_from_comment(c) for _,c,_ in blocks]
    if any(e is None for e in energies):
        logger.warning(f"No energies in comments for {xyz_path}")
        return None

    Emin = min(energies)
    rel_kj = [(e - Emin) * Decimal(str(HARTREE_TO_KJ)) for e in energies]

    new_blocks=[]
    for idx, ((nat, old_c, coords), e, dE) in enumerate(zip(blocks, energies, rel_kj)):
        new_comment = f"Model_{idx}_Rel_E={dE:.3f}_kJ_mol-1, {e:.10f} Har"
        new_blocks.append((nat,new_comment,coords))

    out_xyz = xyz_path.with_name(xyz_path.stem + "_annotated.xyz")
    out_csv = xyz_path.with_name(xyz_path.stem + "_summary.csv")

    with out_xyz.open("w", encoding="utf-8") as f:
        for nat,c,coords in new_blocks:
            f.write(f"{nat}\n{c}\n")
            for line in coords:
                f.write(line+"\n")

    with out_csv.open("w", encoding="utf-8") as f:
        f.write("model,energy_hartree,relative_kJ_mol\n")
        for i,(e,dE) in enumerate(zip(energies, rel_kj)):
            f.write(f"{i},{e},{dE:.6f}\n")

    logger.info(f"Annotated XYZ written: {out_xyz}")
    logger.info(f"Summary CSV written:  {out_csv}")

    if make_plot:
        plot_annotated_relE(out_csv, outdir, logger)

    return out_xyz, out_csv, len(new_blocks)


def plot_annotated_relE(csv_path: Path, outdir: Path, logger: logging.Logger):
    """Annotated relE plot."""
    df = pd.read_csv(csv_path)
    df["model"] = df["model"].astype(int)
    df = df.sort_values("model")

    out_png = outdir / (csv_path.stem + "_relE_plot.png")

    plt.figure(figsize=(10,6))
    plt.plot(df["model"], df["relative_kJ_mol"],
             marker="o", markersize=6, color="teal", linewidth=1.8)
    plt.xlabel("Model (Conformer) Number", fontsize=16)
    plt.ylabel("Relative Energy (kJ/mol)", fontsize=16)
    plt.title("Relative Energies of Conformers", fontsize=16)
    plt.xticks(fontsize=14)
    plt.yticks(fontsize=14)
    plt.grid(True, alpha=0.3)
    plt.tight_layout()
    plt.savefig(out_png, dpi=300)
    plt.close()

    logger.info(f"Annotated relE plot saved: {out_png}")
    return out_png


# ================================= MAIN =======================================

def main():
    print(BANNER)

    in_txt = input("Enter the path to the ORCA GOAT output file: ").strip().strip('"').strip("'")
    in_path = Path(in_txt)
    if not in_path.is_file():
        print(f"ERROR: file not found: {in_path}")
        sys.exit(2)

    log_path = in_path.with_suffix("")
    log_path = log_path.parent / (log_path.stem + "_goat_bundle.log")
    logger = setup_logging(log_path)

    sys.stdout = StreamToLogger(logger, logging.INFO)
    sys.stderr = StreamToLogger(logger, logging.ERROR)

    logger.info("Starting ORCA GOAT processing…")
    logger.info(f"Input file: {in_path}")

    pr = parse_orca_goat_output(in_path, logger)
    if pr.df is None or pr.df.empty:
        logger.error("Could not parse conformer table.")
        sys.exit(1)

    units = pr.units
    T = pr.T_gconf or pr.T_sconf or DEFAULT_T

    df = pr.df.copy()
    df = convert_to_kj(df, units)
    df = compute_boltzmann(df, T)

    base = in_path.with_suffix("")
    outdir = base.parent

    # Write full CSV
    full_csv = outdir / (base.stem + "_full.csv")
    cols_full = [
        "Conformer","Energy_input","Energy_kJ","E_rel_kJ","Degeneracy",
        "Boltzmann","Probability","Probability_%","Rank_by_DeltaE","Cumulative_Probability"
    ]
    df[cols_full].to_csv(full_csv, index=False)

    # Significant CSV
    sig = df[df["Probability"] >= DEFAULT_THRESHOLD].copy().sort_values("E_rel_kJ")
    sig_indices = sig["Conformer"].astype(int).tolist()
    sig_csv = outdir / (base.stem + f"_significant_ge{DEFAULT_THRESHOLD:.2f}.csv")
    sig.to_csv(sig_csv, index=False)

    # Two Boltzmann plots
    plot_boltzmann(df, base, T, logger)

    # Extract XYZ files (significant + first N + full ensemble)
    produced_xyz = []

    if pr.finalensemble_xyz:
        xyz_path = (in_path.parent / pr.finalensemble_xyz).resolve()
        if xyz_path.is_file():

            # Significant XYZ (no plot)
            out_sig_xyz = outdir / (base.stem + f"_significant_ge{DEFAULT_THRESHOLD:.2f}.xyz")
            extract_selected_xyz(xyz_path, out_sig_xyz, sig_indices)
            produced_xyz.append((out_sig_xyz, False))  # No plot

            # First-N XYZ (do plot)
            out_first_xyz = outdir / (base.stem + f"_first{len(sig_indices)}.xyz")
            extract_first_N_xyz(xyz_path, out_first_xyz, len(sig_indices))
            produced_xyz.append((out_first_xyz, True))  # Yes plot

            # Full ensemble XYZ (do plot)
            produced_xyz.append((xyz_path, True))

    # Annotate + plot
    for xyz, make_plot in produced_xyz:
        annotate_xyz_with_relative_energies(xyz, outdir, logger, make_plot)

    logger.info("Done.")


if __name__ == "__main__":
    try:
        main()
    except KeyboardInterrupt:
        print("Aborted by user.")
