# Supplementary material for: Discovery and Biosynthesis of the Novel Glycotetrapeptide Antibiotic Biffamycin A
Source: Angew Chem Int Ed Engl. 2026 May 6;65(26):e11349. doi: 10.1002/anie.202511349 (PMC13285481; doi:10.1002/anie.202511349)
Supplement: Supplementary file 3 — Supporting File 3: anie72473‐sup‐0003‐Data.zip. [file ANIE-65-e11349-s002.zip › GOAT-xTB_Ensembles/1_3R/CPD_1_3R_run1.finalensemble.xyz]

98
-159.7264289940 converged=true
H  0.94022925472394702773 0.25156478490627970368 0.54435244787052827764
H  1.19638991221817536648 -1.77252022403914089033 -2.63067701322335523173
H  0.32849455676768529733 -3.89420383536130199076 -2.77392893724636069308
H  -1.65739119133080436974 -0.95369096332210856470 -1.14959684322375688126
C  -1.90861831949693416810 -2.93045324330639012089 -0.45687921132604297769
N  0.14361689302831484594 0.65568051211568223469 0.05776047519580423950
N  -1.64362302020581241280 -1.51162585801887416892 -0.30655800323023296716
C  -1.11404659731173283355 0.57614692951594603798 0.77226893831627574372
C  -1.50666117069514871041 -0.91199301335334970187 0.87685292618570598311
N  1.40524843842781277381 -1.31466437001365132886 -1.74657251379151667869
C  1.37108208803482889415 -2.02977832877523045596 -0.62008772788872257298
C  1.54084171578637207922 0.13322052078833179767 -1.82194216094822603047
C  0.19580136447657761622 0.65384890573818155168 -1.28585165574961490798
C  1.01743117916765601905 -3.50880004385902610764 -0.83354260657219958475
N  -0.00620526907340967354 -3.65585165500257058824 -1.84580907447856401582
C  -1.32530924289803508920 -3.41267284097155698674 -1.78506958710358554221
O  -2.03671811336386499036 -3.54439290036018439523 -2.76916007919172946217
C  2.26494703928415619387 -4.31842867243232664265 -1.24874995913880248999
C  1.92052988147104697347 -5.81389033135615118653 -1.30403716131820712754
C  3.41837515459870378010 -4.05739644573284241602 -0.28278742217319119412
C  2.92802711188264552788 -6.62044578144240603024 -2.11606352328718205769
O  1.58108063189716840924 -1.57420662621708062900 0.49722490577675149126
O  -0.75586096566506821848 0.91279560056630326681 -2.00633219218128022732
O  -1.63918309317183585883 -1.49205534861717459272 1.94589108637468988228
C  1.76920010098940450050 0.54635928967780333920 -3.27639989046335466938
C  3.04188720304843629449 -0.00049126525310820221 -3.83951853711380097778
C  3.28891168061129723910 -1.27422882925166791601 -4.44390282515801615659
C  4.23303849727982317575 0.67144222000651987425 -3.87006659303832956098
C  4.66175340435606155864 -1.28609777103652600516 -4.81429541922374859553
N  5.20079501109035824413 -0.09262600890576221102 -4.44862762930517874338
C  2.50791078047108895177 -2.40840321367119880591 -4.72292474722357447092
C  3.12222344145139363292 -3.48732079396359040402 -5.33629930047675227200
C  5.25553684112540775430 -2.37630325631404648590 -5.43983859644020029123
C  4.47208269851644057979 -3.47696816056789970162 -5.69759626529206375523
O  1.17853625175485587917 -2.47215220002528113241 -4.33042733478141173009
C  0.22259164733521408230 -2.25147145193051390066 -5.35862920970196476844
Cl 2.19224246613211626311 -4.93182816425672676530 -5.66024602906133367242
H  2.36537769421298005312 0.45854163171584833014 -1.17967232902721841370
C  -1.04427423840191724302 1.21222535476281856326 2.17570708318997985131
C  0.24027102880779271921 0.80878879931428260264 2.91524190326217302882
C  0.14537600149941992678 0.83745617487477230778 4.44588004050755625229
C  -0.32058809076596350707 -0.47315772754575047276 5.07094755646680273031
O  -1.08658248508422450307 2.64134651604961856464 2.11846087833312690663
N  -1.69309140946416469831 -0.84656591316972196193 4.65707107803935738133
C  -2.36222570074154347708 3.18455990139619427026 1.92312801167782532197
C  -2.22714552453759218054 4.71976758399570961444 1.92810933872347600726
O  -3.28434636499763810136 2.72514033727952176278 2.86777362278587011346
C  -1.98637692406215227159 5.23784002034910400880 3.35588863834841166778
C  -2.97395914190144283751 3.13171114580481324552 4.19656856696214042302
C  -3.04908740049014514994 4.65424167854463988192 4.30985015523210979183
O  -3.40079369655262553351 5.34428553481084911425 1.46659556804037727318
O  -1.98069297648241016141 6.63972694147192665781 3.39847075716371982423
O  -2.79794879640087668093 5.02423109510481591400 5.64022108946200173563
C  -3.92187049463770343039 2.38526416730774037944 5.13786635182804651834
O  -3.84935696530357018830 0.99365269291204461055 4.91262302917950055559
H  -1.86338052754908090058 1.09159010264166811410 0.16101341538525337782
H  0.65659717670019235314 -3.89172149952793633432 0.12758361004050858267
H  2.56106898001085792060 -3.98680094845770494061 -2.25073271737901992040
H  -1.36360218320296455730 4.98545348718352698825 1.30296043539102890385
H  -1.94041260384267966188 2.84400876670568880655 4.42863820602287372452
H  -4.04513121106507789193 4.99858598613509030884 3.98822270038502280087
H  -1.47990626468206487587 -3.45105238400925840025 0.40128707055043011387
H  -2.98823793873226195572 -3.11428211688211842301 -0.48874800567618431613
H  1.87281813221245907464 -6.20985563413911467734 -0.28743344756782224225
H  0.93561045398645414917 -5.94331418502728059394 -1.75664384959305830414
H  4.28420419624078441245 -4.64902608543333517588 -0.56381687149396086944
H  3.70755379136024698639 -3.01030771556239473696 -0.29230134272763957926
H  3.13202094253931351275 -4.32423053947673974307 0.73166116400215086557
H  2.98163058485329823810 -6.24516878747268044947 -3.13556327190475503386
H  3.92228979294241275610 -6.57098432892505002201 -1.68041781920049215771
H  2.62775994130389323189 -7.66514274011619001215 -2.15400152449560167156
H  0.90831062414716901010 0.21578468117876398180 -3.85924092448885325268
H  1.79885763908524087817 1.63628953459325887643 -3.31692984517045674764
H  4.44850950992746430046 1.66107861492208952470 -3.51717285906221643899
H  6.15534365112171677481 0.18879884323974704952 -4.59972685116685919837
H  6.29740865782785252946 -2.36442962410903367854 -5.71604811937998480431
H  4.88966432270435191754 -4.34841276364268658483 -6.17517008002880807283
H  0.35206501710645782266 -2.95832581873294619967 -6.18025348005461161449
H  -0.75140929890521268586 -2.40653202951739508819 -4.89677237290755673627
H  0.29744025030761395145 -1.23228250352339974150 -5.74922030886704327202
H  0.54240634569022716516 -0.18928357401746717659 2.59593106648543914261
H  1.00571530754140403552 1.51567241218871306963 2.59650339965511767204
H  -0.49980110064399002612 1.65394916976589234636 4.76612135003814696432
H  1.13809236168269056755 1.04470956684477056520 4.84576783176153824684
H  0.35629548617243722575 -1.27571641862611562246 4.77548978759996067822
H  -0.29431038270413373281 -0.37216691419257830198 6.15662055604333602332
H  -1.70158652079896044462 -1.07467411929613865240 3.63816821447277893853
H  -3.54208269052635404961 5.15259352377099411058 0.53168845094584482602
H  -2.71639619678736998765 6.95635865765388317072 2.85390301069012908286
H  -2.56255287652080765426 5.96304068874164006075 5.65226399779901189646
H  -4.94201300124638009947 2.75274409977746836731 5.00101031159257392034
H  -3.61314967183523005900 2.57167520329231180654 6.16682090749585842815
H  -4.33893121815492843751 0.80148632166855771075 4.10141524927831113700
H  -2.79071591808784047473 2.86676219953335698065 0.95765022582837167064
H  -0.99507392119532311892 4.91760847048501048562 3.69467537030518933250
H  -1.94264187682856181993 0.87906499851249386701 2.70716352215071109910
H  -2.00136441321702340801 -1.67775698760328495496 5.16686569966724196235
H  -2.37773550848953041381 -0.08353667364301775589 4.84389321928524640981
98
-159.7263816960 converged=true
H  0.95394291938162623090 0.32179553344668959669 0.46856545038796637570
H  1.04719353586735097750 -1.83639842931501462431 -2.57796879286457336633
H  0.44461806620403343526 -4.02740140177240579789 -2.53143617250739261237
H  -1.69550631176764676766 -0.90241500295943632981 -1.23065974677328004994
C  -2.03367695961292938023 -2.87271573661550361223 -0.56618301803561277286
N  0.13616008506415241963 0.67824788356965459712 -0.01911539467896257449
N  -1.69323412209633961112 -1.47334017817450990684 -0.39573980490129717635
C  -1.11204675336139624520 0.59066017400333703513 0.71118673966955281429
C  -1.52256436888216351022 -0.89488318761534957346 0.79406303037044145832
N  1.33788084596661960290 -1.33332761326939563951 -1.74276897840252198435
C  1.38578456311993214456 -1.96545532352414187294 -0.56722162086588523433
C  1.49900481770608262622 0.10567684754397294045 -1.90947855793157073023
C  0.17080571032345265303 0.65640665253520502631 -1.36349165513612535783
C  0.89781618758147685444 -3.42007972308644614401 -0.57637417249382927320
N  0.00940005947927124996 -3.69816003857001840416 -1.67703138704371923495
C  -1.30831423886851450078 -3.46068625652456596242 -1.77947238870166390967
O  -1.91729871841381527275 -3.69519281028052892779 -2.81176378091751111299
C  2.09535362201444419483 -4.39654306922312620998 -0.54317254369959733218
C  2.93906497969355662292 -4.31803342601563677761 -1.82150377130918394997
C  1.59143639100684808341 -5.81389707745641270975 -0.27790877779302902706
C  4.33718133611841238917 -4.90072647288171836522 -1.64002926445502272834
O  1.74996941273630302049 -1.44226908928910146912 0.47965662462926311749
O  -0.79338753662914418552 0.90079424739975122449 -2.07279614771555742436
O  -1.64636818150175923137 -1.49086162374021835575 1.85623434736855918992
C  1.68829962650280140934 0.44008794521442545777 -3.38839369684581770414
C  2.95168710573312775836 -0.12657125827357723624 -3.95124989070455212570
C  3.18147331521391718567 -1.42011873583843595270 -4.51828792313216354160
C  4.14437919964780743243 0.53883439052989556828 -4.02452501584957467173
C  4.54615107306972099366 -1.44995775144994909489 -4.91434540306524869635
N  5.09785829242755195168 -0.24864108649295321718 -4.59609385614689447408
C  2.38644067418273886361 -2.55777116604919774190 -4.73909904668068193700
C  2.98390763568595618338 -3.65697410524401833598 -5.33424226057289896374
C  5.12085778861367302284 -2.56070766092205204245 -5.52082863731990691747
C  4.32457898177919997096 -3.66242629247903073164 -5.72832458719395454239
O  1.07597424073792846677 -2.59843115160962367938 -4.29305008386654929353
C  0.07073235224397553256 -2.50031471709255459501 -5.29333001668329750089
Cl 2.05708400022737158963 -5.11860967707817859917 -5.58390843671693204442
H  2.34510777412015958276 0.45072432912414966966 -1.30774550930803523663
C  -1.01900105319170464213 1.20077701628219601915 2.12490755834669453606
C  0.26762184364139873782 0.76931781758701500706 2.84548043005513306980
C  0.18697497566516260714 0.76106782742576783996 4.37722767926987454956
C  -0.29283013270128888106 -0.55589849277296687902 4.97806705878966582191
O  -1.04241903948398739743 2.63118746411554393916 2.09010472975233296822
N  -1.67958632976434163453 -0.89358971556248767421 4.58056511437945257370
C  -2.31345271858371548390 3.19526997417048219674 1.92585982445790104833
C  -2.15640693712480668864 4.72849113647340857369 1.94849434392277509609
O  -3.22357929778413287991 2.73663264231941161242 2.88243239716490950997
C  -1.87652343585681968818 5.22219843392459193154 3.37776921753488545974
C  -2.87894971871642457728 3.11935320250330860858 4.20987589810474638341
C  -2.92662466739617199707 4.64075577239737757651 4.34640785014485597770
O  -3.33143196258151297329 5.37524343018182726439 1.52261898283523322561
O  -1.84866303419642896699 6.62308077292421781834 3.44243206197524020951
O  -2.63874561530503504159 4.98682802206845998683 5.67567452577582276518
C  -3.81951054552047253310 2.37498303496229201670 5.16004137653657046769
O  -3.78538036423335233494 0.98763248979390061422 4.90254661284967241386
H  -1.86691207802306058383 1.12267608151884545897 0.12100081508518840956
H  0.35381258561265332974 -3.54825693834993804998 0.36642884348031634634
H  2.72134237090548536386 -4.07980969009115135293 0.29779375029031118771
H  -1.30315575119760262979 4.99112424998341808191 1.30810748618560279688
H  -1.84543226389894110540 2.81220576864092741687 4.41544432628100125271
H  -3.92389621148868439349 5.00602105292220844746 4.05293559463663122244
H  -1.78262244804372249618 -3.40069258972482524328 0.35574747474690499027
H  -3.10709684630864613197 -2.97773154571874565377 -0.75776747648382880573
H  2.44209693530782478987 -4.85343776746474997452 -2.63227568503116682308
H  3.04688997489868818036 -3.27479907896757715946 -2.12373814844315633721
H  2.42333988990007220821 -6.51080105860861824141 -0.24291887021620334197
H  1.06898460016243523896 -5.86559285223148307864 0.67408559747479124269
H  0.91078931220297887350 -6.13275646160656506822 -1.06400020654997184977
H  4.86889477665518910499 -4.38067616686554117678 -0.84636572955601985235
H  4.29825962714954634691 -5.95855073015742231490 -1.39395135799080827077
H  4.90267378168219014611 -4.78933247969655173648 -2.56220660996298921219
H  0.81891570213659570232 0.07066531166723361013 -3.93393845745808601322
H  1.70605725270601382704 1.52657580879744769753 -3.48746028807433017249
H  4.37103471184109793057 1.53814904525795781431 -3.70768064402406771762
H  6.05068514436940496637 0.02229314180610869611 -4.77426006292027871325
H  6.15688873248712909003 -2.56379651040732525757 -5.81873941999405452918
H  4.72672994804880719499 -4.55065834106126843039 -6.18832699729216084705
H  0.23340317575248623050 -3.21876368127904122218 -6.09772374787974058563
H  -0.86969202749253604612 -2.72648591529090245089 -4.79227290962300855881
H  0.04261633576284637459 -1.49130457523464254876 -5.71629976901250991261
H  0.56380004461514299230 -0.22181377988647815735 2.49988809537448997133
H  1.03592461421862114257 1.47870911301191387821 2.53924720354778354903
H  -0.44138656613470239609 1.57965488487469474244 4.72426597109789625506
H  1.18739413503561719310 0.94258538447916140335 4.77046171817121233971
H  0.36365899034891147057 -1.36335431725481459608 4.65149332482292798829
H  -0.24537805111575949901 -0.48132724664766401990 6.06511645929006615319
H  -1.70680933135647716625 -1.10237032262053236131 3.55853441095010980533
H  -3.49337969585955621099 5.20451214145909535347 0.58697928930849962992
H  -2.59181826672986481697 6.96012114185844232850 2.92068976275509983864
H  -2.37739509213980326763 5.91858127521577426222 5.69300012537575383931
H  -4.83389521052103532384 2.76885557750944544253 5.05781948776464940210
H  -3.48074565428559967728 2.53143583967974761251 6.18446411068604806616
H  -4.28769181177070990429 0.82831601954825950784 4.09186684742672035497
H  -2.76497885068312854173 2.89581627258351215204 0.96504051767494003489
H  -0.88286408408619576615 4.88217095618680474445 3.68947299210124679547
H  -1.91636498884612560545 0.87148662575961610699 2.66045516891272448845
H  -1.99830177291723343203 -1.72681394321938941339 5.08094409897574816881
H  -2.34451438922382271457 -0.11907443185595312229 4.79176054633629888713
98
-159.7262208158 converged=true
H  0.94589300007919541180 0.27916254350866109846 0.53041234255612113024
H  1.20238842053750394356 -1.76824389209256893629 -2.63482364949667768883
H  0.32631454015702610061 -3.87253178962522159878 -2.77606196967336771309
H  -1.68079228371791655761 -0.92278348539813892515 -1.16296934018768793884
C  -1.92266544191553623300 -2.90175819332875839507 -0.47331929089494384488
N  0.14740897205539471582 0.67653802672841134580 0.04160297893536401420
N  -1.65975651884653840895 -1.48283836889136888537 -0.32120344084802210372
C  -1.10889938345070349079 0.59855688563889053455 0.75928196968955496970
C  -1.50289469379681861483 -0.88932799036040288687 0.86247207952286841781
N  1.40852447313654227656 -1.30681510068012785020 -1.75198483718060304959
C  1.36623864873411737797 -2.01652504594807480132 -0.62238372660955598725
C  1.54490318501637369231 0.14057172967115239004 -1.83417231094287069837
C  0.19859070229603389968 0.66236332662182650921 -1.30205554715346649708
C  1.00324806517047759868 -3.49408141957866025251 -0.83100185625669797940
N  -0.01467431949683309367 -3.63682050178397986429 -1.84950440342582766995
C  -1.33136501700234122225 -3.37964521924860861191 -1.79954057916916432269
O  -2.03476668921579317839 -3.49579647490226008699 -2.79139607385600463374
C  2.24512086722504111691 -4.31754549539960219562 -1.23495481505859450166
C  1.88542681641949716465 -5.80980115108061134777 -1.27973038753310008886
C  3.39714253597655924111 -4.05848108137546770280 -0.26686162916804961887
C  2.88830737803120740637 -6.63468269658755627205 -2.07883083800886625525
O  1.57416606294771055374 -1.55691704454114998590 0.49362367580638227826
O  -0.75491554699252827465 0.90951818014510488197 -2.02422302823529909332
O  -1.62124663431568394323 -1.47524325242929776891 1.93010066466714547140
C  1.77800223928767531234 0.54360910603953671583 -3.29077966127610022085
C  3.05377280987825727721 -0.00717169766997222125 -3.84382433661077405063
C  3.30180255844654269026 -1.28304701557084221974 -4.44373509184789128312
C  4.24621458306703747354 0.66296714820560387338 -3.87001449370844019526
C  4.67599880031069936592 -1.29677875732883851612 -4.80881754048050424899
N  5.21543535122690560257 -0.10396995563656746819 -4.44214222599814867465
C  2.52090001971783372881 -2.41742542830657125563 -4.72383519353928527096
C  3.13575965561479597099 -3.49519804765000152713 -5.33875863999931965509
C  5.27001643861023794102 -2.38532371852039837279 -5.43686554695254820047
C  4.48576208529759323795 -3.48393378735708481031 -5.69961868131799676007
O  1.19199754399904578328 -2.48118381875663729375 -4.33004900972381889801
C  0.23316091845376160641 -2.26986602580247653904 -5.35780083008652407983
Cl 2.20895170059333123547 -4.94085938755963116620 -5.66767413490753924066
H  2.36806645828680339960 0.46871993172711567954 -1.19179463620632231091
C  -1.03534952974823313276 1.23260756610032662373 2.16378971692553800921
C  0.25932994490879079930 0.84243340129976784780 2.89327281908846956071
C  0.17496753169763967772 0.85813743853873392098 4.42526272535064446600
C  -0.25197543662057408920 -0.46927921045872167394 5.04300044268038583084
O  -1.09812321236791965440 2.66161765498324953683 2.11028233129868292295
N  -1.62187440093692436527 -0.86663544467651920655 4.64396075215150272442
C  -2.38377141409153958662 3.18671748098095175550 1.92918484009289303849
C  -2.27696493139118150140 4.72491724328862705562 1.94059555110834325298
O  -3.28944410335015247071 2.70619324622918888679 2.87925185051052379137
C  -2.04135528364176854765 5.24367102305248078409 3.36955165112246035619
C  -2.97133037560472734739 3.11107513293150450551 4.20690459893263035696
C  -3.08058781832891614982 4.63003955859394622507 4.32984012478552404701
O  -3.46412018357132645008 5.32772744824860389201 1.48474059363361954311
O  -2.07320508655346236182 6.64497308746347492558 3.42055675482870569226
O  -2.82451957670568054581 4.99814612939507707523 5.65962957316676096298
C  -3.88895208001653491792 2.33573902883685313725 5.15396356746710271324
O  -3.78657135461116789443 0.94915763182697565625 4.91196531038359740506
H  -1.85950521053696715690 1.11488240374979574732 0.15041500533313381660
H  0.63296400334045921365 -3.86924456871015554071 0.12943691035733118078
H  2.54799938576050921668 -3.99679054102944775195 -2.23846600502140802291
H  -1.42130637735824438828 5.00965991243388408805 1.31309863230760570652
H  -1.92813261664261870187 2.84635178118581144702 4.42316480302816739112
H  -4.08739432666765445390 4.95313054228575744276 4.01978749838062032751
H  -1.49775142028377983294 -3.42204962694294145820 0.38679232152374737330
H  -3.00182440311561204993 -3.08666257647942909870 -0.51094893774315197632
H  1.82852211463728786534 -6.19659918511511431660 -0.26025942650031186343
H  0.90130587428203123856 -5.93222236616807840903 -1.73631687270376189325
H  3.69690951436218151471 -3.01443405988467727497 -0.28684644830939431959
H  3.10399736109559531982 -4.31121363755718078892 0.74925441720900232134
H  4.25801668510124642353 -4.66179856001875148053 -0.53802779639684616964
H  3.88065608680424789512 -6.59145362043699023502 -1.63815376377275456754
H  2.57724877059103318899 -7.67658686530866507525 -2.10769245777271141407
H  2.95120146234979863209 -6.26998643047600001665 -3.10164670427530886343
H  0.92025913366169276308 0.20722650283780008618 -3.87503611313661844306
H  1.80659579557830718421 1.63317720767161511652 -3.34112275848113471355
H  4.46228352772669545345 1.65377505215533138205 -3.52051015730795091585
H  6.17204502758006956498 0.17365561902823900553 -4.58678429331613024544
H  6.31247828062137550376 -2.37449680615332647804 -5.71050946913931856130
H  4.90239808051076231266 -4.35345264171559342969 -6.18122975541505148556
H  -0.74001118016475242456 -2.41862612092324091861 -4.89181238129488260569
H  0.30871763066893387339 -1.25461403588102493600 -5.75801345702767974899
H  0.35930449043151579946 -2.98505288067482510428 -6.17254173254183235997
H  0.57111176257013629431 -0.15033315214515929892 2.56633399743557388817
H  1.01412388864690372614 1.56034933768005035226 2.57310847179758050984
H  -0.48901097523199121841 1.65447894037063503170 4.75785929653769823489
H  1.16456666608023051701 1.08839885656869816977 4.82010961939160953449
H  0.43875425860625683061 -1.25332265003780785051 4.73039504065651073006
H  -0.21283990440962050061 -0.37867825979366470657 6.12907128047819327321
H  -1.90912200795957409660 -1.70984998959815448494 5.14663824558534610532
H  -3.59943772601945033429 5.14546168091996136695 0.54704230428612410364
H  -2.82800390855641925469 6.94380859013456142037 2.89222615410373951050
H  -2.59886123897921805792 5.93933259831928950234 5.67348763263920119471
H  -4.91992041897801168915 2.67874247316403302221 5.03313124956668644927
H  -3.57152017779248387441 2.51852900491070652578 6.18063954412046356879
H  -4.24384579055791544278 0.76708952333878510643 4.07986212370638146041
H  -2.81567409993852990624 2.86744768646510372889 0.96575541821157884215
H  -1.03950776610751804974 4.94841719663483470271 3.69933112721563883696
H  -1.92467358043184622041 0.88536313591687454405 2.70164598237022524074
H  -2.31670402435652178497 -0.11739450093318881674 4.84841994632527040210
H  -1.64100301994800146232 -1.08166038346066506470 3.62218149148792267766
98
-159.7262110925 converged=true
H  1.03040927119629444064 0.32767637987300762825 0.49073500429430177983
H  1.08113630611949163018 -1.81874551174939624865 -2.57748622495160306656
H  0.40662660792023025413 -3.97856259770985376534 -2.55252206339933085388
H  -1.70046372174274229572 -0.82676954153434789596 -1.21043575028784911041
C  -2.03721284293263238396 -2.80192334629003569901 -0.55879050838669042101
N  0.22289820543729316205 0.70535997958897200810 0.00233998029260816878
N  -1.68161785493466831021 -1.40716597347182847955 -0.38200481199198949023
C  -1.03249677851571242115 0.63540820464456837513 0.72347335629098508125
C  -1.44872654793658850458 -0.84792379855957000778 0.80625179856705475601
N  1.38156133050536600315 -1.33191191354360993770 -1.73617679277769787483
C  1.40768562994841262004 -1.97467621423785999468 -0.56565937614784211895
C  1.57820623730834430631 0.10437078351521261732 -1.88692099650681344158
C  0.25966797688124892973 0.67896048411850506987 -1.34249525467931141165
C  0.88000556459417156319 -3.41540867496374689338 -0.58921438993743524559
N  -0.01830451345739089741 -3.65361790878136716287 -1.69133246635029732552
C  -1.33069129549518305744 -3.38632591865531917819 -1.78488453783007439135
O  -1.94814454330468533882 -3.58947234699941564173 -2.81873892929006819585
C  2.04416688650274158690 -4.43172933786028089287 -0.56958933987086246553
C  2.89547478152796955442 -4.35891200844690462901 -1.84294667671923195762
C  1.48888130539802165941 -5.83524494328265674881 -0.33308917942079213637
C  4.25617304793955142372 -5.02941484483799872152 -1.68051391451936060761
O  1.77933277267460110416 -1.46773585920191673715 0.48650179944654320385
O  -0.69888444511271852200 0.93908585838984581784 -2.05345226329114272090
O  -1.52518591719978391374 -1.45748242270756200867 1.86524415911457808193
C  1.78313495493922280488 0.45042311533948592439 -3.36098064100144844346
C  3.03154585712032753619 -0.14476170339859428804 -3.92767202875633802961
C  3.22369795077988907650 -1.43735958957101939149 -4.51076204024093296852
C  4.24296121248788082880 0.48702082319272838040 -3.99334415836976575065
C  4.58678318215370861566 -1.50148621528508585676 -4.90814572274095795024
N  5.17320777094915129624 -0.32098591696984390964 -4.57458447018000047279
C  2.39633079475177135365 -2.54890874472740236456 -4.74589950650155945056
C  2.96178311044687569975 -3.65643389408495966819 -5.35671828455315424122
C  5.12889256976490148787 -2.61946270147392601402 -5.53091066226593586208
C  4.30122240968204216927 -3.69490860891195360693 -5.75259229309657804663
O  1.08561656815053564351 -2.55961341747802162416 -4.29860155127447285395
C  0.08120796565584523230 -2.42184775881077607451 -5.29514337662559331221
Cl 1.99345466361472789529 -5.08729503574747088379 -5.62621244347084559223
H  2.42854081839278101995 0.42175553896665557430 -1.27601791775848671939
C  -0.95905595289134137893 1.25012327797045252886 2.13631024393452717547
C  0.34353381472230171134 0.87265494511917007792 2.85706964224797754781
C  0.26218789890108024077 0.88669867000454294370 4.38883597910586065183
C  -0.15346912715620572576 -0.44455112770039284520 5.00571911661363255774
O  -1.04582322806750083188 2.67805621620404599170 2.10622596918602056348
N  -1.51275182555507359261 -0.86538412244928886174 4.59368473812827460279
C  -2.33952773159723648178 3.18440345822236947626 1.92775704791379176584
C  -2.25460532096101884392 4.72256336837114609750 1.97005703232856310692
O  -3.24454398669518040421 2.67061252263647563865 2.86065301543818284458
C  -2.03625517820354628995 5.21546647679373265305 3.41040242604011689664
C  -2.95208288434505972120 3.05747541844995618376 4.19921375173636235445
C  -3.08116289396606246598 4.57359837628977672352 4.34663884934653399483
O  -3.44661825062781934648 5.31866536009956814013 1.51795821296434430003
O  -2.07923950905263899003 6.61533728038904556001 3.48409927977360833751
O  -2.84807563256485574144 4.92114825351916440610 5.68634603806200544796
C  -3.87534519362961926703 2.25843443133821164537 5.12174962827231805562
O  -3.74449808054314781103 0.87399500481607939051 4.87801911194987081188
H  -1.77581068632243899152 1.16958697678996625946 0.12137832404219300875
H  0.33434416946699213602 -3.53770817286498351351 0.35339554351081242656
H  2.67700957865397626279 -4.15296191642399747934 0.27971309850851350243
H  -1.39807038987820675402 5.03066798082307098383 1.35492927854882250216
H  -1.90982452332287566676 2.80080042487677483010 4.42897536965129745568
H  -4.08757650742336853256 4.88983813846160497718 4.02852063615208777492
H  -1.78055084336552460478 -3.33844037553133832219 0.35653145800535823717
H  -3.11355374257698525042 -2.89401186830305201525 -0.73947652178115153010
H  2.37134042708759151807 -4.83621155682792824848 -2.67262087820529536941
H  3.06383033539853277816 -3.31342968113405689223 -2.10822447869842433121
H  0.81957301593747122759 -6.12413114530624369536 -1.14022427089987332671
H  2.29642097599740369063 -6.55921904189465365675 -0.28332621369146698820
H  0.93918885557217790527 -5.87958804945132573749 0.60382169878736957624
H  4.81114193226406872128 -4.57773867805111134288 -0.86140190313723796756
H  4.15357727585659830538 -6.09313243626977563139 -1.48330531510151342189
H  4.83409811091437280339 -4.91111620358739653369 -2.59403771777530423037
H  0.90581526226015673942 0.11102061933331514032 -3.91327116913606154469
H  1.83093608853530209757 1.53703607317506474317 -3.44736383078121244594
H  4.49979879985534036990 1.47575010416183372008 -3.66591005251595714043
H  6.13379676563855724680 -0.07613111403552247358 -4.74866838738247043494
H  6.16378867034890820520 -2.64872817794683967918 -5.83072580863312417421
H  4.67770103647491808374 -4.58769980738868898840 -6.22514538744082557287
H  -0.86322641639578212569 -2.63505869482223831213 -4.79592748719146566572
H  0.07492111901574904920 -1.40553569194552596677 -5.70124007550046396631
H  0.22587526994566989313 -3.13026599599880261948 -6.11172907310072055509
H  0.66741186586984935225 -0.11527157546686678247 2.52723092156571293998
H  1.08777674366865917399 1.60102148911648800578 2.53625819375746264228
H  -0.40738853005017106046 1.67852881036617551658 4.72089067112459126463
H  1.25041286683046481976 1.12481064542093167624 4.78244899651044708122
H  0.55211528509377039153 -1.21917903349555456494 4.70270164196453865912
H  -0.12768994965869143177 -0.35137684591539652956 6.09206805334703460630
H  -1.52342765911979483029 -1.07727242399684008944 3.57167210520008726604
H  -3.57354768498675534616 5.15222118504498904912 0.57618277738402012833
H  -2.82445272370735134260 6.91827716851668927944 2.94459243031755502074
H  -2.65536597756174153062 5.86896713654777535396 5.72318748171877533792
H  -4.90865699580564029958 2.58554189450288074426 4.98261940819377713296
H  -3.58079717367335970124 2.44300274358841473799 6.15524578666086874534
H  -4.23636952632515750850 0.66811405500158671522 4.07171117273627203303
H  -2.75975849073727985683 2.87792938957584798487 0.95498956367662690692
H  -1.03565047083430172847 4.92199035648687033273 3.74580684872179592304
H  -1.84108953376963446757 0.88208533232203745200 2.67257590636377173610
H  -1.78387629273565773147 -1.71531593972181495289 5.09342810934311351900
H  -2.22663392455505793066 -0.13353428830503250024 4.79606463957534945308
98
-159.7260331287 converged=true
H  0.97144082524837727100 0.34147118327685282990 0.46493135839211319205
H  1.06498921350691588827 -1.82854803593432557740 -2.58035543706440195777
H  0.40873081985734743826 -3.99792524952130268190 -2.54487307587605382508
H  -1.71822737145972981310 -0.84097808104987215039 -1.24689607149371206596
C  -2.06617389201037227053 -2.81298759795244590620 -0.59284360594039464676
N  0.16094205768277902724 0.70634089349998863128 -0.02840983142139985596
N  -1.71502261310892523127 -1.41725540786419101913 -0.41540172956172904950
C  -1.09166799677784132072 0.63108362891806835115 0.69627943745349041293
C  -1.51308829123367161174 -0.85149233295447079861 0.77558530526006552730
N  1.35004911386123049866 -1.33056007964145717182 -1.74021040362898071763
C  1.36926845074062386587 -1.96369566554762786659 -0.56437160715471113015
C  1.53244053539337121705 0.10647893539188130196 -1.90325010362033220090
C  0.20421240540280113929 0.67221969951176330227 -1.37237266580956496220
C  0.85717542624556275488 -3.41023307150755750072 -0.58242696737390320383
N  -0.02726011486635718239 -3.66647348568798836510 -1.69166032317967496290
C  -1.33949276113500514995 -3.40452574912770256077 -1.80390582967421231331
O  -1.94297813174534850233 -3.62146029806819358399 -2.84324835454044233529
C  2.03488172960833679781 -4.41060643672670149584 -0.54230762836691126516
C  2.89112508108415600105 -4.34369050799525613371 -1.81274688348411139316
C  1.50094227449069883562 -5.81894395345315906809 -0.28657318214402693890
C  4.26262997152670664036 -4.98746149708643660148 -1.63425678794433237861
O  1.72394704164157053228 -1.44579483711581047167 0.48835768199867279904
O  -0.75282260999238936883 0.91783534780883346826 -2.09086851258949701915
O  -1.61815732542435908314 -1.45565802611289019097 1.83524444223120419828
C  1.74549432627107936611 0.43950416565855948692 -3.37907771811119150840
C  3.00814207895056373587 -0.14366582473991862390 -3.92634614265059100902
C  3.22498104257598994238 -1.43815851900064761715 -4.49604221273855220176
C  4.21089445014469632156 0.50484568797271034413 -3.98504542098302882991
C  4.59258870578654487815 -1.48575110392883535937 -4.87986209099891610208
N  5.15876669742006921382 -0.29443304894827704299 -4.54973900181892254579
C  2.41539436734404056040 -2.56278118297641155365 -4.72985696839192293339
C  3.00151721346242350563 -3.66674877716326186317 -5.32721890111035722981
C  5.15528357903252221206 -2.59987340975687963862 -5.49121947755866468555
C  4.34453499719153857228 -3.68838037624616488230 -5.71236598562887909480
O  1.10064761281837730778 -2.58601648983991605490 -4.29480394648395691348
C  0.10580630168676248559 -2.46539036359764196504 -5.30289457693605914557
Cl 2.05678601638762348358 -5.11430440440912015276 -5.59098514237204646804
H  2.37558911347349610566 0.43942168410759524511 -1.29048186101944373227
C  -1.00074217150811817234 1.23845068411394265695 2.11154744911761316217
C  0.30005294027652062994 0.83201275671597074712 2.82127626456476354733
C  0.23626919211291580458 0.82753109146239367533 4.35395245660820950917
C  -0.19305105307465436626 -0.50417976282598742088 4.96026197583097783195
O  -1.05442677428897457759 2.66833388097508006354 2.08362838707948450079
N  -1.56805671089979270505 -0.89239629431427647255 4.56920463169716661866
C  -2.33613126335727239180 3.20865487801402871071 1.92070207746638899060
C  -2.21069857199357633348 4.74427051316852654850 1.97335746852089499725
O  -3.24342426664525529389 2.71565352062483755802 2.86255655130253572338
C  -1.94424707422036124882 5.21458766903058457132 3.41334931726073076419
C  -2.90777852883230192305 3.07675255180796236587 4.19862938458676637765
C  -2.98390310820912008083 4.59349783201402228627 4.36879596567144812269
O  -3.39763687827365412630 5.37501216163492667732 1.55728611590263921194
O  -1.94382905054564991687 6.61407572164102930401 3.50728833890553914898
O  -2.70114689796639773078 4.91385037079385433856 5.70590713560688023165
C  -3.82935179135449477172 2.29042835152125201503 5.13274359586681150347
O  -3.74902785148121520109 0.90908408519208050436 4.85439369335381787351
H  -1.83920294865065558909 1.16991855344963102681 0.10347352069252205298
H  0.30232505648774493645 -3.53186036812926040795 0.35486150369783053815
H  2.65995674294671369253 -4.11039362023013943315 0.30543873170227708869
H  -1.36148098995333688421 5.03630106048988590572 1.34015899233011315239
H  -1.86826680727758098755 2.78623676188941082899 4.39752964454684480700
H  -3.98737756083786987205 4.94809659058169337698 4.08369073799179016504
H  -1.82534118903361664010 -3.34510128051048338804 0.32921218026960952230
H  -3.13902852330560699912 -2.90761080942609240196 -0.79247202341182088059
H  2.37929853559945936325 -4.84307349596799863178 -2.63710297719583142140
H  3.04331244395726718821 -3.29993717799232966215 -2.09380349363934126217
H  2.32030739652497430825 -6.52855041479991005104 -0.22417120816328581223
H  0.94993946218942548754 -5.85902554494956984144 0.64985559817377613889
H  0.83867808550839206827 -6.13096544763461537286 -1.09077296160141634651
H  4.17823504616480168039 -6.04966618240254749850 -1.42088637209647683513
H  4.84201327248129054226 -4.87308178555821935873 -2.54742822307905258938
H  4.80628144776851140563 -4.51295590461502271751 -0.82046501190577358908
H  0.87913904083869187644 0.08094297150944868013 -3.93624408428218952594
H  1.77862794499131471326 1.52571448143355570259 -3.47788080495857521157
H  4.44906861164213207616 1.49962760898735059101 -3.66240433037956458762
H  6.11839157443336834064 -0.03873537804608684354 -4.71289641303090522939
H  6.19289297372422176124 -2.61581474560925286710 -5.78304571788201648985
H  4.73667447953771070246 -4.57860765759145582621 -6.17695769741541678144
H  0.25275360348906067420 -3.19443978323234878403 -6.10084454980271928548
H  -0.84399568804619862217 -2.66054213625869406812 -4.80655515829963597696
H  0.10954510732987900179 -1.45916004162912460451 -5.73343870664155019767
H  0.60841880546348892089 -0.15612556313040470979 2.47736551753958655908
H  1.05254451958539751999 1.55337740693537607051 2.50376103449044462579
H  -0.41445529252619750515 1.62618454643727416986 4.70650715285042853253
H  1.23416189955432642478 1.04270188900820293121 4.73650152300938742655
H  0.49168735429431353889 -1.28749073450754036863 4.63327403699756157351
H  -0.14353977074904566980 -0.42630864829823783557 6.04687184390627852082
H  -2.26158522617328738846 -0.14552710376411348570 4.78753295217120911076
H  -3.55627143628008113296 5.21732696192507017230 0.61882532585781668821
H  -2.69974779970356637548 6.94602082271655696388 3.00091926948635556727
H  -2.45607196529869087342 5.84928998428879687310 5.74598732332176798110
H  -4.85551518021718653273 2.65256564853481746624 5.03169540635787893024
H  -3.49953470094687579817 2.44194978569331455631 6.16079437105364569049
H  -4.23332686632632881896 0.74773685339231676927 4.03301776678859891234
H  -2.77470863770988618313 2.91851531450792567313 0.95111680867141090712
H  -0.94490222613578522814 4.88672092073327224426 3.71940563035370574951
H  -1.88732525091533487327 0.88696602054886808375 2.65142814743882304640
H  -1.59990044288207888812 -1.09393254073036794161 3.54554570024268400630
H  -1.85075476450484011082 -1.74091120397318777080 5.06602757908660183972
98
-159.7260253458 converged=true
H  0.93938678462476399300 0.29646694446402055423 0.52313790067859466948
H  1.21225853725115362280 -1.77106894915409940339 -2.63942806221024950375
H  0.32747776882825918587 -3.87790638751431160358 -2.78082641695506316282
H  -1.68129749395098349041 -0.92213913049209317307 -1.18203928770740374077
C  -1.93362797386806928301 -2.90103815313930324393 -0.49280071000202729792
N  0.13914004705133342643 0.68200517245010738865 0.02849400777752584060
N  -1.66528532365595238751 -1.48317670819584623843 -0.34060215438923041598
C  -1.11915704080374966978 0.59914281128706370350 0.74248312872510846550
C  -1.51187242709921854100 -0.88958097985418760345 0.84332433347055779649
N  1.41469170714524916654 -1.30857060419239834559 -1.75626914674272271988
C  1.35857576527647561093 -2.01497847974994748199 -0.62508084429050958519
C  1.54593010961941379477 0.13960169541813949312 -1.83919737309014053039
C  0.19355950576178093669 0.65257890710442245652 -1.31485086602600675931
C  0.99416080702444686867 -3.49241979952095071837 -0.83301037729162952239
N  -0.01772637305608060210 -3.63497029239604740880 -1.85774867547047572991
C  -1.33688891767798745391 -3.38903672269920885896 -1.81295163141395843098
O  -2.03763610656683624711 -3.52402618332987049854 -2.80424079259481251469
C  2.23778140637301659055 -4.31861340835043794328 -1.22656396669093537000
C  1.87456646793572989651 -5.80966583206567932507 -1.28106111072250405947
C  3.37999384164280103349 -4.06814409455459191634 -0.24477637772361449109
C  2.89082251958503055889 -6.63682067597016533966 -2.06076063558835587131
O  1.55665670825097923746 -1.55297221362244863840 0.49168263233054615435
O  -0.76143706266375066338 0.87736979629029943073 -2.04235459313454903452
O  -1.63351971090434466838 -1.47463069100607491180 1.91126158409019164530
C  1.78132795243359542958 0.54422879453723582710 -3.29478634380253776470
C  3.05988928632680101671 -0.00179337630285680838 -3.84533851173366203469
C  3.31730160215114056044 -1.27846630228598212575 -4.43894365872684737440
C  4.24832010005115723317 0.67523186338204455037 -3.87096878519229603555
C  4.69315130357097842762 -1.28681863768446391738 -4.79805364486124474865
N  5.22417837657219497061 -0.08873187347135919056 -4.43588368026615498252
C  2.54377660803829597214 -2.41838270144531408690 -4.71577977235955358992
C  3.16782893580845259507 -3.49866548500453289350 -5.31643446290071164384
C  5.29697379150623515187 -2.37861312492909426908 -5.41112188307808139598
C  4.52047161446066869672 -3.48458256005302002833 -5.66730235445503449654
O  1.21154115216287827650 -2.48532682746041544419 -4.33311367697204552485
C  0.26274371981132205178 -2.27446148696265160183 -5.37002336863264861933
Cl 2.24809921207073104554 -4.95051712395131549016 -5.63668882570604079518
H  2.36497582661494964995 0.47237954673897275537 -1.19390596643326962756
C  -1.04798868458935801051 1.22715869057086912619 2.14967890826694629780
C  0.24375246571000697138 0.82753817993441736167 2.87972476524556242339
C  0.16333790909019524351 0.84614032230727997952 4.41154488115048337704
C  -0.28260473829505461385 -0.47359480890685429211 5.03167058957062796054
O  -1.09542124725009459851 2.65771186533933967411 2.10765396690358652876
N  -1.65407712497273151619 -0.85772520068851587638 4.62481538833066885275
C  -2.36090654931266241690 3.20043801068520394892 1.88571778114739307952
C  -2.25560189646233100191 4.73310384192929678449 1.89454785563133132342
O  -3.30595591036068858770 2.76500170904885589351 2.83021309692545397496
C  -1.99692753094824970717 5.25796015933489790939 3.32115937242352510239
C  -2.95661741319052362442 3.13133753098675882143 4.16321995773908160032
C  -3.00703276915173312034 4.65161781734342749672 4.32117340811875738638
O  -3.41964775412561072798 5.31612763501924856513 1.35997815101529329063
O  -2.04143573476082496043 6.66181371677271805254 3.35519265336854477511
O  -2.66980520489793571315 4.97547153873564340643 5.64392359899487683350
C  -3.88367325191535073259 2.37207589505249627493 5.11494943423399739402
O  -3.81055010099112667632 0.98317982519875768421 4.87790230317590545184
H  -1.86790589964971154302 1.11675924048770580654 0.13253826875741386848
H  0.61641565169313750072 -3.86486111217082983771 0.12567742955939656402
H  2.55243643664368047297 -3.99476578481979727187 -2.22546113950421409200
H  -1.43101302417663034383 5.04070351240674252580 1.24494000538049798266
H  -1.92096666830334550369 2.82826006145087571753 4.35740096527495701650
H  -4.02075551456646884674 5.01895563378437525870 4.08792373291135824331
H  -1.51747883528536631204 -3.42237694770319089699 0.37107876608645318228
H  -3.01352392099980104234 -3.08003009109015080114 -0.53721282072620246684
H  1.79416271799028814726 -6.19775569803707693239 -0.26342410971171498213
H  0.90008718111659291594 -5.92845375880828662218 -1.75849595980837580811
H  3.08000143062713593878 -4.34038800896804843887 0.76424257718292276653
H  4.24698695581161622670 -4.66123918292070626990 -0.51904757877489138274
H  3.67357053623522222807 -3.02227275999819822161 -0.24435000409044188574
H  2.98356591354284317319 -6.26371946496019038619 -3.07831569065796317730
H  3.87163217371569157166 -6.60739374409145785449 -1.59405057666251437354
H  2.57066904974614152124 -7.67524527557177371762 -2.10763912862173130591
H  0.92508159755395502621 0.20673604272969248186 -3.88052501981403707987
H  1.80707805020073308810 1.63400763336973398054 -3.34257657827109389004
H  4.45637439234256937937 1.66800983797932023123 -3.52251195884616263854
H  6.17842929528504392067 0.19616617205309816452 -4.58214517424346379215
H  6.34108647332204355962 -2.36407025078871679824 -5.67854860755855561649
H  4.94600168696988884420 -4.35724609344666191646 -6.13552898997872731002
H  0.39915118551943506997 -2.98810153638906150775 -6.18468877182988130414
H  -0.71450832855801416077 -2.42661326672610666577 -4.91406762960084719793
H  0.33926742571329937537 -1.25864088845138155648 -5.76892340430755456993
H  0.55036864494994675034 -0.16675756380562195558 2.55289363399619650963
H  1.00151314407838154530 1.54182569987805795364 2.55909706620161836454
H  -0.48536973152688922539 1.65385761115454110737 4.74587238615434703348
H  1.15835821378067960197 1.06033963226900596055 4.80188691174064086198
H  0.39994905655167767300 -1.26721084566338881849 4.72575213582618314234
H  -0.24912325762981038513 -0.37896008320109320078 6.11774675237434184538
H  -2.34351775463249278886 -0.10177968663236480751 4.81873084116779093478
H  -4.19822786231991251782 4.84653497402037913844 1.69115004121741852039
H  -2.69788393818688332360 6.95938206951619076079 2.70698887354903927616
H  -2.45294245410933786644 5.91769445066398969146 5.68003700038840086961
H  -4.90901481701749364817 2.73492629354080829529 5.00536436285705921279
H  -3.55269214056725335382 2.55166280845389303877 6.13830494820251182375
H  -4.31619190769000038443 0.79031633909272336336 4.07689845390074445675
H  -2.77783649174014879435 2.88362886261700168689 0.91604891778057240259
H  -0.98803946605214665322 4.96653900138588610957 3.63459163303405041745
H  -1.94221155131722289511 0.88395827456296782731 2.68210088169911387013
H  -1.66797919145345341363 -1.07873377724569841085 3.60406525130884025643
H  -1.95188133102702687793 -1.69448774706710825200 5.13142871655610566251
98
-159.7258287792 converged=true
H  0.97655951993954226431 0.31232405575948102294 0.52384442165025413285
H  1.23030160941373090111 -1.76872993481098017554 -2.63790279474379074642
H  0.30298386028794244140 -3.83939078669397959587 -2.78372667587996946992
H  -1.70035090685353518225 -0.86072004484345043807 -1.17866277179820633236
C  -1.95945706604930758310 -2.84262140522265394083 -0.50505267483658689009
N  0.17947538867575901778 0.70400417665216008523 0.02904026013007640628
N  -1.67850038133017331887 -1.42864500533278504513 -0.34158035347509957402
C  -1.07892496627228418049 0.63575003951187825102 0.74461931148071491826
C  -1.48645994065025455200 -0.84893381650542787398 0.84325406376523193153
N  1.43251738328208033657 -1.30762234130847398994 -1.75395846684251344172
C  1.35912964127649904533 -2.01211951287217916118 -0.62236043670854668264
C  1.57838755799589947060 0.13893472457372896267 -1.83815576220816190300
C  0.23096294139703624215 0.66505515949793303498 -1.31430013479725049663
C  0.96260271962859289552 -3.48160235907575099645 -0.82977398735102514404
N  -0.04572258012741442501 -3.60162234987506835182 -1.86056172837632072259
C  -1.35806674572655805555 -3.32185872820531580274 -1.82633039329854551802
O  -2.05003739519697880667 -3.42081187370470374276 -2.82808096233507999528
C  2.18452998487578708975 -4.34183079008505767860 -1.21664539139305083459
C  1.78029418061151178954 -5.82279410175913625380 -1.26289067251080777687
C  3.33256198010812099142 -4.11515329257585360523 -0.23595051597027499879
C  2.76586097111979078988 -6.67891892078363813567 -2.05053122494930439856
O  1.56201531437506435651 -1.55264122924868086528 0.49452574605052102008
O  -0.72432452196528029909 0.89146440871459087241 -2.04107230515808968363
O  -1.58867068694460145117 -1.44156214613284183734 1.90910746712073664533
C  1.81827396167792465498 0.53941730473679538882 -3.29407640124593958930
C  3.09554419305730377232 -0.01288340967980217133 -3.84151245135303653910
C  3.34534025308684279665 -1.28949493615957444526 -4.43886698386920386383
C  4.28828668131779977557 0.65674966451143768076 -3.86353327268688673257
C  4.72088231962316307033 -1.30375532484597012051 -4.79923432836798724566
N  5.25943579872344990633 -0.11110497570853772320 -4.43087897409023145912
C  2.56576821530587961817 -2.42466137333539588639 -4.71912958253736913861
C  3.18366079549720382147 -3.50360490089598108909 -5.32887757925709149021
C  5.31740780931265089038 -2.39290566820558847638 -5.42364428427696854129
C  4.53475110993847785323 -3.49283562811277237259 -5.68575351967205477877
O  1.23478440911651832224 -2.48849375449307208541 -4.33181465601379578345
C  0.28229713744633117001 -2.27196798832199009510 -5.36464164274809895971
Cl 2.25900016126058744703 -4.94996764885146234292 -5.65736795976103667982
H  2.40004535067669966253 0.46581447350228982751 -1.19321683491814778399
C  -1.00520728418891902578 1.26290756277346094549 2.15158794953522969351
C  0.29470294161504562158 0.88025113231488316679 2.87518247885591771151
C  0.22033249918666508727 0.90546534889541874236 4.40740180890817079273
C  -0.18185529325419336200 -0.42531761846583771014 5.03379476498073419322
O  -1.07280596445158749042 2.69291351683138069362 2.11409692879517363551
N  -1.54039738398976333578 -0.85559794201312067141 4.63019570134525615401
C  -2.34201599053816833518 3.21994807442277686249 1.87616034334096326575
C  -2.26562802637186377908 4.75397990646017465366 1.92411044451202872807
O  -3.30188145044345038315 2.74566850242569149287 2.78602067339837322635
C  -2.05410797740630934882 5.25019594044611803696 3.36875177769926725801
C  -2.99192787976524110505 3.08564114269369271781 4.13559035007276865059
C  -3.07744819696263460784 4.60040186011415297429 4.32705104513667571098
O  -3.42983883339001538459 5.32400508911266623358 1.37612801951261243261
O  -2.12881717540647708020 6.65159361034251261913 3.43558630604290016208
O  -2.78287543477520271651 4.90099140926499998727 5.66519122712800626829
C  -3.92475795642509872607 2.28788142471830635571 5.04843627774666003916
O  -3.78136060361843107103 0.90282289879196664373 4.82091841492302197736
H  -1.82264205162928338844 1.16049423140470175930 0.13507068599658372809
H  0.57049123393283684980 -3.84261847742416362550 0.12741256825131103136
H  2.50816216530818225650 -4.03235552712398970243 -2.21712885674675019843
H  -1.43302041089462317558 5.09413742495619104034 1.30122590164756757325
H  -1.95559099117781332033 2.79802505660612377270 4.34911478156417885543
H  -4.09217299917276822185 4.95159688715770052170 4.07426657842521500186
H  -1.55406147911216985236 -3.37441708148952512758 0.35740017983160293769
H  -3.04075614606986599497 -3.01002334255426884368 -0.55986594307457981934
H  1.70177907827369034877 -6.20547187549156298303 -0.24333064046849389728
H  0.79719809837399502328 -5.91702466335002164044 -1.72882095143237912716
H  3.02449549349445856450 -4.36877427835439213766 0.77553078189037050194
H  4.18247450651135999067 -4.73520858042756298545 -0.50404354925468142223
H  3.65497867338150550509 -3.07777346059993872629 -0.24575365426592760132
H  2.42110095220815324524 -7.70995452528285252214 -2.08571398744878067077
H  2.85401258510254152156 -6.31474045474085521334 -3.07171386871186857803
H  3.75322245807478660495 -6.66901586062444984293 -1.59674112171326854082
H  0.96248000206458761419 0.20340389608047831915 -3.88134408687912424440
H  1.84788100943320521274 1.62897312341269051572 -3.34419195335384200618
H  4.50300046651533047992 1.64729012893910420345 -3.51275720187631090852
H  6.21643654260826394875 0.16623167972581115448 -4.57292250998451699218
H  6.36023690551047771180 -2.38023915970225274918 -5.69612539888225200002
H  4.95305986215533167183 -4.36304729870978036388 -6.16466305000234449096
H  0.36479253471707018264 -1.25695167969773868855 -5.76411877464617727895
H  0.40995340865462059909 -2.98741767758145027045 -6.17901902021112725549
H  -0.69434564444608382061 -2.41598482798904523605 -4.90435018341769968231
H  0.60751351540246489868 -0.11341261587219281237 2.55207054006885902808
H  1.04368961794804726573 1.60003713322924312479 2.54629358471789268847
H  -0.45292505012778100371 1.69392866075138348592 4.73996487622407514095
H  1.20870676539364274582 1.15316937535630126277 4.79440622322483722684
H  0.52665062579430133027 -1.19727817469585939847 4.73054622671287638980
H  -0.15040779495834494250 -0.32587878536691389231 6.11939463190724364239
H  -1.55563364051074382033 -1.07140044519649002552 3.60809662548790877068
H  -4.20292189642703206687 4.82656262096984978172 1.67808143041578539112
H  -2.78633533461012250498 6.95074973671267848374 2.78916745952583466917
H  -2.58240525016644850709 5.84548604847462538459 5.72696730612333393395
H  -4.95892432876729660762 2.60656873354860518788 4.89441173554686947966
H  -3.64428053652270733664 2.48624092035447130655 6.08349700078029353989
H  -4.26278379668822182680 0.67931255460545347802 4.01297177047264153060
H  -2.73128479077094210581 2.92266380625119870373 0.88863840967922369529
H  -1.04780698411037787032 4.97205316427058718887 3.70129480884497974458
H  -1.89069757333335952687 0.90470061267366164159 2.68920138575614720011
H  -1.80713446661344501187 -1.70428683180681095344 5.13500837417658928530
H  -2.25434076461661359048 -0.12495775250505314347 4.82784997864715670346
98
-159.7258209754 converged=true
H  0.96850175822848338925 0.30842306448856116052 0.46379483230056606224
H  1.05593933059352518278 -1.83385902220245888827 -2.59665636290739376690
H  0.43177080081006447010 -4.01702308433970234347 -2.56540787292651817353
H  -1.71043850169490530000 -0.87577262336620709249 -1.25176617571016390862
C  -2.05111464545421906536 -2.85357533326132273288 -0.61028358230291424036
N  0.15467694277079385712 0.67140991546099015874 -0.02530552941579834736
N  -1.70369400300667894754 -1.45794715382618367272 -0.42454464084143705982
C  -1.09646617520187161787 0.58726859933730979346 0.70122248922297680807
C  -1.51434697024239039997 -0.89622965578880531279 0.77073970425725935041
N  1.34765078500072599255 -1.33886041857129400867 -1.75703678742874114249
C  1.38359779419795758670 -1.97825078751220839735 -0.58495215706317171822
C  1.52128000949692632204 0.09988502966061285626 -1.91294397049942932476
C  0.19424438635435825606 0.65609780141757745309 -1.36942731795419048169
C  0.87851296960147262638 -3.42706172056738367360 -0.60410003538997658623
N  -0.00609328979804235615 -3.68974294471358854608 -1.71158330172599648655
C  -1.32076760609120169576 -3.43866180523886688647 -1.82227922174175382963
O  -1.92330002472733463392 -3.66017610469785870109 -2.86123972442086493828
C  2.06584088706944646319 -4.41589927216752009542 -0.56816623650164765902
C  2.91345084099196505178 -4.34573576617403567468 -1.84437164272441567192
C  1.54811278164301047156 -5.82882336306365811396 -0.30603800538390213415
C  4.30559558145150234054 -4.94112176095629251904 -1.65796750129362724380
O  1.75043682823884161337 -1.46574367338574473862 0.46609118399149995771
O  -0.76523743945829036939 0.91018460178159432683 -2.08172308549844720105
O  -1.62417273866060107856 -1.50781336396993914661 1.82561023635112062991
C  1.72108138764795826070 0.44387363190736706109 -3.38815842120848120800
C  2.98517193532301661207 -0.12417795528025243890 -3.94794882799972146614
C  3.21376579626125735700 -1.41535235581423046725 -4.52087674086541113638
C  4.18039550768905332490 0.53773049262206107368 -4.01123664588780037832
C  4.58046961797380092207 -1.44739802755148438962 -4.90990172975943384159
N  5.13436553271437112755 -0.24958256435206674362 -4.58222450030283301459
C  2.41671984496584135726 -2.54956768111722587022 -4.75201016687779276282
C  3.01437060293828240631 -3.64781378681687451504 -5.34888553617252515693
C  5.15514946456221867521 -2.55662377744435032056 -5.51907216097775688013
C  4.35703099260078641208 -3.65529741541088437629 -5.73583944251547173110
O  1.10250226962585751167 -2.58870915420033265164 -4.31639975150399290982
C  0.10723909898545026798 -2.47373687367856609498 -5.32471890623921595420
Cl 2.08433423933625405766 -5.10495243980343715862 -5.61162203792582836570
H  2.36658470789476549356 0.43367280475082981006 -1.30384185931203688824
C  -1.00431318669602065441 1.18847822893763588326 2.11892831705512163509
C  0.28133270178247549165 0.75534316666447798294 2.83907202208492304152
C  0.18924923365428661381 0.74675792907982707636 4.36942169117639611642
C  -0.28837554588759140017 -0.57680091379862274970 4.95538375030700706247
O  -1.02439329165111359110 2.61839076336777010212 2.09350867197612711124
N  -1.67165260742746468736 -0.90492894834366399692 4.53900209393280373860
C  -2.29690810971150405351 3.17863743190897896085 1.92520259294201290245
C  -2.13515205990016587734 4.71104700508977636275 1.92944368131142884870
O  -3.21163300988225808297 2.72060936269665676335 2.87707107615306378889
C  -1.88051041686147213383 5.21607847570223270850 3.35734996442337152445
C  -2.92510314478708144392 3.13199105689000489861 4.20674915539624016958
C  -2.96551855895080995751 4.66086948651610732952 4.29958971406293244399
O  -3.29630162813659222110 5.36170384232351970866 1.47267378737027554436
O  -1.83522413117637261948 6.61748109975241227687 3.41039455955379233743
O  -2.72989140898293047854 5.05029710502683126805 5.62788124701061676092
C  -3.92804333479316403199 2.46152890808522561983 5.13681024771947480900
O  -3.56420929960749210963 1.10700091334915251551 5.32688829253476470171
H  -1.84698200404794565799 1.12680371322571559745 0.11277906781968249916
H  0.32705412628201802061 -3.55286374921190128973 0.33469615442754674373
H  2.69265353989693778658 -4.10558705827081471540 0.27461040266079800309
H  -1.26853313012346458066 4.95987999664693646196 1.30130141084408390562
H  -1.91281637541185878248 2.81386681068168842401 4.48838319484481740318
H  -3.95019140617143849070 5.01890269445579750851 3.95809209180959609142
H  -1.81120528713869743953 -3.39015283135498224354 0.30958955415020711355
H  -3.12343439560458602244 -2.95024790416527604719 -0.81173342890179223108
H  2.41391359550579842619 -4.87770543251561594644 -2.65586764973852496041
H  3.03110555653731061909 -3.30392157631965366349 -2.14767816295871805110
H  2.37283266841335516162 -6.53435987371577908789 -0.27320539855173636701
H  1.02503958924895544058 -5.87810664681434413836 0.64567892598127418768
H  0.86499776627071178758 -6.13791078051240024394 -1.09365755437484302171
H  4.87479391281864060659 -4.83714922065529506767 -2.57868121923777593452
H  4.83980102762154640317 -4.42483848324144801722 -0.86354899193935374946
H  4.25560784120320967361 -5.99805799762957736476 -1.41014955103179340234
H  0.85304423169187360010 0.08265776693784565587 -3.94124533386943953772
H  1.74447071807427422918 1.53099385624014816543 -3.47881075453163202127
H  4.40880842654636673217 1.53449829919398483824 -3.68768280568341744186
H  6.08875081724799738225 0.01991353014238850250 -4.75406459049495477842
H  6.19228685787565691356 -2.56084292347679109980 -5.81278360623122303252
H  4.75938235745603055449 -4.54231002427326302495 -6.19805237049032342611
H  0.27232994107559960195 -3.18586769055591778610 -6.13440216447028152658
H  -0.83945609895663841904 -2.69748487698365524423 -4.83448109882835463935
H  0.09016777731254291273 -1.46071487144613376685 -5.73870264601999746645
H  0.57918360628154741399 -0.23510739515399767252 2.49300218675207796437
H  1.04957620715759047947 1.46651834106761347343 2.53664236779494567386
H  -0.45535292981267322387 1.55679754809705217511 4.70730850281998325357
H  1.18254798080510714620 0.93877676292967449090 4.77486665230452178577
H  0.37150849774426342176 -1.38047668703162718096 4.62685251348667403448
H  -0.25283421663830685233 -0.51231585241017740806 6.04335534115998029847
H  -2.31635051920743384457 -0.12032995708300153748 4.75398935284987089744
H  -3.45522098394923737885 5.15807118013498211440 0.54309547528587132081
H  -2.56107214002189165214 6.95847635238390971324 2.86732555591689175500
H  -2.43536750428358983456 5.97262315219301243019 5.62078164302508387351
H  -4.92164936091624483083 2.53734282590333481977 4.68286343358029810702
H  -3.91116621750135395885 3.00337625289468324041 6.08767280155876822079
H  -4.22274000496876311672 0.70106522118908387586 5.90576387133081581737
H  -2.74402013134507027914 2.87150928507172675808 0.96443810292572129672
H  -0.90024483098614460630 4.86473657434216288920 3.69692919860170254864
H  -1.90609382920941472506 0.86359002821472607980 2.65012938681412446584
H  -1.69247903396478660554 -1.10051262864629095795 3.51296433163754251439
H  -2.00005952656585828109 -1.74365266204311186726 5.02312552736671591447
98
-159.7256662903 converged=true
H  0.91456754853715893638 0.26159272683630452327 0.51601017674333959917
H  1.21253109969706196480 -1.78032164339229304062 -2.64028780815270636140
H  0.36049748244634427508 -3.88795336135094604657 -2.78591341976164441618
H  -1.69264421842172674282 -0.94214602334207642187 -1.19403244778686068450
C  -1.92597835408162310067 -2.92585092817661829301 -0.51588771097309815694
N  0.11602018088238182092 0.65368386365506025992 0.02315138066994133076
N  -1.67644586507023296562 -1.50558986150044615826 -0.35443525228413996775
C  -1.14110391711446923502 0.57270332360257325544 0.73906695688500789743
C  -1.53848374110625463196 -0.91426040768660177260 0.83305519226618329753
N  1.41022763918283855489 -1.31481654531935387986 -1.75769988991520453858
C  1.36712550546397837437 -2.02301537406914633266 -0.62714917230822797567
C  1.52841388564756197610 0.13382169079367634001 -1.84501181989523588278
C  0.17474301255123217413 0.64386664362928869298 -1.31955852979403953640
C  1.01390357187469071221 -3.50328596319513208002 -0.83512989525008429759
N  0.00707109071550685031 -3.65374388049787057753 -1.86351643716558768027
C  -1.30996643786565702960 -3.39592838002066566006 -1.83345353628991625250
O  -1.99628326005233724949 -3.50994868262123338454 -2.83764159219020095648
C  2.26241888267226665121 -4.32265665865858661476 -1.22710198960056970918
C  1.90679168701227363947 -5.81568574469718502229 -1.28058466688221805896
C  3.40448242846935222872 -4.06503564102647452216 -0.24703000981649317347
C  2.91221500386440368402 -6.63157276659423011722 -2.08570194427024535599
O  1.56677758259608812530 -1.56123641982191774247 0.48954402423355564133
O  -0.77491176446042020487 0.88844045344102007267 -2.04790010979020431492
O  -1.66965695471412556294 -1.50424771700117698714 1.89698121200636227179
C  1.75553696966141847824 0.53601386849287468994 -3.30272313817282547888
C  3.03848877757820545753 0.00404434243959300721 -3.85662994405203685133
C  3.30589025022147708910 -1.26928920264713251953 -4.45355370761581337291
C  4.21964360241631464277 0.69340295604478130453 -3.88681915177303149989
C  4.67950270810304580493 -1.26187090407163782224 -4.82080453831716582158
N  5.20009703318570082331 -0.05921765984600885213 -4.45904395295180933090
C  2.54300616207183116657 -2.41725126586775562743 -4.72810360363160331332
C  3.17549094714645097071 -3.48793572839421717191 -5.33737332848037748789
C  5.29096743106198541540 -2.34362618598023475514 -5.44396068435134150576
C  4.52484826255028682596 -3.45678519451090515702 -5.69924205631356972646
O  1.21714540240824686812 -2.50217641280444880181 -4.32904622345910983228
C  0.24645968205981780286 -2.32272918714756437808 -5.35196575230651916399
Cl 2.27332076415414841009 -4.95127785868401915081 -5.65507118939963149273
H  2.34645173575713750225 0.47616866154634995834 -1.20331510514861461658
C  -1.05978399791116673079 1.19814213211459774655 2.14693175384271706108
C  0.22481360028209618207 0.77780623551149685735 2.87718455773079906379
C  0.13209912967335002421 0.79417068090516462764 4.40745284905070100478
C  -0.34043216877563736711 -0.52275565599259343763 5.01189363029392076498
O  -1.08011693799283348127 2.62735105047080041984 2.09840373597620066803
N  -1.72064094841491166399 -0.86351474208768230767 4.59654490687440286933
C  -2.34912956080242629753 3.18840926278012881667 1.90898428601953495942
C  -2.18054280777303466365 4.72054976877787169087 1.90744919777229937630
O  -3.27798231506796833301 2.74233873198912192493 2.85273437072268043480
C  -1.92443793777359339892 5.22396617760960424448 3.33583760925267824859
C  -2.99679969417839808798 3.15076309471276116980 4.18420463734109482346
C  -3.01372214003105742819 4.68005139426869209984 4.27953772057699399767
O  -3.33623235343435498024 5.37694962692496947199 1.44520831351736323001
O  -1.86589675024372270151 6.62486967371013601991 3.39039431396638679672
O  -2.76618509193075023944 5.05993416861761158287 5.60879978335539508549
C  -4.01729064374169286822 2.49565730687068132454 5.10593014171388581701
O  -3.68575734362893792095 1.13145804056306875651 5.28690113233322733777
H  -1.89209944071148483680 1.09494839020268397434 0.13628036989179784233
H  0.63636622407213772057 -3.87784743475325477391 0.12263928680417811312
H  2.57467681201312181827 -3.99794621633301616725 -2.22649661188263658929
H  -1.31023329249478082126 4.96323800116833879770 1.28198282595818757734
H  -1.99171604862932993818 2.81797394450918625708 4.47415355049705620871
H  -3.99380900144305162058 5.05575509815522217139 3.94377814502428414301
H  -1.51170287895843791226 -3.44596621797231517093 0.34944915884239124981
H  -3.00294527926523713290 -3.11884751164497631137 -0.57311172622416439726
H  1.85152635166612156148 -6.20877901484958272249 -0.26338282901571613559
H  0.92252920324235887506 -5.93815848682963842720 -1.73696690031028677659
H  3.69971291132116864020 -3.01959473148512724805 -0.25698429069832495752
H  3.10399814023991060807 -4.32696071921011782280 0.76468876586656653327
H  4.27055694099712823686 -4.66217348302114142911 -0.51566169935954309089
H  2.97258177555115610247 -6.26031238635735842735 -3.10638142666245675727
H  3.90483679939491512556 -6.58629852310887820011 -1.64585545542592193158
H  2.60596944758203763470 -7.67466868469280250054 -2.12104179369797796184
H  0.90203269747082925889 0.18637953295880926863 -3.88539455065831562663
H  1.76774864603988235423 1.62585823270969465071 -3.35402487514073222030
H  4.41969820478821606713 1.68821510400475816027 -3.53909384405513005589
H  6.15129767673394933780 0.23384609586051974262 -4.60847895326333745203
H  6.33269964118723738267 -2.31588642627081053860 -5.71926242972652065788
H  4.95589406635601115170 -4.32273893064417169541 -6.17485850687540338555
H  0.29566187311757502476 -1.31003273201754311117 -5.76250581779452097919
H  0.38197911423876984571 -3.04317647413272718282 -6.16046934819171809750
H  -0.71950262340807924488 -2.48873877213066663217 -4.87656777861586121503
H  0.52049662426526377423 -0.21920502615674253288 2.54856774932636076514
H  0.99323585564513661161 1.48350686255235553190 2.56237817812390611394
H  -0.51636059167927461644 1.60642234801080441287 4.73259201509377547268
H  1.12399852025666113775 0.99690319371095037493 4.81122028257122380523
H  0.32379585636919749891 -1.32803326338528160377 4.69604223101935058793
H  -0.30778767733342399238 -0.44345196137177245177 6.09897971497952529063
H  -1.73878574729557278111 -1.07401647953018253290 3.57265498214436982849
H  -3.48297187838583033326 5.18597715175004392307 0.51083584694349482014
H  -2.59827551026246439392 6.97369268508219253278 2.86125088653958270513
H  -2.44758353912178439060 5.97417040131847087991 5.60497997658061031245
H  -5.00727263622716467495 2.59759612755180357979 4.64967744138072802684
H  -3.99159909647557675783 3.02917272550290084254 6.06168708541640111065
H  -4.37831850362201269178 0.72783586599943983497 5.82659723744778190735
H  -2.78551634766394418108 2.87509167086656880485 0.94553459526158922799
H  -0.94718808083700190004 4.86296960354259599768 3.67390587860066730741
H  -1.96364027042799071943 0.87893985056995227456 2.67795112174419891460
H  -2.04407368079333684463 -1.69780934789193294066 5.09152423420537747489
H  -2.37193449501204467467 -0.08087590370160652187 4.79646315454000049527
98
-159.7256021897 converged=true
H  1.00958445808153296497 0.42154938156388643833 0.39140257795061089707
H  1.05116102048372406230 -1.80603028321405800760 -2.62056371118295672318
H  0.38940149927690648202 -3.95934146314223855967 -2.55365995946388979476
H  -1.78369583507003404144 -0.74941241354740739666 -1.29527616167243864176
C  -2.10767180768065109930 -2.73310215275582324423 -0.65637408812195618957
N  0.18982943260087070669 0.76900095596220974237 -0.09839866558258657248
N  -1.74409456304756282918 -1.34132179580921517825 -0.47517725962885809521
C  -1.05305221747304633695 0.68337265240005340416 0.64416729528169569541
C  -1.46267913570456631334 -0.80275057104124192264 0.71200310394375432299
N  1.34955196166299895566 -1.29842009033485528136 -1.79103918576693899034
C  1.36393431806715281773 -1.91341468043590601233 -0.60531181651408860755
C  1.54040403247554902322 0.13471310602776020993 -1.97693087486631124960
C  0.21738749664986192767 0.70888945843814532566 -1.44219749978761058173
C  0.81344500360578875231 -3.34583482550626021279 -0.59507980712351482566
N  -0.05723095019319932031 -3.61074978373678545651 -1.71280700243388883663
C  -1.36684209181769111829 -3.34683532875725209266 -1.84789829476814615461
O  -1.95679011769893862471 -3.58303737026127322451 -2.89090218509693785975
C  1.96233230468173025507 -4.37563008527380681301 -0.50727134609460333703
C  2.84405183057719890272 -4.36051290508378741606 -1.76186774797938028314
C  1.38377811712447784664 -5.76249029497209619421 -0.23291153861200081243
C  4.19522651794587719820 -5.03341670640149008165 -1.54093122782716629438
O  1.74100201646191132809 -1.38851773561088043252 0.43583253054005860472
O  -0.74869572086637969921 0.93513311276810129336 -2.15483552052981641722
O  -1.49123227422310034029 -1.43691034924527061278 1.75940157898485471932
C  1.74779461740667430014 0.44289407836456506917 -3.45898027976880406698
C  3.01378903556677268938 -0.14703491452333855571 -3.99171366174148856132
C  3.24278514825783314990 -1.45769154449760440784 -4.51833004279905470213
C  4.21415498597930504587 0.50526256868228902608 -4.05805405220819359613
C  4.61537792815694558612 -1.51101435254979210576 -4.88387596800245304962
N  5.17170711651223324878 -0.30616365896022801341 -4.58790560489190912818
C  2.44249688312556756387 -2.59392114026413000971 -4.72618079657609335698
C  3.04280754271810582878 -3.71499181557244417817 -5.27591011859381264770
C  5.19313739291084264238 -2.64349431622687669474 -5.44536568408810595088
C  4.39187694591701838220 -3.74429149481960177326 -5.63850833860742728376
O  1.11952093796974083695 -2.61213992772493019956 -4.31617040776023497273
C  0.14649241037809618282 -2.51278145626161197868 -5.34754696942558904738
Cl 2.10517875372350538044 -5.17216503873753197240 -5.50775672903357271792
H  2.38949057633761086095 0.47235972719833485556 -1.37518475240425952499
C  -0.94598698055398178219 1.27021196137521941161 2.06737673073273242608
C  0.37602741517056764708 0.88231820576668185119 2.74633206662345896731
C  0.33423027243029113098 0.88235927209584041897 4.27896402064939440635
C  -0.05354053193091909413 -0.46199159783902393750 4.88351496940748042164
O  -1.02432807770916567414 2.69818400156520388222 2.07390238222585843175
N  -1.41363854509897568512 -0.88917067755711776122 4.48205693503571556136
C  -2.31483503252176792131 3.22156032619571375264 1.91866065654679740504
C  -2.20444101699610861544 4.75498434184585594409 2.03715931523730731101
O  -3.23256180375748281008 2.66977853785091090444 2.81566562236337114555
C  -1.97681451143684694394 5.15266317842319754305 3.50304092613736983708
C  -2.98215605669320193982 2.98545098044822188044 4.17861613365620243599
C  -3.05417913473049607020 4.50086033907440796753 4.38985092028755108373
O  -3.38138171286426914008 5.40174740577748124792 1.61815593092173659606
O  -1.96542795334112274652 6.54560679250102062099 3.67166058347515855687
O  -2.82889961226469388578 4.78741799704508252944 5.74605849582653238627
C  -3.98833851264554395399 2.22448532221173689294 5.03269236458107638299
O  -3.59552232821353312531 0.86775984541932693617 5.12401484415607555434
H  -1.81241298753072066496 1.22497310763529165811 0.07042221719404689884
H  0.23871690020291974621 -3.42510910866368245564 0.33475096375402196847
H  2.57814383474984332167 -4.07238864367280228862 0.34603028750586239948
H  -1.33994019553677268242 5.07810909425531509243 1.44068838177061619987
H  -1.96986629783271038896 2.66609066740945221952 4.45811686653926386725
H  -4.04448940466462136811 4.86670912676161560029 4.07374650650056935319
H  -1.89078864731371898422 -3.26484297291117098183 0.27206031400571223378
H  -3.17757608992343021370 -2.81253388310080509882 -0.87516007600467682348
H  2.33533871868038156450 -4.86771625909156924195 -2.58325833315089159470
H  3.02624172459167262161 -3.32783062633683446307 -2.06574521568564772878
H  2.18043112435158814577 -6.49474858751600603313 -0.14357172450980976164
H  0.81655194452760415658 -5.76699924511339911959 0.69452876256373885511
H  0.72584842153839757017 -6.06974721777638936970 -1.04257266678883930844
H  4.79397403906035268761 -4.95825691396064716088 -2.44567833547770741021
H  4.73639807964259595963 -4.55118767553546632598 -0.73003872456494445231
H  4.07932791612159739714 -6.08700016970902790803 -1.30106486445310531863
H  0.88145763848976810273 0.07219367834059531308 -4.00842364497540337709
H  1.77823457712511423523 1.52724525784155362729 -3.57681388562210100801
H  4.44422169307380166003 1.51076946753059271344 -3.76414924901754943676
H  6.13186163553082064226 -0.05099792176570155933 -4.74869920251419852519
H  6.23525123789522073281 -2.66385455795858483441 -5.72001408705553515688
H  4.79588799939722854049 -4.64917231239617301242 -6.06297526143292575540
H  -0.81211972511938212982 -2.71673540733301610572 -4.87203850461995546794
H  0.14675018077950036099 -1.50965696223251644170 -5.78525563420523347702
H  0.32235753198799677044 -3.24516066977568407026 -6.13680156655075670358
H  0.69250739736073607666 -0.10161677977372030046 2.39771717908975334765
H  1.11055622654942220962 1.61549074943162906948 2.41398988804275660414
H  -0.33741859771013571478 1.66326776444974777647 4.63270237232103454517
H  1.32856800461439750194 1.12724336118737045176 4.65209615868877435219
H  0.65668927836533075304 -1.22276683521090512308 4.55713518931374750309
H  -0.01339211683054325475 -0.38559712722378336469 5.97072619011600913552
H  -2.12197739628248216448 -0.16754220853479173670 4.71640495679892080005
H  -3.51933571050078919384 5.27474452633446411198 0.67177892425150365074
H  -2.71014628288545456059 6.91149095263604085204 3.17235067721770880311
H  -2.52791759240704072553 5.70550868542797395833 5.80995868896108991208
H  -4.97315782725107258244 2.31433774772453926261 4.56397916285053817376
H  -4.00506143671042202925 2.68971232591964604097 6.02394425425706625532
H  -4.29560185165181884770 0.38432603342745685904 5.58189588911912970559
H  -2.73227102396117693672 2.96821204423709161802 0.92923008687740582534
H  -0.99070154489852613189 4.79760414624545727946 3.82088149729404547017
H  -1.81876117364934386522 0.89576903945456942679 2.61467650949903118729
H  -1.44432684433909441779 -1.06861054403651212219 3.45277531283715743982
H  -1.66287418750126758660 -1.76030388712098839754 4.95585020589928770818
98
-159.7255198621 converged=true
H  1.05755521078404113311 0.16803790338805413285 0.46080475074415366832
H  1.22993840550050492766 -1.74918071933326624290 -2.77777888982582910060
H  0.43375079941451222254 -3.88839429931958857622 -2.94479640856249558212
H  -1.61047530924702408939 -0.81034127604614458740 -1.39577920161865143278
C  -2.00173410158665854297 -2.81445339589580623141 -0.88242360533403074729
N  0.27966595300707308702 0.60119053753525553141 -0.03012205823699869167
N  -1.63670015596952111991 -1.43918375547603338838 -0.60355849848748521769
C  -1.00414953245248206315 0.52425341385740864553 0.63807058384158110709
C  -1.45543969096030290089 -0.95098182989701873780 0.62490660325634383998
N  1.48126852965188149369 -1.33274904333458787953 -1.88489299215008943023
C  1.43917162671338738633 -2.06464604122182082691 -0.76838869634937156938
C  1.69654261277713702682 0.10828106779178381380 -1.90916746097660472437
C  0.36528804151520621879 0.65920083764564463280 -1.37093807614777030146
C  0.90574953257908086268 -3.49375023053354194502 -0.93533594652631923960
N  0.01352738463506170108 -3.60876829223623740717 -2.06538853443125924869
C  -1.29333874143704496973 -3.31004125001073923329 -2.14623855066118229828
O  -1.90463430253756138555 -3.41679283903352981611 -3.19804217704274051925
C  2.04933434735379949032 -4.52908253383443692996 -1.03942392360702728915
C  2.66812953407220332380 -4.79002019160202685555 0.34166163489616602211
C  3.11998450783068381753 -4.08535356433088647776 -2.03385911337211133798
C  1.82652569717844626140 -5.72065271801447572386 1.20929466687862463559
O  1.75052017357828360034 -1.64001105106485489671 0.33900426938882188832
O  -0.56443860538094658974 0.97870133607229026218 -2.09663848875295677487
O  -1.59673206053301219853 -1.61124982503997826733 1.64571258922661978197
C  1.94922020056624800688 0.58356073990676349261 -3.33897247604465929882
C  3.19556043957448299153 0.02596551959507098495 -3.94580456975798510300
C  3.36748709305565174787 -1.19078549939521316503 -4.67809094115794987800
C  4.41689021142456361702 0.64167845391202704697 -3.93892132853607890297
C  4.72770557292461557353 -1.22697103632499326942 -5.08820985624622945664
N  5.33368748055811359166 -0.10547888110158443187 -4.61517954867105650862
C  2.52382858318371017248 -2.25594125799382361208 -5.03510152234303998142
C  3.06721008151364049610 -3.28900668323556200079 -5.78171618935256503846
C  5.24730534055237463065 -2.26615227029651311597 -5.85099231333212088657
C  4.40163874497681018028 -3.29406045659833068839 -6.19674590161645610920
O  1.21735129582402823445 -2.30684014678453275238 -4.57424051141094345496
C  0.20841141157937351225 -2.01571869045349938432 -5.53192078862344072121
Cl 2.07541628172075887093 -4.66816531780293697551 -6.19926140440886008776
H  2.52720066133079779291 0.36512940120547598966 -1.24500765039374350351
C  -0.96921031644723576459 1.06566018263903083962 2.08137663173562614816
C  0.29400954930504419327 0.60934886550880906775 2.82628191226738456621
C  0.16396470359285766905 0.55406062187047377954 4.35340656565062200656
C  -0.32395157921690120872 -0.78628200074374554607 4.89225196806224360557
O  -1.01051808227705253174 2.49586868155771046673 2.11586391804556717133
N  -1.68159416619746160393 -1.13496117578989275110 4.41247487129644966330
C  -2.28294380237433047753 3.04995621446352593864 1.92889406534615526212
C  -2.15155576809063076027 4.58274411376055468281 2.02391949748045485435
O  -3.22187420421010806137 2.53680052895684227110 2.82845163896615092725
C  -1.93382204600020735086 5.01742787645925236717 3.48286444893382318710
C  -2.93369958613027659311 2.86464827258051180081 4.18360449944178203197
C  -3.00816179934591376721 4.37780526347927789743 4.38602809095372769832
O  -3.32021408655543837085 5.22949322543307815181 1.58084809463332276458
O  -1.93256538008394462835 6.41446427871489621708 3.60933761222945603819
O  -2.77133364903715939676 4.66532313363981376853 5.73912387931095224758
C  -3.89733168344039393460 2.06796363878462674535 5.06608835407024571396
O  -3.83454281828374421437 0.69275708067042107707 4.75344743625265309106
H  -1.71053778637382380978 1.10740139427446337983 0.03688373478985209480
H  0.34758679238514011978 -3.70760756477148589738 -0.01787928177507896316
H  1.60132470461278453300 -5.46158325382915688095 -1.40086596708742483486
H  -1.27931891077242765320 4.88603809306713809946 1.42861177497550473348
H  -1.90437480756947064009 2.56207803977191250766 4.41486911034727924630
H  -3.99992311826436308664 4.74366507910605506027 4.07487332246314171158
H  -1.75457323159314704242 -3.41863875625425439608 -0.00765048940139325707
H  -3.07769411916050028566 -2.88705113152628278783 -1.07501097681437607356
H  3.65041399977340708105 -5.24390789522988320925 0.20003392987104023915
H  2.81627777933704015467 -3.83647467481307469228 0.85022029084703110158
H  3.64137004738939884518 -3.20297147462067588464 -1.67016063205767006927
H  3.85003191515219800323 -4.87955645421127481853 -2.16886302620861792789
H  2.69545846471768824060 -3.85796696974878550179 -3.00738893844568444536
H  0.83458962264477065673 -5.31401349760408425738 1.38724080962402140926
H  1.71483045292039193441 -6.69072318012019984224 0.72897868426899914418
H  2.30959888592794149176 -5.87145135847414856300 2.17120216442135838264
H  1.07755961307329828358 0.31887922685853709037 -3.93902480013066158548
H  2.01856421311728961854 1.67261931034400190832 -3.31862442907630317279
H  4.68859012475322778357 1.58071140073776361668 -3.49758523131422327523
H  6.29818479061638392125 0.14268748553627608189 -4.76034816493024237616
H  6.27888561410815437824 -2.27113170558844501556 -6.16356004264381684976
H  4.75893659887835607236 -4.12430240504832212878 -6.78394411117039997094
H  -0.73782508197093210622 -2.26040371266816020324 -5.05108723127124292773
H  0.23033972481587583481 -0.95710409798360551736 -5.80867940756331524454
H  0.32506844407764340366 -2.62075763584282839247 -6.43209679030317360571
H  0.59382286979632881163 -0.37311008566379638696 2.45937267595441122481
H  1.07314544953790647064 1.32446921067733347499 2.56412115084664327114
H  -0.48390376359660680627 1.35581366948713144538 4.70330835923480172767
H  1.14798384973682154886 0.73183835993067458681 4.78742187295072074704
H  0.36355752567184795865 -1.57302633931595625683 4.58046664435026240625
H  -0.33589624548490371048 -0.74212721449067919899 5.98188684466392661676
H  -2.37214358116129409026 -0.38402241507969431256 4.62811799465974971213
H  -3.44363100965569302048 5.09578842429541900572 0.63333617640529338289
H  -2.66440353212138658634 6.76218915655743124660 3.07870015645043126895
H  -2.52240080967397206635 5.59793531202896677001 5.80989541867835690425
H  -4.91298545248961104903 2.45233474677178797663 4.94400110611274090644
H  -3.59726727862088857535 2.18664315145958099151 6.10769873063485313480
H  -4.32371856760685524534 0.55622973994500113371 3.93089051217472906785
H  -2.69423246571075880595 2.78726355288145022371 0.93966308804740650285
H  -0.94651691094475476351 4.67962751329620374463 3.81625274191554986203
H  -1.88279440761982952424 0.70209851857955629661 2.56538596369708926659
H  -1.66238896701043881166 -1.29965702369764990465 3.38232007039756332745
H  -2.00336935826215878365 -1.99562341786969077440 4.86202438473037457101
98
-159.7255132249 converged=true
H  0.98491565386322954545 0.27236396094542908441 0.45893098940401744201
H  1.23823507771394614174 -1.71163619817154311065 -2.73349187946335270283
H  0.42158752940092086847 -3.83640359605414094091 -2.89921137567517517297
H  -1.61327905711393193577 -0.96850615366425629738 -1.21460854149976693606
C  -1.80872007924239563970 -2.95847507047532642943 -0.54328489038177874004
N  0.17317558204279306922 0.66423828349236457846 -0.01243701691131984116
N  -1.57374392547726449365 -1.53606491253326282731 -0.37882143427919107159
C  -1.07272259929147839586 0.54913233993216481466 0.71779755775779952032
C  -1.43051920031706636394 -0.94844271222314047165 0.80975043497566545625
N  1.45085766076983868622 -1.25855369897313940086 -1.84804649775466023343
C  1.44853474448682817410 -1.98768928390018828622 -0.73001391573100626875
C  1.55615876547564635501 0.19223796043804858291 -1.91449952780018506360
C  0.20782846619007924738 0.68012837415039339994 -1.35672823610302928365
C  1.12076969193079944986 -3.47101707248896929059 -0.95940595212678958514
N  0.09137490673896533910 -3.62474865307023685901 -1.96350800923227630790
C  -1.23069045595936366055 -3.40921452313611084151 -1.88523042614976144016
O  -1.95102365730887350459 -3.53868916824073576066 -2.86342061508126866087
C  2.38909738547967176459 -4.23381262842880889963 -1.39532763606533793954
C  2.10219232280375756261 -5.72008679255374463679 -1.66673338111481483814
C  3.49726813285614746007 -4.05787099567644204967 -0.35778161999644753077
C  1.56146498128395672111 -6.50719013144621971634 -0.47739317522101304414
O  1.66746087687244637365 -1.54164754109568047369 0.38946272434338230495
O  -0.75805344390532969356 0.92837676185398687601 -2.06176559208311926952
O  -1.53174318162432987478 -1.54471368827191657402 1.87331177653844416220
C  1.75936375184523141613 0.61722787154164948653 -3.36959142194354033251
C  3.04275144387996121509 0.10495486517349678079 -3.94122709980421381815
C  3.32235149716083721927 -1.16482592424873510062 -4.53991908911114094849
C  4.21644123036436369034 0.80676171417987219137 -3.97451975591739170568
C  4.69554750792612463073 -1.14414886102040913585 -4.90824137975766383590
N  5.20342042992130870971 0.06495026534284914499 -4.54962364964650589627
C  2.57096202244823057725 -2.32044025512804896749 -4.81286128467487106519
C  3.21543393713928260524 -3.39052888058161450147 -5.41009719646736364496
C  5.31839833880261814159 -2.22358173860693897339 -5.52441287999823060773
C  4.56499023192114972147 -3.34773240372385405550 -5.77031383594886371213
O  1.24051046196875058847 -2.41110136791207807505 -4.42951933851994716917
C  0.28768350407751441811 -2.23047480346154580744 -5.46885981517667829621
Cl 2.32792774589221274084 -4.86615589742149179386 -5.70745970472173436150
H  2.38219868418210545258 0.53046928981987573337 -1.28086327684148915118
C  -0.99791357439939032403 1.16894069440734837961 2.12825316966607980262
C  0.30893970631800332649 0.78991643926609822479 2.84123806102530318540
C  0.24044155668452665831 0.79319799693636050542 4.37350669647722600786
C  -0.17996510614539878992 -0.53822566192691323472 4.98675641032789496165
O  -1.08051370329100282497 2.59701626968919851990 2.09014291331892376746
N  -1.55164054286128338944 -0.93881634157117543893 4.59586538638327279926
C  -2.37475750495612203395 3.10609694741128850026 1.92828426202846903159
C  -2.28340507589594476912 4.64462362026073272148 1.94482521010000031225
O  -3.26194496683955748040 2.61282653247794938167 2.88929775634074026414
C  -2.02058255754005600124 5.15545289175655341296 3.37126387813041183961
C  -2.93027439976518522258 3.01463778329936227252 4.21436897086334827378
C  -3.04172455348472237091 4.53329907116828412228 4.34575114643870907827
O  -3.48633324270066413675 5.23873504779615473126 1.52004853082171509371
O  -2.05259858074730416888 6.55655171660110003273 3.43025868966915625791
O  -2.76412933462473198176 4.89587374210461234725 5.67278442433305052361
C  -3.83590403917788513866 2.23517738522258246903 5.17029248415364151015
O  -3.74027776881818407873 0.84889456662208195858 4.92296275337548117079
H  -1.84113598394814359516 1.05533429519318877610 0.12282636830098311864
H  0.77885001284390775744 -3.87001924968123311999 0.00073892580450097764
H  2.73056970414631550170 -3.79304962575490467458 -2.34020983083450051510
H  -1.44433175107267497417 4.94121618957718844456 1.30051940619248362907
H  -1.88425159781798323699 2.75194443516107867254 4.41831603392894312066
H  -4.05458464794367667849 4.85510400162097521815 4.05471812980200319032
H  -1.35834239907042375606 -3.47837396227136119720 0.30409315163433031648
H  -2.88424134382182639769 -3.16598468095517437959 -0.56377728439107355207
H  1.39549560043916831553 -5.80794507644461166507 -2.49445653326588390186
H  3.03726317167185921875 -6.17739666234901285691 -1.99714720894944841589
H  4.36137918444301586618 -4.65701747859924619632 -0.63208320465500533736
H  3.80703012328909196071 -3.01837070247598271422 -0.29737722513928255275
H  3.15981081116590001301 -4.36517447006281233968 0.62784338174155718271
H  2.23441602210776402160 -6.44716115943313461401 0.37290636552663763981
H  0.57984409349053944727 -6.14784674288192967140 -0.18035232504975640122
H  1.46097946054388105885 -7.55465051389487296518 -0.75284333628049782128
H  0.90347103782673598982 0.26503165463148353753 -3.94712344585586061285
H  1.75972462523945072377 1.70762039937380616372 -3.40701756888895435083
H  4.40690998646949250173 1.80296710217780176144 -3.62569711728822285934
H  6.15125062640325737107 0.36859856983102129435 -4.69955717505824033253
H  6.35970822896889931286 -2.18617289923546520569 -5.80061845949934173916
H  5.00601680630224787905 -4.21286252920448323067 -6.23816642836607115896
H  0.34675657923742719824 -1.21852720619384102818 -5.88007247094049212421
H  0.43618244750947493538 -2.95303480406059470909 -6.27330943495090309625
H  -0.68640190460993755206 -2.39357648717646309677 -5.00977233477368599779
H  0.63191278633427028222 -0.19514666590502971477 2.50240243848433463469
H  1.04986680855116953914 1.52144792234689685273 2.52017118817758145610
H  -0.41969057578009827392 1.58750759900394711188 4.71791139169431783529
H  1.23471042655764495777 1.02008143090351444116 4.75863097461363437901
H  0.50971139908576867938 -1.31915704314793336138 4.66422567863036086067
H  -0.13282993584149482835 -0.45322880721372804658 6.07307132286896500517
H  -1.83009807452211448187 -1.78405031465880936636 5.09992575820292337596
H  -3.64572412500633813437 5.05300849732740875453 0.58682118339934530304
H  -2.81010839585476190905 6.85913906122705174795 2.90808092615448243734
H  -2.54413819902193250044 5.83831627792216600881 5.68658972278603069839
H  -4.86697328697717868096 2.58264324640556131030 5.06652533101267366078
H  -3.50344932710432388490 2.41393485898482751395 6.19322264231228469811
H  -4.24052850535025616097 0.65988935775367307812 4.11744376912732423790
H  -2.81631844517313467691 2.78422240522260455720 0.97005538762941490027
H  -1.01233495354242553077 4.85947077339468869184 3.68098543324534599464
H  -1.87824047484759382165 0.80467680785976591906 2.66942809942899828002
H  -2.24961430557262254126 -0.19455428214754288962 4.80776583981160499093
H  -1.57524436884248886237 -1.15273692021598450630 3.57421691065376778695
98
-159.7254978573 converged=true
H  1.04275361466731775195 0.30624426456473052838 0.53580844294176366294
H  1.06408478155384700337 -1.70111394952532579694 -2.54196910068190318199
H  0.59799753837177371807 -4.07023773090002372044 -2.52265895019510510977
H  -1.47097768186947219782 -0.95550834547693286325 -1.22409518794910487927
C  -1.86009711020660706282 -2.91035233534466186711 -0.53821021022819681701
N  0.23931494787731172336 0.68823004459675074518 0.04403119581691047196
N  -1.50379504953576370596 -1.51298302228550207715 -0.38191234913639271475
C  -1.02946688108930350936 0.57934715084371701810 0.73182394239101122846
C  -1.41792281476427817211 -0.91201489432037396998 0.80751850763610766304
N  1.44540708563746544968 -1.25427090222711123957 -1.71415291354951104807
C  1.53438199453797396998 -1.92430629157776778015 -0.56245336052878114330
C  1.64502618507387321500 0.18586643309088901610 -1.82795214476995182551
C  0.31302024845938591913 0.74280937484118958469 -1.29956227767013898777
C  1.08132498344448801930 -3.38856693438569100962 -0.60101603077049370327
N  0.18053649056740403434 -3.67483863308949088022 -1.68944288772630302198
C  -1.15629180633433215064 -3.54551046580761486382 -1.73852260195473018456
O  -1.79333209090141165731 -3.91035499906808636794 -2.71327208940839970097
C  2.31172187769306480831 -4.32502629683708850195 -0.61824799921346507148
C  3.10575164109551415947 -4.20873150774862025969 -1.92606340876695192321
C  1.86985095604677464820 -5.76214381227789917972 -0.34678759771552664093
C  4.53607692971399956150 -4.72187597910443912497 -1.79150220022590112023
O  1.92674847837640039749 -1.42835541538062571476 0.48718054022350942844
O  -0.62449536039811925914 1.04618394981233109320 -2.01961296192366335234
O  -1.59685109803744951229 -1.49617083828366403964 1.86809017852634418055
C  1.90862888989753654023 0.56965720248495299582 -3.28403705515464183762
C  3.07343274261723164997 -0.17337193562238611966 -3.85395778878922090627
C  3.07295049715201429308 -1.46123452002103126901 -4.47641764008489584370
C  4.37377439419859115333 0.24846647021987844361 -3.85447727563308095711
C  4.41716533274187472813 -1.74573143169147071418 -4.82346487484290520342
N  5.17808464601199158750 -0.68857719709338760516 -4.43420646521827599429
C  2.05818666777016012759 -2.39138707249036874813 -4.77947778706131209958
C  2.44773991623536035789 -3.57951840813434474242 -5.37577896306756830569
C  4.77741510745356734446 -2.93041565344802457105 -5.45805545148606618966
C  3.77981897707084169014 -3.83675504174748649433 -5.72333691088870910590
O  0.78603215256286351753 -2.06500467536817922110 -4.38218126524045459291
C  -0.31988313547121094427 -2.33318822058370223260 -5.23239429080438167574
Cl 1.29536011552899510413 -4.86772663497086632844 -5.68504944265110268020
H  2.47691234213774702511 0.47655574194034300284 -1.17984999824438285820
C  -1.00086783975969439986 1.19805738294398089749 2.14480271741698436117
C  0.26147226815592794491 0.78485446352814769444 2.91659220950894093605
C  0.12211821490601146301 0.79605702882722473301 4.44400382717491826412
C  -0.37093442116421582178 -0.51681394433552307888 5.04328349503317596714
O  -1.03787367647779227298 2.62757011142048080288 2.10232580787674905309
N  -1.73439425845785777369 -0.87790614154218682419 4.58947829263195927751
C  -2.30587506485788074073 3.17784066384007424233 1.87901649070932719177
C  -2.16562406212344438217 4.71252406157597292236 1.90308003129896996519
O  -3.25371329336167791624 2.71245124552471850166 2.79506775338677782017
C  -1.95910197613374048586 5.21538099169095481500 3.34158835708609558424
C  -2.97613034983778312892 3.10491701676915488051 4.13532741313359686330
C  -3.04726714610243565318 4.62629311254343278392 4.26264359617715093975
O  -3.32549842512982163356 5.34520142638084649889 1.41832121847447001350
O  -1.94986095182591823161 6.61681559077574377170 3.39934399522786412362
O  -2.82653532113254879476 4.97998320094114088619 5.60278007529147892285
C  -3.95155113726742790448 2.35409212030506820312 5.04436304505850152680
O  -3.88466124093140141582 0.96525148967880947115 4.80140156210381618962
H  -1.77158458534225071723 1.09613927234135699607 0.11214607417202847317
H  0.56162617963526662024 -3.55734404729098185882 0.34948437672740589877
H  2.95568838357032959152 -3.99290258391485330947 0.20295497666094575173
H  -1.28566526596428420959 4.98173313979348986180 1.30299287047536771489
H  -1.95011835776077635529 2.81033892084715963833 4.39101890612804002245
H  -4.03349830004097675840 4.97925114611593766512 3.92080396977390410740
H  -1.61102931653449510385 -3.42892810806877257335 0.39089790964377091331
H  -2.93632212357954180959 -3.00935419410047932942 -0.71902626568437411070
H  2.61131672814208970479 -4.77180034071340219981 -2.72047636935346703879
H  3.15043327578049936477 -3.16280130573197615362 -2.23481189178026262709
H  2.72834492038722142837 -6.42697849800378673280 -0.34873487596388713650
H  1.38545624024826219411 -5.84065290008576987191 0.62321948410257665962
H  1.17384296194539583524 -6.10363846520188335631 -1.10987315758009819078
H  5.06831109930715939527 -4.17347168549533353854 -1.01785501125173039050
H  4.55683693603436879016 -5.77912864311055329836 -1.54100233328530533683
H  5.06176052780338281423 -4.58707417238952164240 -2.73358636237942898006
H  1.00760020819938600489 0.36155874884850736084 -3.86159807970859292325
H  2.09965079588835923374 1.64290879167995518273 -3.32407113247717278526
H  4.77959863282391506090 1.16919018757035475531 -3.48351922457813101275
H  6.17225443030032838720 -0.60462013824017857289 -4.56496978327212321602
H  5.80006779278909156972 -3.13807982769707338733 -5.72781221491045222649
H  4.01135042910300221308 -4.77846602373605744418 -6.19461010973112102818
H  -0.98777194629510101098 -1.47501333036181714320 -5.14041162550460306591
H  -0.01139298764761381699 -2.43612831112347105744 -6.27206437128386262714
H  -0.85016059094275309160 -3.23062915446732334956 -4.90675689306843221260
H  0.57620970439572594124 -0.20807598171092550610 2.59372482707018114922
H  1.03578317699201716273 1.49546664113104821325 2.62914437418500446242
H  -0.52540431502250983797 1.61449392461649221531 4.75426347221214662397
H  1.10468986869928209593 0.99114121971591562232 4.87395697302608077450
H  0.30903601542573277960 -1.32132844367411328435 4.76064727087099903713
H  -0.37389131300786060397 -0.42489876494927519834 6.13005083273873818683
H  -2.41957838290927496061 -0.11190519240844098992 4.76490881807964417050
H  -3.43933043169642793657 5.16917220239206809396 0.47657754681659125762
H  -2.66865386294909434639 6.94213280957703737784 2.83759397335482699276
H  -2.58409726033134079515 5.91657635582495622373 5.63060346282072643476
H  -4.96526567460581080837 2.73183278078352476115 4.88888307762868024042
H  -3.66580778560634712449 2.52394906184393397197 6.08272571204680723156
H  -4.34864105954037505342 0.79046433112219938177 3.97132146549003772762
H  -2.71046061150138717366 2.87162003327544779197 0.89967632789416640549
H  -0.97761027257444144123 4.88807067618832924438 3.70169712119927929450
H  -1.91510793283143998522 0.86118611485928397986 2.64598181424436162956
H  -1.71752258365740906321 -1.09638545605007120542 3.56947973704796384098
H  -2.06193055365623267861 -1.71087406061401336999 5.08446026610849433069
98
-159.7254533098 converged=true
H  0.92873187542158175400 0.26484662386776186560 0.52868030748106620287
H  1.21560091948418236285 -1.78037706005732587755 -2.64488781919350923744
H  0.33440411953053283955 -3.89178147764471749070 -2.80049652593753739538
H  -1.67830784020399970125 -0.94507702360354561844 -1.19142245957788794897
C  -1.92984416262966385069 -2.92698625204715501269 -0.51013631987134433476
N  0.13057909578154608399 0.65272702441233376724 0.03242140431697201897
N  -1.66463410309537396259 -1.50915206321132044920 -0.35207489185606571924
C  -1.12975022187964846410 0.56931207545801809644 0.74267099700153083042
C  -1.52635000311724788880 -0.91833947005164495714 0.83539956039679297284
N  1.41675403461158055940 -1.32301797341535576358 -1.75878471290553273221
C  1.35858702717673329730 -2.03641872302263760020 -0.63205862716461469475
C  1.54602482673919472411 0.12557499293752677483 -1.83261036033451674143
C  0.19118922381281730494 0.63458948610438681293 -1.31044939890926714909
C  1.00023817902292200266 -3.51364104117303499564 -0.85087375501783812926
N  -0.01137113563915814751 -3.65456002594413842388 -1.87612341911680768902
C  -1.33067914022627786785 -3.40820411555748981058 -1.83168249854831755030
O  -2.02978384883495888147 -3.53878492124180654699 -2.82479504303257433762
C  2.24880030968324540197 -4.32951944424451085069 -1.25044468376412587496
C  1.89722391507217058582 -5.82299738584504300576 -1.31200958100899223169
C  3.39051146090792432375 -4.07547710590209621984 -0.26877338229843006356
C  2.91402526230478642333 -6.63564234661154017658 -2.10624436921941882161
O  1.55333510039120592516 -1.58171318668151439368 0.48819066585411019510
O  -0.75999685375464776094 0.86582556096528384693 -2.04105978227838402717
O  -1.65842194273905407798 -1.50891154022790607847 1.89909511862949775818
C  1.78585523597835837961 0.54049945288513301378 -3.28458243869907384749
C  3.06582369415237243615 -0.00101969071320695548 -3.83610944479745530344
C  3.32410306967939250811 -1.27354490841192591333 -4.43833645932414277979
C  4.25452657512191034783 0.67567097933441111479 -3.85436002476878725176
C  4.70060894663201445098 -1.27965382620363810062 -4.79513785181025831150
N  5.23114248625842392926 -0.08430685606147741984 -4.42342420407118286363
C  2.55087439654566772163 -2.41116142821530310414 -4.72489810685731193018
C  3.17582938869869790821 -3.48698414064016226632 -5.33286045246227669026
C  5.30515823070293013330 -2.36679001539524724862 -5.41566025671562556454
C  4.52898573741165666462 -3.47072972751016983750 -5.68144989400205435714
O  1.21813850976122561853 -2.48159280230252443644 -4.34488965490591461105
C  0.27114556777387410769 -2.25978586663285341274 -5.38105042286203172353
Cl 2.25500731183044678119 -4.93502716687798770323 -5.66601064441775292835
H  2.36221064847692963085 0.45537137130568755561 -1.18217158244266395961
C  -1.05854654134384951192 1.19528870734283843014 2.15074153081672569954
C  0.22400803370900607137 0.77929609021609946851 2.88693513197716411511
C  0.12756209109807298274 0.79385946935272988512 4.41703909179005194119
C  -0.34014383457210284334 -0.52599843061658180243 5.01878023214900892413
O  -1.07957693125357634401 2.62580802618204689480 2.10685255588069519916
N  -1.71688371447298449013 -0.87116438889746394825 4.59586742469463072069
C  -2.33578577279798338395 3.18388145495358099168 1.87225523224206202855
C  -2.19844292704712351849 4.71346337880227572725 1.84110028812474268989
O  -3.29247767484831177498 2.78141285387282044539 2.81888890972874994745
C  -1.94552689765891417828 5.26262354576020463526 3.25769730206806595874
C  -2.98044312014345669226 3.18276902353717039418 4.14826383627863748416
C  -2.99562431008084173456 4.71265302836086874549 4.24552781547682034358
O  -3.34209123452313994207 5.31035489639356139691 1.27818887495929112141
O  -1.94626698014413901383 6.66790260151267144551 3.26210973446447649593
O  -2.69749306457989401764 5.09125113336125600938 5.56352401470747981449
C  -3.97626577313190265883 2.52739613712767674514 5.09685435094620586938
O  -3.62616349809585036823 1.17061111430894904117 5.29037195378082092390
H  -1.87710354599459949831 1.08935425637127791809 0.13313040320917646220
H  0.62499012874882209356 -3.89501421175851714196 0.10530093486994779317
H  2.56020676740058927834 -3.99833236146478121498 -2.24790623286800261837
H  -1.35916511454979693774 4.98563549287780194419 1.19434162079917038923
H  -1.96857652502440427789 2.85074891253507667344 4.40946712580143884708
H  -3.99476652439175294873 5.08737449888947868004 3.96460268621837519376
H  -1.51254324829614361647 -3.45031064399166265133 0.35202426728989733018
H  -3.00927232417602175119 -3.10849218718860154098 -0.55544252452758624550
H  1.82937832232126540433 -6.21865487440369602012 -0.29643745616671901555
H  0.91972045544322256205 -5.94659586592375610792 -1.78185470919796817846
H  4.25737741501489974638 -4.67030844717170445790 -0.53961067748112534481
H  3.68424019136912406225 -3.02962675734943154282 -0.27258201165517775832
H  3.08946180591725472198 -4.34282176738568104213 0.74125419019508764773
H  2.99095260136790352945 -6.25823730665835142872 -3.12350361758022909697
H  3.89969658403559904514 -6.59573802367249673040 -1.65061320034956926506
H  2.60580168691662095171 -7.67767769358653495715 -2.15285048780205023888
H  0.93123175150574888370 0.20711342280211181288 -3.87505979996736815707
H  1.81127119783659584762 1.63061479851386215145 -3.32414432916295998766
H  4.46230336192397469830 1.66616063980012496515 -3.49922487570451012928
H  6.18650210499681740828 0.20007994876651896687 -4.56295112301275285205
H  6.34975255510828695549 -2.35037466266235339774 -5.68128902306039496040
H  4.95467410747751202393 -4.34029644007400072780 -6.15530477180172219676
H  0.35199769058647334408 -1.24156285827795942467 -5.77283175351418975652
H  0.40516947271908820838 -2.96874882707311993357 -6.20024715899963307919
H  -0.70717633221516451592 -2.41083312857117793016 -4.92696883955790720933
H  0.52498326840288811468 -0.21615874243403471189 2.55840610740142970769
H  0.99019878015426610052 1.48853799765553729273 2.57505040599306589399
H  -0.52467843881382958404 1.60252083726252303464 4.74316716419232431434
H  1.11811594923110613209 1.00036929351150782885 4.82203948078495514551
H  0.32908220824987299835 -1.32785513379741959561 4.70542073104594127386
H  -0.31269911596788446673 -0.44674035095900854753 6.10596859232555644326
H  -2.36666876339037512977 -0.08622141879082156901 4.78912122512767890470
H  -4.13405281973299310039 4.85577359494259397366 1.59775706924758198468
H  -2.58851277851082262060 6.97172041542708242901 2.60270762851692394335
H  -2.43438646924464086041 6.02267300203455491214 5.55706770034930297442
H  -4.97756521020761777407 2.61038272842390517425 4.66079744950299090789
H  -3.93773012524131127421 3.07517168024399678572 6.04401975749175068842
H  -4.28428545165007257367 0.77471399644097727055 5.87675517260772384276
H  -2.75494137771443758922 2.85251270821034985659 0.90811298784407590290
H  -0.95268055598906520309 4.94604147225700518931 3.59638791147747838295
H  -1.96463299741141583787 0.87370230793975989236 2.67695033385787395375
H  -1.72758242433364839208 -1.08443448801079411759 3.57223986142585880899
H  -2.04510139296986670487 -1.70339039925659285757 5.09093367149024711438
98
-159.7254194044 converged=true
H  0.95737204039921419696 0.32772778585434464427 0.46382827464179465782
H  1.07077156126520200985 -1.82721214818666721769 -2.59704698447888171486
H  0.43755674427179180874 -4.00621470472978558064 -2.57570487252181701265
H  -1.71595241060442327274 -0.86492701773108204844 -1.27567293278107163346
C  -2.06054066638136612610 -2.84463550875550552632 -0.63891029300959012449
N  0.14377591661939911893 0.68015066517505662347 -0.03285411012036998368
N  -1.71499323454583540993 -1.44907402028944787276 -0.44946262673411951916
C  -1.11128153575933263930 0.59247046043462869847 0.68676892245571263818
C  -1.53062130601890999948 -0.89124524742366939556 0.74786323404270504955
N  1.35728125846087910311 -1.33414805023779292625 -1.75444143448605105462
C  1.37460813415133475957 -1.97330228017041720001 -0.58170226522437329386
C  1.52797634637402390823 0.10541371497550605651 -1.90677778649121276722
C  0.19201781661615499597 0.65259700912115903293 -1.37654674262376541805
C  0.86989182173728585301 -3.42209855029129528248 -0.60950247913921395959
N  -0.00661878695128298444 -3.68056010407451905664 -1.72451055535840880317
C  -1.32026659258823708676 -3.42899309629899962104 -1.84523126558521766150
O  -1.91472972175021194374 -3.65037441153558805951 -2.88887408687675373287
C  2.05666234580097384566 -4.41159464446359805834 -0.57055867547123562122
C  2.91294161083876579355 -4.33591441548052358712 -1.84073446390015704743
C  1.53582893409285814457 -5.82546709830525522023 -0.31941021642365596822
C  4.30605385736790768902 -4.92629670717514311917 -1.64572214851947684622
O  1.72659113885305481872 -1.46142054304325696990 0.47461605205227686000
O  -0.76649805411710592029 0.88440443842919491679 -2.09762234626729826559
O  -1.64679323728475290878 -1.50691662112104807214 1.80006230291328561677
C  1.74207338744317019597 0.45168833139579150915 -3.37933606039783551722
C  3.00877671210619324071 -0.12014655673287311100 -3.92957724761378379696
C  3.23637719126701783878 -1.41015861948817522453 -4.50569306206807507209
C  4.20738429001785974037 0.53676932422599854533 -3.98080558339846568572
C  4.60580959629395270127 -1.44638596960270016112 -4.88459632100055518578
N  5.16238649359135592931 -0.25253971705078803733 -4.54727731002629376178
C  2.43653277145161784034 -2.54021041780870859839 -4.74752958780683709250
C  3.03357601884985506047 -3.63753222005401211092 -5.34674866049801789103
C  5.18006645085528472094 -2.55461690369751659446 -5.49592842721496754876
C  4.37880272475349752170 -3.64851587871419313913 -5.72464411920225924035
O  1.11993099992576827795 -2.57731107117303581688 -4.31900376360365623185
C  0.13004626876706759653 -2.45282117883005268411 -5.33138057041081214749
Cl 2.09925424982478059377 -5.08904767188666440347 -5.62507056192203158673
H  2.36532226979582960169 0.44151996365848827919 -1.28826947908587308156
C  -1.02388292359170351986 1.18572046849608603303 2.10832377193767239731
C  0.25999740155899392358 0.74550102065399714846 2.82869599985320974156
C  0.17153026124580134093 0.72240258890010555781 4.35930916230172105230
C  -0.30441695231299392699 -0.60717429756440288724 4.93255913705769710731
O  -1.03411801061250008260 2.61697255089090985436 2.09505474114888645687
N  -1.68694563124719798530 -0.92994106652700569970 4.51043288346195136995
C  -2.28789094442237228577 3.19061226866618108389 1.88589582242350006780
C  -2.13826597181035316098 4.71919596592073542496 1.89022489498464096869
O  -3.23898163267816574518 2.77509689159618133658 2.83243271414429331756
C  -1.85957424947181015895 5.22926806809779165519 3.31644926008364215875
C  -2.90877161435167863601 3.13896499580798149509 4.16810290354260093437
C  -2.90011903450188546216 4.66578305360969380899 4.30683836821935983608
O  -3.28565371098433711694 5.33820150271878635095 1.35985278771402007258
O  -1.84441287917010487973 6.63391780824573729092 3.35704536230963634935
O  -2.57248039680681106489 5.00059433931346486446 5.63010861370676352067
C  -3.90558127955004907861 2.47330675799954935457 5.10849775502193015342
O  -3.57835963198547801767 1.10514196232623418403 5.25755950968641094789
H  -1.85835233167146363087 1.13477166101147930455 0.09633136477844179979
H  0.31183992548123984356 -3.55214740280486784840 0.32480442075253540546
H  2.67828208344103657623 -4.10638210654269109057 0.27785595557102593656
H  -1.30652531021077566997 5.00145834810906642076 1.23812898799208781497
H  -1.89924233677691844946 2.78693067068078592641 4.41101379669642224002
H  -3.89817845285228914420 5.06336753226324720600 4.05514408229435030506
H  -1.82838105442151954705 -3.38187069450985111629 0.28264426609317905292
H  -3.13107117216321828579 -2.94099082787140497786 -0.84969116193908766910
H  2.42086410999258339061 -4.86829408567159216403 -2.65648475975692344164
H  3.02943840672952724447 -3.29334351240038936126 -2.14159426176814271514
H  2.35854315980162221322 -6.53376519999907401370 -0.29716539806249803179
H  1.01706573981046854982 -5.88222350639426672103 0.63421940272062349297
H  0.84800193660984590771 -6.12518329599717503697 -1.10670219494661825621
H  4.25855679995286973138 -5.98282579663674596304 -1.39554410681686835716
H  4.87965627322255990350 -4.82214375981990261977 -2.56371612807232818199
H  4.83431371500427253807 -4.40631744794578494862 -0.84977668201134093362
H  0.87737063859397645960 0.09499952466481548230 -3.94062244003874484477
H  1.77012579551909543518 1.53891347869091155154 -3.46754163270829618426
H  4.43776538375136730963 1.53135860639060594757 -3.65189088076987333764
H  6.11918340698545026868 0.01346179992059515218 -4.71081293382549759485
H  6.21924326604652932815 -2.56182089076549468487 -5.78227713767358952879
H  4.78052619938995793092 -4.53453554873247366430 -6.18921278151992471095
H  0.29821327259645957763 -3.15881336859032524345 -6.14578760127790779677
H  -0.81957286493814907047 -2.67863719810833611490 -4.84779828879789764784
H  0.11662383137167334213 -1.43651046909620605518 -5.73721997139085448936
H  0.55866387289769903202 -0.24181612179928105300 2.47446312875358342964
H  1.02805284802064411664 1.45946036430705783360 2.53227322129121557026
H  -0.47125365801653662512 1.52855931459534688521 4.70943578828861308949
H  1.16627140219780356389 0.91021766941391768491 4.76313018171660829125
H  0.35588987396422400167 -1.40731267004303317592 4.59650744432727353939
H  -0.27003327235054230826 -0.55409801788290657942 6.02123123885241540165
H  -2.01879302344084976539 -1.77149263108957977231 4.98686490783773805902
H  -4.07559286412368582120 4.87986055521112227495 1.67916975720565253560
H  -2.49703971726068596482 6.96141276098031802633 2.71957339628363348183
H  -2.29677966792415055863 5.92817255211345539578 5.64815742040032287008
H  -4.90942623512239162409 2.58745900024690733687 4.68566662985507065287
H  -3.84698203207173294871 2.99175621652531553707 6.07101770321853528856
H  -4.23960722453158034284 0.70241155951810196889 5.83593088865081099925
H  -2.71949888802747263838 2.88559991604122556552 0.91859209725276380620
H  -0.86526059294949453360 4.89334554435616286838 3.63114548262214764662
H  -1.92898688383528282841 0.86027616136177087469 2.63396581844090160729
H  -2.32903214131746727489 -0.14438372562107876229 4.72654068759802470368
H  -1.70522780461368594906 -1.11810611831176132114 3.48244401069117337499
98
-159.7253657000 converged=true
H  1.00672210512859838794 0.17031450940317677256 0.48494246950094122006
H  1.12383284145177775315 -1.77128191265896406392 -2.74333508211816390343
H  0.26466373474490340056 -3.88850433975924536512 -2.89800593801528760807
H  -1.69817011800162132040 -0.73280781818836571162 -1.37689202309181002448
C  -2.15212958191721437373 -2.72421447715865561179 -0.86318337993410565456
N  0.24107116967134475938 0.62043319560398213497 -0.00976708702006606581
N  -1.74242729586369726746 -1.36150463300254709331 -0.58519568708542268887
C  -1.04460750139155478244 0.57961009226050030918 0.65823221847976309817
C  -1.53921568892312676802 -0.88185079065126170672 0.64303362207302416920
N  1.38783422722227500756 -1.35830103824117620626 -1.85251350508199674749
C  1.31820474438502710512 -2.08024136725630404143 -0.73084608937434036857
C  1.64596973262212231681 0.07571783926449754398 -1.88340157394731999574
C  0.32977882110899403578 0.66696086009681554430 -1.35080341682188054264
C  0.73525454127764300338 -3.49143997827666430211 -0.88859523564332887346
N  -0.15191632361343998525 -3.58667469437294395007 -2.02421928382512517075
C  -1.44927770167737079987 -3.25156936660322015697 -2.11703817076743483483
O  -2.05550037242333250020 -3.35094257383943849860 -3.17246298027992601476
C  1.84302656938609610293 -4.56793735204442441500 -0.97195731642858274046
C  2.44564223774714317727 -4.79838644464904273690 0.42034113353778751465
C  2.90864533355090948419 -4.19057789279245795910 -1.99723020356620595273
C  3.45316766822684106941 -5.94270055123443885492 0.45845750773431720448
O  1.64226103434030568096 -1.65885383143147224771 0.37360273878720073881
O  -0.59007990792389719559 1.00609792219206450881 -2.08021033108808905965
O  -1.69545120638551072290 -1.54030351318311042874 1.66292889588281123103
C  1.91677119317133359822 0.53499787379902974394 -3.31493744223471331622
C  3.14757242281049043342 -0.06467329115925291028 -3.91339762288361514564
C  3.28419882141159380495 -1.28850314818914113424 -4.64141341282237895882
C  4.38791241290333733360 0.51165430302178882549 -3.90135431426496026575
C  4.64461073650239253396 -1.36867023857368619311 -5.04485066643694857191
N  5.28378500764138081536 -0.26605607675430026360 -4.57112572536369921039
C  2.40924825986299406821 -2.32788303176416677687 -4.99925441124273373106
C  2.92321526190190361660 -3.37843442138510718920 -5.74248002360933362809
C  5.13489293426602433357 -2.42518614215905259357 -5.80309375438607855102
C  4.25866307463774340647 -3.42623533615686914899 -6.15135578195171639493
O  1.10072799193624670799 -2.33856314641975115975 -4.54122881193918725984
C  0.10210590830069639356 -2.02228307446147859139 -5.50170761895069304614
Cl 1.89084466549902496801 -4.72572822827878269436 -6.16566853569346218222
H  2.48214072917211270308 0.31129197935925684293 -1.21822723125970222569
C  -0.99418090980433504456 1.11566900224498666283 2.10323351580943684880
C  0.25626727665722903726 0.62387039479163708400 2.84701612769519929458
C  0.12390474606009735381 0.56880205407104544868 4.37394297349950189613
C  -0.39892179170387370712 -0.75951410547253495054 4.90977914334567522303
O  -0.99758277832074671032 2.54624409818426888918 2.14310001934968985537
N  -1.76502446579387561876 -1.07143673633796665534 4.42874702286125732087
C  -2.25439764207742987523 3.13489938011291391362 1.95582453539541800680
C  -2.08208275864044001224 4.66292898806390798683 2.06057410579504862724
O  -3.20979463781125451405 2.64128793776082249067 2.84891366798993495024
C  -1.86020228524151054472 5.08391430358467388828 3.52292832908350739274
C  -2.91984651508201897840 2.95457947319170166622 4.20706907253955186832
C  -2.95605116552814095598 4.46821971629160419326 4.41702981314045839412
O  -3.23031161596831495331 5.34385905562761021059 1.61525881956558148289
O  -1.82198539460100894516 6.47981584460709303386 3.65652910936684039100
O  -2.71947720546483795445 4.74222934646162741501 5.77295034738577950151
C  -3.90835558666626292634 2.17880283186186796129 5.08077360790057763751
O  -3.87723651166863758633 0.80335546919901501539 4.76428429050337154393
H  -1.73401958327163896456 1.18425339322463751834 0.05867410649187860400
H  0.16283300997179911418 -3.67560781423506810484 0.02747717217853693980
H  1.35671055786800609511 -5.49629102973273120369 -1.29336419841301730749
H  -1.19879866209877716798 4.94539879730061926466 1.47141805226576916077
H  -1.89992833736159427716 2.62407301787217805966 4.44196812731085088899
H  -3.93617114934811196392 4.86132302103159208428 4.10228404836294302527
H  -1.93518297604086164654 -3.33336489330396590347 0.01625819516226209224
H  -3.22790015257501083923 -2.75926897844696528139 -1.06685574046610742727
H  2.92272013447575629286 -3.87845283088949921435 0.76107254915871791479
H  1.63619147201085679555 -5.03243674146573383155 1.11507755503643557482
H  3.48196220365777353578 -3.33107432218474341923 -1.65764665449951320575
H  3.59206654107931822040 -5.02015714071075525027 -2.15087516512775955846
H  2.46718613488557458879 -3.95026035972319977674 -2.96009031423405710726
H  4.34672555274805727521 -5.70490034406754720209 -0.11156498788803800859
H  3.75279069215846039498 -6.13795812717602284891 1.48524682397971807823
H  3.01528013328738886401 -6.85226127337103196879 0.05215615266522922316
H  1.03929470582052774219 0.29361673515160185977 -3.91629813452812891583
H  2.01968878375627891586 1.62150073415381745789 -3.30106341158798155533
H  4.68703791926771362597 1.44250137063280381433 -3.46038983848135828225
H  6.25672653839050241231 -0.05001360011415140194 -4.71097177509598719070
H  6.16738382027296161425 -2.46355329508165610264 -6.11031725520923352235
H  4.59216073651801170996 -4.26844786187707470049 -6.73545539030585338480
H  0.15138028232311573351 -0.96473726496832512556 -5.77904895514911132182
H  0.20564544603587456284 -2.63040893315962831522 -6.40139941528397304893
H  -0.85142947731757923080 -2.24285811264285284139 -5.02359138544543171179
H  0.53010448578110169748 -0.36542378998635588472 2.47801699678682130212
H  1.05408534411169707568 1.31892347800464482255 2.58718053802621694715
H  -0.50322290242260714344 1.38648278015944192987 4.72494374600954358812
H  1.11183962967973726244 0.72033078514750514820 4.80890627462383157820
H  0.26766914753870951760 -1.56346926833937782675 4.59614259945273584407
H  -0.40995468767668313825 -0.71735243085695543641 5.99952021597505513739
H  -2.43685468914245761951 -0.30400754330711121654 4.64507965833628233554
H  -3.35255208018765626932 5.21873820689035383680 0.66642209726492396271
H  -2.53853535304895139291 6.85016264932282936684 3.12034691492586757633
H  -2.45218471231989099124 5.66909735641534684447 5.85096857182470664327
H  -4.91354009855399098683 2.58815933564125177924 4.95349333635595812098
H  -3.61205575539158418863 2.28687177256085272248 6.12458574845626024796
H  -4.36601834549459955070 0.68055773577653200235 3.93934522155224264850
H  -2.66924406515179901689 2.88920886960643219510 0.96370325436587744861
H  -0.88419636598639006486 4.71791846190244434922 3.85980982926199667205
H  -1.91692932383967518106 0.77491905297017638077 2.58638332383610158871
H  -1.74928995169650880470 -1.23428319786181672768 3.39820486627510787159
H  -2.10908322595898534146 -1.92434128102445978215 4.87629536792929485500
98
-159.7253412717 converged=true
H  0.98608465518195198563 0.29469280703284728151 0.43818497318274907126
H  1.23559314760065874772 -1.71286578526542099254 -2.73240869114374529403
H  0.42597404093188229179 -3.83419725348827400424 -2.89021540916249719544
H  -1.63520531899550003452 -0.93314457707368458905 -1.23538257078486712892
C  -1.82560744427418253366 -2.92455363417251401614 -0.56576340772868349838
N  0.17651867850819641381 0.69002661026516964871 -0.03429897895033165445
N  -1.59113015321181627826 -1.50204073828153372716 -0.40070187808381696470
C  -1.06896303463432662539 0.57888590960227614968 0.69752883745226523793
C  -1.42937252805746806139 -0.91848298727780508521 0.78766339709008947878
N  1.44646067236264697087 -1.25321448925266931695 -1.84993006483640010096
C  1.43598883712263591939 -1.97350168007655568658 -0.72624540749966504105
C  1.56046058944896892662 0.19614214408665131550 -1.92818065337912214474
C  0.21312162522172936607 0.69692500882617458569 -1.37880704904774864517
C  1.10740982850322478015 -3.45777246015277528457 -0.94656815673818683887
N  0.08701929041417830191 -3.61648782336142993188 -1.95896786224531549436
C  -1.23278312803645273554 -3.38106507688750035356 -1.89939706084845782996
O  -1.94077647879662729125 -3.50182968534242222702 -2.88760556959117753451
C  2.38063977365446710621 -4.22229037232405879365 -1.36577174627649644556
C  2.09876379239633159557 -5.70942766107136279174 -1.63647297103865296819
C  3.47699625284263769132 -4.04310002840255844347 -0.31649888523110714100
C  1.54167532472250234932 -6.49341466674440503937 -0.45257897142074776653
O  1.65033873936258301818 -1.51946003563790243973 0.39093125164830394569
O  -0.74905636108891204827 0.94661559672966599788 -2.08805493293765875862
O  -1.51740325960093369595 -1.51902179572745676950 1.85003260587761908518
C  1.77420973327790676422 0.60564792390691024604 -3.38610660962183240841
C  3.05694897727354764072 0.07800615372312802442 -3.94558352410356905082
C  3.32983529586841875414 -1.19852098967056730494 -4.53318996265255869105
C  4.23657006625608811845 0.77010716988222738255 -3.97695132053953903650
C  4.70526819447551059028 -1.19131060232345808991 -4.89378905240431372192
N  5.22087673929214357571 0.01617815580123788122 -4.54064910821475375968
C  2.57160330452221019826 -2.35073184690131453678 -4.80191695688075093074
C  3.21140300255360067183 -3.43050524880626550583 -5.38723742604805622136
C  5.32322059819995185848 -2.27986397794985196086 -5.49858397932788989237
C  4.56309079804359463139 -3.40029249229428387480 -5.74037043738656205250
O  1.23908881963523942460 -2.43041924707387968496 -4.42367179920200914722
C  0.29044476973541816234 -2.25639099576327284424 -5.46791163539739866195
Cl 2.31513128185766214884 -4.90195453075569975709 -5.68011584345999676060
H  2.38547029118343623111 0.53532204032801888882 -1.29367856013358561995
C  -0.98996497506754432827 1.19476560950041177378 2.10998806737154032120
C  0.32343664694888718536 0.82326840007339530114 2.81544744142194280911
C  0.26375859323564365688 0.82825435119764712066 4.34827128558461151187
C  -0.13662646181908533194 -0.50785343599694976469 4.96489956652983899232
O  -1.08360220946541252474 2.62247264175559813282 2.07973162294636537695
N  -1.50122403779133928303 -0.93078682827405123668 4.57351930782964632982
C  -2.38113960478623631900 3.12454060797219090873 1.91974124006060042902
C  -2.30171923104947051542 4.66339886323219943165 1.96143547830576703284
O  -3.26997693522416810197 2.61072213471706060517 2.86816627151735392687
C  -2.04424266690514722100 5.15045160934170187517 3.39690456992580891438
C  -2.94616129949878180483 2.99033186494024194602 4.20162390909188054877
C  -3.06063923231859780216 4.50596629376511526033 4.36154453501804351134
O  -3.50812722224716999619 5.25547723656036325224 1.54435020289592017662
O  -2.08348638631627380846 6.55009293457095598257 3.48361322539492102024
O  -2.77699910429863017214 4.84376989660385959269 5.69431430734298515972
C  -3.85306552760552589731 2.19015511506765836458 5.13876819351987457196
O  -3.73203009772140159583 0.80742531216138357930 4.88200089202757503415
H  -1.83703984598780589721 1.08810454796274269640 0.10495376699176478530
H  0.75702194696150226783 -3.85003056879685301439 0.01332109964281551727
H  2.73269338113077342456 -3.78407838540032592789 -2.30799854527460857057
H  -1.46365487802068172662 4.97674878715483792746 1.32381594847736483445
H  -1.90057980475599208603 2.72683931358508813148 4.40662719215540921169
H  -4.07519136965913375548 4.83194055991755178070 4.08146326364533340580
H  -1.38564436386259837164 -3.44233670555236637156 0.28821891620838829828
H  -2.90092384294660954325 -3.13141550934483836599 -0.60077565217369199857
H  1.40415987872142289383 -5.80026512333570831714 -2.47375366864649581800
H  3.03858799938369239513 -6.16714828632773848227 -1.95230292669323612920
H  3.77935664391848957777 -3.00189207691284876134 -0.24878133663707846512
H  3.13175818393172988863 -4.35687659255142190062 0.66430024808972776285
H  4.34788535832017064564 -4.63504258333178320584 -0.58475966446412364075
H  2.20311798292405924826 -6.43225294153471160996 0.40664047564387706402
H  0.55652680094337991790 -6.13248511785191130485 -0.16977010875538720014
H  1.44439565308326622883 -7.54150749798421582426 -0.72683778555524303222
H  0.91883324691789303174 0.25383572266781018190 -3.96463564206255902889
H  1.78280604641971085478 1.69553269921524929487 -3.43428635320473096826
H  4.43349522649654570472 1.76717281557490446531 -3.63418593145898993768
H  6.17104852145185578394 0.31283647861590280215 -4.69019285506217009640
H  6.36584600218938945204 -2.25161309808844256608 -5.77046529035230548743
H  5.00062644149932822302 -4.27202063968862066901 -6.19912361957931778988
H  0.45431564282786329745 -2.97093454642586873859 -6.27645149988769013305
H  -0.68422341864084512686 -2.43615284135757326212 -5.01617131520045944626
H  0.33797874992705417840 -1.24097635015429830219 -5.87219679256615290086
H  0.64932318258597754301 -0.16089442486173322067 2.47672521921028998548
H  1.05886956277724020303 1.55799219764663643417 2.48904788233531970576
H  -0.40409629215902781452 1.61482766750784278997 4.69544774329079395159
H  1.25683093309825122397 1.06857201822957792459 4.72821972070823637324
H  0.56573515749150948828 -1.27862506573107248542 4.64509353314804407376
H  -0.09265527969635878325 -0.42003014055274262573 6.05119831651126816041
H  -2.21356378211741100515 -0.20129867225938219422 4.78843524386714136654
H  -3.66469853151547209080 5.08365114132257378543 0.60795276782188889531
H  -2.84729934512745730402 6.85968861505332849759 2.97485123073706247965
H  -2.54816354388713328660 5.78376997052860186699 5.72210973278520373952
H  -4.88806626129336674325 2.52186372550810533610 5.02333157376066097299
H  -3.53650165855409603921 2.36551372297600615013 6.16731007792582897054
H  -4.22171594153107587744 0.61451227872831470922 4.07097002317678846595
H  -2.81533913622362863549 2.81509549840638229057 0.95422699237715458143
H  -1.03436473695267516781 4.85403329337752786898 3.70051226641700248265
H  -1.86420636339640743984 0.82079736216942877913 2.65446282421851798006
H  -1.52480770311249647087 -1.13962919214383795463 3.55073958881311169122
H  -1.76347548752474558853 -1.78355946341698379243 5.07344779214737862105
98
-159.7253408268 converged=true
H  0.99889289197898389894 0.15102285338879523069 0.44936101924659799245
H  1.19863868934710193770 -1.77047801977519991823 -2.77222197492915478634
H  0.47447638400028763206 -3.95022434812177758445 -2.90695463449907398612
H  -1.58230584302775789673 -0.89300752344458866894 -1.39662746899347700591
C  -1.97770651285522669482 -2.88981667296755695418 -0.85790640189892808376
N  0.21079835446901529217 0.57508649617300888757 -0.03420076510562555794
N  -1.62739115955622781762 -1.50738124352058955324 -0.59480639127077872264
C  -1.06467843336331502435 0.48185151167090561897 0.64591868686023468094
C  -1.51241343940419858960 -0.99460271079612905254 0.63174165120585157318
N  1.43434136512688970022 -1.33392787974807514040 -1.88473658419747835957
C  1.43180514773517475469 -2.05675658754222068225 -0.76182253685422285372
C  1.61576338891539461606 0.11130049952930037849 -1.92984331768004380159
C  0.28502178921457155258 0.64798888410059274356 -1.37461923351896930789
C  0.94698148219869027198 -3.50478863547422969660 -0.90882381895139374706
N  0.05138456483193404312 -3.66617790516569508341 -2.03059602688972651308
C  -1.26143842954748630625 -3.39378906616633857496 -2.11338312892925284103
O  -1.87203576131705462515 -3.53161279245527781612 -3.16213487498027445710
C  2.13044280297846011507 -4.49516242639081209376 -1.00873436806427663193
C  2.78557726419237683402 -4.69490708908856824166 0.36599261095403101685
C  3.16561884269531024216 -4.03216755962410822178 -2.03202134091568442642
C  1.99802807913732860534 -5.62931257344541791099 1.27875550692590711499
O  1.74233996714842054310 -1.61318105024918256873 0.33847832142658673682
O  -0.65182415953304517764 0.97254266687865698060 -2.08907429404964473107
O  -1.70786705388686810281 -1.64050137489392677814 1.65285321675152641063
C  1.83104030530684980249 0.57109627415494546021 -3.37108726736693098402
C  3.09400872350393330024 0.05687499183505412281 -3.98166832858083186153
C  3.30898634263353441654 -1.15920260381645401360 -4.70382420982430815570
C  4.28936652332188472769 0.72144131702649683113 -3.99027821765304313573
C  4.66677124602371939943 -1.14460891851180246448 -5.12362891976366530145
N  5.23077914991649528531 0.00464624520308698497 -4.66543579082122050750
C  2.50521296434971452172 -2.25999779068021799944 -5.04570539979638077455
C  3.08366975740839688314 -3.27484887259148615968 -5.79138465503392030342
C  5.22236393304656409953 -2.16915252670766811605 -5.88064677653434486615
C  4.41478371805667002548 -3.23093171318948924053 -6.21439828957236528595
O  1.20838031156526493071 -2.35990747174078396853 -4.56632619093276481692
C  0.17089455679307757885 -2.14466969190443546012 -5.51414819674767731073
Cl 2.14736884218025059212 -4.69501929557140762483 -6.19890118888456687074
H  2.45306498610317147424 0.39663205086766201157 -1.28554467405420735915
C  -1.01121127600988969242 1.01914324484938934035 2.09034469447812254472
C  0.21847363378752179819 0.49549073405385907209 2.84819788681267782593
C  0.05869512725516332075 0.42349488060987355853 4.37219867608269474601
C  -0.50694282937175116910 -0.89608791142101529292 4.88676542607560993048
O  -0.96472714748434751364 2.44877866342482919393 2.12593468345519376328
N  -1.87858773426777059257 -1.16329955083193747889 4.39450544764388784102
C  -2.19303127454187274381 3.08800722626634227552 1.91700470845242243456
C  -1.95941335805957095317 4.60649099146302098973 2.04579833258910159799
O  -3.18634121567471817471 2.62259571287967618858 2.78299656965884967263
C  -1.75808076144612357439 5.00093069883471486037 3.51876049558614578672
C  -2.91220098929694026779 2.90812619744517597553 4.15096492392097893287
C  -2.89910139013784640127 4.41918036480873421823 4.37831538136297826469
O  -3.06425080427877549738 5.34253535679172841810 1.57899535653564759841
O  -1.66851320661117386024 6.39230498380929024194 3.67043391278799813193
O  -2.68851256568937380109 4.67148270709380408761 5.74301625678477201120
C  -3.94332639969079368214 2.15463935135103712426 4.99291931876860495265
O  -3.93527534853321947494 0.78095856875140201581 4.66794146308640467424
H  -1.78401439391667904211 1.06273490644457058174 0.05713519427910964538
H  0.40378415149472901557 -3.72904965206502625463 0.01521252930590222784
H  1.71665557564615034458 -5.45436152896904324905 -1.33937392441118019448
H  -1.04929356373101700939 4.85628001723771962617 1.48359841442805784339
H  -1.90948130733862120323 2.53843358818665665311 4.40140262782785818274
H  -3.85542754027441292308 4.85095206278398904942 4.04174559101180452814
H  -1.72569306250098741806 -3.48079300154475879125 0.02477011552765698982
H  -3.05263811024928211069 -2.97766638261243166141 -1.05000397256706312632
H  3.78044595041923692236 -5.11717752175414553051 0.21495541923559921549
H  2.90982466199236178284 -3.72293437098420376685 0.84537193513230080022
H  2.71612439388570736654 -3.84257931219812665091 -3.00236443363374672089
H  3.65892142405723186371 -3.12302006462047776481 -1.69653261718398384872
H  3.92376627162052615816 -4.80021502507609287846 -2.16358219740941892795
H  1.00230767666883568978 -5.24430557020245036171 1.48167276509366074855
H  1.89795551456512834321 -6.61207729351313489019 0.82243227319436218448
H  2.51641971406448305970 -5.74640578170676707970 2.22696738657288939578
H  0.96598044417413853058 0.25818670988884934170 -3.95725765745333557533
H  1.85273194421276676813 1.66224649604592777941 -3.37133379199358751421
H  4.52573538959295440520 1.67543316866726077485 -3.56081249838161895127
H  6.18349337743775251397 0.29012614005596121247 -4.81929696132076568205
H  6.25194547490908902887 -2.13808540555995607590 -6.19821452948575224440
H  4.80149449256797566932 -4.05226850028129881309 -6.79559880662307858046
H  -0.75503137344568471701 -2.41662910259075802699 -5.00899901561489446777
H  0.14042905906097052915 -1.09511209950473742403 -5.82269878337778568067
H  0.29805657354121473102 -2.77220026348620551815 -6.39708720199610514356
H  0.48723810254701771516 -0.49100252899694202258 2.46904570247964372243
H  1.03173886360386268812 1.18164650328328058038 2.61291331428500361866
H  -0.55149347073208621062 1.25402450005510024411 4.72393665147607766386
H  1.04353928565011555563 0.54302276935776516709 4.82400394882352667736
H  0.13770475189262973426 -1.71470967296996512630 4.56562536188479928256
H  -0.52232828282626719840 -0.86868699110377700645 5.97691393083713862211
H  -1.85274017509952582117 -1.32472415657942299561 3.36364263349545122850
H  -3.15692582989473358168 5.24583405462140461850 0.62361853418443913277
H  -2.36233709077049036651 6.79444448657916488798 3.12736625462285644517
H  -2.39814186117433969514 5.58987881812467346521 5.83842722950506942681
H  -4.93469876556961040137 2.58830462036683162097 4.83895923542639572190
H  -3.67392971892096475983 2.24878421140907747144 6.04502087945230304200
H  -4.37968378148441672693 0.68117286411393873635 3.81521477204779158043
H  -2.59338844497247578147 2.87245601100048952858 0.91213397828846609627
H  -0.80595347491151425601 4.59261989513804547158 3.87463867516985205341
H  -1.94740921088940455164 0.70795086324988099058 2.56717311868744291203
H  -2.25519423136449237433 -2.00652267858784050247 4.83458112500978831605
H  -2.52818282731652876905 -0.37572341129066455512 4.60375666625793478204
98
-159.7253361594 converged=true
H  1.01165679234424188415 0.31449145445596521364 0.52590187263489340808
H  1.05993326881589888799 -1.70507096402098712318 -2.54330696899221520013
H  0.60973834158177964149 -4.08239195900284101981 -2.51264713647920645556
H  -1.47875879791746456249 -0.96436967250803840024 -1.24623488134439508457
C  -1.86850699831805888707 -2.91882888038137444653 -0.55660527037055318456
N  0.20670852959226296286 0.68903032100621630640 0.03074384531833345563
N  -1.51810435242882446616 -1.51966802354012253673 -0.40287758110340837758
C  -1.06128519583353675415 0.57448083970900798434 0.71845476924236284511
C  -1.45193182406775234128 -0.91659509759210622271 0.78680070591888096043
N  1.43227236737173613257 -1.25074518341079965467 -1.71538732026086027105
C  1.52017990997892793459 -1.91412540581528634043 -0.55980843265625956917
C  1.62136257252179594168 0.19051656950763090626 -1.83482129862583209778
C  0.28380134128788381265 0.74033240417400913991 -1.31248283293580758624
C  1.08037043036831281739 -3.38246348488629688944 -0.59401617978264720232
N  0.18674180693027478406 -3.68171762974938188151 -1.68483057921148948743
C  -1.15062033519785278379 -3.56030477565427094788 -1.74474483395046320311
O  -1.77714610419475782521 -3.93934481391278401574 -2.72095679116541244724
C  2.32049776336443969171 -4.30688890161944648582 -0.60470990264406709880
C  3.12312653923416760904 -4.17747238801574294342 -1.90633230921273710834
C  1.89313252169928247781 -5.74993586745885298939 -0.34264711542245551712
C  4.55744450278391610709 -4.67762665890155115989 -1.76453246284851816839
O  1.90269012744464238729 -1.40961787712600328248 0.48963063609618828753
O  -0.65371662578814548894 1.03493411047751870946 -2.03629067562162413552
O  -1.64905535566826388916 -1.50070710710269228372 1.84429165870064415422
C  1.88698732524416623590 0.57048470804976436632 -3.29150130369794835516
C  3.05895290498233496379 -0.16638494719249724563 -3.85445724588569982316
C  3.06860455441752666417 -1.45578644443567384315 -4.47387648158027406708
C  4.35678153212807828254 0.26305848398296455271 -3.85047138152611045925
C  4.41553575474814419266 -1.73258523160809940755 -4.81600888812023786301
N  5.16876023743716839220 -0.67055503025818841145 -4.42520942965840191619
C  2.06025826054158223144 -2.39293749022831692130 -4.77688500469311883023
C  2.45881363402005570507 -3.57972000563574743737 -5.37011987095022202965
C  4.78466077758174002099 -2.91577828755785306569 -5.44819530093790671543
C  3.79327026246107568141 -3.82846967612410971071 -5.71492272269116785566
O  0.78583108908411358762 -2.07430057790209954049 -4.38090700888036543859
C  -0.31872649109254225230 -2.35368506838846203166 -5.22947827764711625775
Cl 1.31654690167126919853 -4.87761261283537894684 -5.67803192465312900339
H  2.44966517279591000644 0.48993401278825193801 -1.18604009593987447246
C  -1.02581181750464867086 1.18492600446716345175 2.13503846765423155318
C  0.23324331449789223458 0.75348484442294738628 2.90321780544573782024
C  0.09474952832109673206 0.73747609516597401047 4.43085138070491169060
C  -0.40875469180897694432 -0.58135301483575319015 5.00832027003724178371
O  -1.04636970183499422582 2.61516156124865917221 2.09663273995443777409
N  -1.78445409396434984117 -0.90979192312191958791 4.56698485061317782652
C  -2.30987491680335477184 3.18023287081568462042 1.88552147304588557652
C  -2.15174530807348807215 4.71339208850556001806 1.90201156361554146734
O  -3.25098027793115651463 2.73043545507863916200 2.81606082433643756247
C  -1.91684608931195210602 5.21716518100849846462 3.33589635153949393143
C  -2.94555628377880918123 3.12110779203532695547 4.15102664227632356386
C  -2.99568725211804443020 4.64318194479690049548 4.27716925128594560590
O  -3.31144221869785360113 5.35818031672174122093 1.43321360052404211949
O  -1.89085202146999309392 6.61851450930348494950 3.39119053705855533210
O  -2.74622931664393510331 4.99606518385145736971 5.61257923062136310222
C  -3.91422696819336568552 2.38028746632486232215 5.07495363457687265196
O  -3.87230296969651721639 0.99310918887390409182 4.81865168902733298495
H  -1.80520545506645868628 1.09557509444350631433 0.10449498165537736416
H  0.55873456723805126067 -3.55226590611662595975 0.35536443403395512330
H  2.95441642604483867274 -3.97121184328898824134 0.22256204059183501420
H  -1.27786587258388051325 4.97061193222748176623 1.28798284511129246255
H  -1.91855309233668736013 2.81488503408105916748 4.38850026473382026637
H  -3.98335218293308912507 5.00808174598596700378 3.95250105155328856910
H  -1.62727477956765098632 -3.43082392704556138341 0.37817239283964981800
H  -2.94252908994686412925 -3.02230662625780333030 -0.74739717947267458875
H  2.63943370647874875345 -4.74196053804903527862 -2.70622208792625107421
H  3.15972748329574271153 -3.13031679614245428311 -2.21136526007120304271
H  2.75964797325884125812 -6.40430662784832360757 -0.33835685020503386555
H  1.40042257725607366403 -5.83903120043507417591 0.62236560640785032472
H  1.20893390984131876564 -6.09673408547419448666 -1.11374284973331350024
H  5.08181587012600033404 -4.12488983309996637416 -0.98854052621967503089
H  4.58600166718799062693 -5.73459132710429919655 -1.51390377522169328195
H  5.08636390725404119451 -4.53827317962508214322 -2.70416600359044512203
H  0.98965296703657756883 0.35435598626480196982 -3.87162069689022914076
H  2.07117616828902351145 1.64474446603694612890 -3.33442222489592277057
H  4.75635726204283670882 1.18703758803397874111 -3.48048672303320616450
H  6.16296085301764762221 -0.58083819444778450602 -4.55134370791418874092
H  5.80922383948363219019 -3.11836716571041128176 -5.71440673638525709066
H  4.03182951317662663371 -4.76902288103584659495 -6.18482423576365558660
H  -0.00950688156063070333 -2.46261508438653331510 -6.26827924955863036161
H  -0.84408910366470368825 -3.25176339825075944034 -4.89766324413129883197
H  -0.99069111017895672422 -1.49808027214148009598 -5.14405561012871892501
H  0.54582629369347501758 -0.23480309435337151647 2.56422983738545351429
H  1.01089315323284645309 1.46583782925664607433 2.62912461167660982397
H  -0.54517708977607615140 1.55528712306920491315 4.75812109539014738147
H  1.08014289844379307581 0.91579629115468708100 4.86186211934525402967
H  0.25413513004118315486 -1.39012962101111625657 4.69828152491962480752
H  -0.39440969622317101351 -0.51295825400733185973 6.09667437854726035340
H  -1.78108382574075241322 -1.11483552781177164270 3.54406139806676945270
H  -3.43894793715658009248 5.18608099125397270512 0.49246018144319519960
H  -2.61627500549584146583 6.95085640673091109676 2.84223117979592965199
H  -2.48021314937613457374 5.92649292113472192511 5.63361513796359769657
H  -4.92576427192102705988 2.77250336316450196605 4.94063807529127263507
H  -3.60760257140721352087 2.53738755606111388019 6.10915898627493625384
H  -4.32224150014272989750 0.84248996414467391958 3.97610193088099528325
H  -2.72995480468688445086 2.87429046528302611918 0.91265478733039218096
H  -0.93326199034484569328 4.87867894295293780260 3.67941628858163882754
H  -1.94318652086686505243 0.85630393019379558162 2.63585976184665016220
H  -2.12515727346940819231 -1.74236541401091837855 5.05413300565147149968
H  -2.44958440104651353764 -0.13055120193106861670 4.76021190533372884346
98
-159.7253102382 converged=true
H  1.02336693969397285464 0.27665800387427974538 0.46162478294317671468
H  1.09264123605629071001 -1.90263899420691173781 -2.59611720557723879566
H  0.36015713082603262318 -4.06448273961907169394 -2.54317191178996715450
H  -1.73333553006942664432 -0.84543594583709413826 -1.24979196600028585884
C  -2.09605573644000608979 -2.81954950143689853093 -0.60778415984325140364
N  0.21869052571575783861 0.65341552463003615969 -0.03220777881778344454
N  -1.72240569195354553678 -1.43095954799263758161 -0.42444935406170197778
C  -1.03731571744432304882 0.59506692757903900670 0.68915511272541218890
C  -1.47078470655483295459 -0.88372326002014078838 0.76546229277171362604
N  1.36675246899211155771 -1.40635582390819213749 -1.75184035902260992756
C  1.38286387178018066457 -2.04144808096738961112 -0.57644294964227316136
C  1.57779892721478742779 0.02695711730603100875 -1.90912941328216945180
C  0.25952447796617195142 0.61245436493912697173 -1.37634410294378239925
C  0.82081609618769157954 -3.46852652819609197365 -0.58466778370103333895
N  -0.06578833933240810228 -3.70214638574086407630 -1.69715145171208492414
C  -1.37412652050768446799 -3.42599076949422531868 -1.81407170962508490497
O  -1.97683172365664683312 -3.64137248640861788118 -2.85436221252026589568
C  1.93148540717607586359 -4.54123098804178049193 -0.50141178990314971831
C  2.88050572924143555298 -4.55235250798700796793 -1.70849879798067294523
C  1.28184941824377807151 -5.91281622494737746365 -0.30565289363711489745
C  4.04093496934534712750 -3.57119076253357548012 -1.58076210285421248081
O  1.74748787541383876487 -1.52679772183255368923 0.47478576339132200212
O  -0.69601064597505957199 0.86685587682435238932 -2.09381458308184331685
O  -1.54490910789486113330 -1.49986980748301501620 1.82107879110592096872
C  1.79770014010515666314 0.36573986380221190640 -3.38227903870359414285
C  3.05536920746050544295 -0.22747766640486516421 -3.93005925918517373674
C  3.26183677741888100599 -1.52076657676617621462 -4.50564134393470627771
C  4.26428747984830724960 0.41008436635501277490 -3.98175321725671160777
C  4.63004939372819812604 -1.57864582247172369200 -4.88680673262689069247
N  5.20582869030480210881 -0.39411132447576469051 -4.54956246167850864026
C  2.44566566534655205345 -2.63911991840453463709 -4.74317603774685547791
C  3.02382634957896989647 -3.74589719847249646989 -5.34358804976440815437
C  5.18568529312946591148 -2.69562403184166310410 -5.49954574723628564215
C  4.36729993404382632605 -3.77749530965851576525 -5.72615582740779149873
O  1.12910426089710314024 -2.66018234283617971414 -4.31015232716946794511
C  0.13914819495884123146 -2.50598805567239679704 -5.31817333794703017702
Cl 2.06506247488418503977 -5.18372099311918255182 -5.61159611968221838652
H  2.42597302101107814565 0.34286796864304647237 -1.29369748190625855067
C  -0.95139239068828018731 1.20048341061327690227 2.10535797355020815047
C  0.35024212451870329055 0.80122328709839774064 2.81658552560459174430
C  0.28167874584949215144 0.80265090998048882476 4.34881224960641787902
C  -0.15009306622784004959 -0.52705579189480711300 4.95729641065345560946
O  -1.01961047525024239846 2.62967887851819170919 2.08215739570389146706
N  -1.52180164986760968482 -0.91807332967957411274 4.55696790194453349443
C  -2.30856742159288730321 3.15343787781216633448 1.92206922160609861017
C  -2.20256243349732372394 4.69073955622807403643 1.96022691211632782426
O  -3.20635638074165862932 2.65440217183462934258 2.87022872926259653426
C  -1.94656035328394905193 5.18040189374703174963 3.39537620969390596670
C  -2.88128430914092259485 3.03523494591703357770 4.20292869492000509268
C  -2.97837021552486458376 4.55306994542118470548 4.35491536290514336116
O  -3.39623576587011877237 5.30141887877824391495 1.53317989477605554072
O  -1.96886125035057713006 6.58086480804059892336 3.47363774880874043305
O  -2.70304746370381154819 4.89252756221441309492 5.68855861685253572091
C  -3.80074387748434494583 2.25475015464281280941 5.14509602052707037956
O  -3.71168894112866842860 0.86870034046715649545 4.89212189271002095836
H  -1.77517837570633751909 1.14165053866190802090 0.09176032790039527487
H  0.24823538327420394123 -3.54491706689318419876 0.34716497375980986950
H  2.51896451235022977855 -4.30474358328561379494 0.39186638378680355155
H  -1.35537708920927046918 4.98764554802372739317 1.32667635572545972167
H  -1.83958681237141163933 2.75926958378183950771 4.41131022152906027145
H  -3.98670195897794288342 4.88972240151389492269 4.06456685854880017672
H  -1.87030186783580498755 -3.35821239670715154801 0.31449599923733356777
H  -3.16920687577282711445 -2.89411081396671399091 -0.81298500543599605539
H  3.29552943669173759034 -5.55742125111877616206 -1.80633919110277707532
H  2.33819202368278977744 -4.34624649298998733116 -2.63123217654057306447
H  2.04645176297251651931 -6.66891396470389530293 -0.14814334913443477637
H  0.62378653899015978901 -5.91181941210196271186 0.55992871951405009945
H  0.70017204782387065798 -6.19321479937417240791 -1.18051234048077380301
H  4.67037377992871594046 -3.62642444567130350919 -2.46582912587062885734
H  3.68853851284495615204 -2.54939375788360589326 -1.48221401411115127900
H  4.64739116415914388369 -3.81172743105891953519 -0.71031881900963356191
H  0.92769567789458617924 0.02153774788895523873 -3.94286161977279370205
H  1.84342923632030286640 1.45223115406387637272 -3.47353038246315870552
H  4.51097489759452496827 1.40105221023966519667 -3.65372691776540881037
H  6.16843070931142278823 -0.14609224502262457834 -4.70654014025512257291
H  6.22449988468473591752 -2.72010919999904654532 -5.78643464014192154821
H  4.75378932349721416983 -4.66992544399282216716 -6.19113316202764529805
H  -0.81437706607460080832 -2.70628348735812362946 -4.83111024123035459610
H  0.15232405235941576249 -1.48929451006491797571 -5.72306099140798885117
H  0.28496998410371032762 -3.21559535540820640165 -6.13385352437017772331
H  0.66023821186662923211 -0.18792521964004649249 2.47700200814320226073
H  1.10136361637968582805 1.52310226148977512217 2.49719502624674927205
H  -0.37199666645957218947 1.60173283016684897540 4.69442725580710185085
H  1.27734124740829013689 1.02074548239599960375 4.73512646700544603817
H  0.53728983674809760451 -1.31124096904494580329 4.63741766911972597143
H  -0.10950005115189984095 -0.44475272533823895227 6.04401097739417636490
H  -1.54465165853120289796 -1.12276162204148022283 3.53391159287582912185
H  -3.54819528647085746798 5.13044188794976552259 0.59588958291198190764
H  -2.72535324265058731541 6.89638858578742386385 2.95753440728501315604
H  -2.47328734236216485343 5.83216865347306789857 5.71824480744169072466
H  -4.82861747988909328910 2.60875077916098874198 5.03447523410059361026
H  -3.47548849986260188771 2.42738205614746682670 6.17156394843101541170
H  -4.23121423597337287248 0.68006856607869603515 4.09914522561616223584
H  -2.74839785397004821021 2.84964830466742835569 0.95716563964008949394
H  -0.94271949887433481585 4.87295817979213907734 3.70799014157483686205
H  -1.83651164312860215588 0.84164021439704672645 2.64292507166201273705
H  -1.80550712073925412327 -1.76574374634896402725 5.05390979149155050720
H  -2.21760370977167609041 -0.17250120474459568198 4.77214611068511462832
98
-159.7252163509 converged=true
H  0.96721999932879465511 0.21812164596252819893 0.54541099070299559060
H  1.28271089252696457450 -1.77313360330196112535 -2.63761506330468087356
H  0.45109811831416479766 -3.92730811051271722079 -2.78956218152783863573
H  -1.57396191600867219051 -1.03799793030768383595 -1.14079656370484316952
C  -1.76459503394488170791 -3.01540305260761032358 -0.43058591276308166851
N  0.16753091277812803828 0.62057079202878151492 0.06165111812908315170
N  -1.55423613310392294551 -1.58632561875593802725 -0.29198915260512681158
C  -1.09051829147578627222 0.52295228014239913961 0.77297945710384974305
C  -1.45193210799042993209 -0.97193444779991367000 0.88702241903490408603
N  1.47251512187258914999 -1.31400841429678472139 -1.75005993791753611255
C  1.46542520032480272363 -2.04063149236371232931 -0.63076712327496919919
C  1.57655037126193242614 0.13648547780397718432 -1.81782988563795333548
C  0.22221298078871060122 0.63262057781895020270 -1.28205650372627677491
C  1.17063440019902254008 -3.53203509571721241400 -0.86284615845252576882
N  0.13055197418142966415 -3.69265496992003194876 -1.85613581420523909848
C  -1.19070991830202288497 -3.47556522396720612988 -1.77078502954774275047
O  -1.91643617555962308963 -3.61449304453837383377 -2.74394408294925318259
C  2.44471558603062222303 -4.28526711941974358666 -1.30506394206963705074
C  2.31967345570998961790 -5.79877172371037197252 -1.07867904528723990154
C  3.66972519215800296877 -3.76094226595113267919 -0.55334795994155361321
C  1.28809887483809482056 -6.49708864081453985051 -1.95889092007216913949
O  1.64992918574614577665 -1.58923060822492856481 0.49253943884002010511
O  -0.72994650728101417858 0.88906180023396541579 -2.00239424526746256916
O  -1.58679839258204946617 -1.54519430964995341249 1.95946357406684690261
C  1.80352617044142427005 0.55753944419460754744 -3.27047226514782440887
C  3.09299499223462426301 0.03900397384688197855 -3.82249824812978156174
C  3.37585842253995194184 -1.23140983120113811644 -4.41833871810634892796
C  4.26909776246552929990 0.73737692829298118191 -3.84178475686623244201
C  4.75319161435203163535 -1.21427723362475736835 -4.77123721809419443218
N  5.26056364320683123026 -0.00701607858643532589 -4.40568060615124235113
C  2.62442505568708073227 -2.38394431207436996445 -4.70295282272507542132
C  3.27175526207573819093 -3.45264629682898283036 -5.29985859177987528312
C  5.37959542668823331724 -2.29346287429222339682 -5.38397505707783352591
C  4.62550962699318635174 -3.41396702790205219813 -5.64377283967144549592
O  1.29096178287986784738 -2.47552669954933479701 -4.33057564225050395379
C  0.34594247695736329851 -2.28090246304546528933 -5.37393192723875845473
Cl 2.38025178029676443003 -4.92105811306018114948 -5.62208933805855970434
H  2.39293766829434684240 0.47606635481819598033 -1.17214147529024836913
C  -1.03730382938075704757 1.17064990530990242767 2.17169080018361126960
C  0.24678301011436759582 0.78648228867267766518 2.92205870065822459480
C  0.14133666352899018626 0.82020246339498514843 4.45188394925436714544
C  -0.31573371250622106476 -0.49233388842737790814 5.07975753736839052976
O  -1.09383277745581586338 2.59873546474244765392 2.10240564413701402913
N  -1.68360301358528063886 -0.87898975858509564851 4.66249591657716422333
C  -2.37385398965980343178 3.12754680547716956696 1.89739344886423300096
C  -2.25359316621318361840 4.66390183134484104244 1.88857546017525601556
O  -3.29429912163123983504 2.66841729282165207593 2.84390743319673200418
C  -2.02184973193555395099 5.19747786119162569207 3.31215181612006759337
C  -2.98998187492647726771 3.08960599832639637441 4.16960927840759332241
C  -3.08098699228693950758 4.61224772049126041651 4.26910324187284295760
O  -3.43180547265907787136 5.27288179731068318290 1.41790301484964786916
O  -2.03066147513624084553 6.59960218765726569501 3.34073689681307017807
O  -2.83735608933871086279 4.99676200008640947203 5.59677986574094177286
C  -3.93188820227056146095 2.34147123494559306067 5.11555822640218327280
O  -3.85051245074446901739 0.94941691782308534897 4.89642331180585177464
H  -1.84714197428003079615 1.01976761280624961259 0.15523917749490151463
H  0.84039725570479750782 -3.93703674095269295918 0.10033703777409645752
H  2.59351876290504090861 -4.09994026407293965519 -2.37456292788703793306
H  -1.39079756683036381837 4.93228336790659227518 1.26366196398989716343
H  -1.95375798828838775911 2.81462355955417997677 4.40523421355922106812
H  -4.07965725590271599543 4.94328345051536022225 3.94171348976574753564
H  -1.29668546039632137656 -3.51346395547190581965 0.42056501027402570791
H  -2.83616819553166887857 -3.24401636939424209416 -0.43813535902797540178
H  3.29564458800642201552 -6.24453771741382102078 -1.28220840013742609642
H  2.08945859823595503357 -5.98841327856980676358 -0.02816399211364167127
H  4.54640316541004185780 -4.34460543624637018922 -0.82091844145265624455
H  3.86805166978323855531 -2.72214124120687195330 -0.80311608842007409237
H  3.52046553376894699738 -3.83546015668573492263 0.52096016844229398046
H  0.27430542287131060020 -6.19069325712075979595 -1.71749583772390046477
H  1.47551177448020043315 -6.28485437359694643078 -3.00945188565611232434
H  1.35530705606793344664 -7.57397115396021725076 -1.81871565621664066370
H  0.95456123881662180430 0.20774955639851638844 -3.85950122437666331976
H  1.80890248671890674359 1.64782343411039189363 -3.31016513994762817674
H  4.45808294739410548857 1.73304327021205040182 -3.49065612149909387796
H  6.21085074276263782167 0.29415456845372783823 -4.54478951521031504512
H  6.42431315229633614905 -2.25849817107306050090 -5.64736838207441227411
H  5.06917042066466638772 -4.27838532442854635462 -6.11054252003588072029
H  0.41287530930697935450 -1.26623738571209054626 -5.77734037789058163526
H  0.49491824634728431853 -2.99767922438292933052 -6.18363934451093477662
H  -0.63170039815658129978 -2.44206053411263512842 -4.92216270037797176684
H  0.56322150752225763615 -0.20904572734797810529 2.60901250246443305869
H  1.00576348617679123265 1.50098281901516727999 2.60495344233892778263
H  -0.51396422377807926551 1.63147755741353339687 4.76490991860959045567
H  1.12951797401768905260 1.03861785509291482121 4.85710606659893606718
H  0.36895159315595538185 -1.29015467855141663378 4.78955895588716185074
H  -0.29402480897118798975 -0.38733594593024689434 6.16514062698403364493
H  -1.98829065398320481428 -1.70925215837690158693 5.17599030309605900868
H  -3.56585753170806762924 5.07500978267562263824 0.48323484880720540824
H  -2.76798073457361759608 6.90255427981738645116 2.79059983224868757290
H  -2.61267600134945388035 5.93830150689361868643 5.60185114448542087473
H  -4.95451112447380292991 2.70186915869379884469 4.97814581448600712577
H  -3.62372666987034142139 2.53428602417162718297 6.14344436266221638476
H  -4.33209115858239268704 0.75204627815590807671 4.08160747838716719826
H  -2.79612207678498769781 2.79653497671712747419 0.93361590981272435386
H  -1.02819412630697226696 4.89053503838155467776 3.65638441810037173596
H  -1.93552911637727631522 0.83218008654852493322 2.70000561818597839547
H  -2.37449623278535071336 -0.11971102746088796431 4.84154492348060472295
H  -1.68464626446095211421 -1.11390681932920276864 3.64506332741188199265
98
-159.7251878628 converged=true
H  1.02687650353059622965 0.22329601387148534375 0.45384466976673598637
H  1.12871715043237830223 -1.74983166431912229299 -2.76088542194630459647
H  0.24661590309826542100 -3.85463884178485116649 -2.90800836338118173785
H  -1.71428091315073150014 -0.64561595598051479961 -1.42253822475852431673
C  -2.18657992664823330742 -2.63811385893422212234 -0.92466316552450522614
N  0.26253301806275886054 0.67342825301091235879 -0.04268470562936788754
N  -1.75870586869972544974 -1.28306149396912827498 -0.63756713810281018251
C  -1.02265821760270791962 0.63269189005093706690 0.62728047944573339656
C  -1.52630726538248695512 -0.82545072379079553748 0.59354608330203539879
N  1.38875768380536723789 -1.33294434219138979714 -1.87072356270122619470
C  1.29791430465440349451 -2.04524397942825730823 -0.74441070777350804022
C  1.66285732130027663622 0.09804889606120714696 -1.91036610906828130396
C  0.35062776169582299257 0.70419456024243665127 -1.38452793361213966072
C  0.69053804788716477425 -3.44676154536685075414 -0.89509504756476487852
N  -0.17984835328716411440 -3.53976479582203840124 -2.04365810268875858213
C  -1.46941789018044932646 -3.18344433524771552868 -2.16256171020376886105
O  -2.05726770947301940140 -3.27983667251035360124 -3.22861960320754226572
C  1.77824094144651634331 -4.54546067236569228953 -0.94649462877199086464
C  2.36627553405042556633 -4.75562138256133604131 0.45515082343438195700
C  2.85719371129377286422 -4.21233493244963241864 -1.97309412169913755974
C  3.35965604505215464926 -5.91067668506566779030 0.52484641500377360313
O  1.62041524835377703795 -1.62089816387263319086 0.35944384521006728095
O  -0.56741267157708108471 1.03966297886358427505 -2.11802046946155098084
O  -1.66772404301764454182 -1.50197485831453758642 1.60409634159561309552
C  1.94479757092209259994 0.54374747713389837145 -3.34410738672619656242
C  3.18185387631554350563 -0.06215026506082577118 -3.92357281548610847821
C  3.32733180745766654596 -1.29875181399898820267 -4.62806286815756351416
C  4.42207100015630771850 0.51472729566197805706 -3.90640842125724319089
C  4.69371472855052029871 -1.38814990384965675219 -5.00881471504182673726
N  5.32670681493622666380 -0.27594425863159943724 -4.54888604419919317934
C  2.45467238799374110059 -2.34065178068744872419 -4.98513114447031213672
C  2.97822280796986849083 -3.40451504227141477088 -5.70220293447897041972
C  5.19509710667255486527 -2.46187223135264154905 -5.73517537201181326623
C  4.32181159705619499789 -3.46599646045395815008 -6.08141493523657761244
O  1.13798496277259930665 -2.33853210490518570452 -4.55107859510705914374
C  0.15578176301121698932 -2.04073610589682008509 -5.53442315030815645827
Cl 1.94914023960599513963 -4.75278778517915156954 -6.12982021365264628798
H  2.49911616805198999458 0.32937322631850651788 -1.24393268553989555514
C  -0.96847764022398474815 1.14555624259592470082 2.08116590904363496506
C  0.29223540689221383371 0.65962120363384224575 2.81156617644099160458
C  0.16657601680356270979 0.58461884593580193403 4.33846221599698811389
C  -0.32702390372190803802 -0.76070755497515696320 4.85983868849599698336
O  -0.99359724063841436958 2.57491811895575306579 2.15019087106410156096
N  -1.68314617781974140698 -1.10265023623776192707 4.37167613435744062400
C  -2.25776934409951923755 3.15056651708069157536 1.96898465208832096351
C  -2.11207464875912265256 4.67626644139821223689 2.13340082314803414221
O  -3.21725565462567431041 2.61018486301448859876 2.82953436359315224635
C  -1.91141271688248526317 5.04171115832726446371 3.61328109304487377074
C  -2.95336580145628868621 2.87531442140641413374 4.20317458763526641263
C  -3.00825362824672470907 4.37908176940192106485 4.47160102428761252469
O  -3.26702034348308822942 5.35485909146128236102 1.70283743191314673737
O  -1.88980202518143913792 6.43116207641865766931 3.80550667507131645806
O  -2.78465256399100136164 4.60328093246367231473 5.83927750404295498043
C  -3.94705495772719583414 2.05477584903332477495 5.02802988048497301321
O  -3.86614284704202226806 0.68793381620348004191 4.68409839493870450156
H  -1.71021525626211579052 1.24935907220959308006 0.03821732770559137238
H  0.10011018174511344958 -3.60807041045482268515 0.01384664353612393220
H  1.27637115037355464153 -5.47118939928477399093 -1.25028546794656514329
H  -1.22779673176994985617 4.99544624871106535124 1.56489553162085792692
H  -1.93441684206581054895 2.54610869520525007204 4.44410494876959738519
H  -3.98980260090317795374 4.77457894264433857501 4.16465764302674568142
H  -1.99847783744606832812 -3.24959485600372932623 -0.04013778578250263435
H  -3.25832653352914469735 -2.65221614914948755626 -1.14998989195609402358
H  2.85158564613914045083 -3.83496591952776633150 0.78174846786856944103
H  1.54759330381233062290 -4.96585646947641468074 1.14659461949407259773
H  3.52081757339640777360 -5.06096789563031634884 -2.10886016477333271268
H  2.42597948686831621501 -3.97897885542554963223 -2.94226385218743446970
H  3.44959812776889895858 -3.36058741715242970116 -1.64703747841926850803
H  2.91578104371434099207 -6.82207205571998365201 0.12933180844277597510
H  4.26241550254556145205 -5.69301142271252658134 -0.03877717350497911913
H  3.64537596443726474860 -6.09173368064012077383 1.55817232482756184986
H  1.07305722496191968673 0.29520290326079212662 -3.95080779411445304206
H  2.04689775850744526409 1.63030633761159271522 -3.33993503027044535969
H  4.71643522013544735927 1.45406213088565472447 -3.48011603864855478818
H  6.29937892634970442174 -0.05715832628630684864 -4.68753777076348043806
H  6.23347460239715545072 -2.51209256907599609576 -6.01983173788097936097
H  4.66376749866331774541 -4.32104871648917487903 -6.64149926422421010841
H  -0.80626509588747841129 -2.23747671248847446179 -5.06287255578756578700
H  0.21993948850863878630 -0.99232506246990992427 -5.84150462830901151534
H  0.26418970162570670768 -2.67630173662506720689 -6.41435385994930040710
H  0.57598973268333331088 -0.32222757096532417265 2.43015885059958591796
H  1.08052473844534535630 1.36743347573041540421 2.55673135590434474906
H  -0.47464464910208348236 1.38613781409542657919 4.70122367348265424170
H  1.15251758773795764945 0.75065773386162470970 4.77266237309605667605
H  0.36050180752293070618 -1.54449688894896941527 4.54024365363315052235
H  -0.34280017830336162454 -0.73041409786165045759 5.95001272558160998472
H  -2.37988595923845469571 -0.36145406105682725828 4.59907598980629472862
H  -3.37918186667293740655 5.26252470683392559181 0.74904594469093555009
H  -2.61069636058355269981 6.81665476576335382930 3.28601850098953773838
H  -2.50791676630284765537 5.52409598022764392056 5.95031944704656101663
H  -4.95884785046097142924 2.43865340538871677722 4.87614278357311548007
H  -3.68637775083375007767 2.14749097659461973819 6.08275648315817196732
H  -4.32479353419229628486 0.56676602685688659555 3.84170418822855985752
H  -2.65529662104856090110 2.93688792278702326399 0.96251836210703023422
H  -0.93466662952288781518 4.67264608442271089928 3.94432972038021700811
H  -1.88237036831028747841 0.78101757622760259459 2.56368045191973070729
H  -1.66617521155513914621 -1.24413426791146441985 3.33761727690724718798
H  -2.00132808340401346925 -1.97415371119398508348 4.80190376473502400501
98
-159.7251826831 converged=true
H  0.91218898045145846432 0.30110596206404605102 0.50158540759375414009
H  1.21880200978984021276 -1.79187355340529341774 -2.64223549540665159086
H  0.36097816329547083303 -3.90130620944465356104 -2.77310972776144648577
H  -1.70517975884843098200 -0.93192837409049122943 -1.21594204105197700727
C  -1.93431738254552976208 -2.91318452439986330660 -0.52344047348220734683
N  0.11079032456389095729 0.67635673869385959378 0.00079606834067602432
N  -1.68552845446574295352 -1.49160385367098635712 -0.37359981835757061219
C  -1.14829992688613558016 0.59228928202575237272 0.71447143925322575964
C  -1.54185644684306399910 -0.89614152560061444142 0.81049961717493312907
N  1.41321892752266831117 -1.31965326490566803308 -1.76242731428395327242
C  1.35649231205503717490 -2.01657723142024902785 -0.62544094400280503265
C  1.52939206198669563896 0.12857020696167653639 -1.85831991963811749002
C  0.17068689581488594165 0.63465843387083120675 -1.34164591533335597617
C  1.00527573073066678333 -3.49868917375703336603 -0.82289946148411441396
N  0.00325604123872197393 -3.65873242743427695700 -1.85455241926751002168
C  -1.31327981295737927780 -3.39671513735157315494 -1.83367545936524312111
O  -1.99534365343220199129 -3.51898935870833362571 -2.83982521651198016599
C  2.25649584640237543809 -4.31959380932564496192 -1.20290824183555078442
C  1.90560146853109357856 -5.81437738362637546174 -1.23220749665536710715
C  3.39841299679531028133 -4.04085115440792019825 -0.22850535387065565307
C  2.92457405828817584847 -6.64365906780931325670 -2.00617560626238988775
O  1.54628868006700170845 -1.54372762157534615390 0.48823134255558708894
O  -0.78231533295262711825 0.84459718901372826672 -2.07641519913549821297
O  -1.66844169349998106000 -1.48301255462991043998 1.87709855385447554887
C  1.75952963373645299150 0.52256930708519477857 -3.31789550570692259868
C  3.04339560392422869839 -0.01078685887534480692 -3.86831190806800639947
C  3.31474219061339914205 -1.28775240023975179326 -4.45568371447337874258
C  4.22157468338100638761 0.68318645116968013120 -3.90776693513262562973
C  4.68759256912072963530 -1.27796933416428193375 -4.82604455143602795175
N  5.20430787273616957123 -0.07053136617922839413 -4.47457208420150465145
C  2.55539042544562366999 -2.43986014460317424124 -4.72181278472435117521
C  3.19039495912715942438 -3.51265836494992100825 -5.32483479786158664382
C  5.30144161723966078625 -2.36166128276733022773 -5.44340267311111425386
C  4.53874254542846333749 -3.47910176206307575342 -5.69005241635953940005
O  1.22891613231617191637 -2.52563969236383289996 -4.32479343723743703265
C  0.26205956760258064531 -2.35264252083256319992 -5.35242761413028400597
Cl 2.29170384756591838382 -4.98080442703589021392 -5.62946151545806205974
H  2.34492988242497979456 0.47471656741437617821 -1.21551544006313938517
C  -1.07667359531635908887 1.21325311779525857325 2.12505741824119587235
C  0.21522870883259104247 0.81145652877147878002 2.85394984014866714972
C  0.12952329206206555923 0.80617806918501888624 4.38578041688667319420
C  -0.31417935462486812348 -0.52356918553880471556 4.98640960300876834310
O  -1.13923744844535179688 2.64219756408093608968 2.08644928052606060120
N  -1.69479672453069296623 -0.88965706449666737132 4.59489094591677726953
C  -2.43049227217115992872 3.16280667565986828293 1.92320966502232737483
C  -2.33294238590430280667 4.69558673000803139530 1.90841654139174332627
O  -3.30757969197972379050 2.69248252256538123106 2.90309179206688838804
C  -2.08291853338769250570 5.25369150587449862400 3.32295639198491654653
C  -2.96255508785778864933 3.12315296726617219747 4.21432529503880370925
C  -3.08283857166501462643 4.64348530703042161605 4.32093758757413759497
O  -3.53092616234360745509 5.19707557050558577316 1.37649853941558530934
O  -2.26472575619880078790 6.65398488541538668528 3.33461589107814848632
O  -2.79264253980129550925 5.01977117816680884488 5.64003335656652993180
C  -3.86175410049605893903 2.35938703447684794412 5.19071759253950393287
O  -3.80507612898211000640 0.97416103171477952394 4.93100844383575953600
H  -1.89781814468886023128 1.11635893931823160230 0.11105297500378476239
H  0.62405921799205454903 -3.86617411377195541178 0.13624735441351656928
H  2.56727596499096755167 -4.00974640420093297877 -2.20746647013431207540
H  -1.48548999236471557239 4.96462197798290905126 1.25612478979605612928
H  -1.91319907363182051263 2.86872585090914622441 4.41305629412338085160
H  -4.09952436052289570512 4.95084045045427600940 4.03485402814085247769
H  -1.52258661614795087758 -3.42441324325571283538 0.34843446720704601693
H  -3.01094612262443250827 -3.10686560012346379978 -0.58252737328038894926
H  1.83624522311196924917 -6.18772928364103691479 -0.20834107726872544419
H  0.92823798017121195159 -5.94812303440142198241 -1.70045947099931860080
H  3.10149444326852030684 -4.29155338072347625200 0.78698608094188504669
H  4.26871433015803702915 -4.63442143481165658159 -0.49094248404499207794
H  3.68478023703659429700 -2.99321174598990769056 -0.25303034864810830529
H  2.61501981565348939895 -7.68593414074874203834 -2.03508319010217197942
H  3.00733883101818877392 -6.28501503473793476928 -3.02975140384163310614
H  3.90797379910810160908 -6.59707149947248971955 -1.54617540696773225761
H  0.90690042151696348416 0.16907093578956711166 -3.89967809037946500084
H  1.77062034702773307693 1.61216813951951443151 -3.37527243381692976243
H  4.41796346811120521636 1.68165816927039357687 -3.56883131139182374625
H  6.15412258630596920028 0.22524447144855141989 -4.62759398192571769215
H  6.34221035974248081857 -2.33135227273802581038 -5.72256494540334426091
H  4.97098798715430856276 -4.34637883163192739744 -6.16190235502866912043
H  0.30922010142918909814 -1.34082696019996849834 -5.76546825952821695438
H  0.40450794699631020812 -3.07464974856535189218 -6.15835964134905022860
H  -0.70555745908752642848 -2.52126699962969613722 -4.88144579624143659657
H  0.52668480151262919708 -0.17734332114668516223 2.51504486705258312185
H  0.97192326838044917903 1.53229022669339332019 2.54565077667410299966
H  -0.52598352517365642989 1.60487425117553761389 4.72888422322491042138
H  1.12265000728338359970 1.01796134935548110434 4.78255715370504042028
H  0.35895882735688183773 -1.31491757353103855266 4.65444238521213549120
H  -0.26300500520870628840 -0.45103774760870429805 6.07347596856494753581
H  -2.37166942424378879295 -0.12678145847425148496 4.81060790974867824588
H  -3.63868263090599519671 6.10654597960664879963 1.69851841422337623833
H  -1.50634623420106095182 7.09132376802809982763 2.92806097613442206651
H  -2.78486630492750553145 5.98515302578207730733 5.68894828968865162722
H  -4.88754607745803593133 2.72934705970438518108 5.11115632274423070669
H  -3.50395253421829044882 2.52102340088272391938 6.20763236701986276245
H  -4.28705447416227247714 0.81502549443547112062 4.10767948217836664782
H  -2.88661780558893976689 2.84801728230725270663 0.97237360311202192253
H  -1.06814484756529015641 4.98257401819043632685 3.64149756129362645041
H  -1.96837614937099325552 0.86307056086379407844 2.65681907101279302097
H  -1.72330656270261650675 -1.09689154059596249979 3.57201099831346180480
H  -1.99614321562686769518 -1.73025614102154023932 5.09343728472735346458
98
-159.7251721622 converged=true
H  1.04473307697955730688 0.20446346619795663369 0.44126891933989043082
H  1.23200316505326856742 -1.75403136672446091637 -2.78245673079402466854
H  0.44198028134491035290 -3.89826749903645541906 -2.93516043268352300188
H  -1.62259678171369525757 -0.79844744638180320528 -1.42838303852896397750
C  -2.01924579462006503761 -2.80279713246198847187 -0.91528417206712031629
N  0.26142018882208489794 0.61766541500157734479 -0.05754951381583907344
N  -1.65169246061321306485 -1.42841220718582384563 -0.63667613888471186190
C  -1.02157993413215164580 0.53317821798279496637 0.61144341189110784640
C  -1.47301580816934984952 -0.94227518553115174882 0.59241345490071795066
N  1.47977520440004717273 -1.32967079890350925453 -1.89232125543579288163
C  1.42619558096621190657 -2.05021101453768261891 -0.76893895831275915764
C  1.68710360458513175530 0.11252044808778216556 -1.92742905108862694341
C  0.34869640019422298849 0.65504257627652229257 -1.39894139132873140952
C  0.89061887534071504380 -3.47961737837414109009 -0.92495498546720977817
N  0.01187822578175165567 -3.60774170370360858229 -2.06404472305136721388
C  -1.29416190880919934614 -3.31138447903095256564 -2.16438401162629201480
O  -1.89259785399787761051 -3.43231124884436189504 -3.22202789695342106668
C  2.03294794054243643799 -4.51862697759562603750 -1.00225933402008116069
C  2.65111892495597434305 -4.74930204595910687715 0.38429983976572634763
C  3.10573226465274121466 -4.09886823861598514895 -2.00497143022652046795
C  1.79803184029157181456 -5.63872049460134583398 1.28339547744805626550
O  1.72987578441258138540 -1.61562329087330480704 0.33673018685252653626
O  -0.58520472402499412734 0.94513740109832589109 -2.13169407745502059726
O  -1.61853739549080843929 -1.60526713762026984611 1.61134775472089453174
C  1.94149789936377015209 0.57823684322696522475 -3.35998564714313285862
C  3.19318787909355705779 0.02277601995141848024 -3.95764939189240783080
C  3.37622446506770446106 -1.20177218122115903043 -4.67398612502818444625
C  4.41056454872837822023 0.64636980080978367891 -3.95301252191740148945
C  4.73858486552119195778 -1.23471967665254966917 -5.07720029376584403025
N  5.33514043183982522578 -0.10325532183750107951 -4.61597343963732331673
C  2.54139907424296351834 -2.27651692003503303141 -5.02214164994798917263
C  3.09553267454733571640 -3.31674352958337737007 -5.75067840853335976448
C  5.26886168200139071160 -2.28083256575014692302 -5.82293812202645089116
C  4.43220232383676471244 -3.31964229247364395192 -6.15835929820669392143
O  1.23137045388846599892 -2.32903977652115568020 -4.57151866550322427685
C  0.23057177676560111634 -2.05014582397376754486 -5.54116516517519919205
Cl 2.11234252054731852510 -4.70611665166381865077 -6.15364387158727588201
H  2.51376183203885483763 0.37940890195218179848 -1.26232769004591927064
C  -0.98154030653307222654 1.06557785489146761293 2.05788303089935498136
C  0.28130712063893464903 0.59795218154868556848 2.79737794910003012561
C  0.15758332754464246528 0.52120951936181558750 4.32438792494326751381
C  -0.32568816936073463619 -0.82775009114701558754 4.84509984476211297277
O  -1.00749477375050799921 2.49673512970957656165 2.10407033699602497023
N  -1.69005384447258943936 -1.16149965471972738129 4.37422840160961889922
C  -2.26044841015202058188 3.07006410263659246240 1.88871006442101374567
C  -2.13341182393024819675 4.59833065825146292127 1.98100404623680836913
O  -3.22877531002944051508 2.59846214677757769707 2.79127440925502945390
C  -1.89541563349883190881 5.04341488786330405247 3.43785100961542466891
C  -2.89699031575602461430 2.88798220864950172526 4.14750987530821824123
C  -2.93230185788989095030 4.39823628580757208795 4.38492083868278026415
O  -3.27860954489663791733 5.22617643325723157943 1.45673312682956002106
O  -1.92478876489162509245 6.44409145231799840303 3.54577223868251456551
O  -2.61707306924714266927 4.64860553465959736030 5.72851774663876334159
C  -3.84798064155309793577 2.09125563186787877257 5.04339208868666677432
O  -3.80113518492366653234 0.71802818066299567423 4.72302084801763122357
H  -1.73029540551264293669 1.11819822449727590552 0.01463534632544226562
H  0.32101288118308746178 -3.68051170297497920458 -0.01167136370343054008
H  1.58424883723816467551 -5.45861708883952001514 -1.34282351771992147782
H  -1.29256096711543744249 4.92674146422170888826 1.36306018920951643736
H  -1.86790285934063859941 2.56248036594321026982 4.33992139690834832777
H  -3.93712558268133916428 4.79037437721434056215 4.15293222071753387326
H  -1.78951659527471207412 -3.40461866158575965358 -0.03407004656154644096
H  -3.09231981447154691267 -2.86980895972543548211 -1.12503373832783437614
H  3.62457779626082121638 -5.22449140639662967800 0.25150017215679415505
H  2.81777955509112754129 -3.78411682161789553192 0.86426862890549960294
H  2.68308533608096144718 -3.89146603686378922404 -2.98377363797895522879
H  3.62856533807193804009 -3.20978836307557990892 -1.66006386589132071130
H  3.83412897034964927911 -4.89740957314984193260 -2.12200904337682150214
H  1.64697013530222058364 -6.61288718500776973030 0.82258501536317119029
H  2.29615752460057542805 -5.78837114460201629385 2.23778675240694591153
H  0.82379752255177096654 -5.19690127290636727508 1.47466553839311864671
H  1.07304185293822285097 0.30410409505792512785 -3.96053113154061531276
H  2.00456061543654540102 1.66784310669285185114 -3.34779975445812993939
H  4.67410144692711426728 1.59271054169336334638 -3.52241668525813622637
H  6.29930386323064706033 0.14811545250650359762 -4.75795005008983995509
H  6.30191819375411643733 -2.28216597176641933231 -6.13065015065519514081
H  4.79857114539884221927 -4.15611828544075034841 -6.73120866576640342061
H  0.25741586993295306751 -0.99625386716520081265 -5.83486328341850768453
H  0.35184866367605149851 -2.67023376315415728044 -6.43060490692200303897
H  -0.71972512229835705622 -2.28476819728823166145 -5.06345963195997139650
H  0.58140518771159910294 -0.37952994096839287597 2.41751149570320356119
H  1.05986721127195004932 1.31658726891497090961 2.54299578039399643004
H  -0.48947924313131474516 1.31582008257456495315 4.69160965261878804000
H  1.14383418736877917610 0.69384833127947131981 4.75531983087229104257
H  0.35533360182862400167 -1.61034481603024692831 4.50975552512936772587
H  -0.32434013360192159858 -0.80412471362135939934 5.93537932519195621239
H  -1.67922967417504231946 -1.31480006708711805175 3.34178502716632452874
H  -4.07028052505457882404 4.75940282289225891077 1.75986679100676468579
H  -2.55485320736898380289 6.78425645045995473481 2.89234738801324153812
H  -2.38023711910612378873 5.58270573425304839077 5.81498367720630948696
H  -4.86438613988512802422 2.48215903899017176215 4.94804170155315947710
H  -3.52350291449001851163 2.20241712079429019511 6.07863988413806755062
H  -4.30561385009946739899 0.58495343358190188265 3.90921425223957541562
H  -2.66435935029359782789 2.81250959647861620283 0.89624957180935416190
H  -0.89651731468000572800 4.72223737164225099150 3.75468585589907766220
H  -1.89710903697275057311 0.70550999500902478179 2.54127267307256143880
H  -2.01571409451022631742 -2.02422120464985288990 4.81676069034866571883
H  -2.36926008981551428079 -0.40533296023089171456 4.60234884967615354157
98
-159.7251676475 converged=true
H  1.07259333252878108489 0.32821952893266365114 0.53759646856916898372
H  1.08057559735404495882 -1.68918173976374452749 -2.53896214933106989520
H  0.58133706303792409553 -4.05126387360173634278 -2.52451611973835987612
H  -1.47535017454172390217 -0.90811395490537982766 -1.23747635406304179462
C  -1.87398953392464950873 -2.86278134640890380425 -0.55473786368463329222
N  0.27432306276916473831 0.71551728499229350078 0.04173530480945659982
N  -1.50291948869014113654 -1.46957076507322859094 -0.39765587120541073807
C  -0.99825137645032846478 0.61216873600176002768 0.72365632553513459246
C  -1.39224609442868407783 -0.87793342880818237006 0.79431289904870994167
N  1.46459782827282780637 -1.24801617528496899823 -1.70935384687530822490
C  1.53436781086942097829 -1.91847255266670813079 -0.55644200962269563249
C  1.68329335438368388189 0.18957539827226382867 -1.82184195009529359410
C  0.35369739146460277279 0.76003603657122220660 -1.30204763029083969705
C  1.06233212567125057113 -3.37653574516440446729 -0.59987011101312592842
N  0.16426218397888722733 -3.64945945505120139529 -1.69425020970967987743
C  -1.17118940150549244450 -3.50873288014156381465 -1.74954499425106546617
O  -1.80698548896222921378 -3.87141440923836288590 -2.72599173177543097069
C  2.27976794292835682754 -4.33031351442018408449 -0.61416466027084726242
C  3.08492815911021311948 -4.21652543731621953782 -1.91549170230482346255
C  1.81515118726228386059 -5.76301317852861938462 -0.35770941591721450159
C  4.50592071842697716733 -4.75339189059522748693 -1.77524511283907826531
O  1.92503098215890999789 -1.42711721679309144761 0.49603689933426531322
O  -0.57949040558640385612 1.06289693368503423976 -2.02795205576118364732
O  -1.55571428880010786955 -1.46978935306246216719 1.85320143897338107664
C  1.96154906593755318234 0.56953872590456922076 -3.27605414774758418872
C  3.11655565239282994483 -0.19211105536054012832 -3.84181155364220039417
C  3.09516628722265663143 -1.47718728175478020148 -4.47002992591708281367
C  4.42398824589950301345 0.20748826581522211709 -3.83791562198144742268
C  4.43478597550212860767 -1.78292612708981446090 -4.81614242235971445893
N  5.21309328465696797394 -0.74095390330365151765 -4.42031864598024792912
C  2.06460108573408307464 -2.38822619435282756939 -4.77867966360792628677
C  2.43448410516907198797 -3.57943784946527854274 -5.38144321655587720699
C  4.77541468522519263473 -2.97006106960398241768 -5.45700929626422226448
C  3.76249652096599307427 -3.85721556353904571068 -5.72882911001366412762
O  0.79854348168912347994 -2.04138787093820317509 -4.38009626408530738928
C  -0.31365279236582643829 -2.29041544295391563679 -5.22781966912478512910
Cl 1.26199991522127352717 -4.84699345283337112988 -5.70259510240531408698
H  2.51414716081657418911 0.46987701706641588073 -1.16796589325873578780
C  -0.97665445166133024735 1.22711792540738406920 2.13842927993759834848
C  0.29475245194034233043 0.83443358091639741048 2.90572318436575294243
C  0.16178540770781474345 0.84684219335763444292 4.43374359834673459346
C  -0.29725530116650200618 -0.47710172972191117191 5.03574741811402937230
O  -1.04097872048106498966 2.65609739911511333332 2.10286580130086875329
N  -1.64913071042164882662 -0.87737744571867359866 4.58064103074177264574
C  -2.31823982737535638776 3.18345797545452091626 1.87481399101286649866
C  -2.21085780466578052383 4.72068629659332117399 1.92384753240963535248
O  -3.26610659686224069631 2.68422625286521165933 2.77266734926524849314
C  -2.02902655147415122983 5.20295661791232966209 3.37294712746892466626
C  -3.00938282740963813922 3.05754441881140914816 4.12244952413277854220
C  -3.10895811457598281180 4.57454139758924505088 4.27653003649310647916
O  -3.37851722313366176209 5.33617149612046759444 1.43658249369278223639
O  -2.05277952646081329746 6.60282373464058380819 3.46027551991260917674
O  -2.89955671819834304159 4.90918990837580171416 5.62353864125927138673
C  -3.98046205498422933644 2.27508345558082902826 5.00861891682824822425
O  -3.87181009412654253410 0.89022490465826153994 4.75821714656927063913
H  -1.73550127743741167130 1.13274216540457772773 0.10161834269717477663
H  0.53587057944582627833 -3.54049151837694742184 0.34777913666117754588
H  2.92206398753627460962 -4.01439903364123917839 0.21439459005195346530
H  -1.33032075439058039557 5.01698932984541556834 1.33725821543456757645
H  -1.98135750180395731057 2.77612140857774880587 4.38442912970426412755
H  -4.10064591861051841448 4.91435588557884539540 3.93727293801672129092
H  -1.63535585691836748978 -3.38198380508921392362 0.37670227498462238724
H  -2.95038543205741055075 -2.94887050857640398149 -0.74052471036635991730
H  2.58717146291119437507 -4.76631095615181621383 -2.71710147995613615635
H  3.14791042417176614165 -3.16952899733665827142 -2.21698046211753529988
H  1.12362186166064503823 -6.08900022789614769891 -1.13140648388775177935
H  2.66411228142454836743 -6.43994545889264280447 -0.35403454079766583096
H  1.31787091347634266469 -5.84223076517584072320 0.60581587983448514922
H  5.04467044825380117601 -4.21455080015546013072 -0.99932911819687186838
H  4.50739887506556780039 -5.81090561862809096283 -1.52516229672866954203
H  5.03728886828462218972 -4.62750812513399178982 -2.71531859544473785917
H  1.06033497154348244074 0.37591693107968787713 -3.85826458688971429822
H  2.17059971224807135570 1.63931778532720717756 -3.31458037460920751371
H  4.84594762828630809537 1.11932115234742179943 -3.46251959484435856140
H  6.20853062126697619050 -0.67258519806753702674 -4.55070123081918342933
H  5.79419549025405178355 -3.19376918547305876928 -5.72842974864925658096
H  3.97850737860276471025 -4.79982700035669562766 -6.20545905884611759262
H  -0.00932052952358977671 -2.39835000680491772229 -6.26815466245022356873
H  -0.85839851327199956366 -3.17908514466232627882 -4.90175925099357723269
H  -0.96621083005324392978 -1.42065310208161510452 -5.13429074616270586517
H  0.62161941316048974215 -0.15520483131793527676 2.58439081284887972600
H  1.05710956441632686342 1.55552411318962113818 2.61261898276879156455
H  -0.50279166525465968096 1.65122881551124867094 4.74501319780984953667
H  1.14109843663238219591 1.06559135775551383496 4.85996892361990973086
H  0.40511497679101654557 -1.26325580879856635974 4.75576102571465764157
H  -0.30461086602609777074 -0.38373000877706736622 6.12237619992150250425
H  -1.62961516107468806780 -1.09330642337020744748 3.55985736715396239305
H  -3.47800573148222325059 5.17556345597851219509 0.49048034772315285412
H  -2.78932963590444460422 6.92314375304840101677 2.91889490669362272612
H  -2.64832938733441913826 5.84309544249629642110 5.66541816443150914040
H  -5.00084726175525418057 2.62665129367766603252 4.83708620165572877880
H  -3.71743095642502519027 2.44635273675222952861 6.05283692242397641792
H  -4.32968383742679030490 0.70591574044773830465 3.92689217159788572786
H  -2.70535664390430952153 2.88445706958526093544 0.88621518167618595907
H  -1.04274074280606843246 4.89070237355294246129 3.73307403113663305305
H  -1.88326762835372174543 0.87048156073684523903 2.64006663201834390620
H  -1.95024951976646998553 -1.72075028473791169503 5.07520721932345431071
H  -2.35821812403739539121 -0.13351910473312883498 4.75416369167852082001
98
-159.7251202202 converged=true
H  0.94952501470199701661 0.13989028186010521448 0.49394984759382609685
H  1.11955112855724281395 -1.78584796209482066232 -2.73647731997922072367
H  0.29325509238918440191 -3.92219340655986092870 -2.88849128607654792589
H  -1.69595872158686300502 -0.79594853151170474881 -1.38286884455066094723
C  -2.14561856258462180236 -2.78753146424386288871 -0.86339251584477771928
N  0.17984691164038793532 0.58393278169344342565 -0.00041476567655898168
N  -1.75380515641074685718 -1.41882280091040424708 -0.58775500210539333157
C  -1.10509021721521194515 0.53373269406085355193 0.66692110687560313131
C  -1.60140143607466711728 -0.92689666287462713079 0.64302821274323684886
N  1.36503405042445935536 -1.36562599627050040851 -1.84374369986344488481
C  1.30924108923608839561 -2.08936097794388953020 -0.72259027388131857883
C  1.59587050398913543603 0.07301171541004369825 -1.87484762948729488663
C  0.27190653753412818983 0.64530351453764067671 -1.34008927183482318135
C  0.75631856717181045191 -3.51230486518048357070 -0.88085800754155751946
N  -0.12933576303172475419 -3.62542799781247948587 -2.01596038288020729112
C  -1.43112571119020071109 -3.30872951134151671582 -2.11286397179924367862
O  -2.03165382736440403022 -3.41880107468246352553 -3.17057783009723648249
C  1.88781608690464297595 -4.56391721976396169680 -0.96541671701134090799
C  2.50833479899471845087 -4.76577951545505129616 0.42358132495985756361
C  2.93450649376891714581 -4.17294407538604694707 -2.00496990625804860642
C  3.55956639598277746472 -5.87006776416518150086 0.46067735665161979597
O  1.62199460335872136518 -1.66184988181443404898 0.38292922490257141899
O  -0.64859984586795860206 0.98512742225860172596 -2.06857001581738897400
O  -1.80080832767406540107 -1.57841669882089230548 1.65991918693783024885
C  1.85391698861718823288 0.53811377101254431743 -3.30692908503952720523
C  3.10346843199011246384 -0.02128654657154871455 -3.90532354235826906219
C  3.27743930146092621314 -1.23707422486665352679 -4.63902229387245590431
C  4.32534182433838498838 0.59353427661906876800 -3.89074150805495522221
C  4.63939364524807196233 -1.27250959140966424243 -5.04339328516033180705
N  5.24435001278936763214 -0.15303630436938275849 -4.56455446412713161664
C  2.43457776677300863355 -2.30171366675085931064 -5.00112911692889383630
C  2.98140331416844750478 -3.33087584524391555618 -5.75095843950697283020
C  5.16265081093791966538 -2.30857648820479166574 -5.80766336903252611279
C  4.31769510209572704440 -3.33447132469015095069 -6.16029379847412617011
O  1.12972980070479289694 -2.35581420209395009380 -4.53612735592535543105
C  0.11039016971093318364 -2.09321558243196781390 -5.49154644770725397507
Cl 1.99610823134061199369 -4.71011585918113873106 -6.18372927549536033354
H  2.42860116993985064582 0.32470247681022401665 -1.21133650946402182669
C  -1.04636870108397550538 1.06554597027172004431 2.11323178914600307010
C  0.17320312708089388720 0.52000881805207588293 2.87212521233811113319
C  0.01132868293111388702 0.44748478493770271758 4.39600246379924719520
C  -0.57251119171060493862 -0.86505102008324086249 4.90852320012317999698
O  -0.98179670499743887380 2.49523644218885998214 2.14943575245218720937
N  -1.94499414777557988465 -1.11195024044732893032 4.40854966375948542634
C  -2.20670456765480471617 3.14382535694452602826 1.95103232019324002167
C  -1.96430866341645748996 4.66244976903333441243 2.05195827802416008723
O  -3.18911219155852299068 2.70067743449788588705 2.84099758287372550214
C  -1.73492644946459195765 5.08060653420436647565 3.51423873001031683572
C  -2.88535511586775195170 3.00221332575702781753 4.19908919080313491889
C  -2.86059921261148719651 4.51631445430777311856 4.40584286640080691200
O  -3.07687521483454728966 5.39300533261215075953 1.59506888183614004006
O  -1.63833830192578910889 6.47418186642035919931 3.64001327391783746634
O  -2.62061860223270803871 4.78607971963464784437 5.76239205899072448602
C  -3.90344511039855701640 2.26192453481128641357 5.06913770396325169543
O  -3.93948164322670679738 0.89297981789878089209 4.72703868246383596130
H  -1.79750750476145904067 1.14075172447287176425 0.07245991867007740839
H  0.18876110372068807819 -3.71021481243401085592 0.03544533442344399710
H  1.42013608870801677497 -5.50628430416993541741 -1.27288970429259995498
H  -1.06478747179163679704 4.90131238006952596464 1.46808445251301589174
H  -1.87874348472670038568 2.63157338571939503069 4.43151192200370669383
H  -3.82188705684850882349 4.94814132899112202324 4.08384019625705452228
H  -1.92334090650864042438 -3.39060986131827757362 0.01907463440454991790
H  -3.22045807365117120469 -2.83811962971334574846 -1.06934214624322221354
H  2.95227616015770166769 -3.82713012514274231179 0.75799635103907381239
H  1.71252214453775275516 -5.02721981113968929833 1.12434176137577845900
H  2.47818931358450766922 -3.94541200674875414123 -2.96394947104834427520
H  3.49663188379990597099 -3.30182900059581552199 -1.67665595743994622069
H  3.63027856195307485621 -4.99146467942663907280 -2.16273685953820127281
H  3.15593320260901943897 -6.79737174924436526879 0.05908025556404310208
H  4.44121334505349008026 -5.59914920042190633609 -0.11318312021137635903
H  3.87044024172951361962 -6.05021304132971149414 1.48690725809977486449
H  0.98539486060077297047 0.26812272887334642757 -3.90914807999218449908
H  1.92121179573017353270 1.62737687049731105660 -3.29367275517768520743
H  4.59651643644475704775 1.53135771960740152409 -3.44616277730846443106
H  6.21052210541571003688 0.09215276178759512771 -4.70240743289284957029
H  6.19565871603480022856 -2.31284696831363678626 -6.11548905283511956554
H  4.67738033286681709200 -4.16397552667923065428 -6.74694111958344677760
H  -0.82992209995460164418 -2.33885981073378612649 -4.99933936785205457198
H  0.11883408743774755145 -1.03968233300825296794 -5.78746672206929790860
H  0.22520964960375228214 -2.71361664588625073335 -6.38117496872170075761
H  0.42436693149562904059 -0.47093537227426079950 2.49215651418669192907
H  0.99851580686940777376 1.19218406235694862616 2.63916226928164299181
H  -0.58847684328585403435 1.28479947904430380490 4.74888948559015844353
H  0.99729685253017186231 0.55346401108131515478 4.84870176716690703955
H  0.06388710378279030544 -1.69185060745325621667 4.59232443230210840568
H  -0.59444047109014841457 -0.83531327696243873326 5.99856599349311014890
H  -2.57843511051208418294 -0.31187719130868296613 4.62024651490307913804
H  -3.19621102741501283973 5.27112536584376734083 0.64556367707990014448
H  -2.34104543261494857376 6.87069521339968947160 3.10394291011472889252
H  -2.32139766380417000846 5.70335714937813964553 5.83958160682259563856
H  -4.88927149786491188621 2.71995789058381243208 4.95576429593649514516
H  -3.59653667225411233233 2.33603136703671054875 6.11254465331790974858
H  -4.40479005128155520765 0.81709698242437700522 3.88279279982586755793
H  -2.62599912990047590355 2.91568232839764140962 0.95672131344062372182
H  -0.77761332383192360851 4.67486990536821167552 3.85888013438735599792
H  -1.98773674916923837053 0.76781644795543657622 2.58838252519148293018
H  -1.91899471681661748512 -1.26937495282189405366 3.37691240711617002290
H  -2.33801308574491173431 -1.95083995058276382650 4.84342532304186867975
98
-159.7250861790 converged=true
H  0.98083489366673126675 0.32564170691121752110 0.43720075317910700452
H  1.26754947444971288739 -1.70978521478278988610 -2.72629145367141845213
H  0.47060736638414435440 -3.82300915908433980306 -2.88759990601388283338
H  -1.63412840947443038786 -0.92972637497121235484 -1.25921221267207217309
C  -1.81931470948533813292 -2.92396416794964197905 -0.59642353459800434567
N  0.16769800056761774432 0.69831420477933170421 -0.04631540721103120928
N  -1.59174529873882053543 -1.50133800719347121344 -0.42582497026340038193
C  -1.08128351933138722174 0.57838395561096078712 0.67854647905795606455
C  -1.43607444450676990932 -0.92073136339180172705 0.76411539541534356790
N  1.47068825993924923168 -1.24678924912800681568 -1.84368895672808830177
C  1.45035242931521302090 -1.96231025933279124018 -0.71714543147007570045
C  1.57317987089076671836 0.20341237711484905226 -1.92486415173758218522
C  0.21401605863803491170 0.68760773912321926371 -1.39050258145295257961
C  1.12014508355463160427 -3.44721674857129389835 -0.93301345648351730055
N  0.11672580990377832977 -3.60709800781624112531 -1.96169702916792165759
C  -1.20423189602406233156 -3.37590823538339357412 -1.92171590020073446148
O  -1.89700944231116985783 -3.49719718036865900856 -2.92062087628388056260
C  2.39761256232904607089 -4.22066735073312671034 -1.32232355764515396856
C  2.10140575154506770161 -5.68734946586182577022 -1.68077088780440209170
C  3.43461432218029072416 -4.12294310484191584010 -0.20410791206918538210
C  1.31206381715741304816 -6.46695663685864374770 -0.63365159205407195486
O  1.65837486503077369271 -1.50289057783662460821 0.39927143698705719332
O  -0.74859192845984368070 0.90420109741719112417 -2.10999640666732801719
O  -1.52582839551367599462 -1.52308262014227846493 1.82559727248717229564
C  1.79630556844910582726 0.61247544221650940255 -3.38136164380202242086
C  3.08930845262222186776 0.09527931025553937339 -3.92626172617352908745
C  3.38025459456273180692 -1.18069177616200882142 -4.50613832374555034477
C  4.26283495850380766967 0.79784125668462968495 -3.94638580656987958406
C  4.75970444255306812664 -1.16226041018457548759 -4.85104636500765984408
N  5.26060450664638512563 0.05064950966116732456 -4.49546569251577299298
C  2.63505476170520669399 -2.33992363491134236497 -4.78040071620942974562
C  3.29035894610976242802 -3.41425191255516624622 -5.35844636389708917079
C  5.39335842557479328008 -2.24574153892897898643 -5.44844110993790042841
C  4.64547197063451111632 -3.37302650015055194288 -5.69700319825614265312
O  1.29995202062780812469 -2.43178334915446248132 -4.41428876204650411097
C  0.35800863747870503850 -2.26603349439545054267 -5.46603954375905498608
Cl 2.40931315970291093365 -4.89257932830184305573 -5.66070335606773156201
H  2.38943145796348099807 0.55077632982868085509 -1.28363290822819453574
C  -1.01046388033826040065 1.18913024449471560473 2.09334085849790030309
C  0.30841079185010028541 0.82740207914380159426 2.79405510161882242315
C  0.26089431018136988172 0.81495135882387648163 4.32720503506125542259
C  -0.11906923565805080378 -0.53339691443792180969 4.92890613316870052074
O  -1.11413144404834740797 2.61705683289215729204 2.06953625891410952775
N  -1.48936425092156654593 -0.95276106510296010299 4.55435812928449657022
C  -2.40622367209652754383 3.11015553938555244784 1.89057652990007163396
C  -2.35982199105018475294 4.64585104832363615657 1.89896678293800458270
O  -3.30096364530737584886 2.63763996584398885403 2.86581551665451206290
C  -2.07074678274497347985 5.17835242780316651334 3.31679336347291009446
C  -2.91672044236303529274 3.01490844997488061097 4.18623272416805303209
C  -3.02156227085214945660 4.53183429118471092778 4.34944651836866658101
O  -3.56384298010000399870 5.18426932093706405169 1.40818500880968877631
O  -2.16887750448713401141 6.57948094774503022819 3.35667842328665466667
O  -2.65252163070515489807 4.86843846513290401390 5.66008058560487636868
C  -3.77654319631568924365 2.21879186425347230127 5.17048521941276639780
O  -3.67399160038331284994 0.83505567132314018064 4.91601711002832963970
H  -1.84817673264536241895 1.08615135397467055256 0.08320081467419897236
H  0.75103583646887139835 -3.83254596627827170963 0.02263832367134205326
H  2.81387425184439976533 -3.74470386467878935122 -2.21887665392201682835
H  -1.57200868782405045465 4.98524905077238766893 1.22012301899521458104
H  -1.86301317987857495417 2.75344663179320914281 4.33900481690925410305
H  -4.05669765138467663945 4.85884288977422507116 4.15229100533071537882
H  -1.39193051616577379015 -3.44240868778577802090 0.26353581747659116097
H  -2.89361424318355098251 -3.13269509075559282607 -0.64849186746406550785
H  1.55979507878094403317 -5.73088789863944736425 -2.62757927483344344566
H  3.06095386697535509768 -6.18230953250287296186 -1.84292876059642307673
H  3.67572034477113263051 -3.08564529921598307283 0.00969555194492262469
H  3.06430367034931405712 -4.57884760442478189191 0.70973256067762735544
H  4.34797602122536908098 -4.63267023859966542432 -0.49920464277548204368
H  0.29434465985109986574 -6.09400351395585904157 -0.55149409074426658517
H  1.25808070923384773820 -7.51293265560724865537 -0.92715779194904857086
H  1.79037838543820826409 -6.41751134412060686429 0.34043330519924480670
H  0.94963879358033087552 0.25216734684199237915 -3.96738063388076289684
H  1.79538656303342980536 1.70236489519415856719 -3.43148855162642929528
H  4.44617663428674969595 1.79803660525893560518 -3.60527166634293649849
H  6.21101591351040926980 0.35279211370933538650 -4.63108224938184154240
H  6.43880248360780171879 -2.20881843326786109216 -5.70878873615045812073
H  5.09485508634322847854 -4.24177842498899781987 -6.14987949046364512640
H  0.52706182486244201879 -2.98730383509917318818 -6.26755148828377084413
H  -0.61973939077914697027 -2.44201086720174620481 -5.01940157820546506429
H  0.40801869707545679322 -1.25388773178420276366 -5.87771908750178795344
H  0.64482912775146838946 -0.14980474676137334189 2.44535890725261984002
H  1.03236316488323054408 1.57453525877102418207 2.47005796604359950663
H  -0.41274023065942377908 1.58818827135272000461 4.69234702799761738135
H  1.25510536171724518262 1.06135737550674180696 4.70009905036234343356
H  0.58024627313965349007 -1.29563155035977106699 4.58336184066082097388
H  -0.05525855535875848212 -0.46328980710468870008 6.01535290683981660464
H  -1.74684081792063028438 -1.80775054591905215418 5.05273637719739809882
H  -4.31141941282020635384 4.69253009139074883649 1.77668339603858793652
H  -2.84966385609505712395 6.85286377359078446858 2.72312645330585567649
H  -2.46403976559907844646 5.81703356589823528111 5.68776691022806435427
H  -4.81577161275320797529 2.55290097322607589803 5.11164348710254845543
H  -3.40557537705763069269 2.39902127679521370851 6.17999552373667526695
H  -4.20028236433400081751 0.63724965986259307638 4.12945067541877541828
H  -2.84363006280703700668 2.77744284537739405394 0.93531907554042348352
H  -1.04113581821490019941 4.92496233709774777765 3.59428870344065698461
H  -1.88219441514050367381 0.80553290497196361475 2.63583103967000953460
H  -2.19233941609901572534 -0.21975027574626931903 4.78540814081832799332
H  -1.52687302365191901465 -1.15456505685728472166 3.53057412393399827621
98
-159.7250145874 converged=true
H  0.97668166247424514914 0.29901132347018205548 0.50180746998264436076
H  1.20549796732345337880 -1.76496504278821886302 -2.64642298987543567179
H  0.32049149773874324731 -3.85749522146434697945 -2.78298253132867356996
H  -1.66519551892330408549 -0.86337394266489009276 -1.19431270338179951196
C  -1.93615627534182022096 -2.83877957306258377201 -0.50876290811961122351
N  0.18480950931429787620 0.71051778335087645289 0.01353295149554268988
N  -1.65073907121926644059 -1.42475388030824290375 -0.35360534394070319841
C  -1.07179765761990442030 0.64690843816827459101 0.73215271649139235244
C  -1.48868847038972051955 -0.83497954530016005315 0.83167048232471474378
N  1.41610991348770776099 -1.30010140698261222880 -1.76647254302882550370
C  1.36324781458938804057 -2.00276972764770588853 -0.63290099013393330551
C  1.57260486753165817930 0.14457768872227078072 -1.86082890533372613540
C  0.23616135820822242719 0.69365198050774701244 -1.33026835153472577922
C  0.98557627920567125734 -3.47772334966376206467 -0.83463017134933126240
N  -0.02599130772015287305 -3.61544149209103071740 -1.86006283994103371882
C  -1.33668901251923766260 -3.32673357854238727072 -1.82720328198568027211
O  -2.02928938918954937520 -3.42607500731812164574 -2.82863419958606376881
C  2.22282445599070044295 -4.31416903898647063897 -1.22629959236929098054
C  1.85006668195560641799 -5.80292607800602411317 -1.28107958591765447309
C  3.36679243337753142384 -4.07186399623633032974 -0.24433896589374970443
C  2.85479082681290385892 -6.63000526135936762984 -2.07583956408320657872
O  1.57542634743590492796 -1.54001514835525354918 0.48106786621785463387
O  -0.71003621825966090064 0.96252690573872667912 -2.05426131932496636168
O  -1.61721215687063657462 -1.42131163460277476496 1.89747611963308981942
C  1.80635984279725536616 0.53091575162890980444 -3.32202757572290785504
C  3.07439015491071554464 -0.03900093242243524161 -3.87315312891250895788
C  3.30639000006661909481 -1.32149951451701119787 -4.46549484973680499422
C  4.27442070256986816901 0.61701341015872412932 -3.90555380355297820927
C  4.67977834539041470663 -1.35380002444047153887 -4.83201512442164915484
N  5.23384767234476377951 -0.16546558207128686524 -4.47315385125630537999
C  2.51153672928630022909 -2.44802767998339820821 -4.73810726898623357783
C  3.11323369979694231091 -3.53689850573073583107 -5.34677712799865023641
C  5.26042745958926083460 -2.45298243099637458542 -5.45394204094194723353
C  4.46314525308427256789 -3.54416467006663937767 -5.70835799273621091743
O  1.18429064622037572008 -2.49362780077402179657 -4.33777053597551187636
C  0.21821581455143668204 -2.29581447113501502244 -5.36163574450871038835
Cl 2.17056891535857765518 -4.97473181040479150994 -5.66583572415158354119
H  2.40275003925471430932 0.46734001477976333527 -1.22423703889636859010
C  -0.99150196225380415882 1.26883392815004181209 2.14100617989067298907
C  0.29722812793320468883 0.86195144357180919492 2.87003074744268982244
C  0.19896210194082492029 0.85222845566913840720 4.40071347455219008538
C  -0.23391556135504604219 -0.48804624352791597941 4.98666538441163798012
O  -1.03870080849336110518 2.69893527524285481434 2.10923919860302833129
N  -1.62460474577704938604 -0.84171550468560152325 4.62038865179745350531
C  -2.31106672172271565557 3.23726118429937859133 1.86969131487758710719
C  -2.20806676614248598156 4.77246467132973339886 1.98163085374930458826
O  -3.28025492354692715935 2.69230496295068588708 2.71530644882735261447
C  -2.13156608983362083620 5.21466602775170073869 3.45313261460690412719
C  -3.08987523620419768378 3.02609109271048160039 4.08407670570420222589
C  -3.25445200686691826775 4.53682305634274651851 4.26336978660745202774
O  -3.33747726755547269306 5.40816862376484319697 1.43274745211968057568
O  -2.19186658086653274324 6.61084855699095186310 3.57664069724491273661
O  -3.15285089494953929545 4.84734356774233177134 5.62911440063393797573
C  -4.04566350878755986997 2.16062557494141183057 4.91968000387793491512
O  -3.34614404598148507120 1.17565859230228397792 5.64961362786325427265
H  -1.81766194015845594656 1.17503699315661247482 0.12838973457167907055
H  0.60501470279672298069 -3.84401926723397524555 0.12522119000130874089
H  2.54077713680849459621 -3.99287543237369124682 -2.22508227624924881383
H  -1.28897041905461029465 5.08536492474648138540 1.46685551309745521031
H  -2.05665830719049314013 2.78703473509794941165 4.37588674792734444452
H  -4.22988856289806314237 4.85171200681068270910 3.86007022091074425418
H  -1.53074623797944719961 -3.36545764042457662413 0.35674001097554380868
H  -3.01796751433874455017 -3.00482813276826554727 -0.56015775320094696177
H  1.78148693313295969354 -6.19388351645628798536 -0.26385408235391699661
H  0.86864459134768690074 -5.91633454574169093121 -1.74614298253440614062
H  4.22592787794409918689 -4.67882574785438265508 -0.51286021441309914692
H  3.67450240535981897949 -3.03011871107860386587 -0.25147018232314594099
H  3.06159268194627021131 -4.33187152647679063477 0.76636922009489993890
H  3.84096861271717227027 -6.60393228341548255145 -1.62018318103051983670
H  2.53253205611765075389 -7.66778408120930876635 -2.12315056793564460591
H  2.93701907011659191227 -6.25255236724850860242 -3.09270030150989017059
H  0.94396239195679154665 0.19823699351697193771 -3.90153237508121897292
H  1.84629781919031588089 1.61958834043077670728 -3.38202266850775856710
H  4.50239398803566626128 1.60714518937631378748 -3.56196019854205392363
H  6.19414493260224219284 0.09809367295639964679 -4.61844051869564076185
H  6.30246621821726016321 -2.45463298879113445139 -5.72963087866896447764
H  4.86933008784289178550 -4.42263650426503751589 -6.18282483561303841668
H  0.28565884054457058028 -1.28338667691930119474 -5.77050057961168771925
H  0.34244165780260438225 -3.01714304438132385755 -6.17096447053242247449
H  -0.75106550140332628551 -2.44633607503490280166 -4.88783691616809434777
H  0.60877604172035149066 -0.12598179142494098093 2.52913202166043404873
H  1.05514168095302585115 1.58383078967630019918 2.56729303842799128077
H  -0.47031911837297968315 1.64347483543655403793 4.73534275410348648450
H  1.18516934145544761137 1.07578987082040966605 4.80749532254982270274
H  0.43094496282870803361 -1.27216320818944117477 4.62243397514139431337
H  -0.15802030265355482275 -0.44135937220955223648 6.07336720242447736240
H  -1.91324598374779752952 -1.70002751832317278158 5.09604212979322035437
H  -3.37746908685436242337 5.26569646440652228137 0.47945462274475642017
H  -2.88255376027728704713 6.93037803017339637535 2.97758322199425284893
H  -2.95103351791651657976 5.79015863105845518533 5.70799245437993629793
H  -4.71519534772626602859 1.63793909759901579193 4.23378929058731934276
H  -4.63552870012928330823 2.79513854274818740464 5.58260001651037551795
H  -3.01044128990789783273 1.57065727359982520994 6.46488150101197245334
H  -2.66773567305223213708 2.98208649132027892037 0.85759370128283995971
H  -1.16430883473503321568 4.91376732780139846568 3.87075985164206892719
H  -1.88770070226176023276 0.92446492007949543357 2.66978038649052429321
H  -2.28437279713273877491 -0.08378483684492227246 4.89513588147427736175
H  -1.68203473793872526620 -1.01566603845981373588 3.59310757139496894652
98
-159.7250028919 converged=true
H  1.04434575150864250581 0.37667118552403128229 0.50138570173897778481
H  1.07880368262927550660 -1.67971274877149312488 -2.56721042191627280005
H  0.57523898891127267508 -4.03184890192283873489 -2.54554992390754364351
H  -1.52713560014220184335 -0.87043568764775502977 -1.29218119529112551724
C  -1.91911895029480494834 -2.83439296542406093948 -0.63009822898134970615
N  0.24004020087616129153 0.73919301287213645679 -0.00262715037971179323
N  -1.55107288240594254347 -1.44218230928070534347 -0.45846222992978791222
C  -1.03078449181423859038 0.62584398511755234829 0.68203559255361556612
C  -1.42492905037399419932 -0.86529057684022525621 0.73861026116900385663
N  1.45487453126963206529 -1.23416447120622052580 -1.73629886067630456736
C  1.50219535991153740895 -1.89567270156734979381 -0.57709945408936647038
C  1.66313162413584358923 0.20494649475612497502 -1.85252592095301760189
C  0.32121126067253724656 0.75730148746955561201 -1.34666012100681187214
C  1.01829494035825574016 -3.35008809139006746847 -0.61434771703078083771
N  0.14199077223838701967 -3.62782735888915697231 -1.72459418310839973643
C  -1.19084854418004071341 -3.47948723087405875631 -1.81057433144472423869
O  -1.80597503166190498369 -3.83966629791399816085 -2.80103768421457210991
C  2.22579604140866127437 -4.31567124313839034500 -0.58939874923977952914
C  3.05266635308995226694 -4.23627785828585867733 -1.87946433338738883023
C  1.74154521129783512734 -5.73746574828933120216 -0.30989335845453758189
C  4.46271886890836455564 -4.79217636290948600930 -1.70606835499110554011
O  1.88007543014524691749 -1.39956828126419474678 0.47761293333958565466
O  -0.61820977784253816623 1.01705174824042532400 -2.08146169772530820197
O  -1.57672384875500704027 -1.46868997510106291671 1.79317818810769069593
C  1.95220946387185345650 0.58154376019724884905 -3.30519903140884174775
C  3.12541929737698431779 -0.16928190974774759425 -3.84707799769965363978
C  3.13143669606152830198 -1.46181414196750059098 -4.45947664790904418908
C  4.42794157405934285521 0.24490989661083223394 -3.82070446949023567740
C  4.48120819039806672635 -1.75644646051357811167 -4.77468175899389990491
N  5.23958129475885936444 -0.70085333976647912202 -4.37594352932963559510
C  2.11858416964079321332 -2.38929125807419717731 -4.77592537377905834717
C  2.51462220951904047439 -3.58503544805382645677 -5.35246137539016242357
C  4.84868441623531509777 -2.94807051019558574723 -5.39180152569154902409
C  3.85223319262615770953 -3.85203478775312246896 -5.66995556685652690732
O  0.83911431516295009736 -2.05472340487255111796 -4.41016043467327190086
C  -0.24620985496872249687 -2.31481993563718857487 -5.28906918800842529294
Cl 1.36149511057009320325 -4.86989003113537410883 -5.67189523568150377741
H  2.48553303730416885742 0.49565175958288337776 -1.19280810195886899372
C  -0.99854804474721570173 1.22078909348785002997 2.10523010526581710877
C  0.28252486658170283818 0.81992942533557955365 2.85318451204625889162
C  0.17252466407198213671 0.79764556656544005619 4.38296119813592799375
C  -0.27357672059059556791 -0.54077872192974429932 4.96117074572903771212
O  -1.06258532452806164770 2.65095512719187453854 2.09219937730634342188
N  -1.64003963795689977623 -0.91796654178052805584 4.53072337589930640434
C  -2.33184725240435763993 3.18227126641506252724 1.86522668960148263473
C  -2.24248278067054673812 4.71582352158685935706 1.89331930773704804061
O  -3.27959017670984653847 2.72419537024489777366 2.79630992702763903068
C  -2.00226696324121267168 5.22583343459543137044 3.32853079006537955209
C  -2.94529876107649180028 3.07904982074280431092 4.13635547754763965855
C  -3.01625599719593306958 4.59659016763488548207 4.31034953553038935326
O  -3.40706427740326400766 5.29425655637702874401 1.35511196713558912386
O  -2.06290434979963333006 6.62863318870742279643 3.37975456967800891306
O  -2.69857662240492146566 4.91104082080155102119 5.63980365458413146484
C  -3.87136651688955435446 2.29845057635352567615 5.07159761520357665887
O  -3.79375256575750263721 0.91485077951250382000 4.80792361246244759343
H  -1.77032082823958747397 1.15392352082371441035 0.06920166338528752070
H  0.46914206697178156835 -3.49653682049615754934 0.32318284452077178370
H  2.85858023341330191869 -3.98809215344693290817 0.24206268845262041145
H  -1.41540278629836602242 5.03910623486305730978 1.25453675601676173379
H  -1.90727868006890521890 2.78682378524771134920 4.33440307014672754349
H  -4.03196581442147117258 4.95376475934062376894 4.06955506460032978566
H  -1.70244319170127167418 -3.35864462318443690592 0.30383105003130705946
H  -2.99068379224288438678 -2.91817283374136282603 -0.84188488898338442734
H  2.56004183138555685417 -4.79217300428193127004 -2.68005599463511678948
H  3.13596646524851951909 -3.19514684792429903837 -2.19677677722686315320
H  1.23677795469425078068 -5.79152734180541539644 0.65145116473838016180
H  1.05077399750882838347 -6.06882543438917299028 -1.08211444306537929450
H  2.58164746072601047899 -6.42495375962140702342 -0.28737670464913817048
H  4.99078620605486200645 -4.25833905683989133450 -0.91946912332281527380
H  4.44401831535990154975 -5.84888806018646167928 -1.45308743560223718738
H  5.01716212405934491869 -4.67673992154596440685 -2.63410339261670234379
H  1.06122646614973081824 0.37232212773648726278 -3.89761663061490448712
H  2.14690271111059605147 1.65404661043803447029 -3.34726414235042879497
H  4.83099546422581127558 1.16521866498418535940 -3.44575953815847002559
H  6.23727675581142726458 -0.62498687028080790462 -4.48269494351412323141
H  5.87573453889721086796 -3.16327670932004911819 -5.63774885683486282062
H  4.08882594598603876790 -4.79899349976158795528 -6.12794313179531169311
H  -0.90592259683329912079 -1.44798793328129371538 -5.22198292595478363864
H  0.08984960545257575371 -2.43025321488087531208 -6.31894656254096354076
H  -0.79648151359258578807 -3.20320849932115558900 -4.97167111918153281636
H  0.61240693819860070324 -0.16086210454775073941 2.50841580885443260485
H  1.03668345047623522426 1.55212783263889608776 2.56618080424293237840
H  -0.48977432070227100436 1.59069513034715992461 4.72574392428852441128
H  1.15839262358882999493 1.00961951811796080136 4.79694869663006606686
H  0.41614776628831595673 -1.32256895478826907997 4.64091117254475538090
H  -0.25131678761020032065 -0.47637382288800123042 6.04960786952811524486
H  -1.94197779314243557103 -1.76642400173069091807 5.01532432057487387311
H  -4.18477416401281931968 4.82003510126915557521 1.68182244839997774299
H  -2.70746538427275407201 6.92754066244446331524 2.72036749120398324564
H  -2.48813308004656530414 5.85426072883017312165 5.68591531602469490991
H  -4.89741448787662481124 2.66098570772492948322 4.96704310411473404230
H  -3.54394441801893478328 2.45944316332655432689 6.09919389103419629095
H  -4.28799698496275549786 0.73901790541270662160 3.99578204601609687785
H  -2.73749570607196890393 2.87241995210120126814 0.88855653918214394515
H  -0.99355786318674166324 4.94076051668894944413 3.64880186229100056394
H  -1.90018845254507628972 0.85646738118497589554 2.61071479526691785367
H  -2.33126780435834923821 -0.16617565282481722155 4.73696974406595305851
H  -1.64330934532828121242 -1.11382688837513232905 3.50590064287560521095
98
-159.7249793752 converged=true
H  0.98305218703100649691 0.26970073499462116073 0.52349344613701109807
H  1.30692986314074399701 -1.77915741293488260943 -2.63399379332946681487
H  0.45315684890925306272 -3.89878866867478235392 -2.78445187020307116654
H  -1.61375531303073938005 -0.96135933859524613787 -1.17687209723512720139
C  -1.80665017111673620320 -2.94461092914033439882 -0.48393203633964393395
N  0.18455206943732310743 0.66359939997853101268 0.03153403493545273856
N  -1.58567649647677400004 -1.51845149566854509260 -0.33344265617407542468
C  -1.07398269520283640155 0.57423817204783333956 0.74413555525544361480
C  -1.44837699167868549921 -0.91855312124395571693 0.84930083232820152706
N  1.48426043004966290439 -1.31004767033686753130 -1.74896660262565362132
C  1.44525454593534452563 -2.02290252867587749819 -0.62123583349957889332
C  1.59639187048534147984 0.13893467560506839176 -1.83579550124469670358
C  0.24157755108810025080 0.64705946828934934878 -1.31189489634833567067
C  1.13043017269601442365 -3.51224097051330197417 -0.84237816211856986204
N  0.11144927316645369952 -3.66462909654302393392 -1.85827052539814285836
C  -1.20386520807203600825 -3.40475759014771872657 -1.81169117645589183851
O  -1.90260344071956044587 -3.51039910919050468507 -2.80877150955411325484
C  2.40231465407403899093 -4.28966437743626993750 -1.24634672672560831153
C  2.24250744058190454311 -5.80168139439518615319 -1.03186566774588261985
C  3.60944371436378785845 -3.79324326511516618510 -0.44842670547313456808
C  1.21966344450441588343 -6.47648217811084059292 -1.94001605508702290592
O  1.61655169132643217189 -1.56215381471751557640 0.50031425174098254072
O  -0.70957481096928654019 0.88723224308813142258 -2.03940429830731417837
O  -1.56561722005468806351 -1.50268901194153503553 1.91814324927073465155
C  1.82830060751258760554 0.53965827166251822966 -3.29351170388312075588
C  3.11939780603019833904 0.01782867635646695481 -3.83903270179107103388
C  3.40393706403091034218 -1.25636974399455492168 -4.42637950991735795725
C  4.29339849906668558077 0.71959455571332164858 -3.86785150586017190122
C  4.77991138127122017210 -1.23713999764628113098 -4.78480569630425911498
N  5.28539270868673138892 -0.02635292957622870080 -4.42856192119472780178
C  2.65585961409171122938 -2.41432229734684922207 -4.69887512757016700959
C  3.30502675024389702685 -3.48485428368532801358 -5.29064803019295215591
C  5.40718341699133464573 -2.31667380173205783578 -5.39586206483766162023
C  4.65641889685641796603 -3.44203546986108532835 -5.64373585528424026592
O  1.32579857545487289627 -2.50860739679535837965 -4.31591597468167798013
C  0.36807995590272674091 -2.34232506496771053506 -5.35356540717352036296
Cl 2.42152153278392345825 -4.96227440483382853387 -5.59435561820635740560
H  2.41178407500069269531 0.48384722876739999498 -1.19193232261539017180
C  -1.01308311984814092277 1.20975262166606700731 2.14841593591229473859
C  0.28573719964623944811 0.83941812329887199873 2.88047034026273829355
C  0.19951545977853979430 0.86658998046247259772 4.41189647459881673086
C  -0.20888699539399688265 -0.46184065263653906186 5.03983023508657268508
O  -1.09482323236256395838 2.63760461856023331606 2.09716923160060542131
N  -1.56645140142390149052 -0.89039686283342400763 4.63164711438096965423
C  -2.38459516362818257917 3.14723253069442021612 1.90194206681171795736
C  -2.29538628337718852990 4.68631784899722259041 1.92917679921149365363
O  -3.29802392806410082926 2.64610037123854180408 2.83345965254649589937
C  -2.09182355865753022428 5.19649052085217544317 3.36609152659566834842
C  -3.00581041036227381014 3.04408063764360381498 4.16911710627358456094
C  -3.14000555446259621561 4.56047526895500521249 4.30218339059777221678
O  -3.48051381916428814733 5.28062769077933946704 1.45735797925627141858
O  -2.14396280457414611931 6.59696680391650946973 3.42651393741345300370
O  -2.91372692274568478865 4.92150001506170031718 5.63923204627713570147
C  -3.92374952657990494487 2.24744956087454150762 5.09786908528414706154
O  -3.78449187945525045151 0.86311677557788857307 4.86057386283003367566
H  -1.82749546337830492959 1.08134332001103583565 0.13146437540047103965
H  0.77091996959157171876 -3.90071819222872306909 0.11694061041140940693
H  2.59010683810946629180 -4.10177893613745769841 -2.30923921698712497630
H  -1.43146278639577917424 4.98458438254824542923 1.31954692433134823659
H  -1.96209040548491353562 2.79298404875894235033 4.39845646959355018879
H  -4.14571708629597246443 4.87128577699448328531 3.97584550223977295502
H  -1.36534172909471585022 -3.45094874824011643710 0.37629914484108700767
H  -2.87987366375330999801 -3.16182277035337166993 -0.52053370304690171899
H  3.21474796945382390589 -6.26403728886155342082 -1.21477196018065680683
H  1.98406512761720854598 -5.99240781396860722197 0.01180256233810307934
H  3.83454211111708787030 -2.75591011425846010852 -0.68145857875628679245
H  3.42022656390297541407 -3.87308319337387407799 0.61914654853578465765
H  4.48538281362995583379 -4.38977423327024141031 -0.68861465374838637388
H  0.20604589227832362242 -6.15789634156854326363 -1.71500901793458049305
H  1.43082549255291580081 -6.25588541314134527482 -2.98429533599150831336
H  1.26850308877509676542 -7.55565214909785964892 -1.80999661359499897095
H  0.98203681134355547133 0.18030082943557607100 -3.88062646572489899910
H  1.83126157363005970247 1.62940791611503477121 -3.34745254845172546254
H  4.48012852585976695252 1.71903374682664389361 -3.52635669443880228613
H  6.23487543615112915774 0.27503840005338558994 -4.57210697496201756707
H  6.44989957730934726499 -2.27846569986855485013 -5.66641484369476078342
H  5.10125451870482038430 -4.30780976713276242407 -6.10683131929969480467
H  0.52348381628052842451 -3.06476161994844531478 -6.15681777257994511388
H  -0.60358624632024027168 -2.51582144887036163183 -4.89293016460430330028
H  0.41474866397813925367 -1.33059527741145799951 -5.76681043415624561277
H  0.60980565779596229703 -0.15150380357077081195 2.56022825913410700949
H  1.03066674650814271708 1.56522443588419846172 2.55563589360842335907
H  -0.47674662967560943461 1.65592731237798740374 4.73630399921309130917
H  1.18520045864395262569 1.11456937442146197803 4.80581283119405888726
H  0.49962917902907333367 -1.23587099669980715611 4.74231349063663643051
H  -0.18318554127200001314 -0.35970812927807715997 6.12545083480851726421
H  -1.83700797619646261083 -1.73789270239358728531 5.13580255991662415482
H  -3.59620515135012874808 5.10649536191032904497 0.51563622836605804700
H  -2.89039675197692202957 6.88922639233986267016 2.88272840935211815960
H  -2.70450214142028988462 5.86608555566351697053 5.66403086276763900742
H  -4.95948671362111426220 2.56699344068036872102 4.95679370335351698884
H  -3.63065205996906525954 2.43844427197092983306 6.13052393545920359941
H  -4.22906939662856018458 0.66391896515678472390 4.02528664382449896664
H  -2.79739650807335937799 2.83262536249012608636 0.92855619461330352049
H  -1.09195626157811243040 4.91319228712632050105 3.71246467438835114905
H  -1.89865916998149808492 0.84896305500479596340 2.68357680338572990308
H  -2.28056746182441605342 -0.15741487639020285139 4.82789418533267067346
H  -1.57721942283084848313 -1.10889259765810899161 3.61043520212809143644
98
-159.7249687155 converged=true
H  1.00827260330878143435 0.34600002806039542591 0.44820221889146222294
H  1.06871362134776948238 -1.82109536951984640751 -2.59665509341540934329
H  0.38094705293331970752 -3.98361991299333562111 -2.56633797113211148400
H  -1.69151157730418466585 -0.80222099936914315066 -1.26018891806899424601
C  -2.06706096079775969443 -2.76686394521257916779 -0.59993770380073319082
N  0.20432556066261411964 0.72575770880278211994 -0.04455619505892690485
N  -1.69241637360184760119 -1.37657524497764693905 -0.42762086080270256261
C  -1.04936851236646244701 0.66848041954259029840 0.67953442282159515209
C  -1.49161900606942743330 -0.80792726343756782192 0.76273769331699781127
N  1.36198992157316234319 -1.32959102355588165700 -1.75549296355251804869
C  1.37169028173071638754 -1.96568437248612237767 -0.58098887057590586913
C  1.56940966781415403020 0.10425686397001432404 -1.91549876886724290692
C  0.24969195903976376671 0.69382809785463128716 -1.38854687513516594777
C  0.84655094617688886327 -3.40741707098612733873 -0.60498987106010027048
N  -0.04680245887823600293 -3.64835617278125212692 -1.71061804059144284551
C  -1.35623331351191223071 -3.36905179480250804858 -1.81502373236698932857
O  -1.96808872622086283855 -3.57595202210656859521 -2.85154200153997416933
C  2.01686822959081224482 -4.41707796277242970007 -0.58109083830614860489
C  2.86864060026062306363 -4.34392999372643284772 -1.85432958354212540364
C  1.47488684231958311344 -5.82521302128228501971 -0.34167934908842700903
C  4.24788631329471666476 -4.97142481137510028333 -1.67756753145524628579
O  1.73172547897783069004 -1.45484062759909393847 0.47334311489901281789
O  -0.69923733278555000314 0.96023879692063551783 -2.11001159345068733941
O  -1.60990963504335016232 -1.40641638881981889675 1.82365889085972976424
C  1.79495559577846330868 0.43670142294876024280 -3.38958710431347354231
C  3.04863899681978711698 -0.16881400758877029844 -3.93380736952505349890
C  3.24261294997345705937 -1.46385026302020637701 -4.51054098019564531086
C  4.26514471239982384532 0.45480108016177500652 -3.98022324159197360416
C  4.61155362136303459408 -1.53744958854529123471 -4.88538379150420887242
N  5.20000706015379421387 -0.36027930632702898084 -4.54381447247669445488
C  2.41214879666122028468 -2.57123473831954063584 -4.75397676354172116220
C  2.97927344801442561817 -3.68252457686299194961 -5.35617950358771022223
C  5.15628521520094285080 -2.66004400402006924153 -5.49765168018950145523
C  4.32432998709816462934 -3.72948502030167139409 -5.73233899364474375204
O  1.09753092892255610380 -2.57294130096756745729 -4.31776563221809350779
C  0.10174503302670308280 -2.43103696920645573343 -5.32178836418674361397
Cl 2.00700604138666305332 -5.10858084086960495540 -5.63781880191954165582
H  2.41516267806536388818 0.42080105024123048985 -1.29761236827753356771
C  -0.95654829059749812981 1.27211926770863659186 2.09567890588025740328
C  0.34140393968102428213 0.86123228026845433103 2.80580472660497060033
C  0.26195614842493053498 0.83031650694481251573 4.33698906111232229676
C  -0.16885846048649330586 -0.51564891151155234361 4.91111543925702331848
O  -1.01197696933654324170 2.70234999611657400465 2.08297637788108991330
N  -1.56794699524015790359 -0.85857584116053786705 4.56618892512688123730
C  -2.29147642613299318270 3.23559642653438395143 1.87129805811912275360
C  -2.19877425937700055059 4.76968812903024730332 2.00036274818038517509
O  -3.24334329173455993001 2.67678428589131600646 2.72742945529524005721
C  -2.07738792003109429274 5.18768920259491039815 3.47543680194334525524
C  -3.02605845431140974000 2.98639877546776899564 4.09800991634903333249
C  -3.17196538651377446527 4.49453855987723471799 4.31099726950923134439
O  -3.35230540278107813634 5.40155106992934452848 1.50002919333073392316
O  -2.13704590698818241989 6.58147736470708899503 3.62630423036364479827
O  -3.01659590121052056944 4.77437713044534550733 5.67885013364323842922
C  -3.98064648020740374790 2.11730774525006282261 4.93202171421639956606
O  -3.28220480523806701356 1.12881012330811669742 5.65799843131675928021
H  -1.79088892234953744875 1.21431953691964977793 0.08638802242042753488
H  0.29670807609244043146 -3.53120503110374572842 0.33493933282504062543
H  2.64722237183765285451 -4.13082608843858256620 0.26753649019405706388
H  -1.30006702473858659630 5.09960437109052211468 1.46043639074882936058
H  -1.99146704178811129182 2.73168867349270350076 4.36992974510855791692
H  -4.16021484214317727179 4.82201363596167009717 3.95192995060302809662
H  -1.82937911640426920101 -3.30029578464141204464 0.32236127200337011400
H  -3.14254813083971606957 -2.84528457214456720337 -0.79200956212720341476
H  2.35915317438960192575 -4.85183078429919767416 -2.67484403851861207713
H  3.00889011638548042882 -3.30028877881072535416 -2.14059963603228631257
H  0.93253334209038851732 -5.87692942233358994741 0.59911025326976075078
H  0.80332656484579012535 -6.11956147380062187580 -1.14491209251869063834
H  2.28984728570540596593 -6.54148733389572889507 -0.29926594329461114752
H  4.79229101431164394853 -4.48098884696747035150 -0.87370174600253736052
H  4.17586584075055267107 -6.03157702241589088743 -1.44983905468736251620
H  4.81940452665475760341 -4.86185104110147481293 -2.59625369236905934045
H  0.92359446211612750144 0.09684557713478936236 -3.95079342897081087216
H  1.84879079003799939862 1.52245511811132505642 -3.48446102574029481502
H  4.52079807743228734296 1.44315545081441420905 -3.65146035280579539517
H  6.16518213551132188144 -0.12281936160657175305 -4.70142410426280843438
H  6.19641584319229909994 -2.69684604654209802987 -5.77850571463352746804
H  4.70112734073990790051 -4.62528770012376799770 -6.19892766506048253916
H  -0.84974964704674216254 -2.61140520644363816061 -4.82327606794284591274
H  0.12130484482540755675 -1.42308082813984126958 -5.74778570059269533488
H  0.23307067749159235404 -3.15928661023866474977 -6.12315179105284901340
H  0.65488895688327919409 -0.12084793278356575907 2.44966858077978955066
H  1.09347408280425284488 1.59001007210576972284 2.50465480732829970378
H  -0.39706414056672245660 1.62120288719215688289 4.69196786628012940668
H  1.25497768687189514836 1.04248955585042279992 4.73309021801637985760
H  0.48542192170424225406 -1.29814264776157051173 4.52509874315027804670
H  -0.07263070518448225266 -0.48334919533036613259 5.99667498846673563406
H  -1.85177459720152803868 -1.71999264938190732366 5.03952840207950369944
H  -3.43176034331096335706 5.26230688947089131347 0.54876284282175635809
H  -2.85214421133231210703 6.91180271791544598159 3.06254918754371852074
H  -2.79702532908654299959 5.71207420072256688570 5.77057796328415317788
H  -4.65022889480377976668 1.59792715335581192448 4.24336789815109227675
H  -4.57118630364793698817 2.74956783271032501048 5.59598040186615897085
H  -2.97198484297345322247 1.51012545148994625777 6.48951510226182470831
H  -2.66384132945839402495 2.98911812386049824397 0.86266750587657292648
H  -1.09611289753457419316 4.88202762382405097696 3.85494932070820306436
H  -1.84555093188370245016 0.91688621736092013048 2.62926260780892118163
H  -2.21901354406963147170 -0.10098209533190372067 4.86299726116475206084
H  -1.64652710368592969381 -1.02142956398121009798 3.53925371416678524739
98
-159.7249621578 converged=true
H  1.01798589042536957727 0.29939840000381090501 0.45048646364849903589
H  1.10253418817972903554 -1.90698740735319871575 -2.59559250339259062201
H  0.36666590315571107039 -4.06624749117018069455 -2.53688038300156737392
H  -1.74053542111975123596 -0.83582546451590733483 -1.27092234915841029164
C  -2.10301409907126490850 -2.80989093185195892843 -0.62577454686856293087
N  0.21229317914255285693 0.66543759711486549779 -0.04939521309082794964
N  -1.73169375236323763723 -1.42041847799257059393 -0.44457953913393610801
C  -1.04567780172246638237 0.60655121296168401646 0.66886570377635090612
C  -1.47935634700182805368 -0.87255957889795143778 0.74444764388323647619
N  1.37253602274639208147 -1.40659340905846086400 -1.75242424239184169110
C  1.37671047270142499208 -2.03436107625230455653 -0.57300507484551932436
C  1.58107974349948454673 0.02650893018355227060 -1.91564202978506226138
C  0.25736503837023899655 0.60856392925225455404 -1.39295887693168296551
C  0.81411871836788662904 -3.46123067820085106305 -0.57811031481394636877
N  -0.06496408219650826044 -3.69976252717529652259 -1.69552404173701520840
C  -1.37191399390504442657 -3.42205799079150940756 -1.82374879664797662215
O  -1.96710362955035167332 -3.64211821410326352932 -2.86733835175115547855
C  1.92442068235439633916 -4.53330913588656514435 -0.48284316022525963774
C  2.88204581449195229581 -4.54859709320115346287 -1.68309795472213763468
C  1.27403433154529288629 -5.90444216721500403366 -0.28631686365284664264
C  4.04239283068711774405 -3.56800409022426512351 -1.55018685520705012948
O  1.73236883488801574060 -1.51404356485385394038 0.47841813864744398010
O  -0.69865355984114785315 0.84321282199050384687 -2.11636731623774876354
O  -1.55355956435488562484 -1.48860524688757145384 1.80047523359577565927
C  1.80744312306608101437 0.35816681297748687030 -3.38935999762550466130
C  3.06809261113513187524 -0.23713143897736885246 -3.92808583313352288613
C  3.27881317125887150610 -1.53327221149598802441 -4.49570113887065847535
C  4.27665978116405653964 0.40135353768677706210 -3.97705054192516183065
C  4.64907248050081367552 -1.59191902780230432057 -4.86931903971142787668
N  5.22196122749794078288 -0.40503829124941503892 -4.53545880121458200307
C  2.46496276548393078443 -2.65357622961805006412 -4.73210759132197633647
C  3.04734179437863872408 -3.76294261542407326715 -5.32364795641207688703
C  5.20898997261501772726 -2.71157469837270426183 -5.47318387513639947883
C  4.39289839219926747660 -3.79536973426577972646 -5.69881810206724193080
O  1.14594403325335081334 -2.67381839816015798306 -4.30635085421694441266
C  0.16187243582637578232 -2.52359786314224487924 -5.32070365703742176322
Cl 2.09105967383799917769 -5.20276063654638942779 -5.58992389223127528197
H  2.42520151890913515658 0.34773342945322660569 -1.29751546520432126108
C  -0.96197485503126267670 1.20894190675166202098 2.08650839720342728967
C  0.34079346685582556642 0.80975684352224341911 2.79639910525566293131
C  0.27811349911818289415 0.80577837811167063453 4.32902576943110961594
C  -0.14436979806056174369 -0.52882046330332188599 4.93298658026476477545
O  -1.02679939441143464052 2.63931242495093520972 2.07180813832080179537
N  -1.51586989058827148469 -0.92209575896390671979 4.53464704121732253839
C  -2.30174420933909651410 3.16980365164263533373 1.87568479312535196790
C  -2.21560406028687717495 4.70341284877673615483 1.90879155050087856438
O  -3.23020093842810007700 2.70552042883459797906 2.82291085375455175210
C  -1.94953266768951571919 5.20882510784255892133 3.34090833061694603145
C  -2.87168722968345102586 3.05477587934975769457 4.15798598453081602599
C  -2.94017346397300061156 4.57157339705203291658 4.34112837303649801157
O  -3.39292868409017245312 5.27842098066746601148 1.39536617065162271700
O  -2.01465325518900728596 6.61128846878564413458 3.39962153671167754965
O  -2.59198190648569637418 4.87859739668562752968 5.66486232745699425095
C  -3.77869109844224215777 2.27121628708352529813 5.10960149335355851008
O  -3.69300630712488464624 0.88605955700571203959 4.85532677031898796116
H  -1.78167141256212424594 1.15344048839594703892 0.06938317617855953301
H  0.23515810286565672071 -3.53351412971766309923 0.35006827531614570503
H  2.50556069161503014442 -4.29317847758310922046 0.41362618497681913343
H  -1.40221292542055842034 5.03206075106522199292 1.25532460583792460085
H  -1.83016656525557586122 2.76214703854871101996 4.33599907365576431317
H  -3.96141287869830005519 4.92941413412829199103 4.12609580853883972651
H  -1.88451718476761032051 -3.34495446569339716092 0.30036937061578811159
H  -3.17429426244260204371 -2.88547295110022483655 -0.83989172265391087713
H  3.29691212587050586080 -5.55424688554318102263 -1.77502145019460089159
H  2.34656340413331365724 -4.34475210210851159331 -2.61028856202653480878
H  2.03784747899233176227 -6.65936359357393747871 -0.11931741617580970960
H  0.60911622676984200631 -5.90007927580075985929 0.57397754975125414578
H  0.69958122864565608356 -6.18901988432894434311 -1.16461611739341996952
H  4.64046616215998053434 -3.80387557977478119042 -0.67264155628090049888
H  4.68011065116712021705 -3.62948188411227556927 -2.42894787744421547515
H  3.69047569476060433047 -2.54516699948483182681 -1.46126266023153306151
H  0.94005956905706500315 0.01055342138201958990 -3.95190635291661651607
H  1.85273422441051760501 1.44419959520391083529 -3.48593556681929550578
H  4.52055281690535437633 1.39437952719489022257 -3.65319429049730581838
H  6.18519151248239218432 -0.15698604138098404270 -4.68848685399900677595
H  6.24929722239694296348 -2.73622585530359563322 -5.75468422029049975208
H  4.78257767464181426931 -4.68967819970296950771 -6.15744781941365104672
H  -0.79481007197640407558 -2.71832032574600956920 -4.83762284014972276935
H  0.17954448889585564175 -1.50969047279832357944 -5.73230898071354655343
H  0.31029076578618086657 -3.23910284483369936837 -6.13079532297383167361
H  0.65261909446745203223 -0.17771185891254587252 2.45368907355799237280
H  1.08919543063272183936 1.53443137684678276855 2.47699452010827414483
H  -0.37747922370708963946 1.59966193463711592315 4.68253788011432892091
H  1.27453197830701570048 1.02713918702629358748 4.71140718025004190395
H  0.54495310101508320777 -1.30858507157139136723 4.60683186313999559758
H  -0.10021561798852970937 -0.45182432948569506426 6.01994270477942716724
H  -2.21057589763066930644 -0.17706389758465024276 4.75171821385307513452
H  -4.16109714606321734465 4.79789226870198870500 1.73514983002277833890
H  -2.67737401623600046463 6.91114099556183703044 2.75884274540891549776
H  -2.38057923222602729751 5.82150888224101503710 5.71141677163210648160
H  -4.80906078461362884724 2.62401056654794739842 5.01685171952642861015
H  -3.43751256448596098636 2.44335902717975361753 6.13113686203313257295
H  -4.22450930090555853980 0.69262979719926909272 4.07152735932357945359
H  -2.72764816895842976407 2.86539473956987711389 0.90588445120260363552
H  -0.93349800437524155239 4.92673795528189018000 3.63962848062920985015
H  -1.84737625930725357648 0.84742249485910703388 2.62231419893004291666
H  -1.54070491240301743474 -1.12402498742734779924 3.51080633084282656142
H  -1.79760418580189629267 -1.77103834589838227132 5.03031329260050874552
98
-159.7249492503 converged=true
H  0.97678427220452923585 0.18665735437898572924 0.42623763482231608046
H  1.20992056195822317299 -1.76838377651081501973 -2.78066836341468270888
H  0.47542313963606747107 -3.93636014416170310071 -2.91652730908135859877
H  -1.62849965137696850448 -0.86740873937913687275 -1.43879764755162664613
C  -2.00882517046482078626 -2.87042883261001469108 -0.90836877588139186557
N  0.18525236804869885110 0.59083309554217500192 -0.06780384576518896922
N  -1.66752291812445951891 -1.48699689153294412058 -0.63993519521749731016
C  -1.09152257527466267639 0.49349019321824899587 0.60979488770663869968
C  -1.53878145375871544509 -0.98339424620125615029 0.58843112342758585598
N  1.43843440511448483754 -1.32823339354358527231 -1.89309136252211773765
C  1.41116509581676896623 -2.04358028882627884570 -0.76563098054668932146
C  1.61175361445101672508 0.11805551186445611966 -1.94313762367001974241
C  0.26784198350226851026 0.64235492055969944936 -1.40860374852684944180
C  0.91817995386032880134 -3.48912247279631326791 -0.91230124206873564052
N  0.03974222852615050261 -3.64816545385413881775 -2.04765797651911185540
C  -1.27123316593439850131 -3.37456250884965314185 -2.15164659722135542808
O  -1.86479655005580413629 -3.51259295018599848603 -3.20999932260470721701
C  2.09420783289456791110 -4.49015816609801188264 -0.98860695570594003811
C  2.72493883988194385282 -4.69003134244134756159 0.39729282433798063234
C  3.15038905966760429678 -4.03996085016754236108 -1.99600051296579628080
C  1.90984499054495304726 -5.60507768808015605089 1.30556969068695005731
O  1.70595250699939038341 -1.59544220868403918701 0.33712155128735010745
O  -0.66981525508097949917 0.93257472245915784548 -2.13651351103815123622
O  -1.72296257826300203142 -1.63671315689375895808 1.60728808426781388796
C  1.84397148595055182518 0.57252703966225748644 -3.38324470428931745047
C  3.11577272462046828139 0.05879273862509876158 -3.97590267223353599491
C  3.34348069902441924484 -1.16139901339351636622 -4.68725328458369006057
C  4.30949825606393766009 0.72658126245446608138 -3.97321980150973486090
C  4.70662496095168148003 -1.14597081072358331078 -5.08894840349637256338
N  5.26151849873454313666 0.00767594706639329605 -4.63111014889011851636
C  2.54638319618350505991 -2.26543772120578967844 -5.03448466822889795225
C  3.13721238446118677601 -3.28270511478406845640 -5.76689714048929324974
C  5.27500130809651412989 -2.17316979670214882603 -5.83288942872993487754
C  4.47411295890035809464 -3.23834359679805272592 -6.17166925177324277030
O  1.24264002962630315530 -2.36332886110636852806 -4.57417295355030439907
C  0.21954651019897142294 -2.15240431252761199588 -5.53834788738466254898
Cl 2.21015473733267464596 -4.70663843325202346790 -6.18263945095612310610
H  2.43751182050201009588 0.41212318867280200996 -1.28810581486547937047
C  -1.03464394581634677728 1.02173889148108720804 2.05756544508172956043
C  0.20820872729470049634 0.50654789595571414473 2.80081332295317331216
C  0.06693774211761618909 0.39290199868783043380 4.32441270011051059896
C  -0.46954998375229689556 -0.94901670843138907774 4.81125102027995854570
O  -1.00217153480605714044 2.45337463716119152934 2.09980401161371199592
N  -1.85618162958371879512 -1.20334954037587671394 4.35593401506339095164
C  -2.23271435165963838543 3.07689277934403859760 1.89754278031232193058
C  -2.04630765242702139517 4.59996766995040662351 1.97581005821341659789
O  -3.20385760724796853083 2.65428645535091289887 2.82124610003027731508
C  -1.75969289536501261040 5.04554024472695239467 3.42377529887432174860
C  -2.83006755993669800731 2.93696735753602844454 4.16842051906197941236
C  -2.80028136968731455880 4.44814586279715573625 4.39796656321960632852
O  -3.18102401780535659626 5.26379571352368813564 1.47385254069398152765
O  -1.73052806458857144634 6.44693109918944351477 3.52201518869060459238
O  -2.44613330619511781805 4.69237623624487021345 5.73318971426072998554
C  -3.79317850547474533229 2.17838882623178253795 5.08379548582276274971
O  -3.82674610847556939675 0.81118624149095297504 4.73872458052994272037
H  -1.80946118062179284181 1.07845667522903299052 0.02351287897201383842
H  0.35787685222449683309 -3.70425228887039192927 0.00359623022746319125
H  1.67693818649554460265 -5.44674453458420515517 -1.32292737646311353572
H  -1.20965720423535971761 4.89496689491408076833 1.33600363864517257539
H  -1.81017961861823861724 2.57240691536253551774 4.33833856587397814764
H  -3.79375034612070782813 4.87811152640771794609 4.18497390062448193504
H  -1.76982790919513455208 -3.46031549800106752457 -0.02135445414407890000
H  -3.07996424131064738816 -2.96128828465890459043 -1.11930709623834356847
H  3.71508690090160964559 -5.12898936925100823458 0.26422734813675696763
H  2.85710121388964433109 -3.71640630435020113964 0.87109577367317359009
H  3.64149459537871322823 -3.13040355296760486326 -1.65844189012802911698
H  3.90774764737188196051 -4.81208454317255718280 -2.10696162958208788041
H  2.72032713014970051191 -3.85566394672636159058 -2.97621937935351787985
H  1.79085081750978591941 -6.58595986644502939811 0.84975005448445051215
H  2.41885472165580939219 -5.73274244710701896821 2.25743118104554829628
H  0.92173229157759051233 -5.19724884463579606120 1.50104923075521634601
H  0.98665423744945246476 0.25500741866173631811 -3.97823374358097714421
H  1.86259677069113260828 1.66377265067064050719 -3.38743412269594346142
H  4.53736082156592956949 1.68457565845974754914 -3.54809720929353300534
H  6.21598149246644737786 0.29271062288872545798 -4.77393777626429471894
H  6.30900365967820775381 -2.14083200997580735958 -6.13598571758468391835
H  4.86921183618735042842 -4.06208461651293362138 -6.74365745674429728496
H  0.35527494644773849330 -2.79003660458578650605 -6.41272795445584353757
H  -0.71468497533031061231 -2.41403513861390850437 -5.04307580870884653024
H  0.19855318163120919128 -1.10613318631981982776 -5.85846297602886068034
H  0.49441389123430951047 -0.46628440864211717631 2.39952893022656343902
H  1.00531549704218581276 1.21443350952606921034 2.57485162317712523716
H  -0.55317225665317870664 1.20071506136441197299 4.70941829532566558214
H  1.05620194859785643260 0.51762493955648913868 4.76518805324038119409
H  0.16807880928258372988 -1.75154790360764800461 4.43978288816138277895
H  -0.44780607954000367643 -0.95878480148861622290 5.90145417626736179528
H  -1.85894648842973708724 -1.34527233107600552309 3.32198766447519933109
H  -3.97998013057223820610 4.82777244795089810481 1.80243025918040578048
H  -2.36795572058548220440 6.80869453491567444559 2.88757073955202159254
H  -2.16742702557386124340 5.61581649797190962659 5.80952888254185495498
H  -4.79139826501313237372 2.62096675231824027819 5.02390157892978539422
H  -3.43468600105059485017 2.25381896548467386410 6.11051593661753855713
H  -4.31120717949527509916 0.73376524848483226648 3.90554846062357308156
H  -2.66281671136706155067 2.82780507645649281656 0.91406371197522184868
H  -0.76788770810296513858 4.68632614956713133836 3.72109202302917019267
H  -1.96339363729178018048 0.69828153528702952002 2.54109220309688232931
H  -2.22700514046316211392 -2.05194314451639758801 4.79089316138394583078
H  -2.48771805401095535970 -0.41190228158972946870 4.60010779320639873191
98
-159.7249467075 converged=true
H  0.95533761785969151248 0.24449343676391555036 0.47924025600007302828
H  1.10340270911291926659 -1.93105274709063978733 -2.58513609933579324718
H  0.38524395899479779715 -4.10942134025665062325 -2.53819056045135260646
H  -1.71030525223190110751 -0.92250939071666659963 -1.25959130943214514531
C  -2.08647209007931788705 -2.88938184038441780999 -0.60464206946436493961
N  0.14995042796584726053 0.61029963568381384587 -0.02161027745154775470
N  -1.72818389272007744140 -1.49591756663832065044 -0.42610760474646230955
C  -1.10985374217067134239 0.55060852548943450824 0.69164249305160507841
C  -1.55236550530521966174 -0.92591649875524550950 0.76654172962904065791
N  1.34774194362173416195 -1.42840604921978941988 -1.73546220828934116831
C  1.36310493876214677833 -2.06514193265953238665 -0.56094862525575073242
C  1.53271784911724351375 0.00905149208866729005 -1.88936762843708727644
C  0.20226940510427873776 0.57437244515673835377 -1.36475395308219238366
C  0.84044726456499807554 -3.50724232644076172605 -0.58072745161151384519
N  -0.04461015527828707250 -3.75206797488493304371 -1.69215170386201485542
C  -1.35560144294059781167 -3.48815716220131966097 -1.80945896141102124943
O  -1.95474690772221038060 -3.70881186175630173096 -2.85075338596190785978
C  1.98176501472188104636 -4.54888951385478268463 -0.51567043109085108910
C  2.92845449726514495126 -4.51418727071322667399 -1.72411747154124883608
C  1.37443788228786534233 -5.94253549835373195975 -0.34035793201490655013
C  4.06478510110530866228 -3.50724674430945571046 -1.58072110858981718096
O  1.69886628421904428698 -1.54436417244263735071 0.49692573541238393986
O  -0.75092309263318568480 0.81701263161857495820 -2.08948711526123220850
O  -1.69418184904202440144 -1.52321682252682677472 1.82604903773095594843
C  1.75047226888809048795 0.35688662282009542270 -3.36084636584721740959
C  3.02759441685372854280 -0.19393322799721829375 -3.90729799325151105904
C  3.27436665700057494277 -1.47518686680692723279 -4.49346249738560210574
C  4.21561384132987626572 0.48222786010592166850 -3.95449008364016352246
C  4.64351610946774062683 -1.48652624924810128348 -4.87536157348800003319
N  5.18213029044279505086 -0.28756475719840662864 -4.52791641205552242155
C  2.49263636972624036403 -2.61586122846635937833 -4.74126928256323942890
C  3.10434390881259991701 -3.69682030275917750117 -5.35521438490845902436
C  5.23352714077721259400 -2.57923897083161390853 -5.49955151144797493856
C  4.44814805743903374236 -3.68261997704367960438 -5.73849561367882632368
O  1.17883724992665417375 -2.68127549231659356721 -4.30327067242952399084
C  0.17930313257471924837 -2.55077781394163460860 -5.30532773913966515522
Cl 2.19158416155260216129 -5.16023038123429333979 -5.64289529255881561198
H  2.37196573489501005838 0.33952177591133603229 -1.26928409792209273554
C  -1.02246829288219087672 1.15793755116246366299 2.10694474082044980179
C  0.25847673989363051383 0.71878456998525608324 2.83434310762303676157
C  0.17262178481181400524 0.68721587653873716928 4.36615184230525255060
C  -0.29437009598264918253 -0.64477538475288898034 4.94367271037897459962
O  -1.03586814361432022480 2.59018636199822394062 2.07402911579351201254
N  -1.68597763514010767771 -0.96932654337886381413 4.55374782490000118429
C  -2.29333677829344395604 3.16081594026475842796 1.88119120265021755323
C  -2.16022772698702603122 4.69130688583221289178 1.86939349990927472511
O  -3.21840913038590992201 2.75738326186423954312 2.85924016891511323379
C  -1.84817316550349231008 5.22898597816059762522 3.28056697903616933942
C  -2.81145669186355462443 3.12759407776184072958 4.17524474966797409792
C  -2.83388038791040530739 4.64931958172090809001 4.32046004465953803475
O  -3.33294221334579487959 5.28519044242596258698 1.36684903625345266498
O  -1.87133903049217620307 6.63378874412625307855 3.29934552517285828444
O  -2.44799987355280057599 4.98174236384884938644 5.62743987389884736672
C  -3.71244723667027676228 2.38442463099086232603 5.16374317063450050114
O  -3.70633814418680440639 1.00067699085967865003 4.89117324816948517707
H  -1.84356463828904537650 1.09911710052932498627 0.08990999682031114437
H  0.27458194811631647658 -3.61174055721954978537 0.35247057808506970789
H  2.56396193738899480508 -4.30967567976567522692 0.38033905288027702873
H  -1.35383520081843444771 4.97871369158348553441 1.18852819707324885989
H  -1.77268069758866442243 2.81171726798601628872 4.32779742413068824192
H  -3.84948350698706942552 5.02920292282336856005 4.11696688267030364017
H  -1.85616773137242407898 -3.42258061593828388780 0.31992746941369093472
H  -3.15831916472545870533 -2.97831138703335085438 -0.81202586000223975216
H  3.36865954221843688643 -5.50634772027970864627 -1.84082563334887172601
H  2.37911190895845603421 -4.30500357554493096046 -2.64177791248520410505
H  0.71189535402167236633 -5.97415425271741895585 0.52116529722830962079
H  0.80716782295037237116 -6.23132318545423125045 -1.22192669311279433764
H  2.16235238816780483972 -6.67542948746579245523 -0.18771001573183054845
H  4.68462617261877056762 -3.75367350058965110193 -0.72149167848890760624
H  4.68749730122205932048 -3.52534236749493290475 -2.47207406695424047882
H  3.68846128442023868388 -2.49715767518565057159 -1.45447009945658334296
H  0.89399191616619644307 -0.01209549137051874057 -3.92654057415345913995
H  1.76183538020499064203 1.44460407268712298645 -3.44863647761524072521
H  4.42974850834193478732 1.47836350624463053194 -3.61953972868033879706
H  6.13568420783310397582 -0.00761270169744621139 -4.68653084817822573882
H  6.27282944452153223835 -2.56801102239069978239 -5.78578408237348185139
H  4.86077454524066610020 -4.55707636633174306695 -6.21492383616810428748
H  -0.76903776013637858977 -2.74824337690872821938 -4.80712381607487149182
H  0.18197233226444356480 -1.54129397663465450563 -5.72772134699258295143
H  0.32260617156814874740 -3.27412469242478998410 -6.10941792824188567579
H  0.55729269539675896361 -0.26820908486601624521 2.47906716646879665689
H  1.02786920671695658491 1.43253165398534321184 2.54063095897915625088
H  -0.46682863248522366018 1.49078899349116955619 4.72772580164025502114
H  1.16993892093509943564 0.87441322500219509362 4.76429168737411323775
H  0.35912352869147495804 -1.44397591634576150099 4.59237109270734222832
H  -0.23536407825871527577 -0.59443889940721117426 6.03147316695010182741
H  -2.01053240481288364450 -1.80750802934563692403 5.04218000894134643630
H  -4.10574193729760050786 4.83779246987981625949 1.73992418996816988752
H  -2.54280783584445613243 6.93447403214602076105 2.66806382995545066095
H  -2.20634309655932137062 5.91851355448466254217 5.64368305319424123923
H  -4.72846270474699270636 2.78649546049783181090 5.11844545268136563720
H  -3.32109354335470596808 2.52667599501412354357 6.17122762939916835734
H  -4.20840665978997208185 0.86283553473028706815 4.07632831337566337027
H  -2.74650497229021350876 2.84345404711589777591 0.92815911801476214116
H  -0.83441338732040393200 4.92520447549930295850 3.56528398833054405159
H  -1.92485030668177170554 0.83265810890311964254 2.63729356410785475973
H  -2.33505082731026636367 -0.18786712236796121456 4.78269223369286855529
H  -1.72457709559572114344 -1.16017916398456399918 3.52836692122080153311
98
-159.7249419555 converged=true
H  1.00838878859381853026 0.29544012264515256971 0.59115946474819647261
H  1.28691228420800274357 -1.72843951225924241655 -2.59123316499294231718
H  0.22043656824545948547 -3.72846498645364698987 -2.82569113446313791016
H  -1.69846653806583680613 -0.62421863591218451628 -1.26198441313056486379
C  -2.04646662190274319926 -2.59958146651562271856 -0.61155582012465448116
N  0.29347332974242601455 0.78629957255385329873 0.05909030450352368430
N  -1.71432769720179267736 -1.19878035365627488851 -0.42986712597928428137
C  -1.01798625995041747139 0.82036206854784454734 0.67823050492528957900
C  -1.49608881983799446580 -0.64342655091786360444 0.76358047145591023686
N  1.48203676409982532114 -1.30288442989246533443 -1.68822530937808146234
C  1.29750657800452628976 -2.01941563067669527243 -0.57806650496261624550
C  1.75285410771733407564 0.12672545075918245638 -1.73209213542209239378
C  0.42604966146523570725 0.76213989106746304891 -1.28084601604868275615
C  0.82700895395536588861 -3.45715004571989314996 -0.83941306024752637693
N  -0.14643709222061560005 -3.48791913591965441199 -1.91012508120132995515
C  -1.42992502234895257907 -3.09482291871578940601 -1.92055371854012113531
O  -2.08583566873803327724 -3.10752484624101299460 -2.95120397103719644960
C  2.01911708163305991803 -4.36789231052727178195 -1.20368998855034581297
C  1.54324417115088086128 -5.82194071452534345212 -1.33043905930810146820
C  3.12679255331849637045 -4.24061411370846297331 -0.16015487883753998233
C  2.54759811668766822379 -6.70917388012392112984 -2.05785484274408991823
O  1.46502543766694137695 -1.59211923553856848912 0.55739367377706050544
O  -0.45440544730903842385 1.08970712412049164364 -2.05995882336579905214
O  -1.60855566731257537683 -1.25211545709806615356 1.81855150457121617080
C  2.11667692825039699400 0.52777813608067059015 -3.16223520878815067547
C  3.35874552084380173511 -0.14428403499277953070 -3.65454107335707334414
C  3.50839726230233273085 -1.42843646172092730851 -4.26953738161885976155
C  4.61311002157339800078 0.39912287946595853549 -3.60075434948963968296
C  4.89248035249165447169 -1.57840250757484312771 -4.55906816587633834104
N  5.52947794996121988476 -0.45444003957357315127 -4.13594932765007339270
C  2.63326668449946144079 -2.47157736507935421599 -4.61741106626264130597
C  3.16826711742585054310 -3.59817664877834175741 -5.21928721782434834608
C  5.40664917080968621121 -2.71271690590407921206 -5.17647576780986184986
C  4.53083469278402084512 -3.72119483703784093009 -5.50397805793571492927
O  1.28443804753717882861 -2.40433256829920294351 -4.29863766334404484581
C  0.41181460955073179164 -2.07735252449852403345 -5.37149830601102795669
Cl 2.11669259079657079425 -4.93419902084694683708 -5.62879573759495865914
H  2.55805428518063848742 0.36923595082263155343 -1.03134886577516260431
C  -1.04913836424135320513 1.52918685330012427137 2.05084979973229986072
C  0.30023042735503302492 1.59156296507640404592 2.77824100345603319795
C  0.85639333684919305423 0.26423195422313611180 3.30324891768321604602
C  0.27462997806185451832 -0.19746980671264485752 4.63752382404874996524
O  -1.47895114963670937236 2.88882996849899909009 1.90436874218911822432
N  -1.10566660412826789361 -0.73537683625639860274 4.50694010774566322652
C  -2.86142729510018778427 3.09231873120024802759 1.98246975077578579949
C  -3.09661317057373652872 4.61529311163219535530 1.95521394184560093343
O  -3.42434988440660958986 2.49482627085133712441 3.11155875711089402458
C  -2.59935553434524058147 5.23588405077623342265 3.27115876088703494418
C  -2.91326265590154021012 3.00719517353052268049 4.33921274968045178611
C  -3.23082256767138398246 4.49693997227358099877 4.46818169949395649354
O  -4.46190197855934478355 4.93328405419392446163 1.84375598527034534335
O  -2.87354913285007995682 6.61047561628374769072 3.33185425629205012044
O  -2.70830971741480341919 4.96096307539850034374 5.68584566816015879454
C  -3.52341644650033414266 2.16096822025328805239 5.46044345042192080797
O  -3.35372783603992141721 0.78685209133517242108 5.19362878487387913395
H  -1.67389102308599135860 1.36794711727092077602 -0.00841965444811476095
H  0.37861940564861584768 -3.82343322949895192409 0.09059419823968895003
H  2.40862773899985693760 -4.03849956512699215239 -2.17403559543911262253
H  -2.51887898088237083272 5.03732044772786657916 1.12134221381682674945
H  -1.82063543857637166745 2.89868743544085827324 4.35354141840903174909
H  -4.32306329517173448806 4.64046818903748814478 4.43106229121743844246
H  -1.68737329901467703053 -3.15095750685808395630 0.25867138478827356174
H  -3.13172885578042281551 -2.72276231354601838675 -0.69707606471266703174
H  1.35527203127516582271 -6.22794413929379331307 -0.33429230164461515296
H  0.60123743640487281592 -5.84788690614761730302 -1.88175969033514633999
H  2.76257910327654387928 -4.54016232238291994605 0.81952120812189954702
H  3.96602625598395164275 -4.87593264527130276775 -0.42556417073261459949
H  3.48589544609317103507 -3.21754242666479317592 -0.09498601071174987698
H  2.76386730156117410573 -6.30677330274041114677 -3.04492322126526238080
H  3.48133893607618549737 -6.78816515787690910599 -1.50790132247021113621
H  2.14240992344414671322 -7.71127423001391854029 -2.17973339729159443223
H  1.26551645240529642145 0.29420317842678239684 -3.80343067852168381648
H  2.26164811572509449888 1.60892473762117638181 -3.18326804214884351296
H  4.90961450623956174866 1.35586438721775381921 -3.21702507830422268498
H  6.51598069780614164159 -0.27469399019821882924 -4.22221803466125145121
H  6.45845081442766666413 -2.80391098419593998159 -5.39370616134560432187
H  4.88380557604496168267 -4.62221105447152424972 -5.97870701676477889208
H  0.61658192467030203954 -1.07073437525091996747 -5.74759460432842228528
H  0.50524643564690752129 -2.79075279984891455598 -6.19242130956997982594
H  -0.59526670102790768535 -2.12703695483637877928 -4.95990352445304605311
H  1.01345778505672368119 2.05067091407520951662 2.09451058046280769176
H  0.18325285465564924992 2.28728251637340518343 3.61119360637221786803
H  1.92700462815234474512 0.40233725575344042591 3.45660249481364978408
H  0.74169630983896750465 -0.53110870828638612196 2.56745447803193416192
H  0.91920043774384574409 -0.98762069162363430586 5.02278347685984627446
H  0.27322206174071805851 0.62337231975090379166 5.35509318170150461214
H  -1.83774440546478623482 -0.03743534054914776643 4.76062788140216852639
H  -4.80164687061166883808 4.67289213200352371302 0.97922211200995568081
H  -3.78503561860389314830 6.74528726239696396760 3.03341754358347115428
H  -2.65935367969099933916 5.92661853529607096647 5.64359011416995226540
H  -4.58270499712258061464 2.40792126744783718806 5.57076351091390176151
H  -3.00973957164036987066 2.38529832165700828028 6.39537560657254733343
H  -3.95868388893535749773 0.55236986090239925673 4.47596348976805824549
H  -3.38806418167741441039 2.61642530301790054992 1.13721585505569033892
H  -1.50995799597146440618 5.13734904941901504571 3.32418818007899741218
H  -1.79801951151609951118 1.00846290133251326182 2.65737619882010234207
H  -1.27381718263307264216 -1.03558397284849057485 3.52199536590901773891
H  -1.24346226415586236236 -1.54105600001343945316 5.12061975430373106377
98
-159.7248901411 converged=true
H  0.96520767910407467838 0.33174864805747722452 0.43339181495475559425
H  1.26434428954013267088 -1.70793573363127482168 -2.72360880613227873681
H  0.49181797845917185619 -3.82631095649920327517 -2.87746070132233544570
H  -1.64371573755661359861 -0.94818356254649749371 -1.26089677212099138259
C  -1.80874579651590039475 -2.94211308400824478326 -0.59125165569253834708
N  0.14706069895994658414 0.69337189447904767903 -0.05003494302762009210
N  -1.59829286841760032090 -1.51607525815987664863 -0.42500485616769240194
C  -1.09875862243276989361 0.56805469138478459357 0.67919044276109252767
C  -1.45154705511613890678 -0.93138513076049989081 0.76408344299644093134
N  1.46756874835451545103 -1.24113640620725407260 -1.84311829893347822740
C  1.45473410582918782907 -1.95268147282968640432 -0.71405248570678137021
C  1.55532308204872715685 0.20964506242782793288 -1.92918823025278518557
C  0.19173732641291940659 0.68067403112392943498 -1.39405883143484232711
C  1.13746622220649040713 -3.44108719224308456930 -0.92406391655654107620
N  0.13508632462407493824 -3.61346221782896215302 -1.95182138778554503666
C  -1.18708321969222008185 -3.38834212287515423867 -1.91535737109859893756
O  -1.87613187270557757458 -3.51076633006741589682 -2.91672600281898208863
C  2.42141966973468569790 -4.20397903637309067193 -1.31297712921053966184
C  2.13790940613875068976 -5.67602690699099809990 -1.65876058811753335220
C  3.46352975070691915249 -4.08728020697645355597 -0.20145785963700660326
C  1.37063619407778136683 -6.45625090383234656599 -0.59589396344634415481
O  1.66049651053078650698 -1.48763342552960109444 0.40042543042043310386
O  -0.77412564785008641799 0.88448064699308437397 -2.11305562833613702622
O  -1.54750909143835913007 -1.53248291295553351610 1.82582315884564660990
C  1.77184089517580334316 0.61598161194334521973 -3.38758917198766429379
C  3.06490450670777958564 0.10359000076815977343 -3.93737918301586375946
C  3.35712900464383867671 -1.17127772721357525931 -4.51937120213103948885
C  4.23620418638460716210 0.80976274250009594446 -3.96301411879690324014
C  4.73466975871245221441 -1.14816749767277093142 -4.87169697835635240324
N  5.23336524409771097766 0.06632485976973750974 -4.51825522349706254488
C  2.61446946444169547874 -2.33375024882185089226 -4.78770724375473033518
C  3.27046294523221314776 -3.40678881674279798730 -5.36736690059683851928
C  5.36825933060133753116 -2.23003467796419085900 -5.47226642894739523371
C  4.62322314654000976475 -3.36054392975464200077 -5.71426946933393953287
O  1.28317136631886441478 -2.42959280085590556553 -4.41005430262935504970
C  0.32894462578150340804 -2.28421816708614722202 -5.45371844223975177357
Cl 2.39560717569221015566 -4.89087859195718088756 -5.65922611064859726326
H  2.36837426544713025578 0.56783724468263629959 -1.28993024790109656053
C  -1.02161167081027315362 1.17902446668550231479 2.09388972914115356616
C  0.29223135763703222967 0.80404832081522559228 2.79817581832855699631
C  0.23891730634310429093 0.77714275864292359230 4.33150264218033864694
C  -0.14926458760839550477 -0.57401175304800888810 4.92255985855132127682
O  -1.10826629356972272689 2.60860099754094632019 2.06574439473829718494
N  -1.52434482998272935461 -0.97833922228459546666 4.54924170269761685148
C  -2.39414143764963283090 3.11775735802172215827 1.88543683473828460606
C  -2.33193085791747023450 4.65321618009602122612 1.89589820943092446370
O  -3.29495679077605840845 2.65470813375894953978 2.85944953640645138648
C  -2.04048787776035744912 5.18088048624313746160 3.31518116903303194931
C  -2.90405966584561703314 3.02340165798512572337 4.18050011151803957432
C  -2.99480818983987795434 4.54032179233068333701 4.34804365650977420188
O  -3.52982162026663326415 5.20374076912649297100 1.40383836821591168054
O  -2.12927987439433996641 6.58245172402129430367 3.35897769481464170127
O  -2.61981475244903627697 4.87217892163433496933 5.65841849937581820029
C  -3.76918615013341051778 2.23090093953883439326 5.16244512985852832543
O  -3.67823210058729799243 0.84795087394774593115 4.90049663813283942204
H  -1.86977517372216395231 1.07484613526666517025 0.08845077445375118530
H  0.77292607319930151100 -3.82632325998733646699 0.03334928385251129113
H  2.82782854634373759239 -3.73039534108095205411 -2.21528480380887282664
H  -1.54027719495965986773 4.98632030790660163433 1.21845971642631178966
H  -1.85243158182166078873 2.75167839032556393875 4.32980430863325871371
H  -4.02751464398807801359 4.87664678942967455555 4.15368893151798523888
H  -1.37479104128469398205 -3.45290621800751162951 0.27007804331386575658
H  -2.88017235209320210387 -3.16501802361880191228 -0.64311726638679678203
H  1.58380132402618256648 -5.73061576965934094119 -2.59774092629589503645
H  3.10063060452494232422 -6.16146040598986299841 -1.83082432040807163709
H  4.38005343394722679307 -4.59017469410480494219 -0.49837410986792840539
H  3.69547870582533111161 -3.04620288634290758978 0.00341647310402637579
H  3.10332706142278924588 -4.53967626917261046771 0.71807823937253867363
H  1.31872306647347592445 -7.50417536963960785101 -0.88281518108296064273
H  1.86340651044437288775 -6.39819490980046445827 0.37045456513959806877
H  0.35240646902880157221 -6.08830554042810323523 -0.50001830540766634137
H  0.92525531268407457119 0.24945176198669433143 -3.96992370457256837923
H  1.76502302933796495488 1.70574728952587539865 -3.44002119721880106340
H  4.41815723767601475913 1.81072453704474645164 -3.62351542738499254881
H  6.18321910442296651667 0.37084545211691238853 -4.65334340319769790284
H  6.41172890471743439633 -2.19088189068135275051 -5.73959254338045798960
H  5.07348986094387299772 -4.22794494984273772076 -6.16888788007455346474
H  0.49011845991019825641 -3.01846424732520235423 -6.24499523683132284901
H  -0.64266927329685885617 -2.45550311911843888169 -4.99206585581875295077
H  0.37105931345950743383 -1.27890858602676060762 -5.88257737829042870459
H  0.62732074349191058182 -0.17092936769550104437 2.44196965166678570114
H  1.02116522271159526625 1.55106146204182948622 2.48524269235262940114
H  -0.43118072267776946793 1.55073017423387371494 4.70270208738087713840
H  1.23354172838670361756 1.01509074080719940980 4.70891302961788493775
H  0.54340569419464168632 -1.33809112269580121612 4.56784469627733891173
H  -0.08078493566544775462 -0.51390247520455800689 6.00947800912733942624
H  -1.56404162216968267707 -1.17241212260657801103 3.52380662824952128886
H  -4.28221261203559055986 4.71788723631294892868 1.77013353470760259611
H  -2.82078853506537274853 6.85938836574744037478 2.73874663498050630039
H  -2.41081489535446102934 5.81670630224671025843 5.68305417695336689832
H  -4.80600449131069407116 2.57300420861655165794 5.10571931628613917553
H  -3.39570633930213938712 2.40288327585016059373 6.17229724550925329396
H  -4.19981314644984227158 0.66204086206904699807 4.10799564701312647230
H  -2.83460185775378459283 2.79222491159093877400 0.92913082533546420549
H  -1.01258637986767707773 4.91968759554108014953 3.59071002801845606811
H  -1.89717246283544849206 0.80628680489598858472 2.63751309515642784476
H  -1.79198054284234986611 -1.83450133915490209979 5.04116484167615919176
H  -2.21764193998716274692 -0.23792117833672188354 4.78460438413961597348
98
-159.7248889764 converged=true
H  0.99621147314478630808 0.13362277828531626822 0.49540140968807394595
H  1.13843605870148345538 -1.76688738932299038709 -2.75408673793666824992
H  0.28709518160503205708 -3.88689846318669962599 -2.93219819509645684974
H  -1.68475804015481234188 -0.75266362661463726003 -1.38852223820162024026
C  -2.13932765050459039458 -2.74881827685752311297 -0.89382946560417175785
N  0.23263652802631790140 0.58887305099642750505 0.00215709566501611806
N  -1.73544830737898925221 -1.38719610506944079908 -0.60207629937123330333
C  -1.05580009658414963880 0.54440116615275702117 0.66475496973171133153
C  -1.55566702118422117707 -0.91424095499981872237 0.63262739361989395181
N  1.39651813595452445327 -1.36176828851423881162 -1.85796613446993275076
C  1.32739810805765179325 -2.09576739283670931968 -0.74412252531116773735
C  1.64699218878638964370 0.07376823122056680448 -1.87306894750500241287
C  0.32775600410453337163 0.65579991672253856727 -1.33719242968439866459
C  0.75319528974188831860 -3.50848129853542900491 -0.91853831655492723662
N  -0.13240744981842850203 -3.59615411911177806914 -2.05606597925832401685
C  -1.42968251943838531304 -3.26063067743302115176 -2.14999086491013313704
O  -2.03061051056629215950 -3.34854251408658853961 -3.20954619230527260498
C  1.86869167439449368473 -4.57616156535252827098 -1.01369305352940619613
C  2.47983740536534869037 -4.80950834641244373557 0.37446569237539212294
C  2.92611420987540382654 -4.18452221874928032008 -2.04211653224840938847
C  3.50441796631575241960 -5.93901582171834974133 0.40004012256991844376
O  1.64690524840038632348 -1.68479685358823649821 0.36555243811363985484
O  -0.58817407001951471646 1.00712270872899445351 -2.06596681891262878850
O  -1.73095040934168986624 -1.58123595996363919269 1.64389257069766214769
C  1.91749904517191982478 0.54971640853961378781 -3.29922844103986623310
C  3.15395189687956456481 -0.03244728509450550691 -3.90325152418228071838
C  3.30055110019810182820 -1.24371835059713320426 -4.65024245028106353317
C  4.38975477136148395374 0.55334934478117503431 -3.88112684578855704487
C  4.66150853339694659638 -1.30610838788686778322 -5.05482909085778864267
N  5.29199480776548991656 -0.20665608532887913551 -4.56260969730459997606
C  2.43396120290190864921 -2.28487943030890106044 -5.02356818801881122027
C  2.95653177645834386311 -3.31845904097095356633 -5.78451123896267649371
C  5.16021783497461328238 -2.34520320532352188891 -5.83137420041648013580
C  4.29197977346305226121 -3.34750405803587502973 -6.19555538620312518105
O  1.12764515166584500250 -2.31450882140338398685 -4.56050187533516293570
C  0.11872552907862946037 -2.00676062826937817718 -5.51313698194579249190
Cl 1.93811536459476130290 -4.67001281227468734158 -6.22853703797156033062
H  2.48050709612323361242 0.30687153459900867736 -1.20376640308038673766
C  -1.00743034692493127480 1.07023847952371986558 2.11353536606249958751
C  0.22395087525820228658 0.54922946216231416372 2.86835241865065082578
C  0.05966790444353586853 0.48486712642387003180 4.39124909776105454284
C  -0.49644997848939953489 -0.84066844998436862646 4.89809575553588150143
O  -0.97338685130574698068 2.49956921429446188299 2.16165390788304323522
N  -1.86221227662106159073 -1.10579152143570369482 4.38917861795650043888
C  -2.21403375860132012320 3.11654818704909475358 1.95711839273528775962
C  -1.99912848988904956471 4.63974282954960060010 2.04940162856661700630
O  -3.19504434766822598135 2.64619411983024832580 2.83406156743812776000
C  -1.80810251678378453022 5.06392855233743066634 3.51308239429240343199
C  -2.96792902425491211815 2.97991651332710372202 4.19649270243803851344
C  -2.96221062294564330131 4.50279942107408714946 4.36537508253122208401
O  -3.10918696043825848463 5.35518551973014389489 1.56349856126526631783
O  -1.71786070678569835479 6.45837597659516315929 3.64176099836684352695
O  -2.78775831855935019021 4.81803122018169727170 5.72246012910295576148
C  -4.04141268605077286225 2.30074634569199920620 5.03698058725107866707
O  -3.73202538500581315617 0.92685306294962033213 5.17781495841839234373
H  -1.74220880429844449111 1.15552905488143320412 0.06829939399765913577
H  0.18122909296529113310 -3.70718767265706317104 -0.00520468309876892694
H  1.38823879376882164394 -5.50650681640296468800 -1.33799438698812100945
H  -1.09029417645860426944 4.88645029520120921518 1.48316749570134720493
H  -1.98368937225585106887 2.61191990059110512590 4.51434108569359437979
H  -3.91369602689106610427 4.91286415854798530489 3.99000192205877812768
H  -1.92219452797619627660 -3.36474283305383936593 -0.01911347870776771568
H  -3.21451025510502663707 -2.78681483593411094546 -1.10072801030146494305
H  2.94465871677675794515 -3.88572332907667838953 0.72169467405753107148
H  1.67610941297081650347 -5.06063464091762771346 1.06992666482935483430
H  3.61497419804286757028 -5.00788824064608473208 -2.20448086453963076892
H  2.47805540494634080062 -3.94159258399830347841 -3.00126909833421695595
H  3.49440441160516046537 -3.32263488830037223565 -1.70039397877050868502
H  3.80897000521615680668 -6.13881789038836789274 1.42452592147779255605
H  3.07949822922739713249 -6.85149086940133500434 -0.01345740987077565128
H  4.39321205752142596168 -5.68251399978659499368 -0.16929718986930808455
H  1.04324740415852268427 0.30761135083233309695 -3.90495989107124641393
H  2.01100275537275496873 1.63684134682640625158 -3.27303891302642124828
H  4.68147540483968160885 1.47921631722179358626 -3.42499128429699206677
H  6.26346150760423281412 0.01847194730990647793 -4.69784368180027112061
H  6.19258731218708202704 -2.36935626073627592092 -6.14038257517401664387
H  4.63238701953496612163 -4.17743746162209550477 -6.79304207377883262353
H  -0.82884184942284788722 -2.24470972821622716253 -5.03124661107111670333
H  0.15058149024224218304 -0.94661045805681154341 -5.78284759202420683977
H  0.22569485763927638056 -2.60701569820800260757 -6.41750730128310831191
H  0.48910123341209055248 -0.44019361914524129942 2.49381830821646310881
H  1.03661656413543590283 1.23438227129406108418 2.62873530419194123553
H  -0.56891265882680908117 1.30656059449683370488 4.73102333130213636991
H  1.03848234500079339426 0.62086893826991818024 4.85085060010351210025
H  0.15553154642423505649 -1.65469040326185812262 4.58027888529925686356
H  -0.52447432909988156435 -0.81609765086062857620 5.98791563556362316234
H  -2.24224804100814800734 -1.95381923118606648515 4.81615959555465700248
H  -3.22281293671915003429 5.20258614431405419509 0.61760385513757842801
H  -2.39852017490098123886 6.85371530240748860763 3.07741523901507552097
H  -2.45802693031839325499 5.72675900481915700624 5.77656731595661998568
H  -5.00616988202240165151 2.43296823543607798612 4.53607273437474933786
H  -4.05881010851092227654 2.79522403034304334213 6.01331263752627354080
H  -4.43202006965493922053 0.51714108173792738832 5.70284086161533387838
H  -2.61939497597369319593 2.87605742600437208623 0.95952960704742795706
H  -0.86090038410057678764 4.66003237446199491956 3.88646303075495769264
H  -1.94546320416177476176 0.75565647464465257599 2.58492984912637435713
H  -2.49478547407541517700 -0.31137409849615138580 4.60479485707799263139
H  -1.83421475484642870768 -1.25534222293110686586 3.35553560414789808775
98
-159.7248715086 converged=true
H  0.99387031574426210057 0.20604271022939940616 0.47446906531707644383
H  1.13936054831192357106 -1.76366102632636434500 -2.74516827200993951408
H  0.29339420065750787536 -3.88167982776534303824 -2.90172802769916282628
H  -1.70046954169793163025 -0.72231170851687243051 -1.41394301736806227154
C  -2.15570509412050492770 -2.71601996982554805271 -0.90617592921485634605
N  0.22365842320043471947 0.63674412752823195127 -0.02976355965884484867
N  -1.74961027330093199517 -1.35317037091611624966 -0.62378713080075243180
C  -1.06425235847962018632 0.58560393693740264709 0.63330685103000539105
C  -1.55602198302842475996 -0.87699250984854670854 0.60683015491156255816
N  1.39815551997584619492 -1.34568108117368390175 -1.85501629340354301512
C  1.31456527162389114061 -2.06130066911411713448 -0.73021673884593540915
C  1.64508971937301362587 0.09021191851038318221 -1.89142789092444774113
C  0.31854122616430913251 0.66838156529403458528 -1.37073027588726592541
C  0.73441637175670648752 -3.47360572950662271907 -0.88800248473429044260
N  -0.13652479515503751495 -3.57734369359361403795 -2.03522319399504203474
C  -1.43415498059876100889 -3.24919377705703560366 -2.14689220045433071249
O  -2.02731782721755848797 -3.36112401191340648410 -3.20843634810490474507
C  1.84414069534957247853 -4.54985389546878948863 -0.94765067063168972883
C  2.42567430261596372887 -4.76947493342793293891 0.45529627963351260167
C  2.92478530439615092007 -4.17938639078380003156 -1.95987519867406301266
C  3.42083937883847166717 -5.92307301047671863614 0.52114647415788972751
O  1.62498960786308588311 -1.63480413933504276081 0.37612386840903511143
O  -0.60425577676008335182 0.97884487780562645654 -2.10931096177306631745
O  -1.71972966021024742389 -1.54078250440738018234 1.62256646042805630081
C  1.91892214422422036080 0.54514270032093192775 -3.32394658446416091380
C  3.15467284379810353201 -0.05049544489793533764 -3.91596447888980714325
C  3.30244229151951129708 -1.28192846395435977591 -4.62887262180706660075
C  4.39057677635166321295 0.53523569881458121777 -3.90816675166410520958
C  4.66501937243513964404 -1.35792868172386849146 -5.02611616755346179986
N  5.29440028199433676548 -0.24430829195498846018 -4.56510943074948105647
C  2.43628096612265832022 -2.33098694951558282895 -4.97874435470195031428
C  2.96091455734730368832 -3.38905563199384296524 -5.70349223813149830420
C  5.16599489642253484334 -2.42216007025672830366 -5.76650797187089469986
C  4.29869823080560653494 -3.43456962131719834019 -6.10435082665733030893
O  1.12365607754060392587 -2.34390107807507375171 -4.53255647259337823840
C  0.13375540871622809691 -2.03690978554957791147 -5.50505737953441087740
Cl 1.93722155844811361192 -4.74772892123554335342 -6.11006473472778033340
H  2.47526892640835516346 0.33620581145617428609 -1.22269220895258423631
C  -1.01594536595906248522 1.11124697286460061285 2.08237759329393323782
C  0.22856064126597047670 0.60462700291462234681 2.82793576225257803358
C  0.09259142404122416847 0.52524222567181833021 4.35403828487115251988
C  -0.42768911813417037626 -0.81299711134888208441 4.86721498752041004110
O  -0.99854505987449515558 2.54241223425648410483 2.13545037162691597743
N  -1.79454549327724799390 -1.11243648226662106282 4.38137077446170941641
C  -2.23021593051655520057 3.15708393631171446714 1.91159736915305722427
C  -2.05926373741692758657 4.67991678137231836843 2.02360331056309661335
O  -3.22490989030779351410 2.70629739149389170194 2.79610512449682779845
C  -1.82966239044655654133 5.10346381341167809609 3.48824436889777889093
C  -2.90027563305714508601 2.96943405508227842304 4.15961878197348777775
C  -2.89555897530658423733 4.47714631104996119149 4.41565212834650733242
O  -3.17971955854894217097 5.34393566899848959650 1.49073337885329482155
O  -1.82153545611679423821 6.50325216245610171484 3.61081707911155280755
O  -2.58788859403093463030 4.70146421082712784312 5.76572375612299570236
C  -3.88158295445512413480 2.18866882141010421492 5.03667325904884233267
O  -3.87097481050713687623 0.81891661627968170833 4.69860345854339644944
H  -1.75433250983234589881 1.19213616940229449881 0.03619379142914638109
H  0.14865056110520630250 -3.65251695727772629496 0.02065678957110330533
H  1.36314979692893478713 -5.48072386413677481443 -1.26982359985339887665
H  -1.20149842113487026474 4.99173678428816813835 1.42064289756117911878
H  -1.88274869428220514855 2.61275099038713243260 4.35804126528379498495
H  -3.88636797404172140702 4.90049898130152161713 4.17815389703336315108
H  -1.95429981347836601024 -3.32419356423129208622 -0.02224854334648190823
H  -3.22779417140528135377 -2.75030438575191693573 -1.12814471367587021433
H  2.90687894310100380935 -3.85002647226015604076 0.79161502913359960143
H  1.60417122464316741492 -4.98716371456377416393 1.14102192702074467512
H  2.49743994962607729349 -3.94813161336770201970 -2.93130103732346647405
H  3.49154671139466721286 -3.31595582763422669359 -1.61928912145215697649
H  3.61194385858592514893 -5.00903087206000030562 -2.09631658798665476695
H  3.70413227539834011282 -6.10890602009210503809 1.55431907655193057849
H  2.97927187271956839254 -6.83290824450868328199 0.11948267167891711560
H  4.32440707748158637003 -5.70124873453570923942 -0.03931615656153205490
H  1.04445075845243917634 0.29689880496079562588 -3.92703627660941867461
H  2.01593059721115075433 1.63224677765847414612 -3.31374345927815072699
H  4.68130905457124413260 1.47408095954725881782 -3.47865710254427362713
H  6.26531100027920917483 -0.02060297462038623850 -4.70751461618479538629
H  6.20037476579226698448 -2.45803498389831487358 -6.06780969582492613057
H  4.64091593072046748603 -4.28301953581705419083 -6.67422873529027160799
H  0.24486886320988759946 -2.65476503540546193705 -6.39718363564159808732
H  -0.82397537309938995165 -2.25229122342921961319 -5.03312721204495083782
H  0.18595337125645988730 -0.98222175255411081629 -5.79232225454053395453
H  0.50429469702471196868 -0.37890182730509386344 2.44525972586714335222
H  1.02805389713668260399 1.30322179257505776917 2.58243012365621549264
H  -0.53689406142450035730 1.33467686803206553314 4.71951002171008049402
H  1.07962608319006037050 0.67254482740085430592 4.79247040984394523377
H  0.23757851412195324370 -1.61135105822059832015 4.53705983519037214791
H  -0.43660183584188322348 -0.79180694182155264560 5.95754928886470569438
H  -1.77620564164966721066 -1.25813208400847176271 3.34773119711772881857
H  -3.98641657478909250401 4.89412484337687914149 1.77929998647134524070
H  -2.43990104297517440557 6.86879265012852613381 2.95969410408803623724
H  -2.32835012413638686724 5.62789615531427056538 5.86782254124360402869
H  -4.88600637531330228569 2.60852434550065215291 4.93821781854962083003
H  -3.56342717214589344010 2.27741961978481510798 6.07598829721729849496
H  -4.36809085899872862058 0.71388244365690090021 3.87617552198388493068
H  -2.62884302027004190805 2.92514225563424412613 0.91072149546462544123
H  -0.84452672515767535089 4.75130381755824338086 3.81479242577373556244
H  -1.94462100970843976278 0.77637250449076145031 2.55898830596370085999
H  -2.14409147828607160591 -1.97146367692685831052 4.81289743203763009660
H  -2.46026833290877400273 -0.34380195648470829317 4.60660749755437759489
98
-159.7247941436 converged=true
H  1.04709591175948713015 0.34536587588765016443 0.50030648449350945128
H  1.06298958076663030425 -1.69424329155824193727 -2.57015442866011367684
H  0.57803035073894548646 -4.05096625160649903563 -2.54944215721666367358
H  -1.52068989505605456358 -0.89786673649373560657 -1.26764055947232323618
C  -1.89653846114216073637 -2.86280976616626237075 -0.60229721716504125428
N  0.24167384928305768454 0.71746551251244183867 0.00475076110119479478
N  -1.53410067602110400387 -1.46862657336476876146 -0.43336508176567956063
C  -1.02315396094180033337 0.60413106181154918595 0.70029036100503194717
C  -1.41239594759453468420 -0.88738370598203419881 0.76297503616067907650
N  1.44190803811080270336 -1.24784588011837627164 -1.74110341012653058179
C  1.50841875999992724999 -1.91212475694834749262 -0.58437268749264081880
C  1.64842294409467471361 0.19110743932705737125 -1.85798112669517534457
C  0.31370194489948899363 0.74979934029450423516 -1.33917205593986499146
C  1.03891439275543429055 -3.37078326944271289278 -0.62108420495886429435
N  0.15226659067496023381 -3.65258681643264271344 -1.72198043574863546290
C  -1.18097659676521593575 -3.49921002103266065575 -1.79522433733680975010
O  -1.80554955465806910020 -3.84893694308954525951 -2.78350794897850084553
C  2.25865820269317962854 -4.32100694198927648415 -0.61326554991312431930
C  3.07324958983822371650 -4.22269340317381480787 -1.90971735680144338865
C  1.79616291718386134058 -5.75055073470282707149 -0.33720870194969293498
C  4.49472208668279371580 -4.75303202728994556026 -1.74988295384897774021
O  1.89504253073764417081 -1.41565181329226930096 0.46699509763307389676
O  -0.62592820210009758597 1.03306296374668993288 -2.06510897225944312083
O  -1.55852517353072395068 -1.49118269845081830027 1.81770110871611700887
C  1.92724107261819632697 0.56593291317804372831 -3.31303248694069596425
C  3.10025677087244888597 -0.18209280569395303040 -3.85938097085775888573
C  3.10650864139017812704 -1.47202026872453517470 -4.47735737240818476579
C  4.40228047415089474015 0.23386681191633490462 -3.83438573045929498306
C  4.45586380062472464658 -1.76311580545209634074 -4.79717653933652599108
N  5.21382458351172850541 -0.70867795191195726012 -4.39493587149331510489
C  2.09314189160924790656 -2.39787922003726405862 -4.79836578645825539979
C  2.48881461921753111000 -3.58682375917692741751 -5.38914790863778847552
C  4.82326191782993429769 -2.94925301384821070272 -5.42469972902856500951
C  3.82640513475021659673 -3.85021131199348509710 -5.71041505093042367491
O  0.81602599803846853632 -2.06563173067252270343 -4.42336622140619528665
C  -0.27591673186590237599 -2.32842223150462679371 -5.29295015384645317624
Cl 1.33750658965996005456 -4.86850812861673265530 -5.72860722510403341801
H  2.47633896511886453240 0.48135726523274219302 -1.20501601857917117755
C  -0.97956886777077523121 1.20838280126174124618 2.11924619716496076549
C  0.29832822643349388159 0.80084340559525291070 2.86812140171098572949
C  0.17879070219708548262 0.80788745750883350638 4.39653177448536869321
C  -0.29407365642041977116 -0.51518923379612746594 4.98799337257034913762
O  -1.02314715581990345328 2.63755925739664265350 2.09470210030768155818
N  -1.65488111003242965857 -0.88062661102451422757 4.53189359932769075812
C  -2.29388859721397420088 3.18373107006524991291 1.87299130343311515112
C  -2.15104815937469950882 4.71788433571571985681 1.92510998998916993408
O  -3.25105369984052305909 2.69331202825847526583 2.76499946301138921356
C  -1.96169766187620342457 5.17973256682130500650 3.37757287660897320691
C  -3.03075614949950278287 3.06617946484119441308 4.11866531506465527457
C  -3.08074393922011369185 4.59083606742933625355 4.25702810207533577369
O  -3.29864962889799029355 5.36978311675227892863 1.43760220911847613756
O  -1.92642670970239060502 6.57871387872607993330 3.48024265255897002902
O  -2.89757018694159063088 4.93782646372016564840 5.60533294168727813656
C  -4.07241549992560347704 2.36356927716550613283 4.97983269259722050037
O  -3.71741096858584008089 1.00138344178427218800 5.12517548716416637689
H  -1.77135546279390077018 1.12740498532921695762 0.09439770712242015471
H  0.50254846498072902605 -3.52751127815903897655 0.32204590594201631948
H  2.89429285740883956990 -3.98948095646830935834 0.21450629655687014630
H  -1.26090112309545565594 4.99329685862445860067 1.34265339296219909926
H  -2.03180602623831285669 2.74225614142193663270 4.43878447015726518288
H  -4.05230244479413848069 4.95772526079206787841 3.88878744269609333273
H  -1.66195196948861467767 -3.38755154937652536162 0.32694840850076312133
H  -2.97080655843263841120 -2.95322387245685069601 -0.79762008879261991900
H  2.58354287654094605386 -4.78438633524957168675 -2.70797077774283678764
H  3.13576408458436484139 -3.17916223098180328321 -2.22358169780178194230
H  2.64717332963174456495 -6.42437821584714807699 -0.31199730969333538955
H  1.28840161543591169568 -5.81322994403260562279 0.62209741477733560000
H  1.11378583276817844094 -6.09215655646084019992 -1.11226612208926822767
H  5.03824847698083733150 -4.62620310693972314198 -2.68290674748096469315
H  5.01988235046768416225 -4.21004393604099558246 -0.96751748515257107730
H  4.49782393289326165586 -5.81011792316415665027 -1.49785274217812691688
H  1.03382328826809266609 0.35078821361357709341 -3.89946530222638187979
H  2.11720263900921157330 1.63903133276961465725 -3.35870773977002023969
H  4.80506975877433539779 1.15333689670645545000 -3.45717265897808312403
H  6.21094259777246371357 -0.63023234760382229602 -4.50523789721668954655
H  5.85009916733532353561 -3.16122065771022153768 -5.67452689369015939036
H  4.06214332560190793942 -4.79167830057498278507 -6.17997270538293363984
H  -0.94495841167435545849 -1.47057981491077627290 -5.20672582647302562009
H  0.04990650636931523443 -2.42570334711302981745 -6.32807142558831436929
H  -0.81234571120469767358 -3.22721834489017833647 -4.98131583445127645859
H  0.61641479837909129991 -0.18878989568430382118 2.53788997296678964233
H  1.06159654034534112199 1.51981982819179028965 2.57119352563341596607
H  -0.47863190451622300570 1.61643288552824682114 4.71335589284124445442
H  1.16260501380654512893 1.01459212964395417700 4.81803457385744060559
H  0.39247223700079680864 -1.31040489098332813001 4.69579428282965949393
H  -0.29610985114382532002 -0.43369691073433186412 6.07548416130789181722
H  -2.33032588191508693853 -0.11395838210604736229 4.71742498104715579643
H  -3.40947921821253707719 5.19967123986852453044 0.49442007406843896389
H  -2.63946590240569056718 6.93513978258302543622 2.93040848851370938632
H  -2.59765525128081398165 5.85795563996130219664 5.63855875215637425413
H  -5.04736547639418198230 2.46151066397922146933 4.49216091427707020500
H  -4.09217677369021171074 2.86425251089061383425 5.95347971375295248464
H  -4.42586177932069002594 0.55691766813920029477 5.60828152753668707220
H  -2.68652943601606652990 2.89533492841014616914 0.88311427664228669965
H  -0.99418603188020848727 4.82143811579270842316 3.74488160001030490065
H  -1.88829732124265547988 0.86546094786332550264 2.62660801140042821089
H  -1.64373431616647769360 -1.08570035076054449696 3.50774553083615447946
H  -1.97713211203356675760 -1.72209295738398004971 5.01492701239681082370
98
-159.7247785526 converged=true
H  0.95863613799334590482 0.30999709160129695906 0.49928169260519411621
H  1.21633546086943766795 -1.76788598523959339381 -2.65407799892241547113
H  0.30719289167210972469 -3.85709976367571805156 -2.79112176658269861562
H  -1.67671943690186897591 -0.88381854802552473060 -1.19400989027501824857
C  -1.94211025316256713502 -2.85821955826331164374 -0.50028135334826373537
N  0.16139020603490661365 0.70170076918813495404 0.00465987105809504212
N  -1.66428999891219864260 -1.44193588465646005403 -0.35060119822064939044
C  -1.09442412900689611810 0.63768844007447378353 0.72399234705624371244
C  -1.51215592175701218913 -0.84400027186494486209 0.83166725553367459867
N  1.42075529102861297659 -1.30422382744913223362 -1.77203070512884375276
C  1.35762689104085665370 -2.00733692435184485348 -0.63919603281374537396
C  1.56333459895582849164 0.14232530246208219271 -1.85987197562633355119
C  0.21502659439050536561 0.66982203573202503399 -1.33832999044373135433
C  0.98042962356561424997 -3.48191476808333177928 -0.84441938230873681004
N  -0.03524098864229044392 -3.61671709929047668908 -1.86629716294895664497
C  -1.34943580671821572459 -3.34515990813698582684 -1.82267627860128333950
O  -2.04928424720866386721 -3.45717229927384561705 -2.81753235189516004766
C  2.21489427677515227089 -4.31981998927785060260 -1.24145582190242098619
C  1.83907022574285727856 -5.80801879230458961700 -1.28612743606918011885
C  3.36546592232770835906 -4.07266877435561980292 -0.26858456822012660714
C  2.84120940783315356626 -6.64652971895963240456 -2.07187194462942558815
O  1.55949446325740082031 -1.54482438850667391783 0.47667015845612059621
O  -0.73712671564810472447 0.90326588740992019844 -2.06685596461706477811
O  -1.64941175929683381263 -1.42075131350866801228 1.90186164689378323089
C  1.80649857899237109571 0.53899223423350428597 -3.31629655960065639064
C  3.08288746787815037820 -0.01924118301964589106 -3.85999888963448434254
C  3.32978310556191825498 -1.29800152933156720536 -4.45390189960634774735
C  4.27785328204941261987 0.64638835020001206288 -3.88122468737676751260
C  4.70608681005343321146 -1.31784591936416606295 -4.81116185622582381853
N  5.24780810211017190170 -0.12578569017864454915 -4.44515276408064252678
C  2.54638395916934801022 -2.43055716048110692640 -4.73410918635999511395
C  3.16074493605101647375 -3.51238974228608880068 -5.34236334502568954719
C  5.29945252071623329471 -2.41044429208214783245 -5.43276344079626749561
C  4.51267693234731481766 -3.50715118947995208032 -5.69610242645897191238
O  1.21494724999349279493 -2.48905492555615159844 -4.34763225160785005130
C  0.26345138077699725709 -2.27503844876831573529 -5.38154037905019144716
Cl 2.22982932504552033848 -4.95486251692130519331 -5.67251105582209902423
H  2.38369436665208178638 0.47079518095543848588 -1.21405966076183924329
C  -1.00902320719900551182 1.26348838505503602292 2.13047363476053819298
C  0.28108056694692723498 0.85100135372402929690 2.85500105594882525040
C  0.19791987305009189901 0.84422563542082040833 4.38664854036112483726
C  -0.24248708323331197301 -0.49120959142789705210 4.97762296569621831566
O  -1.04284104614018824364 2.69484785465495990664 2.09990219963591995267
N  -1.64157986240466713390 -0.82805752343020633255 4.62764409860738723523
C  -2.29404107637610232828 3.24820352023221570192 1.82157716504609901165
C  -2.20475992674905363344 4.77866876591039524413 1.93360059468638478819
O  -3.29976807735087884765 2.74339176522319672102 2.66112368669418852818
C  -2.09710076211691509585 5.22372253607068781633 3.40610758066597441029
C  -3.07023378907504529423 3.03133914239383361888 4.03672525658142689053
C  -3.18275199992802537707 4.54061021778106521651 4.26611295155120284761
O  -3.31717665037755571333 5.38774422064898317331 1.32274381781526706447
O  -2.18387211084188326282 6.62207565631068995060 3.51395777701731359954
O  -2.98768678918981755999 4.80081472695390232275 5.63164793599765722831
C  -4.03250712202243200011 2.16957217273680091907 4.87062504456031852840
O  -3.33732576897806287874 1.22440949631372220097 5.65289365972352886303
H  -1.84118853939928661667 1.16274372508194701048 0.11860373458604146768
H  0.60221510316753801284 -3.85012909415001303159 0.11560047050713659345
H  2.52589827747068218500 -4.00353903505963870657 -2.24385295188242350761
H  -1.32403192711980866036 5.12864472927570247407 1.38724717977604505847
H  -2.03925206425195471027 2.75566271597242451463 4.29709212671779283710
H  -4.17929570071370726225 4.89214063271052435056 3.95055433014485135601
H  -1.52627983243948617265 -3.38111593968341672678 0.36266205522753353074
H  -3.02285819401810407214 -3.03233863854663177051 -0.54279662385818294723
H  1.76689641060587776522 -6.19117988006282615743 -0.26623296634315418707
H  0.85845469752520053852 -5.92075104757342796091 -1.75263368880863046328
H  3.06981830776491992907 -4.33497552353414938864 0.74437782435994970243
H  4.22582359998885692676 -4.67460118963936110958 -0.54451705097205549411
H  3.66702974049111141142 -3.02909375045611728439 -0.27776165303271621587
H  3.82752769897808331478 -6.61852337972179327608 -1.61669310722006320802
H  2.51529570347902398098 -7.68364493416448102181 -2.10663382236403284864
H  2.92401247396637087306 -6.28167993516961598033 -3.09321325473248398552
H  0.95026323079809316141 0.20493245996858344693 -3.90400793114189159638
H  1.84051661786497455786 1.62831171822709785957 -3.36939226381418999168
H  4.49413518928482336179 1.63774680703715524999 -3.53364686903120439609
H  6.20641320110806749000 0.14803259106428079406 -4.58460119157776002652
H  6.34307993762647459590 -2.40367667517473204697 -5.70221271835921861282
H  4.92870353424975782275 -4.37977648603920677317 -6.17261303699886099139
H  0.39148516524963306029 -2.99214523941109256100 -6.19438621617326923285
H  -0.71346668612761909856 -2.41825266932164151257 -4.92167894247778558992
H  0.34607021271780030736 -1.26086950073865144972 -5.78305601883397280005
H  0.58512208722465497424 -0.13947438239692722117 2.51456311590653269761
H  1.04085499740410303282 1.56780876952712278083 2.54475157179930988605
H  -0.45702424167824279300 1.64344031388667799476 4.73033427130378747449
H  1.19147925610519500594 1.05608816134972216538 4.78159076147239137100
H  0.40811177601096337852 -1.28267643220924654202 4.60425175272863640430
H  -0.15270914262468909817 -0.44625058473759759980 6.06316863775291725602
H  -1.93351093719173872110 -1.68478803091290485483 5.10432332406674404979
H  -4.11799092512069186967 4.89261676890087571223 1.54557806453982604644
H  -2.77567405303692282814 6.93958334935352283424 2.81495471255851192893
H  -2.79301651166648357005 5.74222717659193371276 5.73792401694040599125
H  -4.66657425822784066582 1.60913480335745529004 4.18008548329393647691
H  -4.66129878590030610752 2.80838192757067517391 5.49271069346701601432
H  -3.04032260373249529906 1.64761860351595545993 6.46906890912511922664
H  -2.63397132085035323712 2.99614741950502416756 0.80376334083949085851
H  -1.11503057371194214120 4.93626397001159045175 3.79874454034195974117
H  -1.90613784672320396574 0.92450748419263772959 2.66136848691263372402
H  -2.28763456402112241861 -0.06309057940213169680 4.91324330097427175446
H  -1.71144381231116438080 -0.99941037489335105004 3.60077604253788363664
98
-159.7247758612 converged=true
H  0.93436288511369192111 0.24696019711260380758 0.52704310719799585261
H  1.28948682515634160950 -1.78000640145670785408 -2.63491243758244531037
H  0.49164786359998546850 -3.94571433740064714257 -2.77534888263035828260
H  -1.57973198748625032195 -1.05207119592214182191 -1.17425922794554349338
C  -1.75932083829943586295 -3.02782182290641843636 -0.45313393831264564549
N  0.12880978126501821390 0.62798053879108239883 0.03607715683991678107
N  -1.56484443228835790052 -1.59564685654001792159 -0.32213329233491322379
C  -1.12820736563160339827 0.52024041644702068155 0.74761720831499134388
C  -1.48750366128204447591 -0.97595997340623985572 0.85563960427000174125
N  1.46670652808502222086 -1.30910085965711897593 -1.75092266205832203241
C  1.45705765183206681357 -2.02476463597146949525 -0.62457582214150997313
C  1.54925377890541904335 0.14198326478958317454 -1.83473438372910258032
C  0.18584518852588413629 0.62210197323369897937 -1.30749940933459174452
C  1.18611772649894819942 -3.52244464570899573630 -0.84573274541120779801
N  0.15796654203077131751 -3.70848581582322989192 -1.84716609323894997985
C  -1.16467361075213493571 -3.49132982418195103591 -1.78296068109342287222
O  -1.87562387804006669434 -3.63675148419503635466 -2.76615346520537386255
C  2.47742926527657081337 -4.25742310737616058702 -1.26949497557544055404
C  2.38483057908932272184 -5.76776426686678256317 -1.01067589087049558572
C  3.68990353239248225492 -3.69010187663605115915 -0.52845133263501353760
C  1.35087901114584174600 -6.49984795746684884676 -1.85979353468785624237
O  1.62490189154502462365 -1.56175943515137927164 0.49650614896306805024
O  -0.77022000110451904753 0.84643385933338244342 -2.03337948228330001044
O  -1.64279354051552339833 -1.54811229858441534724 1.92626861016829509232
C  1.77101710189674244056 0.54992942966022861917 -3.29193312725322728696
C  3.06783008277388935525 0.04521806309791004397 -3.83965434123536564215
C  3.36794272902593583296 -1.22536663831728520613 -4.42706167465855937593
C  4.23319641501693055829 0.76112966359102851577 -3.86776627820679319569
C  4.74352592182848198377 -1.18933926026981628965 -4.78548306711105819744
N  5.23404478734106870519 0.02749733984287722199 -4.42910017940868083741
C  2.63345664378616373114 -2.39165930843273955020 -4.70044848183251318119
C  3.29510143134623145755 -3.45334018499520567502 -5.29436749415219409798
C  5.38372698469382626740 -2.26121358457665078134 -5.39668377043114144698
C  4.64581559683494837998 -3.39444382391717791592 -5.64705194757009731887
O  1.30494671542567686195 -2.50306234408856465024 -4.31713934767071272347
C  0.34556645170746180806 -2.34644752426309599613 -5.35410757237324563818
Cl 2.42926252695801769832 -4.94041812111952083342 -5.60080980281797113918
H  2.35927185826945384761 0.50194517733813537319 -1.19233260367068139018
C  -1.06970629550744478209 1.15877928145869124599 2.15043773487255807098
C  0.20686699874356320739 0.74956296775518782560 2.90213730469237107812
C  0.10062651577547752912 0.75974661156852674182 4.43262774927288827342
C  -0.37307167730436674447 -0.55630323569972839337 5.04060593411150570375
O  -1.09498438428392041999 2.58917614487762248743 2.09205066583361576349
N  -1.74988255063177966520 -0.91082648577839342430 4.62458959948675918383
C  -2.34925209920078836845 3.14937042938180633556 1.85202841178825883262
C  -2.21733162304833530953 4.68002963484678602413 1.84187751857968229352
O  -3.30723566658083045766 2.74190820021826908715 2.79564514377485373586
C  -1.96427814707399384098 5.22021277639119762881 3.26388711511164775203
C  -2.95849261374337801911 3.12002492517020435514 4.12578386923093720640
C  -2.99352101066484488356 4.64269295321386543662 4.26167112263397473981
O  -3.36414825743531897828 5.27821758460625378717 1.28717504916766856127
O  -1.99040343412866715944 6.62478279570939232457 3.27627501683290889289
O  -2.66950758802677823311 4.98521136581238355490 5.58286652760820079067
C  -3.89888567658226969925 2.38258035032534332132 5.08127760355041857565
O  -3.85360978158674916116 0.99207771963341806476 4.84808347718082988109
H  -1.88742232544238697223 1.01854711548905130236 0.13404350809416012980
H  0.85370843532800011477 -3.92455233015707838362 0.11793456611262780054
H  2.62368391397216305094 -4.09236874748702827986 -2.34264722829612237476
H  -1.38098115793426101661 4.96411814531774719939 1.19657827617904932715
H  -1.92692114402999936651 2.80765409750120875643 4.32668060955107502963
H  -4.00030296150448450021 5.01674232988569546166 4.00976883367483161180
H  -1.29571775428107982542 -3.51511803198532346570 0.40656836870098483905
H  -2.82836170831065381037 -3.26707464781974366019 -0.47031799238953098108
H  3.36528966047763056224 -6.19990289194621446711 -1.22202210744024708511
H  2.17487653423647175899 -5.93996301432000528564 0.04708081416747703085
H  3.87282532400401224848 -2.65679933340438134692 -0.81089719048314157224
H  3.53574239577137694468 -3.73236028531587304968 0.54678496565013412489
H  4.57739454408481272196 -4.26746765819095585925 -0.77294959447451017098
H  1.51894385620778904489 -6.30760891457994610221 -2.91735663664731514899
H  1.43542265178424943706 -7.57239360345200651636 -1.69744610918918992226
H  0.33683210804417745843 -6.20203284741505189714 -1.60905955868801719966
H  0.92759634562136072944 0.18125291504572443868 -3.87760265334203602094
H  1.75918956552890248801 1.63975866916632528891 -3.34331486148689549509
H  4.40836070577229666156 1.76232127355289747150 -3.52520563560878041898
H  6.17976947814684240967 0.34069028126001427159 -4.57233389933111045167
H  6.42631692133640175513 -2.21077746181141954196 -5.66596861120091865871
H  5.09976245910114389659 -4.25409097392037605090 -6.11248922428449947830
H  -0.62309399873335880038 -2.53247256079693761066 -4.89232446696673228814
H  0.37918479407733990394 -1.33370405948180037470 -5.76615992706921520750
H  0.50916395905517908282 -3.06518356086664622850 -6.15898515171061067264
H  0.51733681735375069977 -0.24311455648374230565 2.57450426989071212702
H  0.97301482516860038352 1.46250712024443996206 2.59871391510959437454
H  -0.54330788160563270317 1.57395309389885817986 4.76121971133979471347
H  1.09210991318225247859 0.95828318683067603700 4.84012358856362734372
H  0.29605261947070515838 -1.36035286878128314214 4.73209966645070334579
H  -0.34271500092190010367 -0.47071844592153616604 6.12747680204377953572
H  -2.42145790977222397089 -0.13711186530787272675 4.81050679749809972918
H  -4.15602475229507017929 4.83415701943422160269 1.62197038439729235293
H  -2.62707488117773113601 6.91925102733697805490 2.60738100053943355761
H  -2.44519773719760191710 5.92616103056661280846 5.60523392205693493651
H  -4.91667720197732815990 2.76629739411098274360 4.97180823402664007205
H  -3.56424095696694420710 2.55805380287480543799 6.10403536497704646280
H  -4.34396932690198234184 0.81101072288181508263 4.03467283416721667066
H  -2.76364784809892327644 2.82706119162759650365 0.88308283250442309864
H  -0.96315756169764865646 4.91856499122858981110 3.59209088536930609692
H  -1.97540515017864293235 0.83297331401938201623 2.67427912502596809574
H  -1.75591683951642374417 -1.13608473314604863091 3.60468397941059137679
H  -2.07205080200888813735 -1.73896764934093361887 5.13064301133657885146
98
-159.7247557398 converged=true
H  1.00965614126191538524 0.34828283354719880016 0.46953292198905505206
H  1.08993148177577303670 -1.81952697025088472316 -2.58973955879628103816
H  0.40271793343992068337 -3.98624517940277556249 -2.56677666904696799577
H  -1.68448533344338624573 -0.82031550967241906314 -1.26105220233148451747
C  -2.05394584223505827225 -2.78843897147026131833 -0.60159858847119063174
N  0.20393185023370757891 0.71343858885350430743 -0.03064338144272395204
N  -1.68806705323762096249 -1.39572630938279296231 -0.42862884352668295662
C  -1.05490386432398719485 0.65008741331579222855 0.68427294023045293070
C  -1.49531778417355032396 -0.82715586123715212352 0.76259079277808383690
N  1.38706349155090702396 -1.33337978159034786785 -1.74676983685697528870
C  1.38742890939375485004 -1.97153459409790032808 -0.57345659414310845570
C  1.58481608916984084701 0.10291649634043109618 -1.89654876340358802267
C  0.25548784884345271395 0.67310185506813657863 -1.37412320243656949081
C  0.86472095523369718606 -3.41372964080127605513 -0.60336965694213595679
N  -0.02658768500333116847 -3.65400121819126111333 -1.71074179721882813077
C  -1.33833302436690781967 -3.38624895995233776702 -1.81578139603806709701
O  -1.94777884076085605614 -3.60036292763248333415 -2.85214391464543037813
C  2.03730090444897760094 -4.42122247164142478937 -0.58056161878867695858
C  2.88503867985469764079 -4.34790224549634984896 -1.85621968953328320140
C  1.49616403464048164373 -5.82861431503684457311 -0.33585903407666212184
C  4.25124601432634019460 -5.00812636481986839243 -1.69798427584465683182
O  1.73955538617493665754 -1.46263098345388931065 0.48443027933923166195
O  -0.69750811382439092956 0.91194180826938497919 -2.10001788058643379387
O  -1.62100069845209238117 -1.42668338475222800099 1.82248743469321916599
C  1.81448398848391834193 0.44920640525217769845 -3.36669364238352075702
C  3.06305999381471050214 -0.16073674655912673082 -3.91741458266350006667
C  3.24617275726253939894 -1.45352819980580161285 -4.50289307269807803635
C  4.28347745583325423269 0.45510798925682438565 -3.96467318696358805852
C  4.61321551575231669773 -1.53392937092455072801 -4.88342460791702670519
N  5.21049943317424357758 -0.36251472588506927774 -4.53760376341483784302
C  2.40838487928953615125 -2.55454286164771326995 -4.74955395927967582992
C  2.96747500109213246944 -3.66793994905201836687 -5.35546848883811943409
C  5.14879370155001137022 -2.65702607516077371486 -5.50265381454376445447
C  4.31081716136613923851 -3.72205203579796339852 -5.73626735137334797798
O  1.09352065773816309324 -2.55149897217498011770 -4.31369233397515827733
C  0.10020773103171438934 -2.39299300493144873059 -5.31759264313976487415
Cl 1.98473849750704478545 -5.08696353854954796958 -5.63526454421833733477
H  2.42473330973483003348 0.42131524272667186803 -1.27211433201892876177
C  -0.97261990830961919663 1.25364694728686920655 2.10099867315844690552
C  0.31349401139863308785 0.83046104927576014365 2.82657859421442703152
C  0.21708035955586951760 0.79155113655022490970 4.35695448159472320526
C  -0.22872464309458243048 -0.55474702858638269554 4.91849323668532267817
O  -1.00704830286823088237 2.68564447631977243347 2.08798234923943226704
N  -1.62739295867549027541 -0.87963359019028231067 4.55529032788504117946
C  -2.26359968238295872212 3.23722149616614407464 1.83122978263805258337
C  -2.17523072209046697267 4.76877822794286654329 1.92227285953548210351
O  -3.25072027693600906773 2.74007353046188573131 2.69712040878476821959
C  -2.04479510488095694853 5.23524795824053423843 3.38607550797437628631
C  -3.00143454812567878065 3.04996564219469012968 4.06439110371295431179
C  -3.11522752789489532077 4.56268272462995394534 4.27314653878308892132
O  -3.29849032777282902273 5.36685305488892261394 1.32038177275999046856
O  -2.13164234343592173815 6.63500635887717660211 3.47431712114128643520
O  -2.90152953590845763543 4.84529010899314283023 5.63163230343824672275
C  -3.95395724931067071850 2.20208896072942117428 4.92244746746317041186
O  -3.26266096601715993586 1.19273742624472456342 5.62460932766540278038
H  -1.79244595317027322068 1.19436575693903002104 0.08427551289947277091
H  0.31421393794913743402 -3.54122665045901419134 0.33573018180325758797
H  2.66938790631572286927 -4.13231245446978689984 0.26599243959158497264
H  -1.30444383433521804427 5.11230637842576562946 1.35627297919870293264
H  -1.96626606878013410196 2.78014727100067471355 4.31393908163551831336
H  -4.11755107049124813301 4.90626196532129732475 3.96782665346684870755
H  -1.81248128131536656582 -3.32194189362594149983 0.31981843082898409047
H  -3.12897345966841911036 -2.87436237052356746702 -0.79349770561892229992
H  2.36173937511621057084 -4.83222182103797148756 -2.68232074225022554259
H  3.04518116182713116658 -3.30254104499162837172 -2.12595906260320521852
H  0.82981541650431700496 -6.12822307122040221827 -1.14145648899475671278
H  2.31124104140362796045 -6.54386812851268206970 -0.28297626325529634528
H  0.94784329031488412376 -5.87344643406733268876 0.60187659298120432805
H  4.82611599782118538826 -4.88062575229766171248 -2.61230000421714647629
H  4.80421817062966294287 -4.55533090588286704303 -0.87818040737237446081
H  4.15755946340527327010 -6.07352443461959889959 -1.50557431539866759529
H  0.94051388226768684042 0.12279390621509089776 -3.93188115514913194559
H  1.87722906136310152547 1.53552437617429404781 -3.44897710855468320190
H  4.54774236443667412289 1.43945048031655753462 -3.63051349475572981973
H  6.17718049569213611960 -0.13136810609689369977 -4.69528343995335273320
H  6.18722992392609594248 -2.69800126578597199156 -5.78882657796275790218
H  4.68142251865420977452 -4.61931995906396686280 -6.20511500438460217310
H  0.23687581463581638963 -3.10475923709630796665 -6.13282125478680395503
H  -0.85244287795830153698 -2.58608019266455313456 -4.82606416746195154843
H  0.11726295232429888304 -1.37692071979794672387 -5.72414795373071960682
H  0.62649959282308997910 -0.15093804872907085057 2.46832326115597666671
H  1.07333160106783509491 1.55672990674437183856 2.53893133481374322358
H  -0.44209590081485183877 1.58289878964277885842 4.71012905303132090040
H  1.20702688329499241426 0.99588663500491103608 4.76456393864518812364
H  0.42254899794333111718 -1.34013382736308717114 4.53354498719011189678
H  -0.14384148404570792912 -0.53125877859339831755 6.00528033216100975977
H  -1.69160349050062408516 -1.04031030252445866324 3.52657863185133679806
H  -4.09652697068525917246 4.88116568546757356728 1.57242545985381920737
H  -2.73278468744130043078 6.94374319254597072160 2.77915384183800773243
H  -2.70327737899800935040 5.78782858163600710810 5.71984425811225705161
H  -4.65695923914094755958 1.70261506849459864910 4.25238686606710381000
H  -4.50781473949136390900 2.84690247183652722640 5.60617880036930316123
H  -2.91393501822933309597 1.56250799718369481894 6.44606400569722115534
H  -2.62511264175014913391 2.97408553115509910469 0.82379831879737663858
H  -1.05626249008387906869 4.95521217128689972498 3.76796680088999247360
H  -1.87232278416475850236 0.91075329168405894098 2.62524837274189204450
H  -1.93071764460531225538 -1.73738155078113631902 5.02298479342788883883
H  -2.26743205359502209006 -0.11037441231721950574 4.84264037150444792701
98
-159.7247472521 converged=true
H  1.01949894422286768680 0.32877624748485184680 0.56561962521182584940
H  1.28725626023586503521 -1.72575634889047413445 -2.60632723152669987243
H  0.21143020065720549705 -3.73023838321149581176 -2.82188993700418100374
H  -1.71565009442930072048 -0.58593196154448257129 -1.28080275710721935845
C  -2.06326296551319332551 -2.56413573926842897066 -0.63495136202860757990
N  0.30014951575456583210 0.81317618284261317108 0.03356246422570323407
N  -1.72276165061203068163 -1.16571855606832275321 -0.45194856020524731832
C  -1.00860371012437277649 0.84584242908055151666 0.65921167742494723996
C  -1.48505723342581030799 -0.61862529338736815809 0.74155142307973809235
N  1.47871975712647341084 -1.29179139710423962484 -1.70660449897696375743
C  1.29295260553983393237 -1.99922965495985782702 -0.59083036347394246590
C  1.74868375773521123051 0.13783087053749060180 -1.76136123648720066548
C  0.42423391306133395595 0.77457735473216238198 -1.30685361436052183137
C  0.81022455384132086031 -3.43534500086094141125 -0.83748945555318321521
N  -0.15812797551787399764 -3.47220973518207687292 -1.91233939763130744716
C  -1.43984880230630762910 -3.07425387753900336563 -1.93507935652464313492
O  -2.08956285049321976999 -3.09918628511754734589 -2.96946130896057569615
C  1.99079178889248464834 -4.36719304416224041177 -1.18456503869385287864
C  1.49799863651972620104 -5.81959691765429543153 -1.26044142054538443887
C  3.11049750648863376767 -4.21920369868259825807 -0.15700105881638054539
C  2.45896879816186375578 -6.72931875687697012012 -2.01784611530499580212
O  1.46469831458303101357 -1.56431769069265125260 0.54102467407414711609
O  -0.46190841773741420084 1.09149130249226233857 -2.08409592050285974452
O  -1.58157126613745679933 -1.23493418518222353164 1.79384037424219822121
C  2.10314571524817495174 0.52949812135798834944 -3.19641093836760203928
C  3.35581659981856006425 -0.12957322697354406449 -3.67825086098474995921
C  3.52664591166050689353 -1.41907375585321782197 -4.27591105288170414411
C  4.60241079898395621939 0.43077177730019039492 -3.62042977193161830129
C  4.91494205725064059465 -1.55425021008322339355 -4.55265858910237142254
N  5.53404344230976530383 -0.41712429075644508192 -4.13808974045976807332
C  2.66727505062315239925 -2.47791799626051201244 -4.61623255271127330701
C  3.22302893688126390614 -3.60422383229808929173 -5.19969498429316168142
C  5.44926654483366323944 -2.68904226572730564726 -5.15175383908755879503
C  4.58897782412512000860 -3.71250402410889535076 -5.47360688472881395938
O  1.31631021384596214041 -2.42598749559707727030 -4.30376920525198514156
C  0.43750703979742905370 -2.14735935594641524915 -5.38563522762159685442
Cl 2.19602541339215573402 -4.96218590491405020515 -5.59683033502160132144
H  2.55832359583359769672 0.38585053253445472654 -1.06758930814311381319
C  -1.03429822517012071081 1.54994095622383576405 2.03446393899017641260
C  0.32081994260781188100 1.62591409282118459778 2.74998950978661405031
C  0.88669581898516958152 0.30691678426949603464 3.28512409224072055025
C  0.29962378185279742171 -0.15296836117579670766 4.61788077943097974298
O  -1.47980457332565928930 2.90561696701072724736 1.89972974897373325653
N  -1.05978903995059181575 -0.73944881147238250563 4.47584377131447030962
C  -2.86388190852650836860 3.09884785815388719143 1.98200354358067487581
C  -3.10230080559986509670 4.62211573072379433569 1.99316519336409991858
O  -3.42653205212793121603 2.46943437179726155151 3.09357362507089339587
C  -2.60989335359016783045 5.20683147405855351053 3.32717258737058863005
C  -2.92461346074420402985 2.95308146404318394573 4.33676436215672200802
C  -3.24788917190835801918 4.43803262958842292818 4.50093038666022327021
O  -4.46665986547080073876 4.94330398753007571599 1.88254612939089471801
O  -2.87806781153972490728 6.58029848821433827055 3.42589528553587374660
O  -2.73341189930242478567 4.87339078720617902007 5.73232311406676409149
C  -3.53678660832274971426 2.07939405522133524684 5.43558301423709266942
O  -3.35621468899292585419 0.71187054537757932238 5.14321901855719687546
H  -1.66858259418590360035 1.39440132589229381921 -0.02242153815788765214
H  0.35377622434833932985 -3.78342358219124363927 0.09569095764201800136
H  2.37348258814575663322 -4.07187161120026974714 -2.16833372558253056894
H  -2.51923971676552094223 5.06568426787198688999 1.17433482987180415336
H  -1.83152291902344455110 2.84875607696688826209 4.35535918978574887461
H  -4.34015737525691136511 4.58066147345900898102 4.46034198515634550120
H  -1.71617034347337593658 -3.11535389669821149994 0.24029531467531389799
H  -3.14873844417843917753 -2.67806989840654852131 -0.73004429079569277405
H  1.35585471264370793776 -6.20438824867042715283 -0.24852631110564771255
H  0.53001822444837687343 -5.84851305658823150679 -1.76461391043352322505
H  3.92606538448923902962 -4.89627694239820066002 -0.39181785745230535145
H  3.50375097457077178120 -3.20649140630060447421 -0.15146197336689493085
H  2.74422982261864589759 -4.45122036537488163788 0.84008372752545434903
H  2.61328070966354708560 -6.36116409082785860818 -3.02973322527978483620
H  3.42498623590673645367 -6.78766189857394053320 -1.52366283653326450853
H  2.05089744861969069945 -7.73564839686669802887 -2.08069748285254352282
H  1.25537627234604043380 0.27573393607671575767 -3.83443124862117024065
H  2.23120242957727832334 1.61252524323006185547 -3.23002755641777472562
H  4.88325920928617573935 1.39575843070751437480 -3.24575269613495365206
H  6.51949175363202915179 -0.22740467891378948750 -4.21392420865401007291
H  6.50382060244402815385 -2.76965302136014601686 -5.35985920031379681205
H  4.95688464789340521577 -4.61529539425451851287 -5.93329525301532889614
H  -0.56950320930487863258 -2.20902098171674010629 -4.97489110367850972949
H  0.61946875552980840141 -1.14644306037183651981 -5.78734346682035560860
H  0.54743644077732767084 -2.88006438908822204326 -6.18694677645630530805
H  1.02775850329181883680 2.08281910143916659806 2.05791600086798842639
H  0.20533386923575869254 2.32867819991880864450 3.57726130141013110020
H  1.95457069095462387942 0.45787358786859583271 3.44530658473330575475
H  0.78546465035602697213 -0.49331601747091680110 2.55245719896025713425
H  0.96401219329072052044 -0.91404711888809930809 5.02706018748141314489
H  0.25999446720111440978 0.67855282648836356962 5.32181830743976025389
H  -1.81903362994262618457 -0.07383200631308556305 4.73737891587235715463
H  -4.80331844201341517930 4.70038611556790719703 1.01159111737760643024
H  -3.78972490839626985348 6.72658875885246132498 3.13427551730246900519
H  -2.67153694958898624279 5.83900150142739438053 5.70743346350493929720
H  -4.59793219235231731545 2.31782316337036853326 5.54509010744655306269
H  -3.03007184173029076035 2.28782553850009273688 6.37813874856938145541
H  -3.95054988173052468170 0.48619670663884845263 4.41394111301372493728
H  -3.38723545943498338673 2.64300315986407552415 1.12355686275903887683
H  -1.52135095955023103009 5.10222291550233286728 3.38127371035121315757
H  -1.77120525621160984642 1.01756229420202681801 2.64559970310996916965
H  -1.21927108874340639488 -1.03090260878975903402 3.48652836572511803936
H  -1.16663579152939012040 -1.55874686779329008068 5.07657418864484721865
98
-159.7246677365 converged=true
H  1.08852873700364738419 0.19573434110247883710 0.44663628497580698529
H  1.22781994908795533128 -1.74681426260386540861 -2.78690474077274608078
H  0.42805158424557510077 -3.88188274577992320502 -2.93927100576354716210
H  -1.61691694242625594313 -0.78317773745743279878 -1.39379290382615539379
C  -1.99966737015263040789 -2.78961608838420582757 -0.87816492750362351583
N  0.30554218058336984898 0.62130481779151636168 -0.04255324554247329194
N  -1.62929000683354985313 -1.41510835110288102356 -0.60346434366988166431
C  -0.97356845908876632478 0.54290161237362788427 0.63564670585911475786
C  -1.42276865899235716029 -0.93274674888001962714 0.62294469479641978449
N  1.49172724868934647446 -1.32797450966280017326 -1.89889513656295960686
C  1.44929478429450941945 -2.05251838808556907878 -0.77756616166946479485
C  1.70702083153327777154 0.11296948685616819974 -1.93107703139754538491
C  0.37858091991322895264 0.66277919819147079750 -1.38493740078655069858
C  0.90823113773444119623 -3.47991057968392425437 -0.93336133422303879659
N  0.01134911359888379767 -3.59889702129686384069 -2.05931083419681471014
C  -1.29431671688999938574 -3.29454393709169224280 -2.13988826860226621918
O  -1.90711726512769308428 -3.40536755780760547196 -3.19040773449680470364
C  2.04776656270280676964 -4.52009887912159236123 -1.03514839072942366194
C  2.68182545010476625080 -4.76261923208696114074 0.34246743718863703609
C  3.10778550781928197821 -4.09547040175142740281 -2.04939328704229328793
C  1.85346085968346541151 -5.68839998989889483738 1.22784674657340198145
O  1.76889496818212910156 -1.62317713788893946969 0.32550430603095231730
O  -0.56073414079865391280 0.96319457528376495326 -2.10643971297497589745
O  -1.53749733350693351674 -1.60348050743148284880 1.64073953611064671243
C  1.94858074931163360866 0.57970131676761016415 -3.36574454843355841405
C  3.18801019232325577590 0.01148157096235474794 -3.97702595651614654315
C  3.35129254387949471194 -1.21297331697846111354 -4.69856553383363362286
C  4.41259746432549260220 0.62073344307105560169 -3.97909726653832152010
C  4.71054858824069722090 -1.26042551438969963051 -5.11105215698038950478
N  5.32388640228127751897 -0.13788133725376539029 -4.65009895796948224955
C  2.50053003914594906831 -2.27542056307910600665 -5.04722276394482793904
C  3.03659287449458448194 -3.31669251186981961510 -5.78798410741412983072
C  5.22346981627582263030 -2.30953631036224305006 -5.86462542082341986571
C  4.37100925972936860120 -3.33436443900006018737 -6.20219144979711334287
O  1.19452214541531209768 -2.31508593820417596376 -4.58360200514496174407
C  0.18537623823215734764 -2.02676468667749798414 -5.54175676812207473887
Cl 2.03641594493921429532 -4.69139341161814815706 -6.19972786104457718181
H  2.54305543490659058392 0.37304436019256953516 -1.27479663541907561886
C  -0.93009034310045102245 1.08059344527876777242 2.07969164296408726145
C  0.32975530860563606605 0.61321424144056635441 2.82309872355903124230
C  0.19809816180588663004 0.58664069368479498934 4.35044385386071308375
C  -0.28795457069545971063 -0.74812978414601283284 4.90334029271305738007
O  -0.93898210460713471548 2.51090478384278537050 2.13353673899166373928
N  -1.62455718811215654718 -1.11927845629698863306 4.38442266545692493906
C  -2.16842359821792562968 3.10946603214380212776 1.85716029221982892317
C  -2.02105805126562509955 4.62983454933434135370 2.02431946841390475456
O  -3.20953302235475312898 2.61548913869787069686 2.65912469480807844846
C  -1.88609502342055357360 4.99715391627042571088 3.51402383701447096342
C  -3.01409000019996975439 2.84468711538693108665 4.05033625238952410541
C  -3.01971102533789004241 4.34996676092550771386 4.33758970808090715821
O  -3.11175997051121999704 5.30664432781613371048 1.44759705516061520925
O  -1.87737373229234050243 6.39110937837463755073 3.69338863141159512438
O  -2.82234381577889248405 4.55226487638994647966 5.71221519894622620228
C  -4.09659630268582830581 2.09266693190038255423 4.81449800581936848687
O  -3.78601268270734125920 0.71259058839148914366 4.82490988053193170515
H  -1.68634375317944384953 1.12425930613517288670 0.04083529563539410601
H  0.35280139948348021584 -3.68530688306143749955 -0.01229062061600907224
H  1.59274343415316588235 -5.45656663389222540417 -1.37702935261136949485
H  -1.12988863832829511402 4.96672909129197304168 1.48684799604654749317
H  -2.03406106802326558380 2.46059509968388878676 4.35719508860355375646
H  -3.98848395142076750375 4.77911790538419900543 4.02957938543842875134
H  -1.75493912534027174388 -3.39141067242323357434 -0.00095175318302472521
H  -3.07600280710942808327 -2.85692972115346455197 -1.07041479459626276416
H  3.66479613773931811593 -5.21312061378154201208 0.19577038530440871167
H  2.82994248044885399196 -3.80325669842247338082 0.83997070643670579404
H  3.63477317047929870952 -3.20742141669991109865 -1.70858882781757226432
H  3.83457187551700195982 -4.89358873184400078316 -2.17920734644045888118
H  2.67220968231549838023 -3.88451840339542675551 -3.02174886619445937086
H  2.34847897953005313454 -5.83000870791522096681 2.18513223226911090791
H  0.86265950807500524355 -5.28259592157262947154 1.41368897616725508470
H  1.73940033123417725491 -6.66269488218829852855 0.75682523469846629816
H  1.07051110135079863284 0.31522136958711616250 -3.95641341174036709205
H  2.02317982365996895666 1.66852095258448529513 -3.35290714731464456477
H  4.69005160006908994319 1.56276509515062156375 -3.54775125177324124337
H  6.28917790891895034378 0.10416215657630806257 -4.80031799495121003218
H  6.25470614709897709815 -2.32426103416735596596 -6.17765918724189777578
H  4.72289765547335971263 -4.17245473663353294569 -6.78133223079261959754
H  -0.76213814373125909896 -2.23979113618647041051 -5.04858396924304742015
H  0.22724224475643750587 -0.97629645338515502750 -5.84558688432672024504
H  0.28233872985570801495 -2.65732336627951237773 -6.42676597750524791763
H  0.61678857180339674571 -0.37697858954270274667 2.46769214574862383316
H  1.11601490289191573879 1.31598458690422415174 2.54914941285434881735
H  -0.45567791504167237671 1.39282814769588814130 4.68012706885709128812
H  1.17858631115503764697 0.77704310413290422765 4.78671911087366641624
H  0.41869679265880144214 -1.53157675847012897385 4.62875660614758199785
H  -0.33631544921168571305 -0.68412578119239420005 5.99107896573731668610
H  -2.31945733666326825428 -0.37086427324669807293 4.56837950932083014521
H  -3.92820435374795717820 4.82953466334430192575 1.65146325639223512383
H  -2.45456021578747796141 6.78582120267292321358 3.02225541551119958328
H  -2.53133184760775309385 5.46582147943236584808 5.84361041969816330521
H  -5.05700458620755721739 2.27142479073452818739 4.32145087649754344739
H  -4.12401641738999291675 2.49116802078053289904 5.83455817246099517348
H  -4.55054906457950369969 0.23282223232885351782 5.16882472581935736855
H  -2.50020811579271651226 2.90351402775602895900 0.82632072412190138433
H  -0.92752051395406320822 4.62348824388348234038 3.89144179823343661084
H  -1.85187981976053883670 0.72955265883699715879 2.55837892847010017761
H  -1.58025349469474374331 -1.28618821401917804437 3.35338914682908262321
H  -1.94779422722165129755 -1.98301162416398679689 4.82648242229042079288
98
-159.7246160512 converged=true
H  0.97160695331609980840 0.31289845033722546441 0.50353009885950561486
H  1.22475853843932291909 -1.77050857474310952000 -2.64664927092443091894
H  0.31891610812918891327 -3.86463419657972861998 -2.78603830209665392914
H  -1.65657508719190094126 -0.86437152729202892942 -1.21168840766409680043
C  -1.94185274482051095646 -2.83707611614083043960 -0.52024386930186583555
N  0.17959160254279568636 0.71023549916032946427 0.00485088401418068589
N  -1.65429827166436682617 -1.42313735149284648074 -0.36871684087103062666
C  -1.08219967517333115481 0.65173985095498587761 0.71501274047316043525
C  -1.50767877082101353636 -0.82816973268082039183 0.81562132787822327895
N  1.43263415196762244896 -1.30735539926916000120 -1.76513844968113464695
C  1.36262227679381964229 -2.00909118245754170218 -0.63187512598038020339
C  1.58485305428594958066 0.13789592476755313522 -1.85526621089195953296
C  0.23940660757375220591 0.67654483451738878230 -1.33803718553031347760
C  0.98217362027696231142 -3.48268599637324660634 -0.83818574224759234692
N  -0.02853990707505038582 -3.61734309235482687228 -1.86487321869978117661
C  -1.33990682497372204374 -3.33230203141082403917 -1.83489211494367854272
O  -2.03088165742767889910 -3.44152045522569993707 -2.83642076039348101091
C  2.21344845228694797612 -4.32655832156417119450 -1.23232897460209400720
C  1.83743379932054140546 -5.81564735135815613631 -1.23996750132254041077
C  3.37890729695382807662 -4.05675710652564980307 -0.28357517800760823068
C  2.81869709413975400025 -6.66730249547477971106 -2.03798948912452759785
O  1.56080736694727995051 -1.54673980954540168931 0.48468971125875959238
O  -0.70748211673748773176 0.91761498806748686974 -2.07102987957630269023
O  -1.65619209465896299882 -1.40772924426136225584 1.88285117935023271762
C  1.83002141492529468714 0.53045640823811845976 -3.31264926998629505306
C  3.09848151004220451199 -0.04184288451360262950 -3.85986990436765742274
C  3.32972552644433861246 -1.32514322399734951752 -4.45067570105542387182
C  4.30025939097542142520 0.61124332995356800424 -3.88721753237104206136
C  4.70484077854633575555 -1.36110963114119631889 -4.81082133985959536915
N  5.26017137886015095916 -0.17361311238752574759 -4.45068253085640108679
C  2.53413842114418397244 -2.45072009427321946262 -4.72515965693814443682
C  3.13686446083987746647 -3.54265619655076413608 -5.32724563841526244090
C  5.28579681595615014089 -2.46254520021684486508 -5.42842074652782624611
C  4.48795003604675013520 -3.55311719874234732686 -5.68362928198009687009
O  1.20393204668056141848 -2.49608616122991344710 -4.33347460708035825405
C  0.24518174699168804320 -2.28993897668536794399 -5.36239599553704593404
Cl 2.19150647430741063459 -4.97920150042073750285 -5.64317519329214345447
H  2.40700805527759476021 0.46169172358127458233 -1.20937063793656141009
C  -1.00809906213391342611 1.27361340931136357568 2.12413580291290937652
C  0.27655092919140089602 0.86003194902059010296 2.85719421648388260948
C  0.17923358248095278000 0.84501180329943781366 4.38787314226888991442
C  -0.26031275337145864945 -0.49519356419403981473 4.96872877343608010392
O  -1.04436481327164321087 2.70530385194253719661 2.09847961759087153766
N  -1.65589679688939162006 -0.83516993270278017114 4.60742396214004035215
C  -2.29721147427606453562 3.25518544145842358972 1.82150348384246907329
C  -2.21281943837134154052 4.78702950153846806813 1.91704584407464939666
O  -3.29834350267238729515 2.75712616305211266621 2.67071244699359233721
C  -2.09792879490625461258 5.24866298075931325684 3.38389050086071030421
C  -3.06414132005319128638 3.06151564306122914161 4.04182543990073561702
C  -3.17844535685804663316 4.57289826777799657265 4.25602316776091615935
O  -3.33251983828544817712 5.38271433625556561253 1.30602513707264966669
O  -2.18393319589436751826 6.64816466900237923454 3.47952014681956400821
O  -2.97721946341256415991 4.84660274869063290026 5.61819206654062863748
C  -4.02273142365164559919 2.21000538234259646941 4.88959633651188507741
O  -3.32950475040340032606 1.23208304765481746479 5.63250177459192880036
H  -1.82083620370420273815 1.18138969339610899745 0.10355567966720437278
H  0.59914889711613072976 -3.84889209261899534198 0.12068692774820635738
H  2.51051433979440652422 -4.03187839844832396352 -2.24548212893424503633
H  -1.33713097269444314286 5.13463295950395615108 1.36118783413452182351
H  -2.03150888309962196487 2.79066311818395318411 4.30067539602060833204
H  -4.17690632075292445080 4.92035512038149658309 3.94212386132986036813
H  -1.53965173584562675657 -3.36212902994380158361 0.34793319459128446702
H  -3.02370044590567665921 -3.00170206079485923922 -0.57405752484259331414
H  1.79404253390271883895 -6.18036054693245517910 -0.21171154811101611237
H  0.84419004344367232218 -5.93699820287613455605 -1.67726876782365308394
H  3.69603668462637280356 -3.01914581645477753113 -0.34141982659608582917
H  3.09225114913574294917 -4.27205213255908944348 0.74292431482944165655
H  4.22628602831232225157 -4.68323793857792480821 -0.54474414298951956415
H  3.81850765100295452825 -6.62419250415041105384 -1.61443193656975503281
H  2.49750625826230265858 -7.70642462904244140987 -2.03956334933078098359
H  2.86838582627567140193 -6.32518795770164654613 -3.06932301709895272168
H  0.96883724196445286658 0.20538548514085824825 -3.89829500957824492957
H  1.87525771429128318424 1.61923555480800018813 -3.36568122371519029556
H  4.52903943620373716783 1.60124744808047214661 -3.54356643275722271724
H  6.22143544940865655946 0.08866804665597965984 -4.59238403221007907007
H  6.32888457888746902569 -2.46734323642623065709 -5.69978128847746035035
H  4.89522448460262271652 -4.43261746418039148665 -6.15501069938677680682
H  0.30510607574380932405 -1.26957391022721322038 -5.75211731340258225487
H  0.38474448332338279100 -2.99473356381624178368 -6.18384577062817086812
H  -0.72713514884524999005 -2.45850518426478625855 -4.90083953957012408154
H  0.58538455895020635733 -0.12817010305994752661 2.51440682794514902554
H  1.03711741754717601260 1.58042826944220093921 2.55717568936719974459
H  -0.48374187088194664508 1.63855602618782736357 4.72901546944384332249
H  1.16756751387544044363 1.06085816977300684272 4.79344959795292080429
H  0.39654951204702926226 -1.28250666323755324605 4.59716684802039576851
H  -0.17814897257359588179 -0.45465960347051459500 6.05512407089177795427
H  -1.71764888997153342132 -1.00958627814630119701 3.58034828172365582333
H  -4.12865016467902723463 4.88334130755682149783 1.53649745645161495133
H  -2.77918779831555351478 6.96239702120583814349 2.78191088717979484457
H  -2.78448837886281586051 5.78941958848073401356 5.71285215625270037521
H  -4.69345548317753102907 1.68035105137800622188 4.21002148601379566628
H  -4.61203220389588874895 2.85508794359378059724 5.54311981103017803463
H  -2.99732748080040334315 1.63245272829071597087 6.44646793345428115174
H  -2.64104949869990779376 2.99263341911007119123 0.80792900355294883230
H  -1.11357558112091203917 4.96581320442541418458 3.77466115845307159660
H  -1.90862737460778530973 0.93196056610368693818 2.64762342698041797107
H  -1.95211577170737404785 -1.68954318029044125993 5.08550179016923475928
H  -2.30443843740542275711 -0.06903472958100481671 4.88343035749558218583
98
-159.7246151887 converged=true
H  0.97844227058687471832 0.28035897747468940810 0.52583277745985479434
H  1.33727627907559099008 -1.79458771872426359195 -2.62786724917327063622
H  0.45763372584736072834 -3.89447910560079435527 -2.77901161948015351655
H  -1.63825827561208581251 -0.96863509712349848968 -1.17833991453162534313
C  -1.81261821525691302348 -2.95244830688703885357 -0.48332741714167265501
N  0.17858020089474216374 0.66042834148663265292 0.02600128684179525002
N  -1.60286731967468387694 -1.52453915487465208045 -0.33392693683839774765
C  -1.08265170174176139639 0.57002472473244736317 0.73444691246368432047
C  -1.45002603029547194602 -0.92393378516169510917 0.84603828050705398578
N  1.50289482534884299980 -1.32300191780626485993 -1.74180780596436224350
C  1.44537175360311098693 -2.03149121796359954928 -0.61186571687403124020
C  1.60344339505991340111 0.12683458656465207426 -1.83062218309881319378
C  0.24058858456818843496 0.62361263873572692074 -1.31682457438795319504
C  1.12477302208419871477 -3.52033169998735528949 -0.83169074934069120442
N  0.11083465755707842815 -3.66562121934465912076 -1.85348844128962575439
C  -1.20404779898121949699 -3.40341060351216384561 -1.81154924094436164950
O  -1.89786547827280549505 -3.49860730179427736886 -2.81308826893785690615
C  2.39237180341892585744 -4.30827413052917584935 -1.22657502645134974806
C  2.20701556436587820187 -5.82192146880734995307 -1.04639205879149876921
C  3.58843128652605258821 -3.84467557361471179433 -0.39268224857503153391
C  1.20899953728353204419 -6.46950197860250142412 -2.00112392076190159784
O  1.60232548000017116507 -1.56620959680400373415 0.50982173299587907334
O  -0.71165065909976499281 0.83657505246274299626 -2.05108546261055346704
O  -1.54946285303762687491 -1.50678398889357456625 1.91753929392740030124
C  1.83712886771359951155 0.52721544597340119775 -3.28806776006225476294
C  3.13411359029537095466 0.01636674775393093251 -3.82948854646609815333
C  3.42888705018146744408 -1.25182895850840436580 -4.42462229666824757857
C  4.30256752589541591192 0.72754877851096433350 -3.85267914846826942110
C  4.80444947330880722802 -1.21871926522505713564 -4.78364102229241261455
N  5.30058788618824650030 -0.00715176245193022142 -4.41739011491457844727
C  2.68995053920203197606 -2.41431111729189717963 -4.70331839373068394394
C  3.34663591210001243326 -3.47223036881882141103 -5.30948365674438171880
C  5.44003268744137979951 -2.28755988123379694343 -5.40470404463668252504
C  4.69684459829175970924 -3.41497050791711798112 -5.66514115078605495768
O  1.36353953102154878962 -2.52558103581073778443 -4.31193583511767108973
C  0.39631012210060434509 -2.36029060724377837133 -5.34089661619709854534
Cl 2.47593343971964685579 -4.95274445570487209523 -5.63198725394031729508
H  2.41272215191716821181 0.48121253125450802468 -1.18400921834897299156
C  -1.03007450945642231588 1.21223524635611434874 2.13584775355883005332
C  0.27285997461215522053 0.85677663211161780854 2.86913049269313003009
C  0.19589466514047035317 0.88532652277603884894 4.40120978659710182512
C  -0.19997611286476335568 -0.44525149481903253390 5.03227911553357731833
O  -1.12176022382480589101 2.64047099338432911253 2.07883905911066202421
N  -1.55684602826676532494 -0.88082644014314581682 4.62935041686753034895
C  -2.40462175665037936056 3.14087380301074725608 1.85833450029905078438
C  -2.34806756601942900886 4.67626710098076436850 1.84873957655793352828
O  -3.32941351415931841018 2.68928289183635582660 2.81518082032572092288
C  -2.09062623439919281765 5.22484923583836291527 3.26648455854327890435
C  -2.97429085563952888549 3.07864770456717717906 4.14012246813620787833
C  -3.07109429863574590058 4.59802709001975973280 4.28353370964918145347
O  -3.53718324307085474345 5.21516308749680401746 1.32344345949985164879
O  -2.17961262439057801288 6.62708003372715381829 3.28595144232486990887
O  -2.73115551989446281311 4.94697479695154296309 5.59903565736477304426
C  -3.86242105839881677554 2.29922384293561776758 5.11225936322972351888
O  -3.76551916406924913616 0.91236549426589796941 4.87356083102585468936
H  -1.83490127092884169890 1.07073789157464549504 0.11485739369159597700
H  0.75684017853534013565 -3.90564497291291612413 0.12564610274017265490
H  2.60495444249035923434 -4.10169273076882312523 -2.28137773074787464367
H  -1.54256524404336015088 5.00319737908877648636 1.18488414618304083170
H  -1.92660805166417214984 2.81155579171237768321 4.32116851764661813462
H  -4.09846886574941748904 4.93023532024578958755 4.05690376678882547168
H  -1.36835512752240995304 -3.45539015558044981802 0.37731231077889504366
H  -2.88407761818689056810 -3.17768750666630328539 -0.52203067247899093140
H  3.17985887019345536686 -6.29242535879725028991 -1.20434748794477131106
H  1.91014969408785550975 -6.02912109263654372171 -0.01611123396396440394
H  3.82220413524974222952 -2.80206006920511629943 -0.58892253632639868233
H  3.37976570043402357868 -3.95707837994367483958 0.66824980136072587023
H  4.46493495945514240475 -4.43896881964285583422 -0.63648535053506449799
H  1.45040551826550689896 -6.22333562624667813168 -3.03307288848086731292
H  1.25232249376504256588 -7.55176564753244150552 -1.89734120274614315171
H  0.18954090577834764586 -6.15504207427165006550 -1.79732281021921425079
H  0.99536674485005260937 0.16025571563673290942 -3.87713243757650882770
H  1.82997688664181912266 1.61686188295519173153 -3.34372973650415472591
H  4.48151011513335806313 1.72620019067255991985 -3.50472530888307387542
H  6.24766822787590481170 0.30258393221410773144 -4.55877751219427107543
H  6.48277011240818001880 -2.23893920864051132469 -5.67372337104010160402
H  5.14612687803243762374 -4.27212091119648018633 -6.13967574892037148970
H  0.43375926053124541637 -1.34725973681872268628 -5.75187464553373484222
H  0.54778138461617220667 -3.07943733654754625562 -6.14777734828695976432
H  -0.57074323416392092057 -2.53896495479532058326 -4.87225936031688089400
H  0.60595690018442827096 -0.13212287164615676982 2.55160639773243369532
H  1.00991600951597026992 1.58841797276542040507 2.53949603903181175824
H  -0.48171671606595178883 1.67050208541612832391 4.73213130214781507732
H  1.18306782671726695710 1.13938144448585321200 4.78735534131194917506
H  0.51137690193135432182 -1.21568478268786583918 4.73226141641411857108
H  -0.16995635936126773924 -0.34186458574898831442 6.11766556229107649756
H  -1.82274360316006167615 -1.72761737393154213294 5.13787767664269967582
H  -4.29515148341294494827 4.72998273413425529554 1.67895044903479195852
H  -2.84762791483738020304 6.89622078523772064074 2.63708880598558481623
H  -2.53444343907869029664 5.89413844804296971347 5.62090252733273665342
H  -4.89695262405327103039 2.64182877788478220893 5.02819467907320216682
H  -3.51129706549472153654 2.48651431041875081718 6.12762266054854265462
H  -4.28736821936148082557 0.70620530298929284907 4.08595160156350090119
H  -2.81884179129941614406 2.79955917084395577987 0.89580211147718735720
H  -1.07013218183288860708 4.96778266474401863917 3.57214328844589701362
H  -1.91371960384796513388 0.84736388662015194040 2.67202991122173649785
H  -2.27006446223824109865 -0.14779495025302746836 4.82329372506083053906
H  -1.56674801216802084269 -1.10392504338272212649 3.60873159849741043104
98
-159.7246054348 converged=true
H  1.02689663497093741640 0.30919323864217523878 0.56781158324499403367
H  1.11564800983463419115 -1.70944512351636923597 -2.52811505010613757349
H  0.59716086105848886767 -4.05918336290339443195 -2.54002715586986127505
H  -1.48262698601247455699 -0.94386110530953648556 -1.24704606256149497234
C  -1.87977680255815959853 -2.90371724908555783884 -0.57774325158332551222
N  0.23047063879052059887 0.67940477860335191096 0.05685144520525156620
N  -1.52496979400297627549 -1.50745302940779413170 -0.40884721516681454823
C  -1.04984551479342402835 0.57388175477151404102 0.72386014176147794874
C  -1.44860429221832776037 -0.91554951797296602045 0.78531941437637498016
N  1.47869606255066021738 -1.27122137366391818603 -1.68737245201031771380
C  1.51848957441140108848 -1.94698526756813872218 -0.53606346593130838052
C  1.67584237030534954904 0.17052707246890036474 -1.78455363278925949189
C  0.32724849963464330838 0.71281401569568214605 -1.28536926453098554468
C  1.06188106988862562829 -3.40893997055384012640 -0.60299436877794621026
N  0.17216962866715346259 -3.67293285269274205618 -1.70644259092095618158
C  -1.16214498599279925095 -3.52821044691901120061 -1.77536389833637908708
O  -1.78573816921689232373 -3.87265182222406068036 -2.76611397005643233626
C  2.28839506238731837939 -4.35083084413722520623 -0.62565615363110205216
C  3.09620563640488111190 -4.21568785674179213885 -1.92323413576577517681
C  1.83523684701558753574 -5.79001552290244614341 -0.38534665033574694304
C  4.51854487885923905566 -4.75025587967112183918 -1.78699557469681269417
O  1.87324209720922651989 -1.45931310859118545942 0.53065456645288144877
O  -0.60390394645571054966 0.98169926614705693702 -2.02742570893838491841
O  -1.64368407867695109914 -1.50549377420663743621 1.84005870766707602115
C  1.96673530568149024234 0.56728817252882057787 -3.23127374953170898308
C  3.13779345043320034847 -0.17103534510629680998 -3.79406765598131601180
C  3.13669086921959028302 -1.44050646327564191296 -4.45295706269828173163
C  4.43995205770286816005 0.24450059568470711158 -3.77147064831695821852
C  4.48151251738030964589 -1.71928602558650522880 -4.80144647025746351687
N  5.24473692396580926101 -0.67941301637287421222 -4.37183752342798825907
C  2.12021237160577546987 -2.35710327179137602016 -4.78836984493009332198
C  2.50607303156178939929 -3.52193305213224094885 -5.43125636774806519469
C  4.83904708638298863832 -2.88031538033999900961 -5.47946910694943323250
C  3.83794919329285777465 -3.76998483486925595187 -5.78604415413183215122
O  0.84917339494439092462 -2.04693441072197934716 -4.37446425893609980307
C  -0.25587095468710052693 -2.25629955061929532434 -5.24214943535521982199
Cl 1.34773968989353210013 -4.78913978958790398366 -5.79871939028184346654
H  2.49137356145503341409 0.46110657934299364991 -1.11630583319961207422
C  -1.03582849145058264462 1.18784943274335286212 2.13911557234965910013
C  0.22169003420176344732 0.77379858469571582980 2.91995545753458696225
C  0.07515418226079376152 0.75185857053068616551 4.44707797265100168715
C  -0.40830239371662935266 -0.57840192741947682453 5.01482833037185748992
O  -1.07084876066502299174 2.61918433634670799748 2.09790579533438803495
N  -1.77688959920681255333 -0.92094115495930650717 4.56315846091341192903
C  -2.32764921876250063804 3.16964353947024513047 1.84967145499700436062
C  -2.21391669485333508760 4.70174776396664828582 1.83413397000954825344
O  -3.28723551741621999867 2.75757196211334765223 2.79037303745006370903
C  -1.97193875422833819755 5.25204752413478814788 3.25412558952116315325
C  -2.94279028948836396395 3.14061473795181322899 4.12022183317160362037
C  -2.99117069085179343446 4.66284119140508135359 4.25533767325038336793
O  -3.36958107494462355547 5.27794178797156110505 1.27511274460418966292
O  -2.01876333351024772611 6.65649468125129839535 3.26292014020923071271
O  -2.66394646723367234387 5.00631486722373253428 5.57550942744896005365
C  -3.87775610294968853253 2.39579079779317094534 5.07564138378182772016
O  -3.84693157384311845703 1.00905818771773669873 4.81915114503679653524
H  -1.77841980882996519853 1.09814500985595642213 0.09437197965226054586
H  0.53198274076618978778 -3.59210097824639396080 0.33920180940843447370
H  2.92628879902915528533 -4.03844255732956103344 0.20782215258598532581
H  -1.38104318601240816378 4.99556338985743941805 1.18902917110670025558
H  -1.90798419152005616084 2.83864264572771629602 4.32020834933762909458
H  -4.00260723842031751474 5.02774818736221096316 4.00885012874889756773
H  -1.64000692335658992960 -3.42886844953337632802 0.34987962521653120929
H  -2.95414537979747082730 -3.00073147563106212843 -0.77028337042468519869
H  2.60221299279932116733 -4.75510152717190326399 -2.73408745797030183766
H  3.15758751903748136058 -3.16412231497293650051 -2.20857181426971305171
H  1.15395011587020301924 -6.11639610824981172499 -1.16800268764796788545
H  2.69040212961196800734 -6.45909758850569648558 -0.37807172981228293063
H  1.32923610751105281125 -5.88030689549551510709 0.57275191453320273283
H  4.52320732062874775181 -5.81248060900983087862 -1.55764485091863580379
H  5.05418303456578943411 -4.60422165159729157580 -2.72182874279256870054
H  5.05066902645375215286 -4.22401916756986040014 -0.99802147399240515036
H  1.07451346464307873063 0.36607595320007252360 -3.82483729888445322942
H  2.15917373511114085716 1.64059541645977979840 -3.25740515645322625815
H  4.84719793764538842140 1.15180351150681459238 -3.37008976651510083755
H  6.23988516805117843234 -0.59529674097218876483 -4.49476513439875091649
H  5.86171153607807049468 -3.08199620046367561699 -5.75374765482183114784
H  4.06668766337894904694 -4.69093644014646926621 -6.29777457181721089796
H  -0.80401647178658064430 -3.15703032856049725652 -4.95809405912513856407
H  -0.90887049214546700160 -1.39049828225099303403 -5.11837599557630706926
H  0.05818694439205870927 -2.32080296055987966852 -6.28316695036458572332
H  0.54936075411441076533 -0.21043349383839510258 2.58336407363049147534
H  0.99140643604203215755 1.49700467796819047805 2.65151816751786473247
H  -0.58095241110036432985 1.55573886567537034153 4.77635989679565575727
H  1.05505862146219553388 0.94637812757984285383 4.88324357325270064223
H  0.26852696809953224832 -1.37449856657781555036 4.70255270669952896156
H  -0.40118020609816940070 -0.51779263081967530358 6.10371386604538290754
H  -2.44669219471480303696 -0.14668805357167374881 4.75592582643403805065
H  -4.15227630096598865350 4.82250678277859901044 1.61595204097414146815
H  -2.66623044681140086709 6.94267422522032262577 2.60033723442980413409
H  -2.43896519053074056771 5.94705384323267960411 5.59829587005442252945
H  -4.89419615248131467666 2.78778457748390451343 4.98301858073253356451
H  -3.53157469587549854850 2.55339690235420402331 6.09744768808786030689
H  -4.33810806422745010025 0.85166090953812711994 4.00134339111094572417
H  -2.73693231045791218747 2.84036368084792911759 0.88090498159004648748
H  -0.96665228995822338742 4.96620096466992055895 3.58369008733092808683
H  -1.95450733306774138143 0.85056521865941259186 2.63233390512496878699
H  -1.76587411223241352864 -1.12229472768988203235 3.53936210856349697806
H  -2.11234005127703872162 -1.75847221172795387112 5.04482499548241314358
98
-159.7245797390 converged=true
H  1.10427270369926144866 0.14001581667948365117 0.53827548040468209400
H  1.24116025669545759769 -1.61254363956651580736 -2.71344355173608908771
H  0.63189449222539417761 -3.96407476165821615055 -2.91994528907809014484
H  -1.34299393676633016526 -0.91413811403269851219 -1.39757560299319827379
C  -1.80121447677200752224 -2.89813754135310031046 -0.85585605064566316891
N  0.34104517375622411812 0.59344233923065448089 0.04261667937945726181
N  -1.42806368338756395353 -1.52122272433362870636 -0.59418753261436374480
C  -0.96348718772967578694 0.48755755830136920936 0.66014401903553732165
C  -1.39316487905816477344 -0.99366717350324096358 0.63251496293108000479
N  1.57802679815162583132 -1.25091225935932581770 -1.82803229050214754992
C  1.58724093576461822153 -2.02092084266673710502 -0.73723539648553881865
C  1.81853319207264996216 0.18638512656360489705 -1.80018780170419101516
C  0.47846211540695415820 0.73923198842506332440 -1.28850749780955164958
C  1.13030966226669415953 -3.46939151986928306926 -0.94067413978338798586
N  0.22768828966993187590 -3.61521670827918573110 -2.05948492425526907823
C  -1.10492227475550919280 -3.44138493578318449551 -2.10434362943289299253
O  -1.74193926175606295104 -3.69476539264108216898 -3.11362746272695511962
C  2.34145342399276534806 -4.41866186334849864181 -1.10315719868721928698
C  3.02878212997962004138 -4.65703647158056810440 0.24948924746208583914
C  3.33945532472277673008 -3.88476803850968899212 -2.12970593591185730631
C  2.29686780822915492806 -5.67222890513427024928 1.12166094238611169231
O  1.91274733849058131696 -1.61975667677960788460 0.37462424259936361048
O  -0.41698113979398709894 1.12101946516616690630 -2.02513603697996025232
O  -1.64100180481206447958 -1.63061832913020765545 1.64742766806075935371
C  2.15386079597641533212 0.69802223962746956509 -3.20066576951799142137
C  3.28073035782718491760 -0.05157841128488455107 -3.83392405745487740987
C  3.20019497257260265854 -1.22891015673984194123 -4.64165183018381721780
C  4.60692283508554378813 0.27339832950952863699 -3.76763262393112929871
C  4.52427501012771848821 -1.54720275669354756509 -5.03145918427454219568
N  5.35186348604435213616 -0.62033081911032728062 -4.48018701756449821971
C  2.12615417862301780971 -2.03317095718397533588 -5.07480835468095037299
C  2.43516193006355052830 -3.12444387461967743036 -5.87093383103333099626
C  4.80601783649228675444 -2.63208043979806438628 -5.85585757651642424548
C  3.74891724392013969691 -3.40635032119670100315 -6.26829929658816986660
O  0.88510610991279703441 -1.70361714820534415615 -4.59180732270450242538
C  -0.25660398362221359392 -1.76494755095753275143 -5.43320251664470443842
Cl 1.20054616352532583790 -4.25818469552060019367 -6.39470089992906309817
H  2.62543060573834763360 0.39280459777891935103 -1.09108632243716652255
C  -0.99175716366897770371 1.03220163681309262671 2.10269645264479398961
C  0.22457072597248087242 0.55128755737566748074 2.90799323446077639943
C  0.01800692075438864448 0.49078196184322891993 4.42640833197920979813
C  -0.53072025863501071097 -0.83792908607306382240 4.93532291071453599329
O  -0.99993080324195671160 2.46286252776546588095 2.13016659678779074483
N  -1.87832454726384678878 -1.14354508765030704609 4.40042877297273538062
C  -2.24735024788709170096 3.04772128667304054161 1.88156218232774818944
C  -2.08050750900627079432 4.57719927622695976765 1.97434391325341707102
O  -3.23796895201062673308 2.56517112532697799665 2.74199778922080517063
C  -1.91450278203673907029 5.01488384441021661786 3.43911640735129964241
C  -2.99896073189344836152 2.89374135037930901859 4.10663594243032559206
C  -3.04361141578409410968 4.40935834095473300209 4.29795167796381338832
O  -3.21154492288654935805 5.25137161503461769030 1.47755761852835232339
O  -1.88119201031151961345 6.41217476595887347912 3.55848999103106056197
O  -2.85940390761185669888 4.69959592470648157558 5.65863759999867088624
C  -4.01961813238551624039 2.12546533136575499512 4.94907859782301606799
O  -3.98287373192179039449 0.74946417112072438726 4.63641669645419352008
H  -1.65707502135262974008 1.05881533170348340889 0.03213427297987164755
H  0.60711592448452766924 -3.74989764686921267511 -0.01995135842336900542
H  1.94832862041590337832 -5.37629530926320597928 -1.46357952549942438303
H  -1.17565158711478723319 4.85431526271708158049 1.41638324562361717085
H  -1.98814430127423191763 2.56692219891261874665 4.38259043148223081943
H  -4.01090305360618870623 4.79803782737410333681 3.94104582948408399545
H  -1.55691944285742600584 -3.49050949717021197216 0.02925523531326632010
H  -2.87894377231374987147 -2.97166993288755598712 -1.04108845738374156120
H  4.03837305296434312396 -5.02655145523147250941 0.06325467583144214756
H  3.11733456598787572744 -3.70695684215206311407 0.77786613673126769886
H  2.86572891008007157865 -3.67155255315306572328 -3.08482763684656191572
H  3.81112556386866163649 -2.97374083564660818269 -1.76991409674614197378
H  4.11735402073040113180 -4.62343201407667159231 -2.30573628439755351494
H  2.82602900884179231156 -5.80561995062350266750 2.06168423401805211981
H  1.28329573347521797011 -5.35066600298947303571 1.34581580124966104783
H  2.24526543040222659187 -6.63713611789578283862 0.62106842443242415985
H  1.25719535202565579901 0.61014708145115914562 -3.81490585242384128151
H  2.41203743646865786943 1.75513423491138098598 -3.12270711699075276258
H  5.07110411392257098839 1.09777119436906978045 -3.26258950098409084006
H  6.35084502732398092917 -0.58697326401138139040 -4.59604476828323882387
H  5.81296766560017719172 -2.86167913183425293155 -6.16313731202627579364
H  3.91628816620176278818 -4.26421745647844208094 -6.89947430475516743087
H  0.01615019449293308984 -1.68820606092740388426 -6.48517679175777672640
H  -0.81996567239594919663 -2.68397577646999696555 -5.25742848161542930541
H  -0.87748406159937974991 -0.91001262655767334309 -5.16003591287462004544
H  0.52818425824001158375 -0.43307162166675028381 2.55000842824105644624
H  1.02748211163743752294 1.25447776866897164894 2.68890861866828156934
H  -0.62459880615687779493 1.30804554556454299963 4.74935370569596759793
H  0.98441259297632388581 0.64008008350583334156 4.90821948523833029299
H  0.14475251084346857366 -1.64356627354551920739 4.64598228211537556120
H  -0.58435000109885670838 -0.79913612942674916440 6.02391469605798501874
H  -2.24679494929092227196 -1.99223489332867464974 4.83679538950891529936
H  -3.29459599451343709831 5.11805932822257947379 0.52560864465320544792
H  -2.57477443615955747802 6.77621764626930822573 2.98888828248181503966
H  -2.58979203672662849911 5.62599386275346624586 5.73516364357070607127
H  -5.01807064486229492672 2.53897273461046513177 4.78604516010264102732
H  -3.75971025400743119604 2.23429942178903129246 6.00231564413360008103
H  -4.42086295097087234041 0.63220543987980204470 3.78239307060940888050
H  -2.62031923231918772998 2.78887947969494520706 0.87631352738134327129
H  -0.95186091818069384907 4.65276916788842953565 3.81638016291193160612
H  -1.93565866056438151688 0.69098183703813575995 2.54224319313009283761
H  -2.55296566251490730792 -0.37034009911761145428 4.58604937385242550363
H  -1.81988725600514111846 -1.31070089283843449479 3.37246394436535501526
98
-159.7245392327 converged=true
H  1.00747175465323035581 0.28033668326343502697 0.58677105063031109733
H  1.18450834848609365402 -1.63674119533777306934 -2.59826307298742609220
H  0.41254647146345813091 -3.88305268890639965207 -2.78188730426794128547
H  -1.51236474697523770594 -0.93717845238450658840 -1.16100683735975085398
C  -1.80167919661123554498 -2.90561489031569886166 -0.45381651542145717837
N  0.22434535594233234734 0.70486570105762647032 0.09610965950945812852
N  -1.51960831706363186377 -1.48858702066277848175 -0.31421258983534899878
C  -1.04921586194356364352 0.61024789485462616057 0.77773176351607020695
C  -1.42871947410307376103 -0.88136551559295894798 0.87076313943766037173
N  1.47416476084797154478 -1.22798955846896351574 -1.71642377349257002628
C  1.45900980041818639776 -1.97228893701520968662 -0.60875493572555539057
C  1.65959216385559948925 0.21599337436816151703 -1.75423812404005907695
C  0.31183079906376970358 0.75458422572678229834 -1.24605686098869306022
C  1.12677882566691112132 -3.44945910946732059443 -0.85994378434383211829
N  0.09473222046703624888 -3.59382028324298774535 -1.86422408379189419314
C  -1.23527308946053260286 -3.42394615055891504696 -1.77414195710383171267
O  -1.96431313938231100202 -3.64885836215172210117 -2.72658846914584129806
C  2.38861554828864841582 -4.21343730536373062279 -1.31984527196974621432
C  2.08437463039894366190 -5.71436638177384992332 -1.43743895634758978019
C  3.54739851372046510747 -3.96661079287073281563 -0.35674356875652174503
C  3.09010410898241172362 -6.44668278662852056726 -2.31923765226291322961
O  1.68744177780432669245 -1.54354004547265999392 0.51532583267591236531
O  -0.61537610853916280274 1.05468582947873246169 -1.98081586590435265727
O  -1.59143110319050551382 -1.46028744553578682108 1.93600920601634451934
C  1.97291928213291822836 0.64577668162672008378 -3.18839714091645110017
C  3.17316647018862285634 -0.06545120034154988664 -3.72712183733563451327
C  3.22920158297330139874 -1.34165188312517957847 -4.37181478993157934809
C  4.46276116510721099218 0.38533024256181930278 -3.66651632826665574427
C  4.59373079210918877635 -1.58798176379337285802 -4.66893137873567720675
N  5.31229736857031653585 -0.52137505237798253965 -4.22875495913793386649
C  2.25679627810145033706 -2.29197041736748996499 -4.74059278019159702211
C  2.69991023356094217434 -3.45726657142709381532 -5.34447705788223004220
C  5.01068175135735760506 -2.74830839003695315270 -5.31354894353552076325
C  4.05053439880586196864 -3.67536289920112135832 -5.64102639369093417088
O  0.95195494303286065652 -2.02441176907093955961 -4.39976293104173166171
C  -0.08246375153355375853 -2.21339253557651449711 -5.35581654748418323209
Cl 1.58013971497726313231 -4.75096602142219204268 -5.73601819128103240786
H  2.46844861027773543327 0.49084150099903539610 -1.07023516005387842043
C  -1.02293875522496380270 1.24460931144392894510 2.18379700661626641178
C  0.25262305080645858224 0.86188147786922564286 2.94997609533014992778
C  0.12654553456053954652 0.89220006083222225257 4.47853961450548165857
C  -0.31345787344387454620 -0.43029754716491769306 5.09772706542775910776
O  -1.08769983440448747558 2.67300532897236076124 2.12954379410857974619
N  -1.66487486277089047348 -0.84651607031573483653 4.65625203958611688648
C  -2.36365489051819999133 3.19803117608980258524 1.88913611274652271099
C  -2.25922415934383691294 4.73551916619789814433 1.93121500643064791802
O  -3.31729191577457127593 2.70363478549091018621 2.78331028516052558786
C  -2.08576216390963153913 5.22643129197892353233 3.37851784864087401061
C  -3.06550042035430969634 3.08149635101686092398 4.13261335023222819984
C  -3.16598067248602799140 4.59901902192298805971 4.28333257195022198971
O  -3.42593325269067294769 5.34625270666506757777 1.43468740932042138070
O  -2.11697448219321104901 6.62682485137389853946 3.45295547845053274472
O  -2.95537905924535238000 4.93138891644021359895 5.63111383836133327918
C  -4.03644155644827762330 2.29881488179247295278 5.01843160225886997239
O  -3.90000899435611181332 0.91156048609557704943 4.79619467925602904756
H  -1.78826747754611337093 1.11919364103438190305 0.14871147036085957671
H  0.78878955221553492816 -3.87069184528844534299 0.09365366499589752869
H  2.66760344324722042941 -3.83163337889427424443 -2.30962854548727802850
H  -1.37707470230679906997 5.03198509256191517380 1.34709398091371035378
H  -2.03792184054039271501 2.80237091969361573618 4.39887356944498897349
H  -4.15727571597297895778 4.93976643880769561434 3.94440733386285868889
H  -1.37485699593979782129 -3.42345427167480664821 0.40787107873752365128
H  -2.88357032236189469998 -3.07818353868939631468 -0.47584013928577317820
H  2.08086652684801309832 -6.16041127670230803659 -0.44081938487010724481
H  1.08960660048673174671 -5.85700660615059742753 -1.86428161593422614395
H  3.81529752545032696531 -2.91437251923957774125 -0.32996721638609832761
H  3.27855168983996403398 -4.27777111929927222889 0.64977695258017742486
H  4.42106094736602006634 -4.52908218179188359898 -0.67117723556366581938
H  2.81894956604407154188 -7.49658586636944512804 -2.40322189931083940451
H  3.10367621367013013511 -6.01656509468308353661 -3.31848908103336404096
H  4.09424849956938263773 -6.38993064750685935138 -1.90822226916747328396
H  1.09753675764486446909 0.43865378301403684658 -3.80488282691705048677
H  2.14808617296769366334 1.72216792639430349432 -3.19535230553339166804
H  4.83124547713440488650 1.30737960760163995921 -3.26143604213596383090
H  6.30920181558915160736 -0.41350776767463215400 -4.31366677476376025879
H  6.04821543047646681401 -2.92160256269840878929 -5.54715185015872780383
H  4.32670179291175394098 -4.59859671679397497002 -6.12448476338652270101
H  -0.65851318567059957676 -3.11264658649150938174 -5.12740246162902391092
H  -0.73864717947009883581 -1.34503047860026558880 -5.27687203334478915906
H  0.31395087909499419521 -2.27275464414647432321 -6.36854318014290221583
H  0.57516131457823516104 -0.13267116519125421448 2.63970978974402292749
H  1.01383409881235575511 1.57889815550989820458 2.64411776746791238324
H  -0.54783856652160967116 1.69063687856808075871 4.78367255051318895909
H  1.10427158300903882626 1.12909484927126202436 4.89815734645932643332
H  0.39377221425253405851 -1.21324194725866374434 4.82059251859530313311
H  -0.31378879822365046692 -0.32502608043770736534 6.18324893867710567719
H  -1.65058450228565822826 -1.06879016221150813237 3.63621390314931680621
H  -3.52124615532752827107 5.17598220087562133074 0.48982163255293942328
H  -2.85242062297078780020 6.93498089457230459942 2.90332690310148588964
H  -2.73871526160606437728 5.87310624482588039541 5.68142682948115052000
H  -5.06021021623391042965 2.62939499857373926162 4.82556749085003655608
H  -3.79096281640354693110 2.49496622723165994984 6.06258788911077228789
H  -4.33825845844016289021 0.70126761515169122596 3.96044974531429438969
H  -2.74351348366813052593 2.89405069568373152222 0.89915956179506417723
H  -1.09963335729415256914 4.92220888906231301974 3.74504771553024395914
H  -1.92660758914041418954 0.89253169728508385816 2.69380880004419864804
H  -1.95684477888103036669 -1.68917170278866435318 5.15747392658507486374
H  -2.37783403119879466203 -0.10705746244649255727 4.82905703049542545102
98
-159.7245172658 converged=true
H  1.09222588352257399258 0.35897373999287296442 0.53695780634052336922
H  1.14309583172316320265 -1.75485968354245791545 -2.55748991897914024207
H  0.25661298685395989017 -3.83585832151649785970 -2.60965609643156337683
H  -1.71007673666476622820 -0.48803784883156087204 -1.34435861465143102755
C  -2.18200284947846290251 -2.45224374542868650551 -0.74321759198379955258
N  0.36758105087641634867 0.82880712995999605841 0.00010154653696039725
N  -1.73974061375407851315 -1.08765448505248563116 -0.52975291138064273255
C  -0.94362895925976375544 0.87439289987273804972 0.62050044832904238667
C  -1.45268737866305386319 -0.58110308006770017286 0.67107906534077388372
N  1.43874072218143345125 -1.31359844528104208194 -1.68991148608534258457
C  1.31947281310828534728 -1.96561536196773811724 -0.53107874288251977202
C  1.78479496713187435475 0.09792330741080002010 -1.79845659234895882683
C  0.48926693945396376728 0.78816476504889954047 -1.34146152778330840505
C  0.66260960801435864198 -3.34894376282402017608 -0.61088622165922057405
N  -0.18662314263468676723 -3.48532143056538590287 -1.76787198807983192417
C  -1.45626209317292198975 -3.08229612234826211292 -1.93628946242942556744
O  -2.02369828412480856628 -3.20503732838657651172 -3.01085334237088586562
C  1.72805927175377394001 -4.46669960400006349488 -0.54260650833856893804
C  2.65046730759650506215 -4.46016451601514507530 -1.76762536716893547961
C  1.03995573412954067649 -5.81761497590092524490 -0.35605620252177261342
C  3.94767542230834678207 -5.22819134935492257910 -1.53374082546210876998
O  1.66399738336448521636 -1.50467646632006690766 0.55084676051222913884
O  -0.39391660275388101775 1.12352083238721922598 -2.11439350344770859991
O  -1.53464116476166934078 -1.22437846370963177023 1.70946486088426330419
C  2.13509654766489020972 0.43809276184713208391 -3.24613993347089202501
C  3.34882508780587739849 -0.28720180482638679731 -3.73137882529892950245
C  3.43926707063593450897 -1.58657935038942099482 -4.32437914335784956421
C  4.62494454844249425207 0.20372524986640516698 -3.69294532388035401382
C  4.81330724963714118303 -1.80030404379896680211 -4.61873160131869564538
N  5.50095218244477912606 -0.69820558715787872650 -4.21754107947518974697
C  2.51353482568795749685 -2.59483608405586352319 -4.64335482699942136975
C  2.99561116644985592217 -3.75032368489205314432 -5.23644318352747006884
C  5.27301418217966677560 -2.96554315898210640867 -5.22091959287408879931
C  4.34914262665840745115 -3.93606960997224541998 -5.52969512890695380491
O  1.18075900862431470983 -2.46507400980895940990 -4.28854119240745301767
C  0.27361400581258177311 -2.18841480177011415975 -5.34653172839486323653
Cl 1.89538623486241064597 -5.05670024231471071374 -5.61364192304916009846
H  2.61302298005089994604 0.32234472881893361240 -1.11993040558949319419
C  -0.97015318849052722960 1.55329998942406444229 2.00887080231351866644
C  0.38393498722789132227 1.62168063892952574179 2.72655638769597086224
C  0.94728063249008465085 0.29691480716016027674 3.25017787165445515285
C  0.34844751748541719083 -0.18474080302200573955 4.56990886155619335796
O  -1.42522461885307949458 2.90806888680206565567 1.89679718794869200948
N  -1.00852647105468395949 -0.77243706082794671985 4.40660111397189524496
C  -2.81064256972675785562 3.08553445794010094971 1.99234777761214854053
C  -3.07165265853120628137 4.60445767816162820907 2.01274028405136329312
O  -3.35485965084968640326 2.44447788095640650141 3.10643984975879439148
C  -2.57567295820959829555 5.19312187481764730990 3.34391455054398889501
C  -2.84853810666274487318 2.92843130545714025459 4.34762411922353209093
C  -3.18668220045671191087 4.40906409716282610134 4.52220260329747958394
O  -4.44259907824587152447 4.90233302686386718250 1.91856354408313500848
O  -2.87078148495168061771 6.56081704154535039208 3.44838377028105602662
O  -2.66376226836064011749 4.84411807352555534578 5.75068631243245942386
C  -3.44782670879404840036 2.04277085108408407166 5.44430715551335797642
O  -3.27731069204678782114 0.67868000856115340280 5.13110318564605982772
H  -1.58741488202368996596 1.44946051316594815006 -0.05490772910504952697
H  0.05233869304864105509 -3.43271571557356702797 0.29545083215921252862
H  2.33556412583653205672 -4.25338121057440776696 0.34328003802409556844
H  -2.50555671102404442507 5.06105879670634273282 1.18934382606501132251
H  -1.75454145688431117911 2.83415344781272260377 4.35769866646873094140
H  -4.28087457514039826378 4.53720914195134916724 4.49589833793022819464
H  -2.01698956685884978057 -3.01204339952986632767 0.17896153997441854866
H  -3.25016501210827168933 -2.46239346372710565802 -0.98441984480527366941
H  2.13721232735460064944 -4.89951512046913695286 -2.62470775091986219252
H  2.91036160425759282688 -3.43153349751007619162 -2.02303673980030795931
H  0.44421252539916888935 -5.82588059114436251917 0.55325638644839802982
H  0.38790600930853891271 -6.03498499679156896747 -1.19884366059166014296
H  1.77752836198629182718 -6.61094392065963365468 -0.28211018901985329688
H  4.57686612274777271381 -5.16011557503462103824 -2.41819331509254098478
H  4.49384156725996142256 -4.81135112092681804796 -0.69063234113269311720
H  3.75682690899293181275 -6.27966287260852507046 -1.33630153641290205790
H  1.26903964013745063077 0.20608632234654522541 -3.86759839548973705092
H  2.30869238282829014608 1.51370925665547595429 -3.30626756911954933216
H  4.96439173860078852840 1.15402737825046575182 -3.32916032522609217637
H  6.49352570917506000114 -0.56237055012812542376 -4.31332150982907425174
H  6.31867398641713773344 -3.10883783338133179441 -5.43966822099582714145
H  4.65758284560041690980 -4.85949388762506639949 -5.99250919692247485671
H  0.38331000504566203890 -2.90013174649530691696 -6.16593750678318297531
H  -0.72219304005870155194 -2.28519500551028587054 -4.91583200017291410688
H  0.42415578380414220572 -1.17494720631898785790 -5.73135070443946226248
H  1.09297430153495689353 2.08421430709645427726 2.04049618152561640372
H  0.26814735130506034411 2.31673017057741414959 3.56032494656503040176
H  2.01290094984224188224 0.44948947863235966249 3.42305394057550715914
H  0.85908308500181695955 -0.49323493048052752252 2.50489405792804564754
H  1.01127057868368619431 -0.94939993949049983346 4.97451206344026175543
H  0.29974615170788104779 0.63641244296759580390 5.28537566493362920284
H  -1.76817950427528991497 -0.11641868186266929319 4.69260771467771586885
H  -4.78242370683514828045 4.66898372358645197266 1.04620554299984180879
H  -3.78828408320995757563 6.68998580411995202866 3.16587278388367154847
H  -2.60804679196474165082 5.81016609789837268352 5.72967920328441504552
H  -4.50712660305156287421 2.28227525127284991413 5.57082654170182234310
H  -2.92815905425302647203 2.23650003802718311263 6.38270332998601208629
H  -3.87362426513838498110 0.47084253729229375018 4.39816045363436369797
H  -3.33626203115285546730 2.62629872301261801937 1.13705777065418778271
H  -1.48466723293467861566 5.10989301199606593684 3.38592596829898173638
H  -1.70428077079740902811 1.00840339875162854355 2.61216283455531961266
H  -1.16686681977675199562 -1.03184452613414645583 3.40882773040204911652
H  -1.11458232620679376090 -1.61309081297042267167 4.97771625902021597199
98
-159.7245169148 converged=true
H  1.01190314932543001802 0.29415811438982902848 0.59792283835288972949
H  1.28695611704029633238 -1.71251029212526395540 -2.60351627558668852203
H  0.20029304808740189259 -3.70846050967980422897 -2.85401161640221534554
H  -1.70871616405444304299 -0.61509638647690778601 -1.25945019639893884822
C  -2.05673347249054527808 -2.59543716920087375044 -0.62260144515488990979
N  0.29596945510436745153 0.78399773128599470340 0.06686167018013858265
N  -1.72014466947995448010 -1.19694141786336727407 -0.43218949885693214163
C  -1.01657907447629236586 0.81409243136128828233 0.68412124970126841905
C  -1.49454443652976598500 -0.65015870615738380334 0.76345018751740201246
N  1.48424972739367455610 -1.29789507619484401069 -1.69604502979181703815
C  1.29451141490442944715 -2.02394524582709856020 -0.59301726338198779143
C  1.75982164650178463106 0.13117854184098359793 -1.72214086692798273859
C  0.43047347465787794141 0.76229446804540157423 -1.27337107134034033251
C  0.81533545115751193677 -3.45613120846324406443 -0.86766372072395825388
N  -0.16136075956126444408 -3.47158972290896228330 -1.93562293545717500898
C  -1.44664880091474068458 -3.08435491879335943466 -1.93721020132954668824
O  -2.10797163413119692521 -3.09730013489643063451 -2.96413231313239533549
C  1.99739042503335983980 -4.37479140028827551134 -1.24436411600345997464
C  1.50785173913861436645 -5.82570754825776937480 -1.35647406099112521893
C  3.12064166335706438815 -4.24885244887612234521 -0.21771892631024461484
C  2.48442926806197350587 -6.72262135217418865807 -2.10925488343177702788
O  1.46187852489605774053 -1.60721688350764835285 0.54626148407253105610
O  -0.44982731944328585572 1.08616210366731946735 -2.05378829435014464977
O  -1.60136491346726628215 -1.26398109147129233953 1.81628444295607627268
C  2.14070897326118236847 0.54608509241285618785 -3.14372062193791101947
C  3.38592809600735744624 -0.13064284429381656238 -3.62156785686652327172
C  3.53725215336080722750 -1.41534424372952916116 -4.23473407488282926892
C  4.64347554596264178173 0.40184611967250000175 -3.54060708944840163426
C  4.92582463153179084259 -1.57733749604884354589 -4.49472374988512690663
N  5.56363092676455295305 -0.45929667372045152041 -4.05711150663655129023
C  2.66036276976170027453 -2.44929814434681780710 -4.60455027361727786683
C  3.19816096139035677126 -3.57913167918642116661 -5.19775354739432771112
C  5.44331326975585660932 -2.71594469941721872175 -5.10147077685532224223
C  4.56570552199955947970 -3.71567755106614150407 -5.45042449959199792886
O  1.30447407565385642414 -2.37087929665713037508 -4.31843190247714403540
C  0.46549948380136002557 -2.01875608075445800438 -5.40967159432967648058
Cl 2.14179584942466849640 -4.90078823991703416141 -5.63893244576513374966
H  2.55965370603206121558 0.36234691563503601541 -1.01162775914336000582
C  -1.05146764716269069950 1.51645923547879668547 2.05953450015007533125
C  0.29894038456622523681 1.58528603110276811172 2.78445758520444597295
C  0.87184399754899377655 0.25641665826086773583 3.28775215497977679746
C  0.30913950962570835301 -0.22505703712414543149 4.62264946024049461215
O  -1.48949529653330392520 2.87520523767678115590 1.91996106168323366070
N  -1.08001426265118438685 -0.74241704781009909553 4.50633483845239801724
C  -2.86947658586858267427 3.06137814884084491496 1.95919866086654148596
C  -3.15424922862584633521 4.56846256016456209181 1.88958211493740546594
O  -3.45326654068746696780 2.51224956000012644708 3.11222503607409750614
C  -2.67016797963753704792 5.25579455845755649790 3.18219298307212250521
C  -2.90703482495392417917 3.04603958461080814857 4.31794189830114927275
C  -3.23041931384593761223 4.53715833696714376799 4.43035925325584223344
O  -4.52284115991195712070 4.81338844774165863782 1.67868782986409437186
O  -3.02779615916580047141 6.61477739761822824960 3.19161263241861359319
O  -2.64675453120794879069 5.02907744032688697189 5.60786511859528680191
C  -3.46666861379273205657 2.21215272682691965755 5.47457783529409613976
O  -3.28839462760664025254 0.83609017729176615674 5.22746667947111021135
H  -1.67118806055231994279 1.36415174423321561292 -0.00166347247946037856
H  0.36706023131196541254 -3.82763045174595717413 0.06047398022633462128
H  2.37555749178993957926 -4.05318096130737526295 -2.22158338168594360340
H  -2.62657994357926538598 5.00097649271981037344 1.03468822786834580008
H  -1.81483198329103201374 2.94845690543624261437 4.29592494591106888180
H  -4.32468217590301229336 4.67614317030586335022 4.46553337055693688740
H  -1.69479271462387059977 -3.15363713955061175653 0.24216920122775115187
H  -3.14280224182248213438 -2.71470198437015763915 -0.70427221937832595877
H  1.34412070724382992637 -6.22828888353149157098 -0.35480492478090508435
H  0.55084827160561533610 -5.84483698635454906878 -1.88195492308547751570
H  3.94091720288349067758 -4.91114158743188244927 -0.47661765887367929517
H  3.50521102584379296019 -3.23344018559807055979 -0.18435303026923818837
H  2.76153526331503806901 -4.51410032853852438706 0.77363642837410573350
H  2.66288893178714314303 -6.33481525966974601261 -3.10970856427815167677
H  3.43842819379135056224 -6.79358282342360908501 -1.59400220579228579787
H  2.07559036886785808207 -7.72638745849071995053 -2.20142489496298532359
H  1.29654623377044098120 0.32329669188242388111 -3.79782838529150845730
H  2.29214592431156738428 1.62650281655557527039 -3.15271691628216155223
H  4.93936719669581769665 1.35592277228626478802 -3.14996545335320154990
H  6.55317646088354432976 -0.28768685736907373407 -4.12362853226283299080
H  6.49894625939336023634 -2.81673215986539648981 -5.29477861991890375037
H  4.92065483312839901942 -4.61931163160126523337 -5.91864337877055035619
H  -0.55325044624881591915 -2.06063836505482500527 -5.02715804411798217188
H  0.69277850533968843294 -1.01002917757447030489 -5.76661481577947654387
H  0.57289374324801989324 -2.72280424104091567372 -6.23708730581168513396
H  1.00334918439988407535 2.06219906596488122830 2.10365947529993269072
H  0.17821457958713965430 2.26754829096854093606 3.62783396968372162661
H  1.94303769858004549143 0.39989771418151848215 3.43146761237922781618
H  0.75401545123692725880 -0.53236867427379463980 2.54546659536115793543
H  0.95046825737808027235 -1.03129034587448886739 4.97842009265515716976
H  0.33097262478708688871 0.58013344452720883027 5.35735775500549227246
H  -1.25949834209169519994 -1.04692252371348404338 3.52459829705726157556
H  -5.04444856657278695167 4.20171398989900257703 2.21773721008497837204
H  -3.88264137271440157306 6.70381872973876369315 2.74358533459659481579
H  -2.64094127252543309226 5.99575558750382153761 5.56560551251737489764
H  -4.52410362946167854403 2.44680796124210031550 5.62473933392014391330
H  -2.92037304498082095350 2.46082895285261837870 6.38472723872727154770
H  -3.92263194647618052002 0.57352709313234906396 4.54602653032215808793
H  -3.37970397837388114581 2.55162308780518110041 1.12469864557696763718
H  -1.57600996597554865453 5.21434829996193283108 3.22102758037017666837
H  -1.79700247487170106098 0.98883143761274916450 2.66463320125924330029
H  -1.22509015609521565437 -1.54066132699021496322 5.12805504107581633377
H  -1.79452865206838030332 -0.02942593004317767269 4.76312919812960533505
98
-159.7244761824 converged=true
H  1.03414123692472781357 0.16283453917092366448 0.54053354913792561742
H  1.13744989092495085714 -1.62989576182909479130 -2.70071967191374362471
H  0.44939778848195843786 -3.95634033251171635115 -2.88857197024291423304
H  -1.47191348474549243974 -0.81121708121588675944 -1.41532202602720147411
C  -1.99055766092100405729 -2.78585918835975432373 -0.89004434949612820649
N  0.28099397670919551429 0.62684994302935681532 0.03936979654679229057
N  -1.56973948127848483836 -1.42499523380288573016 -0.61826716645932933147
C  -1.02447690750687403494 0.55049756623534595867 0.66002550862090658690
C  -1.49913818792634501165 -0.91666320206143947491 0.61465223063690188621
N  1.47213215012207943033 -1.26839806513271291522 -1.81407902553218125519
C  1.43862609349686110249 -2.02510979026241599854 -0.71450886338593266878
C  1.75020066291193021613 0.16270820055404194848 -1.79653719173567805178
C  0.42179479690843413309 0.75074893990920621434 -1.29339247841554016993
C  0.92134035353941912128 -3.45553707150508593315 -0.90450327946201325435
N  0.03911672361781370899 -3.58289734925953640143 -2.04129965943649738236
C  -1.28563962019342792331 -3.36499388689587330958 -2.11732534979382025497
O  -1.90914319056807135766 -3.61084203368494804920 -3.13691578740040011297
C  2.09188359163248982497 -4.46215186339977520902 -1.01694348555794800149
C  2.73682740393522738742 -4.66239699495958248576 0.36100859205057339585
C  3.11000718681722032599 -4.01578333159344236236 -2.06356642897796671576
C  3.82274507540701113939 -5.73315127583187500449 0.36808822864025003696
O  1.76810489244093504979 -1.62549844507847884856 0.39638684971001719726
O  -0.46547581795125358983 1.13938817704795058994 -2.03671874437978539518
O  -1.75296330716351533852 -1.56179139402362343603 1.62321022231820055737
C  2.10543307969099036114 0.65463941298140393421 -3.19896235998007361090
C  3.23855451530530746851 -0.10825356758896537146 -3.80498709155945658011
C  3.17157561533954890365 -1.29949440788693260096 -4.59345312594793053762
C  4.56353753765697511824 0.21797068255308643669 -3.72155560146440844704
C  4.50246350042878962228 -1.62371053858710578943 -4.95517436057123106252
N  5.32064104367281753838 -0.68727040722077592516 -4.40592414146822619614
C  2.10666053689099541657 -2.11246586045073669879 -5.03200458679525919337
C  2.43154284771898776540 -3.21922078180304760409 -5.80019296102521941805
C  4.80012448194565433113 -2.72133663301616079977 -5.75670649269201373244
C  3.75162508408041350805 -3.50626559339004106874 -6.17104084285920784225
O  0.85422426271009177512 -1.77567622444977790686 -4.58476813907793268044
C  -0.26486932962827797189 -1.84725277944632404470 -5.45624248638713194026
Cl 1.20720845479517113752 -4.36702502781390844433 -6.31727382803008108425
H  2.55929345219700143943 0.35520563693715839770 -1.08591958676692423857
C  -1.02876782279665368591 1.07181011893507771582 2.11174609539377788892
C  0.17770714465423997908 0.54483392215375103795 2.90318360704056876997
C  -0.02488353803478013382 0.46286060441382964603 4.42120231141298791755
C  -0.60467058952823737883 -0.86064369579859278936 4.90857560575621398868
O  -0.99643734783579052117 2.50126600382594377336 2.16416971276922431855
N  -1.96393142406030074554 -1.11937084544291476362 4.37867434141860911723
C  -2.22729901243813888101 3.12622369272620215241 1.93078036952780451863
C  -2.01537044750826455086 4.64752101186121713283 2.05525477394545985632
O  -3.23030505221720520836 2.65447695045680287507 2.78269045422034455584
C  -1.83778904752824434610 5.05078974855333218130 3.52854544749399767767
C  -2.98294839254431520814 2.94935620377085516708 4.15356436032377018819
C  -2.98571487316314199134 4.46194801041721067492 4.37453285892372445431
O  -3.12505097556834154915 5.36564740940555218174 1.57197085988009233049
O  -1.76299414936111009666 6.44390094906911237160 3.67238209011576755003
O  -2.79768331305880790794 4.72021627100078244865 5.74133270876902734869
C  -4.02488142556912453784 2.19338494927192151351 4.98110410004885473256
O  -4.02049834812778428272 0.82130522964668073449 4.64950828551654282705
H  -1.70447334101192415901 1.15091484916830433249 0.04464284555293084045
H  0.36368728110767323258 -3.69290623329373746131 0.00905478991784046047
H  1.65786042134820688077 -5.41829506988226494713 -1.33267786374437813279
H  -1.10214396439577466680 4.90874663815654166399 1.50336905235383411217
H  -1.98186247186841546508 2.58910365070644532537 4.42339157159291307408
H  -3.94077395234149685521 4.88418244256696354455 4.02293829733355323697
H  -1.79382674535242481184 -3.38550168906618376141 0.00223462164093421282
H  -3.06487484581904734426 -2.81526237547835211927 -1.10434310704039706508
H  3.15486569982644127208 -3.71504370613195433748 0.70345486778203636380
H  1.95903188086829294079 -4.95813901165679826732 1.06823853041728900060
H  2.63621108902384015948 -3.78859306767492931556 -3.01532438617864206876
H  3.64382423643716979456 -3.12983584534442860203 -1.72834231340542365807
H  3.83252181042594797233 -4.80614934034430607568 -2.24217594779811868477
H  3.44423923738978565723 -6.66630849725226326541 -0.04448242954028204521
H  4.68869596437931779320 -5.42469038763173383444 -0.21048144611580563157
H  4.15070672259454909181 -5.92011080043274073859 1.38773740467333550619
H  1.21708220372951458899 0.56706405328021358692 -3.82520821155087453747
H  2.36942308813359980846 1.71105826741188660201 -3.12993768673239625144
H  5.01836818448433863438 1.05123043646424063624 -3.22270454248649151907
H  6.32190338591594613860 -0.65919383783946794431 -4.50112092872955393830
H  5.81253244578580741120 -2.95311691208444937473 -6.04391416173948670121
H  3.93060758634803919520 -4.37598369322977553963 -6.78247514047611854693
H  -0.85403276590307031224 -2.74457343300137912578 -5.25486694989703906344
H  -0.87378793624436712495 -0.96748537467247897048 -5.24098917578400236295
H  0.03747490858238122780 -1.82595272641458339358 -6.50238269808942082051
H  0.45563712346688201027 -0.44042206245796455821 2.52699164492716343844
H  0.99718097668399197087 1.23177939379667411579 2.69419223760793036249
H  -0.64555602279025325885 1.29009901742255816970 4.76152750075339170621
H  0.94684550524884891765 0.57943252079510809693 4.90128682772063406503
H  0.04657647576415632762 -1.67789395793888052033 4.59679341534297503102
H  -0.64862672170773782998 -0.84266321976829994256 5.99815410863399200991
H  -2.35203848185495578704 -1.96560950729438710383 4.80204055715866129361
H  -3.21111058870676346899 5.25432846214677340413 0.61751728952179285592
H  -2.44496008294001043737 6.83761269832529894330 3.10849060690830825138
H  -2.51776001048704012319 5.64156077917738763006 5.83966422086515812850
H  -5.01249125307948961705 2.63308714947553124119 4.82101326499144988702
H  -3.76576198924979177463 2.28081282602306467666 6.03653800520890371217
H  -4.46697614010388566186 0.72381209011129055142 3.79746021253745436042
H  -2.60849294584024260502 2.89996239791401633212 0.92073043863463899239
H  -0.88686316871923975835 4.65330470773442694821 3.89974344267182315704
H  -1.97927554599535504565 0.74962710819190370160 2.55135481676797626349
H  -2.61666048996126487935 -0.33209356524063388116 4.58172373798118659494
H  -1.91603677904769043039 -1.26936664652210962068 3.34735995468501545957
98
-159.7244671180 converged=true
H  0.99928124939988194342 0.32559697016177258089 0.44014966936165533795
H  1.28649692074572774558 -1.71515263633214365413 -2.72912273357205759083
H  0.48640662458444150484 -3.82231137464362502598 -2.89623493556152489248
H  -1.62653210640597101211 -0.92520741537921569186 -1.27126617983660517019
C  -1.81178162234514261719 -2.92180104468799450856 -0.61431984436306752428
N  0.18643161557922963145 0.69313331404244848954 -0.04738933586975750678
N  -1.58215359535880462083 -1.50012158220361202510 -0.44017109119573943898
C  -1.06453917382991791740 0.57221661177305227497 0.67473896749895123648
C  -1.42184833568325363906 -0.92607917984276000301 0.75235608003012111045
N  1.49230359770234177752 -1.25408526362872341231 -1.84622990847185519669
C  1.46389574172553893483 -1.96960726066773239573 -0.71972707923791245932
C  1.59421177772977262777 0.19622193613389982136 -1.92653815301427200346
C  0.23440068510428613280 0.67776692207228461662 -1.39123437967081953204
C  1.12935606145984546167 -3.45343070314250510933 -0.93822110305914052653
N  0.12926566274624196051 -3.60928403005483078303 -1.97080838766388777294
C  -1.19061753574401851807 -3.37085069755925115231 -1.93753684555098337761
O  -1.87785864422378012684 -3.48322302299628594469 -2.94135636615292650475
C  2.40582667878896616642 -4.22997352850858376883 -1.32454220692651736258
C  2.10874333574749206477 -5.69974521977694603692 -1.66864850933646580167
C  3.44833042766177833016 -4.11944346850824416606 -0.21266269911873672549
C  1.35261181880543013278 -6.48060487001403107143 -0.59816654780573685901
O  1.67005019687001676765 -1.51187333680458224627 0.39737113669711238151
O  -0.72889683653152181897 0.88767074066770779162 -2.11218035583130347987
O  -1.50656712167820705517 -1.53850651527168502675 1.80856562077382987397
C  1.81247798765743706184 0.60676038943032351014 -3.38346232863414186909
C  3.09998844215369384614 0.08767329289672776138 -3.93951364032462825193
C  3.38089122147251908146 -1.18589273452201515724 -4.52981871590202622713
C  4.27561503347268967445 0.78650417073807998847 -3.96786989073056162169
C  4.75650428475754072366 -1.16967908885904314786 -4.88942235655071666400
N  5.26507191447601829992 0.03950634843681366526 -4.53200843730660718478
C  2.62983884506757581434 -2.34203727987263921051 -4.80144318568371719635
C  3.27619176615293028476 -3.41568490762101051317 -5.39082005518317153303
C  5.38080458959092577942 -2.25201925505617017720 -5.49855635575890389077
C  4.62761476829253926013 -3.37639620273601970268 -5.74406085713696246131
O  1.29917702004752033673 -2.43187219818308619779 -4.41990042371802971388
C  0.34408047310194972424 -2.26306416196175108624 -5.45927152783599822783
Cl 2.38776014449663209760 -4.89040804943930851323 -5.68922452612237883329
H  2.41054085374537496733 0.54427948525534075586 -1.28602151350856241940
C  -0.99617596373165628876 1.17974164570782047434 2.09103496643568442792
C  0.31500437560525046399 0.80640971432413466324 2.79954066064061457553
C  0.24902320981456815829 0.80427870412402047151 4.33132734513267791954
C  -0.15302778128223593068 -0.53903471841253081109 4.92862085216809120425
O  -1.07904629900065685000 2.60867565042182825152 2.07285610398609865257
N  -1.51533640694784810243 -0.94597651605672994357 4.51519326315451507980
C  -2.35958008593086576710 3.11923158280281898058 1.86197993413136297924
C  -2.28614779811438273427 4.65360568399658625083 1.87801975648928487495
O  -3.29347989301775623261 2.65108741714233886455 2.80104156051307873199
C  -2.03529962138934639171 5.16521309903351433235 3.30876818608173550729
C  -2.98515192251522121225 3.01930243810969356488 4.14077257273789189895
C  -3.04900720643513922781 4.54351543536120594524 4.29200116374572182565
O  -3.46313106583825858209 5.21837149568206104533 1.35224240847276289124
O  -2.09174187806483491414 6.56862339926741967133 3.36154747305733447860
O  -2.73765434944941876694 4.88329686502048332386 5.61765316524161484324
C  -3.95039605747206579167 2.29954453620469134734 5.07417474785458644249
O  -3.56811410780892845906 0.94319208465402937236 5.19781434468771674773
H  -1.83048947445405185697 1.08102018020827972400 0.07942881826287892522
H  0.75506035647241298570 -3.83858838225628673513 0.01537195520720726315
H  2.81707430583678730684 -3.76270012465114334077 -2.22805837524237926317
H  -1.46938005786695047306 4.98208032616084839361 1.22835381989871339492
H  -1.96077636706523761312 2.71328518913564975534 4.38378728050400923166
H  -4.06478549336432859462 4.89623520131402933941 4.04312488533358127540
H  -1.38911584685277422757 -3.44186274705308026256 0.24705526362291602149
H  -2.88625706660935765768 -3.12847182516025057453 -0.67196713574519451040
H  1.54086985213019334040 -5.74790791874891215940 -2.59961228202266969589
H  3.06631175170420577913 -6.18999953016221304836 -1.85626596946640831653
H  3.71036005955054459804 -3.08108858900655002699 -0.03089496641746428476
H  3.07217899174578690236 -4.53946864055672349991 0.71584923336922723358
H  4.35058892074890568580 -4.65541653062136084884 -0.49509160394805590277
H  0.33712140455773487169 -6.10946761913428115776 -0.48584405765648192022
H  1.29134949885564265237 -7.52683519810957335494 -0.88968768267193165666
H  1.85932580818178694315 -6.42967527921753134734 0.36125328810082174558
H  0.96115056510452578920 0.25018482745115788735 -3.96522480102147678593
H  1.81386898356650960729 1.69676662937651467900 -3.43090208911671901149
H  4.46586094676539868686 1.78438895719264012385 -3.62360881453989147616
H  6.21541289748477598920 0.33901900106223592513 -4.67425960916138638623
H  6.42343768312142771038 -2.21660140815634987277 -5.76990145249988994891
H  5.07031338154324817680 -4.24395450005575725072 -6.20596767856604891733
H  0.50581723711963022527 -2.97842772002203126647 -6.26749258499064598738
H  -0.62736362107508902852 -2.44521264229423351821 -5.00130110007641093262
H  0.38573024500360997280 -1.24807479603362825316 -5.86490975685525395278
H  0.64642503649901639218 -0.17486476370190473517 2.45749547208394236719
H  1.04779098842238771461 1.54646788292699222112 2.47877181512251887341
H  -0.42689450418550950461 1.58420762927697111877 4.67842934107950991773
H  1.23870032116923933785 1.04591773288728773217 4.71871774850271563650
H  0.55021994286339448443 -1.30701165676941855054 4.60476020768964211527
H  -0.12047163927401244310 -0.46577404300562263995 6.01625290691783387587
H  -2.20240287748406027291 -0.19687522894829517783 4.72190830883359335957
H  -4.22881720949064110471 4.72123495585461050439 1.67265559121931528530
H  -2.75455499036160356141 6.86711174917114508531 2.72047779180656901232
H  -2.49067797612132002527 5.81884776032498596265 5.63797575863071287472
H  -4.96054991091637553779 2.38105360775599983469 4.65970395295041583950
H  -3.90648684147880409512 2.80294026074089908107 6.04577257157121650266
H  -4.22693477197891542829 0.49655201358495715258 5.74562312028277677456
H  -2.77143188189351086237 2.80085857390523518262 0.89030335966292517558
H  -1.02603636052689384250 4.87663798304122142468 3.62322855898018669762
H  -1.87913969940002201220 0.81055033977206503160 2.62532584203850261062
H  -1.53044572592564454006 -1.15016603004755024742 3.48945953043136647409
H  -1.79696816001966808152 -1.79756526031130592358 5.00567318788916004735
98
-159.7244248697 converged=true
H  1.03197925695338543761 0.32720246657155999115 0.52718288242120492360
H  1.09467458224190394844 -1.69502118080686026147 -2.56067082941681434249
H  0.59608599461354982996 -4.05287559097982885703 -2.56650566934529900109
H  -1.49304082535336424264 -0.91942197530726110788 -1.28469246099123401983
C  -1.89187984405187292758 -2.88281400477547666839 -0.62521106112236513042
N  0.23174844325093224562 0.69622653105999088297 0.02125796402692690934
N  -1.52839161765840025886 -1.48964060622620841912 -0.45062077489227553295
C  -1.04376461086047256366 0.58275800288025680906 0.69714924611671758026
C  -1.44015935727987387516 -0.90736498533966414293 0.74770175803533445169
N  1.46545307806940150464 -1.25612852105611372266 -1.72384745327584565366
C  1.51136953603781409861 -1.92965931212125307859 -0.57144080081491255285
C  1.66726714210472470867 0.18472561860252328936 -1.82558986205582218787
C  0.32138064896880430554 0.73079701111867390040 -1.32149227735717511578
C  1.04833940988700979879 -3.39006097069433387503 -0.63118758782615558278
N  0.16583127371674244444 -3.65980022867399679143 -1.73885644767992042503
C  -1.16849398805780935184 -3.51605920332564281239 -1.81489385386526969057
O  -1.78785721997845037379 -3.87000920717715457542 -2.80500224377699769462
C  2.27366753194946991101 -4.33374496802013187136 -0.63672737693343750554
C  3.09072731307984360782 -4.21090207835178098605 -1.92995826819350302372
C  1.82056336922627104435 -5.77134084135082670031 -0.38709552853599260569
C  4.51765171631302830946 -4.72728901992129912912 -1.77217477807542200807
O  1.87823929370665188010 -1.44220381921748863618 0.49117690698336563537
O  -0.61225232046431543598 1.00214909914097249910 -2.05941809820723387148
O  -1.62038228318178445519 -1.51013924320139758528 1.79796265063210802815
C  1.95950293381756068811 0.57587160124716185727 -3.27389337078404762948
C  3.13184160947458778423 -0.16707768782295490118 -3.82858023470897368412
C  3.13597262497855311381 -1.44717558736255003105 -4.46710407583396218456
C  4.43377305966593127096 0.24936741335414686072 -3.80390016894230331701
C  4.48413278425706263164 -1.73221814212548497203 -4.79807312228649252006
N  5.24335207022093019447 -0.68386111512625591402 -4.38254863559149399066
C  2.12190392674390171379 -2.36851653180275967259 -4.79852457331423387643
C  2.51546066732997175563 -3.54760892463674704089 -5.41005105308983136325
C  4.84923708755846138985 -2.90828024094061454718 -5.44569300602585215643
C  3.85157329884397325870 -3.80511251827318242036 -5.74151228684455450235
O  0.84671520175235026606 -2.04307062250521553892 -4.41104153583957803164
C  -0.25108542172199754816 -2.29379739146170669173 -5.27633821237431721585
Cl 1.36269996226914558157 -4.82361236895767220290 -5.76527118169284413796
H  2.48492900653954418289 0.47336769086893565328 -1.15913007497975262261
C  -1.01992708907578588651 1.18071405584671040856 2.11962279637852724079
C  0.24410196703947545371 0.76014603987216355918 2.88546391412640002017
C  0.10593043230421081424 0.73956238736010182500 4.41237834407540585602
C  -0.38031746702376911795 -0.59216491498437195951 4.97244686931770996097
O  -1.05026868144707830055 2.61149933130433264949 2.10068717598615561926
N  -1.74715983567330157555 -0.92289584132726654175 4.50796307908193405467
C  -2.30405390792908315589 3.16699268477846507253 1.84746306290633821590
C  -2.17293846850977789842 4.69760738284686762967 1.84654311389879710603
O  -3.27918649380730453657 2.74447757309494866362 2.76660661739601110298
C  -1.94360698837793033356 5.21786744681223169096 3.27771897270331091789
C  -2.99483830014896579286 3.12167827395382202482 4.10912773428749034110
C  -3.01115693951986473920 4.64939909288540587085 4.23569024627982315678
O  -3.31023621532582090765 5.30104767416044619921 1.27780469220167169908
O  -1.94333116140602135680 6.62281338612722869641 3.31241093159136523738
O  -2.73395070131501816135 4.99965787609125733582 5.56624324315316254541
C  -4.00628911950954069709 2.44908273235146767277 5.02874631240849812031
O  -3.65204127047747384438 1.09199341175159547745 5.21357124838606722506
H  -1.77952900476742703617 1.11075560933879247116 0.07963486694936841581
H  0.51031174794759559532 -3.56427566263976114413 0.30798293586775160602
H  2.90563117913296853345 -4.01319148764820532449 0.19812070537415280014
H  -1.32531927780744052114 4.98539796016620861963 1.21777116635527793420
H  -1.98767921314196915894 2.78661441691962030731 4.38457942566810210394
H  -4.00451163499002937840 5.03289747392720521191 3.94588795781898582504
H  -1.66527614176652916100 -3.40955201985516698215 0.30506093559525704340
H  -2.96489377927958130954 -2.97165952900408525394 -0.82822626453241010580
H  2.60953155359106814259 -4.76917695141983788432 -2.73565886166905958277
H  3.14276991000685912425 -3.16382225657651838802 -2.23278539954224175546
H  1.13896916666810943397 -6.10271963409910078724 -1.16734875958269168628
H  2.67618724378465344671 -6.43975783931064338361 -0.37736336474879239589
H  1.31594620909510151563 -5.85686776233479022835 0.57204825634465794604
H  5.05929641097333959721 -4.59278604174779925273 -2.70516810573819066477
H  5.03818130280916243180 -4.18088264164170198001 -0.98912804104741214317
H  4.53168157132497118056 -5.78481757191313050726 -1.52239761991884670067
H  1.06840291999496028730 0.37298144794145110525 -3.86856446036960344159
H  2.15398707020581303695 1.64874897768894190797 -3.30411726844097541900
H  4.83810696852781330080 1.16370387075816617006 -3.41550437166383469290
H  6.23959521392676741414 -0.60221061810333953446 -4.49837094530022252314
H  5.87478489263111391949 -3.11523558469601358212 -5.70466308801825405794
H  4.08554636125777115296 -4.73981403213248686512 -6.22533236804847778245
H  -0.92329275172556346529 -1.44111264004138184269 -5.16645709800941332901
H  0.06586746237212301458 -2.36761107537801374079 -6.31602197901441453354
H  -0.78039288898215775081 -3.20163757872374210578 -4.97916178285944077686
H  0.56664584032132725433 -0.22431257291556405686 2.54440575199974938769
H  1.01248329501369638272 1.48236671419648735615 2.61116656078899733728
H  -0.55247250990092344747 1.54269936135536744892 4.73992228801004777949
H  1.08632252660073080897 0.93386374813650685489 4.84751876750063637189
H  0.29493324865372710919 -1.38902790922971441923 4.65926832140386526504
H  -0.38070178827785661202 -0.53818554959708153618 6.06154912429266179430
H  -2.09200822184808776782 -1.76179030959612470397 4.97935375500344079569
H  -4.10509633954347830098 4.84170412035720598709 1.58318927197473446888
H  -2.57582030901516789712 6.93915815032506166915 2.64992870796080914886
H  -2.45974099290422554276 5.92767364593207712886 5.58307254695132204603
H  -5.00028443440805769882 2.52971387214222520612 4.57576353913466338241
H  -3.98830105190355599376 2.98600206959359004699 5.98260116971255051510
H  -4.30146553423696609286 0.69390507201043472030 5.80779414203559607444
H  -2.70069272079589905999 2.85074725924178196124 0.86895548981473402783
H  -0.95678187296037398024 4.89278150647989118482 3.62567190789343163360
H  -1.93919642637031963694 0.84399648024664464252 2.61228980603323535092
H  -2.39798694419154534430 -0.13809506153992495703 4.70110389566245423509
H  -1.73413273292364267242 -1.11690252898343489463 3.48154477688752583830
98
-159.7244242461 converged=true
H  0.99198246174293702726 0.17270783151468771521 0.47871262450104523634
H  1.12749115190907955864 -1.77673718242015077351 -2.74768234186025583909
H  0.28317900260856920802 -3.89692614934878100996 -2.89997842639287073396
H  -1.69977182654945480067 -0.75702932941038991732 -1.38172190263623706485
C  -2.14454327017812929057 -2.75091953582410431167 -0.86720104195193625785
N  0.21755572080603205465 0.60666643866020331100 -0.01652932271849439499
N  -1.74361724072337342939 -1.38555877363907287148 -0.58959830126890266921
C  -1.06393601805697790574 0.55837572557616399482 0.65891359508021207780
C  -1.55875122632162099734 -0.90263350679827714096 0.64002713465740379561
N  1.39026747644271009285 -1.35883357688748906966 -1.85874802496417057540
C  1.32228223794815979986 -2.07816256353509354327 -0.73515873173627066528
C  1.62439926416768609663 0.07933123900160365949 -1.89435436407464230513
C  0.30006145860025479344 0.64836566097345260662 -1.35757516392078758649
C  0.75256409161736637081 -3.49494354291412268054 -0.89212193927357963386
N  -0.13573047618272005010 -3.59878493143763833473 -2.02604975734310954749
C  -1.43649377178141235412 -3.27649556412839082498 -2.11859256720677890939
O  -2.04244739248815765364 -3.38783110742137516525 -3.17300510923604006663
C  1.87062930857305076415 -4.56101837651239350180 -0.97821088871708039569
C  2.48413798633671678573 -4.78010504016181592135 0.41111312215763035072
C  2.92632507142117948007 -4.17812996976638029167 -2.01159887695321382139
C  3.50748375447796512105 -5.91039293947178112631 0.44533747605551377013
O  1.63940511204645811283 -1.65245209113340463247 0.36958344649889651734
O  -0.62990245215208462426 0.96270368204654321875 -2.08562342123201149846
O  -1.72609972416832224695 -1.56408912936535138272 1.65668943732966789106
C  1.87808743109867393173 0.53908699433350870667 -3.32913136338667881020
C  3.11618842721583622080 -0.03957425173676354380 -3.93302162516255737756
C  3.27161777580907298102 -1.26597481169315173588 -4.65297525945745071851
C  4.34598866207093070813 0.55909400538276787795 -3.93080880010315558692
C  4.63224459502267826849 -1.32611534765087668575 -5.05926600506473977958
N  5.25334519042514447307 -0.20824491134102546264 -4.59726754579172158799
C  2.41315289237435415259 -2.32170869319600869929 -5.00267713124290036575
C  2.94357433585681249610 -3.36950790355150164856 -5.73821158291257837902
C  5.13952998621937418022 -2.38194001645541320045 -5.80719101752017596851
C  4.27954337803451156930 -3.39993766933877905601 -6.14672069828215317244
O  1.10546614195157033578 -2.35055154377909536478 -4.54271626929238525605
C  0.09931506273607540458 -2.05909053620720250422 -5.50328135241141680467
Cl 1.93352451170750327947 -4.73702314333266283342 -6.14924194411565228080
H  2.45971075438330011309 0.33180656854081380658 -1.23433908597145558517
C  -0.99899861440195181217 1.09271755495457512097 2.10361769666236808618
C  0.23622221072406976439 0.56608274424161642013 2.84960615019741236864
C  0.09533390154172807773 0.51705417229399974755 4.37553922270358608415
C  -0.45605364546739424192 -0.80278358953680162280 4.90195314495826650614
O  -0.93680686188560602368 2.52221648609079451830 2.15176656034058888523
N  -1.81784801422058017728 -1.08590574606108591915 4.39278013391754029726
C  -2.13749230123780709079 3.17754647527604250357 1.88081006028780084449
C  -1.91645001742939169453 4.69117966925298990333 2.02591822089943418561
O  -3.19166285328088239481 2.74560523588011085039 2.70218288732358624671
C  -1.73816663079793820579 5.06693326821040379571 3.50895059577419443642
C  -2.96547638564503746039 2.98177350873424185096 4.08761494518961931988
C  -2.89257329393789142102 4.48949856477227982055 4.35429671747817526040
O  -2.98790366313627675510 5.40785941201621600527 1.46076628199747049486
O  -1.65069709519667884301 6.45962786421288726046 3.67447460634785860734
O  -2.67085059140752445472 4.70087561080606874953 5.72381926387882344898
C  -4.07290351186656618410 2.29839255751973237096 4.87929200180703404044
O  -3.82621528120101750403 0.90620375319283696935 4.92951838740030101604
H  -1.76036477095596755049 1.16205979735008568809 0.06664112471021062245
H  0.18319959548920675130 -3.68507775086675204435 0.02462427898266668358
H  1.39185336356134836677 -5.49551004264390030585 -1.29345700213508063570
H  -1.02036909029811440064 4.98184543729408080281 1.46982761123027794170
H  -2.00115661096295660570 2.55344949147173227999 4.38553258251241206978
H  -3.84173917666247088931 4.96274705406108918027 4.04954789349379939978
H  -1.92573252607221800936 -3.35774774389982599843 0.01357486195904405481
H  -3.21948882741130049112 -2.79250151673421243004 -1.07360343688503445669
H  2.95110097566299600658 -3.85335694736494627222 0.74707864336471241362
H  1.68174947719072620522 -5.02300119126971544858 1.11091888367616520306
H  3.49163974786329056599 -3.30969946622802169145 -1.68173898245682917896
H  3.61851791963255120521 -5.00076026969278331080 -2.16320474696678610727
H  2.47691375851555317666 -3.94977599940054213690 -2.97356707575765311091
H  4.39670563682608239731 -5.65843743500854490236 -0.12529330893587664608
H  3.81126414108490862986 -6.10383237282427426607 1.47121324736617142825
H  3.08195908616703473371 -6.82503589114444775277 0.03735666734899694558
H  1.00148925128717514177 0.27890110150848690385 -3.92385726897399633728
H  1.95955184272200866324 1.62744964166721484133 -3.31946631216944032516
H  4.62988096648014835210 1.49871359064454567900 -3.49849643326678849675
H  6.22098815757179846031 0.02569448933990858830 -4.74492148163485882861
H  6.17302866909404457374 -2.40726428098473022033 -6.11256054432912421248
H  4.62648838020156016881 -4.24242148892510329006 -6.72253435489007600268
H  0.13786924847943846095 -1.00609097207678654939 -5.79882519113853600601
H  0.20302604507839019932 -2.68228069105770572378 -6.39263858043709376489
H  -0.84974183075699794010 -2.27925309706546119770 -5.01622685699544934579
H  0.49107789748997099366 -0.42789605937577990247 2.48019703854697937118
H  1.04983985815091029892 1.24411585127162904740 2.59338946209951215494
H  -0.52130147357968148469 1.34606592652538781252 4.71995184070628415185
H  1.08271639921441176213 0.65164363712245865212 4.81738237535053226424
H  0.20200149233460970577 -1.61701869171123613356 4.59744455038329125074
H  -0.48703296773617088533 -0.76296994042281396364 5.99138558952310784633
H  -1.78911688741684060666 -1.24160617874096113056 3.35919052460599099064
H  -3.81726463032213469972 4.95338497406748334839 1.66440470590853384358
H  -2.23506755892977970746 6.87903754801451405854 3.02506355951536809457
H  -2.33065271363563741858 5.59968338594469816627 5.83934497575486854970
H  -5.02892746923873179554 2.50523828925556246716 4.38800892103746953410
H  -4.07331965211064694898 2.72764678461536025367 5.88683639097888544711
H  -4.58676799202487917029 0.48381072736388930355 5.34972048410809364327
H  -2.49207856398107097107 2.97470425191037168844 0.85673109535188840535
H  -0.79527700061293882250 4.64632098771365509293 3.87597147952375697955
H  -1.93745221685471524786 0.78974029031347681151 2.58239711340309252563
H  -2.18678008908964738310 -1.93624899264186733916 4.82480186359215057479
H  -2.46334643974065414795 -0.29936574896647827337 4.59495911294524006507
98
-159.7243568599 converged=true
H  1.09782892745738491769 0.17592705624934523723 0.50435250769900352719
H  1.23091346537293477859 -1.60613840299443277893 -2.72735544834226173450
H  0.62890105989973710265 -3.94823261730435870476 -2.91856463491013418121
H  -1.37665600126075537979 -0.87394595537768116067 -1.42887413256197093325
C  -1.82764350259943997301 -2.86124220156820463501 -0.89290255927643558120
N  0.33084354387782272111 0.62528165331512663982 0.01062132785762323964
N  -1.44992322461640910092 -1.48630612238968695671 -0.62827478060522901071
C  -0.96930611055372750684 0.51339775714293267583 0.63660348175638992174
C  -1.39489034661094768452 -0.96887746714833178352 0.60193145126827363178
N  1.56344245790622315972 -1.23413235279939836886 -1.84443285243207499846
C  1.56856328103938591489 -1.99375262895774674199 -0.74638947701401614498
C  1.80153665317445632610 0.20382357724713440206 -1.83318823022776711262
C  0.46216882473088050087 0.76001969242165223761 -1.32234830454033480684
C  1.10152456107318874601 -3.44109244889556720182 -0.93635887854050425805
N  0.21348660635768212934 -3.59412133066828332062 -2.06561334807218743848
C  -1.11793133837629721228 -3.41714106441626697119 -2.12841213963758679739
O  -1.74438132287739167126 -3.68051406326996577434 -3.14176763812150161570
C  2.30511805341311726281 -4.40480800000602457089 -1.06695673524772027818
C  2.95692451267486200450 -4.64396113786146091940 0.30302185681512500137
C  3.33308745976916709353 -3.88498727908168817180 -2.07069341566990106074
C  2.19760939478298711336 -5.65323090839782160799 1.15870986302860679018
O  1.89410394644118817986 -1.58423132686310275119 0.36258461107599948559
O  -0.43608523893907802371 1.13491250122476783346 -2.05899828990152045094
O  -1.62513054570001824750 -1.61620779486175059070 1.61456877449610547437
[truncated: 8,111,807 more chars]
