# Supplementary material for: Discovery and Biosynthesis of the Novel Glycotetrapeptide Antibiotic Biffamycin A
Source: Angew Chem Int Ed Engl. 2026 May 6;65(26):e11349. doi: 10.1002/anie.202511349 (PMC13285481; doi:10.1002/anie.202511349)
Supplement: Supplementary file 3 — Supporting File 3: anie72473‐sup‐0003‐Data.zip. [file ANIE-65-e11349-s002.zip › GOAT-xTB_Ensembles/1_3R/CPD_1_3R_run1.inp]

# Compound 1 3R isomer; NH3 cation; GOAT Run; from xTB geometry
! GOAT XTB ALPB(DMSO)

%pal
    nprocs 64
end
%MaxCore 3000

*xyz 1 1
H            0.36994370738662       -1.03041730731385        1.13991639155825
H            2.25204584060130       -1.77878048541190       -1.94973055558449
H            1.24040163000604       -2.70568531882246       -3.72975818797318
H            0.06075579511120        0.78556230060786       -1.84428049003965
C           -1.16727401116164       -0.46111623737904       -3.01615315179401
N            0.54826276120790       -0.07195867776155        0.84634489549307
N           -0.72620139010480        0.15482710752510       -1.78138444782825
C           -0.64858506037684        0.69959336973623        0.56323277320702
C           -1.36820788910152       -0.00295852084383       -0.60875390122014
N            1.88461079761599       -1.88229203037054       -1.00741518133821
C            0.75719833014156       -2.56653258364292       -0.79700331363580
C            2.56378425333979       -1.10746057206467        0.02095418652959
C            1.67709900738781        0.14210849900519        0.13154152081638
C            0.02484891616990       -3.04193344334174       -2.05816875370275
N            0.43958383657355       -2.32434947642685       -3.23799132840329
C           -0.01046264260986       -1.16029791167014       -3.73341166468537
O            0.49724758840346       -0.66195961273739       -4.72722602354342
C            0.17747657631133       -4.56857575372392       -2.23578513292565
C            1.63191165084061       -4.96871283762295       -2.51517752604617
C           -0.76906176662702       -5.05419851264030       -3.33160759577136
C            1.89713124777355       -6.44725067014829       -2.25028561440061
O            0.29260831497336       -2.77678657933058        0.31788348666299
O            1.91723113121904        1.18663723864358       -0.44747602985517
O           -2.36069434411811       -0.69210960416706       -0.47110532342470
C            3.98291939333486       -0.76785075387820       -0.43401927693458
C            4.84421390081385       -1.98212718943217       -0.56572025240603
C            4.99094531667356       -2.86202252842028       -1.68465745166288
C            5.66601704533512       -2.46958798242740        0.41284344657651
C            5.92906307963861       -3.85637583938739       -1.29458457258234
N            6.31391063798986       -3.58783447419330       -0.01849163072319
C            4.43707534509924       -2.92205692168916       -2.97510866816093
C            4.83652792641380       -3.96078265319504       -3.80051949937484
C            6.32643423754535       -4.88021475797430       -2.14633809225680
C            5.77063121623103       -4.92092502144980       -3.40335429029815
O            3.46342856313153       -2.01896323198568       -3.36760715371051
C            3.86967171074377       -1.02292711577741       -4.29666324974188
Cl           4.13392158654111       -4.12153088086322       -5.39473480088038
H            2.56343007073037       -1.67471023235974        0.95664270733965
C           -1.57091863559487        0.78148994358559        1.78470190349226
C           -0.83369329376417        1.13565733230138        3.08383246542869
C            0.06874199271790        2.36646324898371        2.96938957939297
C            0.70222519273240        2.73803430753844        4.30932482650932
O           -2.57808518041498        1.73899253195786        1.45142860412257
N           -0.19194990267271        3.59176788696422        5.13194813731850
C           -3.83821357653660        1.49603784521315        2.00254824505648
C           -4.89953783213496        2.16576431772374        1.11721814340345
O           -3.90662240884675        1.92787586581083        3.33227907698155
C           -4.83020101191176        3.69372250547640        1.25923293954684
C           -3.76342313135078        3.33556001348597        3.48404950584788
C           -4.88557873209194        4.07939560387160        2.74542575965611
O           -6.15371820455659        1.67585290392540        1.50643864918487
O           -5.90717543540393        4.24269390813993        0.53831440781070
O           -4.81573806724487        5.47192381054148        2.91837671491036
C           -3.77840147695503        3.61059443909744        4.99249614566255
O           -2.78820841419019        2.85355510928332        5.65260349371144
H           -0.35000495325803        1.70384155587234        0.25189804737233
H           -1.03431909217826       -2.83922823049812       -1.86180608204323
H           -0.12520703050212       -5.01489595761990       -1.28265038136334
H           -4.68129408541788        1.89414767533645        0.07356012650955
H           -2.79852271670925        3.63866705869325        3.04632690846958
H           -5.85293448484070        3.77058113038690        3.15516768872493
H           -1.97227291894674       -1.15701126782372       -2.77001586161214
H           -1.55178717606919        0.30241412740154       -3.70112934865901
H            1.88517161425123       -4.75126198266970       -3.55422061671175
H            2.29766264928728       -4.38495845050717       -1.87644892061420
H           -1.80043436831684       -4.81795513900454       -3.07954770893329
H           -0.52948170034607       -4.58238524396769       -4.28206077494897
H           -0.69027154672057       -6.13039230599631       -3.45328266289158
H            1.29489865647181       -7.07939481912338       -2.89735399530562
H            2.94448827748996       -6.67164675508719       -2.43790673950299
H            1.67037642173240       -6.69726302382930       -1.21636484479319
H            3.91662003422746       -0.23281922767653       -1.38185729052124
H            4.42151182260075       -0.09272551771995        0.30182951330909
H            5.83749012970703       -2.07904170930059        1.39671295615910
H            6.97404676693189       -4.12607907129769        0.51776692199246
H            7.04302241286191       -5.62321050836528       -1.83582620310646
H            6.03913820348224       -5.70104648683191       -4.09713716960566
H            4.36363570553379       -1.46116176314504       -5.16490073172148
H            2.95475633952187       -0.52478521019879       -4.61538796089775
H            4.54739134406138       -0.30604005273179       -3.82303962692682
H           -1.60001224523136        1.28771396911754        3.84354250922047
H           -0.23459278219220        0.27094542594011        3.36854064990702
H           -0.50144884996603        3.20577677616104        2.56965072065205
H            0.86589919751956        2.15004841429986        2.25977678728037
H            0.93164919278366        1.82979308670408        4.86588943312033
H            1.63061570274388        3.28249670225770        4.13608906586568
H           -1.15397059393323        3.18081162899516        5.25541956215588
H           -6.82355490098772        2.17853951393276        1.01934025198895
H           -6.06816618458377        5.14203172006825        0.85773277628683
H           -4.00393574564200        5.81013273281311        2.51440559439428
H           -4.77114635337346        3.37728689605218        5.38501516797004
H           -3.56709389088484        4.66361060176315        5.18141135245855
H           -3.06492993936175        1.92720712276821        5.63808313045443
H           -4.06006135027167        0.42085737220201        2.04257853864876
H           -3.87293378766529        4.03392187788015        0.82894547778108
H           -2.05110603871156       -0.20010020273215        1.90462389605773
H            0.20336235481162        3.72816083970997        6.06770642771240
H           -0.30249966501564        4.50899636464313        4.69025772260178
*
