# Supplementary material for: Discovery and Biosynthesis of the Novel Glycotetrapeptide Antibiotic Biffamycin A
Source: Angew Chem Int Ed Engl. 2026 May 6;65(26):e11349. doi: 10.1002/anie.202511349 (PMC13285481; doi:10.1002/anie.202511349)
Supplement: Supplementary file 3 — Supporting File 3: anie72473‐sup‐0003‐Data.zip. [file ANIE-65-e11349-s002.zip › GOAT-xTB_Ensembles/1_3S/CPD_1_3S_N1_run1.finalensemble.xyz]

98
-159.7261308763 converged=true
H  -0.35990796305528582888 -1.01437690411944436697 1.50531148976439865805
H  2.30233042596819137415 1.23564684676659330975 0.70738805286686634588
H  3.66764107598419597522 0.78804026825840622905 -0.97538143082234185499
H  -0.59202906484072681526 0.95561078392022991146 -1.72240371876945053131
C  0.91223433785516516714 -0.17962741764448736381 -2.66264551240791558229
N  -0.95400771809313045235 -0.24944746767417289024 1.19193594797672153263
N  -0.18824016104165292029 0.01698041855620103374 -1.74079144516644723772
C  -1.75575639305644237709 -0.50254177497942986719 0.00564341914712812066
C  -0.73650371016200466556 -0.97711313506546448870 -1.04439544190547684011
N  1.79515772154963304530 0.50747605736981449276 1.20561328622966734692
C  1.93520697289801524299 -0.76161961820730750272 0.84210646100625352606
C  0.84402493997881189447 0.98449314607470550520 2.19961621027932396899
C  -0.49457349032425040880 0.99959662033400920045 1.43813424903229125640
C  2.76157877623338210427 -1.01437021424119233615 -0.42120240035215544827
N  2.90319995827120713727 0.17106754845314811608 -1.22825801176189619568
C  2.13816729006134620406 0.63652090298709218530 -2.23228285363384681972
O  2.41013427501779009532 1.69005222587607417672 -2.78494439903261525870
C  4.13664727318804992251 -1.62643717523772646238 -0.06319057656946178159
C  5.00084080765321470352 -0.65037755265193997189 0.74520590858875113138
C  4.84077268805530280815 -2.08559385829002019719 -1.33818484358648226440
C  6.13941467317181377439 -1.34497437692990917668 1.48584089949841691158
O  1.39742310617106468840 -1.70207687518210959432 1.43168675329461558832
O  -1.02228059638074531001 2.01141916992960378963 1.01934604926217375898
O  -0.34115046884373334546 -2.13805523832776245285 -1.13057054173559512478
C  1.23948751371540466515 2.38474219502394690906 2.66671601991983475699
C  2.54394885807244364173 2.40143967089825904893 3.39618540727456075246
C  3.86658320543746203413 2.52444511057800013987 2.86387199442942108618
C  2.68579136249626460042 2.31098001792108398433 4.75351417932324338267
C  4.75150259367163751989 2.50283004488323435055 3.97587354193193398544
N  4.00165006253649213619 2.36665928020376048480 5.10191903600633089866
C  4.40354432590271294146 2.65230531962191307116 1.57097734144434952874
C  5.78064232213874173993 2.74829855938770295509 1.45159710556631216249
C  6.12942080858101334684 2.61354340084421199464 3.83229849615272399888
C  6.63314015998649786354 2.73924205041359769552 2.55897312572097179739
O  3.58023034584852295481 2.58865743250435720313 0.45955479370290769348
C  3.36452162019185507802 3.80619485099355747693 -0.24145591134920446619
Cl 6.51186448388193461767 2.85129710204771003035 -0.13540187550489454771
H  0.80859740291952353353 0.27946783790870860509 3.03652236007754616764
C  -2.99917412493136703588 -1.38506243348646407298 0.27368313844137254209
C  -2.77272879034352781602 -2.89741053285790606253 0.36385786440560990984
C  -2.10007241209615802546 -3.34095794722280992062 1.67307104903456882461
C  -1.14917378424076188637 -4.51373350182907628891 1.46336476798466286198
O  -3.95209808916679650181 -1.18345514576548960228 -0.77498776178063033537
N  0.07248971377285698403 -4.06700273937427247972 0.75638886390233073254
C  -4.76134995349064471526 -0.05904383515064218213 -0.67116371606578373310
C  -6.00759740305453959763 -0.26347241711616514737 -1.54839296376723489779
O  -4.11679469471308578932 1.14276705413057921845 -1.02633605091450075264
C  -5.61535851594840096368 -0.21910762382638132584 -3.03641156640277998235
C  -3.64857180082480647698 1.16621539434267251778 -2.37049947684849016127
C  -4.82637290922320261188 1.07027139452075670256 -3.34598935775731431974
O  -6.98899627621100982822 0.70186772980787448528 -1.25978767206223984942
O  -6.74668812688910524145 -0.32145609690320098295 -3.86364319412732593051
O  -4.32696765246881742684 1.05442442759079280101 -4.65743602237500464724
C  -2.84055648182247466593 2.45436099606929447603 -2.56382050528209326501
O  -1.66118551973199091165 2.47286795697864825172 -1.79724256020863659700
H  -2.14557731509184934637 0.47315837861825693622 -0.29345139551988136395
H  2.20302326925430769222 -1.76740341653256316512 -0.98858952251487752783
H  3.93552777148504118188 -2.49971245751483195363 0.56560365732539363837
H  -3.43621729196747960344 -1.02378210142993664178 1.21790486466086811390
H  -6.45653832570078556330 -1.23577730058221990639 -1.32462029609551956710
H  -2.99702312171720741674 0.29958257417715228321 -2.55035552405724708080
H  -5.48708590697454035023 1.94374989025321665004 -3.20799066957561196389
H  1.13623539753534763541 -1.24652653998858031770 -2.71719226022616799909
H  0.62568327331552775483 0.18322876764862089383 -3.65316944979711744068
H  5.42784406114268414001 0.10579817468371983946 0.08480175840264279896
H  4.38124333803697751932 -0.13806860301696463611 1.48375241427504866998
H  4.23502400160084579994 -2.80674497654679067082 -1.88089279238722562049
H  5.03494135261118724856 -1.23973326280614815076 -1.99357015308398111131
H  5.79038722848530085230 -2.55459324084299677082 -1.09889341112456673244
H  5.75292502040943620756 -2.09875266540228766488 2.16784983567941269555
H  6.82819277294875259798 -1.82405702772848576920 0.79506571750474175353
H  6.69827828461989405184 -0.61315034918892508120 2.06447975176812503761
H  1.27661500442516051557 3.03704521134250926551 1.79356364413015545445
H  0.45253149582149770902 2.75596132909967783675 3.32484882685332339136
H  1.92104836179201021729 2.21916636738517825123 5.49983013684875121641
H  4.36012380472610328042 2.33891652352227730205 6.04187779072301278660
H  6.78572942720307903386 2.59983551883569852237 4.68732809482629253495
H  7.69560003578031803784 2.82126287284108778763 2.39600853229042298764
H  2.86380682100785399768 3.53052245449747603701 -1.16886641288786674586
H  2.73286360943300676851 4.48245656536300618455 0.34262633336200670753
H  4.30379036319391250487 4.30921584522138534368 -0.47410232701225790697
H  -3.75655862495383807698 -3.35934956857028543808 0.27577760657446498405
H  -2.20654317988086123847 -3.20466861094982569114 -0.51202680409094747382
H  -2.86678429135100287795 -3.63433412674824563027 2.38915121937559993270
H  -1.54913493721658701574 -2.51577466397076721094 2.12003645138886342991
H  -0.86696093588680622766 -4.94013292008873428074 2.42623750373323776586
H  -1.64074274832789779310 -5.28444838793613413941 0.86939853631427921332
H  0.64283491073244058978 -3.41677499740878332091 1.32636680898766501357
H  -6.56299988806706213751 1.55895551849162394831 -1.11920141378426207801
H  -7.47783841656579983947 0.14831140508126500199 -3.43459859511697729317
H  -5.02705324962088351270 0.72474645038358054272 -5.23963656096622099057
H  -3.47381921403135418558 3.31565807316980087904 -2.33035359166760747129
H  -2.53815029329468710984 2.50664600458644493131 -3.61125730222479823794
H  -1.86640101957172777070 2.64099342878997456197 -0.86201891676082142979
H  -5.07439645314042042656 0.10607631141939370678 0.37309937439144308380
H  -4.97567991245421126223 -1.07839536085703024959 -3.26592290948910468629
H  0.64605991789639594103 -4.86372007568843489622 0.47386354186996099136
H  -0.17875140524119778607 -3.49698611126787950454 -0.08362953722244402532
98
-159.7258534319 converged=true
H  -0.36465597996293985794 -1.03238452437351768687 1.50689028303237537720
H  2.30302393132201199677 1.21831851750340569573 0.71910962195535133024
H  3.66009370094976116405 0.77713346470185817871 -0.98375583890588513825
H  -0.58642587826579950505 0.95413904722968623240 -1.70185391298787513925
C  0.89763706644660956613 -0.19796531008658324602 -2.65365592207466738373
N  -0.95817712208786265382 -0.26183329658102399984 1.20637338095430957097
N  -0.19663038175376801320 0.00906386572558337544 -1.72682192544319668137
C  -1.76644504071858321481 -0.49767155345635122332 0.02040285768606142636
C  -0.75705758587555893602 -0.98119482076416308924 -1.03453921346578137097
N  1.79950815312467193863 0.48581862662019115184 1.21489949308225719804
C  1.93473692459028434598 -0.78057987605592016322 0.84115439392789559392
C  0.85319201091240548518 0.95272068021082623179 2.21803109264117059851
C  -0.48808236156534157146 0.98195356547292456106 1.46080204551721504203
C  2.76199517005385519752 -1.02729737805545995322 -0.42237258147410272624
N  2.89463820055885223681 0.15887248229071226913 -1.22992813682352131188
C  2.12702355798255737795 0.61828594781018864079 -2.23488388862328823947
O  2.39863955228255543162 1.66754087101962689133 -2.79544035191648720939
C  4.14254818171502403601 -1.62802955547524375035 -0.06498869487055818073
C  5.00315339036415185348 -0.64169681415402191060 0.73478301665395806541
C  4.84508510453818264097 -2.08948801235050840575 -1.34006824806238289405
C  6.15789651581587005325 -1.32226928241810015585 1.46344024594096344671
O  1.39392788241208309685 -1.72303474986414140169 1.42490519283752359314
O  -1.00881845127046299027 2.00135170449343569032 1.05218510825495448202
O  -0.37851894972717448073 -2.14750999152471688802 -1.12752592569012688450
C  1.25074658303480035215 2.34673337635921797073 2.70124853010571941425
C  2.56597617600973482155 2.36415869839694803289 3.41118124693028246242
C  3.87887768514857089741 2.51028922070307292103 2.86029948115206478221
C  2.72955192566180260272 2.26251160358404757034 4.76529457604884409960
C  4.78042310999224007162 2.49082032397296071480 3.95888609036446759148
N  4.04975129774260533821 2.33221585822326149540 5.09447678338068410397
C  4.39487887431491763834 2.65787790932938872146 1.56094729820690969468
C  5.76818873451355340620 2.77891664786950887134 1.42226027667890297934
C  6.15412737471382609300 2.62554152215391267688 3.79606606924237510725
C  6.63683537103611520536 2.77295609156982836296 2.51696051922597163752
O  3.55568820582519107276 2.58566981199593159957 0.46177124188448392950
C  3.30116962348232556579 3.80331364452737652471 -0.22508671111106337559
Cl 6.47518294260646953830 2.90989360859007906157 -0.17391314634765264735
H  0.82009543730698974962 0.23640438648799483312 3.04526122120356834699
C  -3.02365762362923939932 -1.36304948686597016128 0.28275947691045316690
C  -2.81399286201089005033 -2.87706945984293938068 0.38940158471244606941
C  -2.14481330208480702737 -3.32046765865444415411 1.70024472070679744107
C  -1.20027127600731464696 -4.49889284354633112173 1.49298400605288406062
O  -3.96259541792894598444 -1.16880135479617330851 -0.77934795274317913982
N  0.01974101441392406286 -4.06410495507483560118 0.77587593150007438947
C  -4.75149083592802057296 -0.02014511805019394974 -0.71792833221756868767
C  -5.96507362095482118747 -0.24075450584267860110 -1.64543429634806348538
O  -4.06005904258802452489 1.15626148153406305141 -1.03683807045345188769
C  -5.50848382596302865721 -0.18800960635255109521 -3.11022891510810506333
C  -3.58704492460023605105 1.21264045443853896167 -2.37603908989409973174
C  -4.75705231425529984080 1.13316110026274241562 -3.36063891313199336608
O  -6.94107887108971155499 0.75833023327207260689 -1.48687137847279826630
O  -6.58587984394490888462 -0.33201053782031264561 -3.99730461136633508090
O  -4.25602026357424989556 1.18995089237438178564 -4.67101741502112144389
C  -2.78642775586186264292 2.51014244344179004997 -2.52904479535422499481
O  -1.60753271989750423643 2.50662882047636648153 -1.75910161907931184011
H  -2.14418003967603221227 0.48451103062369182961 -0.27299478051505132736
H  2.20983629313198459698 -1.78523007708523162584 -0.98954689401302609042
H  3.94940011347232466932 -2.49946664897149473106 0.56894810713061727547
H  -3.46730106314017927360 -0.98550961881757082050 1.21779918497641093111
H  -6.38114425522779349365 -1.23643683744574994776 -1.43566509625519933557
H  -2.92606220823710438950 0.35521896097218291777 -2.57271837798670555131
H  -5.44522582406195265747 1.97313165445280414012 -3.17161943608587160170
H  1.11759388671236958857 -1.26604140351247007601 -2.70119286200306341073
H  0.60796844119868465040 0.15876060911497910655 -3.64560684017902980614
H  5.41507125320165272342 0.11955630791689372816 0.07047077503950874289
H  4.38444230343400054295 -0.13633237869561881661 1.47879769751068890216
H  5.80170468304924735747 -2.54446196265419866123 -1.10200587425235285721
H  4.24574714150684329184 -2.82353529977928596750 -1.87233633293318058044
H  5.02445325062643899372 -1.24687287063083585004 -2.00381592086249593621
H  6.71186310922006335034 -0.58405578468040131312 2.03845088679034214252
H  5.78878557308816343863 -2.08325548939048355024 2.14707224507023397564
H  6.84713599954378793200 -1.78955420531464137746 0.76515928752634965182
H  1.27072926679166187114 3.01182520766849926019 1.83726445087425727110
H  0.47143166298827010596 2.70357345919611224971 3.37640049392768393233
H  1.97787311158458001259 2.15340718984888734866 5.52259268918109746949
H  4.42270637298798963144 2.30099574023822128765 6.02865563669114390422
H  6.82339185210867427145 2.61382222967738631070 4.64101697745353192204
H  7.69535656401621448452 2.87381093818392274741 2.33903109270130205033
H  2.76686372949659364906 3.52616226385767328466 -1.13291313952682903832
H  2.68795142465560177314 4.47252173722762957908 0.38607877972665155530
H  4.22578329116165374302 4.31492694614706362444 -0.49427784848501388204
H  -3.80252959142415214444 -3.32933618268882547397 0.30517437254437640437
H  -2.25295909810535111006 -3.19601363978263863785 -0.48554510318793020485
H  -2.91289477857356393642 -3.61060222160642130262 2.41602991199402072908
H  -1.59211876382911698968 -2.49638946193723132438 2.14648111379700523571
H  -0.91490681127516759741 -4.91996282579476496011 2.45730304793013631937
H  -1.69984384676786470791 -5.27090463585764634757 0.90696790034828445037
H  0.60291946303142018859 -3.42177923069164346970 1.34110524244263373816
H  -7.31362200056365185930 0.73193035158556862818 -0.59685935306126969291
H  -7.30542929331235857404 0.23640338815959910379 -3.68562263823468017065
H  -4.93586303902393375154 0.83638771543098289207 -5.26363188151012906246
H  -3.42612874871030070878 3.35754587636386148120 -2.26544921643507901621
H  -2.48379316279468476125 2.59977021963705112739 -3.57373158276434521596
H  -1.81869744597495586191 2.65475371548745098238 -0.82181156083149975444
H  -5.09867915324963050239 0.15513827356749423925 0.31491476942706042585
H  -4.83144471724084567654 -1.02544781122440942234 -3.30869736784984569411
H  0.58311611200060764482 -4.86596072295127246576 0.48764536693317572791
H  -0.23124251248955418614 -3.49149188302355639735 -0.06307326509311182716
98
-159.7254989442 converged=true
H  -0.39476690207392856058 -1.12413125459627938341 1.58485045355785669763
H  2.14316112640278744195 1.20656097132362138957 0.82102380958722487314
H  3.72143639147836813308 0.75154905165416230339 -0.87973186349956744579
H  -0.49604805153822534303 0.94964993846996992310 -1.55994838900929155834
C  0.95931105639031932775 -0.20821871963546351170 -2.55139692552654340219
N  -0.99026678456100203363 -0.34937120803487775600 1.30122152394095302874
N  -0.12029389229870129929 0.00023981205935465211 -1.60807792289261519691
C  -1.75102773703365155455 -0.54109750735057671189 0.07784833236500678100
C  -0.71093124145735098196 -1.00171301422239134027 -0.95781632903974245341
N  1.73577377063827564818 0.43701243928780408865 1.34475444225098827999
C  1.91670556567553718175 -0.81763600442844563965 0.95015460922288996759
C  0.79338970503703587500 0.83358222527860137419 2.38302165969855561656
C  -0.54192774059596904301 0.88862018652703478327 1.62262829032244715322
C  2.78684355144479578570 -1.02248095158226703916 -0.29007280532651497085
N  2.91849361120056371988 0.17073906679258818442 -1.08832038269832942490
C  2.21539104471492764858 0.57813967700876278677 -2.16218079188594680673
O  2.56400884131936290800 1.55792146524273888986 -2.79947342279745559068
C  4.17209699798905653267 -1.58003166685927154411 0.11920403348814595512
C  4.97943087072250101244 -0.56280151907974973469 0.93750829186237527590
C  4.93124316504398407801 -2.03572102825312351015 -1.12536667285038549657
C  6.10307903261049133903 -1.21536167417568119475 1.73707552633331729908
O  1.40159557522016298137 -1.78659494089657910898 1.51174317077798958664
O  -1.06724670192492054888 1.91783746754559669689 1.24672934318675365795
O  -0.34243143030342942934 -2.16876487187105926324 -1.07371572307127749468
C  1.18751844498499226077 2.19119005738936589722 2.96432351103221503053
C  2.59663407413466940099 2.20274141752538810124 3.46288602757289343259
C  3.78500732461425837272 2.49603302486230704815 2.72191818733288526388
C  3.00210451899031793843 1.92677192964841226264 4.73895353061643920256
C  4.86733743743307822882 2.37957080801948261950 3.62832359409969518182
N  4.35875375817602517259 2.02982187089961829685 4.83967658585769111568
C  4.02541288333622837570 2.85518887177457170168 1.37894062780211146269
C  5.34518899014951820448 3.04962137022306967182 1.00549619283276991943
C  6.18109745642172914160 2.61935779883467656504 3.23761135037836034201
C  6.39959253474587264066 2.95269680115858301761 1.92335258234681427680
O  2.92640019256632788469 2.89640317088408272284 0.56079343700780037718
C  2.80703237123866289338 3.87698850429781449733 -0.45834665981739447504
Cl 5.79539985865982387736 3.38536615295280141069 -0.66095785191963030147
H  0.77665803595497295841 0.05867058740467214623 3.15537233964387020535
C  -3.02327313596734459367 -1.40506419300453555543 0.25997432545866194786
C  -2.82779041354107540940 -2.92247523593417302123 0.33445686945476438279
C  -2.21585612037408585806 -3.39975517445782493553 1.66180449598258483945
C  -1.25520036367727461091 -4.56734019415937098074 1.46725900410118903494
O  -3.91051898401655018134 -1.16680785423626187658 -0.83794528314064531394
N  -0.00694165872689672669 -4.11215913107635522294 0.81326865136642767506
C  -4.71457269579299165230 -0.03706723131084906087 -0.75360472928522237446
C  -5.89865389146195706616 -0.19648814641313172569 -1.72211681906229507888
O  -4.03462576214863588575 1.16795572867857466726 -1.02114907962529066765
C  -5.40515415717107394755 -0.10472640565005149338 -3.17784122835237958782
C  -3.47637521100309410116 1.23359857451308174703 -2.32896856518789752144
C  -4.58510389512734750639 1.18571127839743462040 -3.38504961674986226683
O  -6.88735359946262803987 0.77057891639923592475 -1.46675697969079754657
O  -6.47636132395415309304 -0.16541185521011719795 -4.08545917369688194043
O  -3.99520676810560315673 1.21249622394999079233 -4.65788886690541925617
C  -2.64733745018018362671 2.51954098077582377968 -2.42038885802325731689
O  -1.52426199543399287784 2.50029540029324071071 -1.57296054528587436749
H  -2.11071526175323009866 0.45323991946901792671 -0.19657641308661316648
H  2.28121568011575037715 -1.79429772295287759398 -0.88170212319175378379
H  3.98233343965321884284 -2.44966096729548032940 0.75634608200373565357
H  -3.50610802315933733908 -1.05200197602978340328 1.18464534373383845178
H  -6.37139188658782362751 -1.17033886006923060208 -1.56378798189378787065
H  -2.82227591345876493989 0.36643921410060897870 -2.49633369832854468129
H  -5.24511765898638770977 2.06116401082819145074 -3.25985901238624542486
H  1.16520370296828024159 -1.27955650470823756315 -2.60836897234360032272
H  0.65823060186225712531 0.15389183120316116127 -3.53833533615478446066
H  5.41800094104245300031 0.19006105063079981043 0.27950226452539644884
H  4.32006962895686275061 -0.04777602472123761157 1.63873038469157106256
H  5.11035225136067339236 -1.19757045484862900686 -1.79515647911688436267
H  5.89212272644503709529 -2.45893611057392247332 -0.84859854340399099026
H  4.37274962861726290697 -2.79408173755233368851 -1.66820111960498707049
H  6.62702714260280512093 -0.45766831940619256969 2.31427466690841887598
H  5.70496517148677906306 -1.95826796574822048491 2.42414971946731450103
H  6.82474564617793610921 -1.69929363501849350904 1.08453110344206904436
H  1.05862351831217327280 2.94576821445951830825 2.18832632451674458096
H  0.50454017162088149462 2.42350734753150032219 3.78229252842208074625
H  2.40483540292149822193 1.67140222241771163603 5.59222121496436219701
H  4.89425677153783578177 1.89293242924031246410 5.68063500040331792462
H  7.00037002829528098857 2.54548996347666545148 3.93395460238928462715
H  7.40134452333025283366 3.13235050801499648188 1.56742377669557608755
H  1.74165491514786952010 4.10034775905591963863 -0.52878755088272599849
H  3.35224215955508375586 4.78624325044315490629 -0.20523934363443596673
H  3.14794768246315781468 3.49006530990042040941 -1.42091181665026233816
H  -3.81502236394752936022 -3.36460723366615699348 0.19865067477493925097
H  -2.23270436037536201823 -3.22577063996346025121 -0.52345508428101961140
H  -3.01420124983690174147 -3.71345790542426268388 2.33351887803222357576
H  -1.69076217586465826770 -2.58453628591670225845 2.15522337652766182714
H  -1.00988099402038278285 -5.01027910220515604323 2.43273845255375276153
H  -1.72458654618321816088 -5.32757252615836129905 0.84221946319506968415
H  0.55834587600339891100 -3.49374446658151072143 1.41980423214718642910
H  -6.46312454582827733418 1.61611807562057219201 -1.26429872072081050938
H  -7.22981887076099560829 0.30631387538812610005 -3.69906789826844262237
H  -4.65589346569736850512 0.91611539656060614334 -5.30062598434720566587
H  -3.28941631303828518895 3.37808477062855327944 -2.20039871679645537839
H  -2.27195936831968570147 2.60654225579450260497 -3.44153712080109608351
H  -1.79991807511149870535 2.61032402999533985621 -0.64696092492839962773
H  -5.09965653646663508169 0.09775802907332226122 0.27098943868682390246
H  -4.75950437786891455971 -0.96309899963154577129 -3.39366229206805103402
H  0.56431921455780098551 -4.90749640062943814911 0.52197906170503827195
H  -0.22390312447447396904 -3.51450877890814883386 -0.01842021328207023301
98
-159.7254779474 converged=true
H  -0.27864474957679274958 -1.05143587672979954561 1.48368197214638297687
H  2.37400992549643596874 1.21830283186603116619 0.66675152333525111725
H  3.70852160375753303612 0.77216916918477429554 -1.06752077084467145163
H  -0.57550368431609499886 0.95864022369084378461 -1.70994966167557183034
C  0.90928485141851023155 -0.16131009873583046499 -2.69817643197281986644
N  -0.88415368014075235159 -0.28631738830658642891 1.19234670704985501466
N  -0.17157150042834445891 0.02053379588272599698 -1.75105040307361958796
C  -1.70530705748335864591 -0.52721352048869651874 0.01655681483475747451
C  -0.70294906289768754881 -0.98421689846672766322 -1.05713374696834705446
N  1.86235222216284257435 0.48649357814684568435 1.15457605393291018459
C  2.00760641149090002244 -0.78136241043399290440 0.78721541132374384109
C  0.93114805018652391233 0.94771365424660136689 2.17414075031057674181
C  -0.42527852704904889336 0.96204455800095622919 1.44445168702486803625
C  2.79907119701385642685 -1.02626877432040020111 -0.49829502610614428981
N  2.92683922225214221413 0.16711511419895663799 -1.29581026757334694111
C  2.14720671611134239498 0.64395834516859440377 -2.28268113991499710380
O  2.41571706537533437142 1.69993925327360440036 -2.83246417513653403475
C  4.17419856795254684556 -1.68410768516802855643 -0.22778190839493603348
C  5.12926550359570310178 -0.81569909928268358179 0.60312368631282753384
C  4.81321417482756519490 -2.06476935953831119974 -1.56445927732326084403
C  4.90323010752070587159 -0.92112423821241429245 2.10785113070497320820
O  1.47484615391730122802 -1.72470175529001212844 1.37764789187111791335
O  -0.96863233834214534923 1.97651585383780048488 1.05245051019053992292
O  -0.30480860154701960862 -2.14257091548034805939 -1.16582228151649602843
C  1.32323235196471622466 2.34705161800523898208 2.64625862449626225725
C  2.63417690992137387695 2.37269589163064109627 3.36356431642176945118
C  3.95080351717008770862 2.50724755503508234256 2.81966595126563568385
C  2.78855189010485826628 2.28776362271903632717 4.71996631411158329428
C  4.84523698006443304109 2.49827222611596599933 3.92424559251331972476
N  4.10652922065770997762 2.35815868079134061119 5.05683925365910003080
C  4.47679919780184576439 2.63756923025617551204 1.52335597708788950122
C  5.85193246034401770572 2.74756447492644584329 1.39222715733823210194
C  6.22069482628870584762 2.62387976363555264214 3.76980488058366924875
C  6.71385260732954503027 2.75002290191891640703 2.49223808314442196732
O  3.64765852962634173906 2.56910064013138139671 0.41550417941119210941
C  3.40438515587595524892 3.79260151367819142720 -0.26569307208206505155
Cl 6.56666271808334389704 2.85548505049432232994 -0.20228262299734225960
H  0.91846303041488308594 0.23513255062267141016 3.00568147289828280222
C  -2.94264717954388732579 -1.41752606700470318302 0.28742754260252079135
C  -2.70976115517084004125 -2.93008579814504654948 0.35688025936354428325
C  -2.02304176866557039460 -3.38646511955856643894 1.65410113936231728538
C  -1.06229615233889584935 -4.54664339952290763591 1.42108572049500669898
O  -3.90518025618319342129 -1.20786989913511066952 -0.75123416152966937531
N  0.14712136688767912807 -4.07898833086121026525 0.70686155178542031674
C  -4.72345600559592071477 -0.09206539151494291806 -0.62639418917945766108
C  -5.96964892599760954539 -0.29125938297564823998 -1.50539072842984111844
O  -4.08861231569256400320 1.12057394585747926996 -0.96177375690209310211
C  -5.58018288061779355047 -0.21774762261808150443 -2.99297597290006045512
C  -3.62467541124927539187 1.17278421307915525773 -2.30658659771021046225
C  -4.80392686349583808436 1.08416564349302890768 -3.28081574108263573919
O  -6.95734733169139740738 0.66205939588546791619 -1.19959188418337214799
O  -6.71185998633395719537 -0.31639853265782952318 -3.82006318827865865018
O  -4.30701469962129834812 1.09696591581687874495 -4.59317906433684619572
C  -2.82920738904976953876 2.47147327679425732327 -2.47941788378151706240
O  -1.63733370349719709047 2.47909655007156226603 -1.73224965030927680054
H  -2.10349303944972643166 0.45100325669144136764 -0.26242618334392642243
H  2.20451095944927955017 -1.75883034790235126543 -1.05694367331360106199
H  3.97770770447716515150 -2.60080484306970660668 0.33674136137107746336
H  -3.37261246037287421018 -1.06919448047021270476 1.23948290419280526820
H  -6.41217663549653238420 -1.26999307806443773039 -1.29751120128679531263
H  -2.96599477295469959870 0.31562832579246291598 -2.50493914937246442420
H  -5.47151519288903465110 1.94928483836990174005 -3.12501659589990898880
H  1.12999865698439805328 -1.22757926676651174525 -2.77591050224547331027
H  0.60339977425686486256 0.21910134161474570380 -3.67618417306063127725
H  6.14992245936048131938 -1.14001409376493012537 0.39110158233928882243
H  5.06573397744537601284 0.23000765974757186871 0.30255040685899747821
H  4.14274815142050201189 -2.67991869507946756102 -2.15952490653051842884
H  5.06172467426695682491 -1.17576508979891758422 -2.13910394813907034361
H  5.72860368904041816762 -2.62579754103785090180 -1.39566866969436076396
H  5.62769162381612186863 -0.30182904426879081372 2.63129856437769227284
H  3.91175334802650898069 -0.58107308045144390185 2.38867965761441558570
H  5.02626015676638715490 -1.94943082764558406339 2.44017331144055260594
H  1.34464701723966673086 3.00527472723568189750 1.77706047648188625310
H  0.53951620168871183836 2.70713915811269423273 3.31443836609415853900
H  2.03178223678262526164 2.18988228133467899283 5.47361626717281346544
H  4.47320070235844458040 2.33921742647587960207 5.99365259361559310491
H  6.88358960489639848390 2.61902753425654744035 4.61990649864042079997
H  7.77403013913188623007 2.84263726094570712277 2.32056808857685004099
H  4.33449371420051043913 4.30686627655110498836 -0.51058701801494266181
H  2.88769508235253891115 3.52364177016677748711 -1.18629057496268952576
H  2.77893379161586029369 4.45566811874334867127 0.33975110899087118677
H  -3.69236150355352954477 -3.39484969331079744492 0.27214683445446263832
H  -2.15132456695604812325 -3.22422911695747149707 -0.52835894204078182046
H  -2.78111098615475338391 -3.69830823066156799683 2.37155545126557099067
H  -1.47798751421596508138 -2.56149783340835757173 2.10845400219057310665
H  -0.76565512421956616329 -4.98031873637220723339 2.37638191473134474663
H  -1.55220262356236626822 -5.31592782282714981790 0.82358773647339833524
H  0.71771310839905855250 -3.42971632765217337990 1.27798289484951088646
H  -6.53712426291395409805 1.52042735622488600633 -1.04993810496403328081
H  -7.44357235720995547013 0.14683044818815921273 -3.38474776654872755444
H  -5.00408929078340491969 0.77063697710007605934 -5.18080040502143024383
H  -3.46482002802498190164 3.32150973524297121742 -2.21301916429989109503
H  -2.54474790102946091253 2.55301358525292299007 -3.53012161327333462424
H  -1.82740781088061443604 2.62506300398971426091 -0.78986458150451344107
H  -5.03688848477171013940 0.05263838380897883223 0.42094548761289485306
H  -4.93274143284001365117 -1.06661692353290260549 -3.23796188392632844355
H  0.72692466852195847249 -4.86583915105388697953 0.41050340212801050832
H  -0.11822077065032077225 -3.50303988230108886981 -0.12485784764838228633
98
-159.7253758560 converged=true
H  -0.39974012492583815837 -1.05760593701615990270 1.58491904475115319428
H  2.15137690483803201147 1.25301806544073701666 0.78761383117078087590
H  3.71241753255862771965 0.76888565845525747022 -0.89891171372911637949
H  -0.52920982458810872373 0.98786138528190814423 -1.58946381828319482921
C  0.93912662580431749415 -0.15904897204166112967 -2.57289692941358749678
N  -0.99253325782264689714 -0.28640438749201979629 1.28711557528006381723
N  -0.14033995319916586775 0.04343305304383755783 -1.62810987677843410637
C  -1.75727191599027854352 -0.50083696330969129651 0.07023420160627236175
C  -0.71688201154182684682 -0.95947722882879071804 -0.96671235366006602607
N  1.73204738294364535278 0.49325115396597474238 1.31577529130235482135
C  1.90767136781484869523 -0.76752493023300827346 0.93934867701723068212
C  0.79188679083240232082 0.90834998982928438771 2.34893334942596876402
C  -0.54451897613285904498 0.95675775271890795004 1.58911077907202291648
C  2.75738240848118110193 -0.99457532355225963805 -0.31132925635935343456
N  2.90492342578295215105 0.19556719436048164429 -1.11085699130140280744
C  2.19952338658240309499 0.61822786286234721054 -2.17720456499764214442
O  2.55112677210831462205 1.60269443140311063090 -2.80549676150798887875
C  4.13386089525909206088 -1.58515865712259995668 0.07937918694581107271
C  4.96813283550725781623 -0.58857188864723963828 0.89565116740683325958
C  4.87090777606900626751 -2.04891754353410338041 -1.17516823271070336432
C  6.09230072904773756193 -1.26188930740028659727 1.67672596977779297944
O  1.39585008009646149851 -1.72573998949988927087 1.52239645584785399102
O  -1.07179985157548895991 1.97998450953393168028 1.20034930607518486312
O  -0.33476268110058066130 -2.12296074915224330937 -1.07449146870974732160
C  1.20082123024112763510 2.26691379112018998043 2.91654545513830498749
C  2.59174605523282775010 2.23702506372008924629 3.46340948635918488563
C  3.81525921476235074792 2.46900476393187418012 2.75941265710967797986
C  2.94289867025632911890 1.95123023090761971154 4.75341595017020601688
C  4.86197072565863930294 2.30564040241431289502 3.70016358082822272024
N  4.29896415501813855542 1.99079182200643267642 4.89691885990762276748
C  4.11528592050081698517 2.80858258716820330392 1.42382761185557282779
C  5.45447309403035252018 2.93038905799630189364 1.09050472913795193364
C  6.19786238445322812396 2.47448120932879955802 3.34947238470171182456
C  6.47405329656652117620 2.78487476782175136236 2.04029789411276096800
O  3.04892026385914638453 2.90676807053280183979 0.56799937679769640919
C  3.01423210769281313404 3.90705210693030213776 -0.43884060719641243553
Cl 5.96944796553402223793 3.22440321431281828879 -0.56479602252657457040
H  0.77046482368000546170 0.14343415607270840195 3.13131978205753158662
C  -3.01587341632684635684 -1.37975835891041476167 0.27468170698205640612
C  -2.80207133374738415199 -2.89480801309869528737 0.34952871660146450639
C  -2.17767027007113789239 -3.36559761395282386331 1.67335003691439321294
C  -1.20899374830035788442 -4.52572394171209158031 1.47413865535859889278
O  -3.92461793099184941269 -1.15702588886814483615 -0.80842296893369680610
N  0.03209174120760843740 -4.05878889109043772265 0.81540261109260869787
C  -4.73018639664033990755 -0.02877194766935332881 -0.72419437792251240005
C  -5.93482506688479372059 -0.20917154067061516365 -1.66197822345668733135
O  -4.06320601093235556078 1.17324977679904396410 -1.03515885148844755115
C  -5.46628210103770317829 -0.16756268106007249363 -3.12783418293493031825
C  -3.52802384686523851087 1.20642100589629763796 -2.35380682621472336891
C  -4.65000196770275842084 1.11499456448554434829 -3.39352829689896218213
O  -6.90931679508593088457 0.77546911430902376594 -1.41953902530762698930
O  -6.55426018773224416947 -0.25834111066159154424 -4.01242663636207463895
O  -4.07214598336657562783 1.09289435805239310007 -4.67246463822704960478
C  -2.71401279210701318334 2.49777515710007236294 -2.49114596534668253369
O  -1.58762832916640217462 2.51624214140977509047 -1.64779656874791013976
H  -2.13071439096768822097 0.48592013318791732468 -0.21327395548765887279
H  2.22489963588579087173 -1.75375400440081419262 -0.89585649665378197515
H  3.93105479617963116112 -2.45478385601888016154 0.71247991213695960333
H  -3.48806324587961347206 -1.02979236908147475660 1.20596449838646391228
H  -6.41290397225293329342 -1.17309155095420347692 -1.46428114471929826657
H  -2.86654204669667178607 0.34212579398535902797 -2.50592492305676195485
H  -5.31171843462000037306 1.99282941056312323802 -3.29685320423478511742
H  1.14188688309563124434 -1.23022803935367752715 -2.64331635133923947834
H  0.63931791633431378497 0.21601812980814644183 -3.55516656581491652389
H  5.40973035453904227410 0.16229554242355859195 0.23769621819786840300
H  4.32483254989656984435 -0.06952458019128317235 1.60882431287144189724
H  4.29260226281893864098 -2.79500677303725586498 -1.71415720099618029693
H  5.05757278936399590208 -1.21144280615055532913 -1.84370368530436468113
H  5.82704269753959547273 -2.49001722863423591292 -0.91036013121193082309
H  5.69416612139009181703 -2.01128468311493069365 2.35656296298188916438
H  6.80493191111611306354 -1.74214498918306737174 1.01154651828343888909
H  6.62608725849678759090 -0.51560818431041721688 2.26007312254940684326
H  1.12231541499799081230 3.01045732942766885998 2.12355783259622032944
H  0.49825948303622574764 2.53420929001582839746 3.70650820926796464860
H  2.30737625266595136608 1.73030420806493889785 5.58856420279514232163
H  4.80061686299657086607 1.83231159818725730659 5.75460163347024167280
H  6.99023065137839783034 2.36264722220528344820 4.07157879466901118093
H  7.49453961486521702540 2.90627262599135383070 1.71406114855140256914
H  3.63330860562930846314 4.76418691821642958928 -0.17517412041165797421
H  3.32441276642376459804 3.50236386387579923252 -1.40463732450037404043
H  1.97254943841920105108 4.22293697549458446616 -0.51017514814340159113
H  -3.78525970510203446651 -3.34756518759171584065 0.21934118467494453930
H  -2.20894449904173706400 -3.19215158197630310966 -0.51173812331230028594
H  -2.96931295841048115136 -3.68512736912364857744 2.35021810605236813885
H  -1.65481591484606127551 -2.54676061869732128784 2.16348836736695382399
H  -0.95515789354494207153 -4.96572435800306877240 2.43878167830126901805
H  -1.67506100186977135991 -5.28997791796291849664 0.85163166447094484912
H  -0.19435740749805591188 -3.47740042963938300602 -0.02414386027952654390
H  -6.47142883235359356320 1.62040955651023987905 -1.24518921354454525918
H  -7.29823563555766785527 0.22921252817524223611 -3.62753481980491487846
H  -4.74102577062661811880 0.78307498739664982423 -5.30030115599449835884
H  -3.36365481913930297608 3.35662140860121249730 -2.29461995505432847509
H  -2.34364047479732073853 2.55720750751041991933 -3.51600055272792477723
H  -1.86113359904700237379 2.65264968383229104987 -0.72513997537794938619
H  -5.08992479338251957444 0.12531741226886591867 0.30672711939690366911
H  -4.82479904336101927953 -1.03337873026358062489 -3.32460615160258798895
H  0.58302140206473895834 -3.41898741730410371531 1.41429567504516007226
H  0.62119297393316852407 -4.84615717097944997960 0.53879428347312330327
98
-159.7253258950 converged=true
H  -0.36675090046094233065 -1.03701610136237643012 1.45617641934366015555
H  2.30380319233474084584 1.29482833665494290187 0.85232494398642510980
H  3.59334818767847830046 1.05448301491467355540 -0.92759982911321581245
H  -0.56354040251077108792 0.93971107582171020667 -1.69226179739000426316
C  0.95294834051882082449 -0.22650297442902628253 -2.57875652312334002758
N  -0.98980226862127129728 -0.27652205895285525417 1.18425434823667763418
N  -0.18222389218546480860 -0.00801666778454541984 -1.70473304816465254241
C  -1.79770287613968138274 -0.51196702683688322111 -0.00168822189342811291
C  -0.78467753050887245614 -1.00007214365074714735 -1.05077156043092734272
N  1.77287268369044093141 0.53554445221070434702 1.27352910184590895071
C  1.94792711727831235891 -0.70297772998554131085 0.83135222020773436036
C  0.77750609048591379224 0.95010524554263608987 2.25011370456109194294
C  -0.54650014959270643011 0.97106495097972267416 1.46315954580559504095
C  2.92879746721119982311 -0.83570289412055365208 -0.33659308416441469092
N  2.90614541456144737097 0.34653399804167855924 -1.16902680290705651700
C  2.09327956959314587237 0.71299131234661583534 -2.17656286518790187401
O  2.25187561481675979635 1.78335778601317551662 -2.74086233946581536713
C  4.36984800933654415900 -1.06014058588308368591 0.18064331206320319301
C  5.32004419953618867822 -1.27244404607441663480 -1.00664694304719981588
C  4.42585912163664563224 -2.24471935417443724248 1.14255196671860370650
C  6.78598174340392468196 -1.09895890984672850443 -0.62431341869730982985
O  1.35972672930081861509 -1.68245241249651855675 1.29421306015700388059
O  -1.08063422088128513465 1.98912778366098175198 1.06771870255625667134
O  -0.43547155569642287398 -2.17198362226518826290 -1.16728639896870212134
C  1.14042093462878324495 2.33645066868201967125 2.78301745912256404125
C  2.43619749643375183012 2.34088086779439574769 3.52969079196363244577
C  3.76821357330913775385 2.47416176243631591447 3.02226402714168429497
C  2.55673119924026437388 2.21536488993057156804 4.88657425506832687745
C  4.63514237511941118441 2.42142809553124882527 4.14806945556316630785
N  3.86637595416275736682 2.25992323707788855813 5.25770202927286156580
C  4.33304607954382170476 2.64008591787247404170 1.74599146710748098776
C  5.71212726836480477743 2.72906163685040370481 1.65155962325185345918
C  6.01597635534599017859 2.53156887085102466628 4.03228576039004416032
C  6.54573724793103028929 2.68514407200114435526 2.77244204527587356779
O  3.53680257654442975479 2.63849008733519374559 0.61050573525917428697
C  3.29463940512282116302 3.90665502766657279921 0.01636520152866541289
Cl 6.45916535306084860224 2.88513208636020479503 0.07650963299056703915
H  0.73133064750325815773 0.21384314539420706813 3.05932688057969270901
C  -3.05499723670930878328 -1.37745447047869529200 0.25808901543534890077
C  -2.84841744715110722908 -2.89157117577748401516 0.36736133098330181479
C  -2.16483572109639421654 -3.33310173090516714822 1.67160642477412069162
C  -1.21513245526516566741 -4.50581047351834662607 1.45365993472661347852
O  -3.98515199172719558618 -1.18056549464974480657 -0.81245529695860618791
N  0.00042748540708076321 -4.06167379098676306626 0.73512876079392419637
C  -4.79121538297127891326 -0.05203983812006827969 -0.73995340219642635748
C  -6.00678493788084111316 -0.25063162116526749301 -1.66053707379132475808
O  -4.12962777079769960409 1.14618423442160710657 -1.07622118892257834233
C  -5.56279859276992993955 -0.21514698664304110487 -3.13416225751230026475
C  -3.61388547908233359607 1.16351798712651954837 -2.40281918509749115032
C  -4.75473623862802252660 1.06778731840547402854 -3.42120520599353872271
O  -6.98744860726235739179 0.72635462262746042228 -1.41138829684165223455
O  -6.66635186958473902052 -0.31365290852025601298 -3.99848942555162212287
O  -4.20447470510211473993 1.04143757291456484637 -4.71196790207098192838
C  -2.79604475479552627704 2.44936189649996904905 -2.56832737085650419928
O  -1.64435319092858067691 2.46341928525207043421 -1.76116433211121337088
H  -2.17266850317813009497 0.47034125152953792925 -0.29814494610792163787
H  2.62312203556380429958 -1.71156583958120700473 -0.91866809152398654081
H  4.67368300966861749401 -0.15266355221261429520 0.71550041631637695261
H  -3.50528883246752265279 -0.99895295665998395940 1.18941366861803721200
H  -6.47375724998210078098 -1.21702093755473872427 -1.44918357450559365240
H  -2.95805233206508866317 0.29520520816142359344 -2.55705901847704009100
H  -5.41440665174599011777 1.94614605795813311317 -3.31348784958808506573
H  1.23937443376165479236 -1.27730716489808759917 -2.51317187055227231340
H  0.68197471438605983263 0.01800895719387179961 -3.60983048346085189095
H  5.16902079236061062772 -2.27256587188028502666 -1.41818130728969582499
H  5.08587953719950025544 -0.55316230090793994112 -1.79382774455106419609
H  5.43509143107455638955 -2.36594966074774859521 1.52352783193668717132
H  3.76504059187747985860 -2.09310995497354657147 1.99034496624143963928
H  4.14056374642514857243 -3.15989370265613844779 0.63045856763823582281
H  6.95222937895877457493 -0.11326580431016715356 -0.19506825378039902019
H  7.10226898875192613758 -1.84607722889569458857 0.09846799800374850253
H  7.41606405611232144537 -1.19618417124662479445 -1.50572225853818553176
H  1.17422500890834125009 3.02645854656143109551 1.93896324541015041554
H  0.34009445798713339171 2.66543901765324164899 3.44714704779316027938
H  1.77995807263607175308 2.10523342902399734911 5.61796010369401166429
H  4.20881774000849695483 2.20975530660537700101 6.20266932243499535815
H  6.65522976548995970347 2.49780916348892834122 4.89959436385130686631
H  7.61106590738726040968 2.76765547030484304614 2.63085847226310898250
H  2.68917224227666729064 4.53566381346390734564 0.67550969910138669583
H  4.22701162525005802451 4.42487090825988182985 -0.21314601094979759854
H  2.75630741406661439186 3.70311855058477545910 -0.90838603173590792839
H  -3.83943397064093261406 -3.34065970639669274078 0.29658905941089752645
H  -2.29836658244304903320 -3.21569324929289379611 -0.51255758465849698968
H  -2.92515498766041170953 -3.62903919913019423760 2.39345930605971535243
H  -1.61370173932398763839 -2.50562285646806603978 2.11329630316056071848
H  -0.92514701084990091928 -4.93295405464651448568 2.41400289831364078807
H  -1.71337646814673583151 -5.27580698191330377256 0.86406661015121988267
H  0.58146162660241418330 -3.42034528717338792703 1.29949072367771201186
H  -6.55550222305168617254 1.57923376877437915411 -1.26370985777995525901
H  -7.40657108748092785078 0.16889678427002241534 -3.60001755049729865732
H  -4.88359836165196981028 0.71750382480950170017 -5.32153473566867774025
H  -3.43476873551262418260 3.31204629436932718178 -2.35467593192143365144
H  -2.45760305521968858145 2.50291270794041276204 -3.60451179623406847696
H  -1.88358392065182700392 2.62461691240500005762 -0.83281013336133669078
H  -5.14051334975142637518 0.11834740113320220412 0.29210683113465302219
H  -4.92184571164882722627 -1.07958641417286349551 -3.33885965522523919802
H  0.56846106609980684432 -4.85791024185124609147 0.44111895709128579046
H  -0.25540813147479152212 -3.48593362405422180217 -0.10187453439295174329
98
-159.7252436225 converged=true
H  -0.39930455985779733652 -1.07544969188533690030 1.59370137149733226423
H  2.13784273880497543985 1.23219136772048853956 0.79861617013542951504
H  3.73281689105997083189 0.73932075473352931727 -0.87676748049127506413
H  -0.50626520067674940506 0.99459961861863743771 -1.55348047237982034297
C  0.94980023938017099638 -0.15716556523615032859 -2.55119864299741294644
N  -0.99597635221283165041 -0.30358646815345324832 1.30503577423144179193
N  -0.12530464681382358361 0.04681952892325826759 -1.60184472708849590106
C  -1.75483474675487549632 -0.50458717769291305810 0.08171890205559581566
C  -0.71264310879893677519 -0.95867997457147091644 -0.95376904253734717809
N  1.72620725009393138905 0.47236017391423579248 1.33287284108258274884
C  1.90360610164596844029 -0.78778178956758815321 0.95649801093325226287
C  0.79168492967318515596 0.88694853978117282889 2.37120810976219864585
C  -0.54933000225753780832 0.93716100052996065273 1.61961727651358500246
C  2.75724530187190763897 -1.01402320991631622604 -0.29125432857517308260
N  2.91747411127388689422 0.17674130534147181049 -1.08726367452206451603
C  2.22045341695447095987 0.60394656992903728021 -2.15747686554345552423
O  2.58820759818692547327 1.57867877943934842300 -2.79162066422133037236
C  4.12679216500056256223 -1.61578167532516925320 0.10677932281383656354
C  4.96329660789759063988 -0.62873185920096952284 0.93268979812786112493
C  4.86934067486191857199 -2.08151644840600580366 -1.14388441389220196776
C  6.07877775364053718476 -1.31493050140736689180 1.71536562459768360256
O  1.39298180121861570058 -1.74763129279635465174 1.53847374122757307724
O  -1.08128438876993238082 1.96398951831691381820 1.24686008945303994366
O  -0.33898271889066833307 -2.12419767632728451190 -1.07203417168099046641
C  1.20035118361224979466 2.24869454370216459438 2.93247917426465987134
C  2.60307903781457161685 2.23528157399153348805 3.44859313282457247141
C  3.80782094959022998637 2.47419047830953076073 2.71470132497087579537
C  2.98665928151029591575 1.96633034873631462602 4.73288125641596923998
C  4.87737726793396575431 2.33016167304741905753 3.63234221785614730393
N  4.34541249823309172484 2.02046589380075669595 4.84440195709156284920
C  4.07369191232576710604 2.81070539364050508979 1.37111138227913720300
C  5.40347805313085327583 2.94516400774138720209 1.00632344256271610838
C  6.20313932765468312169 2.50943434912904805856 3.24998537275609500341
C  6.44624039441826734986 2.81436684293869499029 1.93307207625865795642
O  2.98620314309959189458 2.89706984790525678974 0.54070452464229112888
C  2.91788685415324122729 3.89729400641277345940 -0.46430885159165491416
Cl 5.87660874440234870519 3.24209406328536564601 -0.66113126219358564484
H  0.77647304147383944262 0.12290673554559476688 3.15455166622589810999
C  -3.02063945947633705202 -1.37801269438373075182 0.26524791935210501048
C  -2.81451675210568286190 -2.89422169116413474654 0.34677520582760101853
C  -2.19341874346051435296 -3.36444138341516385537 1.67232922670381545238
C  -1.22754867770957121209 -4.52767941242438354266 1.47640214090540622394
O  -3.90979186482808405145 -1.15596220557183526623 -0.83377925475296366109
N  0.01350442417336150669 -4.06661152548831239528 0.81349920745996662230
C  -4.70507982651107603544 -0.01146027423239694143 -0.77392732887385862206
C  -5.87176888482481196263 -0.20492230717040954557 -1.76504136075693840446
O  -4.00271171211694198888 1.17623314162824810225 -1.01936813493979228085
C  -5.35156392039780026693 -0.08976200780942146518 -3.20493868330309972237
C  -3.46968437844336996534 1.28246120808642238842 -2.33272992897823172598
C  -4.59505386415854299997 1.24184016589463563918 -3.37044665439295210163
O  -6.86604496411310627479 0.77670208736930101967 -1.61118439757674125623
O  -6.38916464145220608373 -0.20164084192647674376 -4.14257152434010489372
O  -4.03690983581104667621 1.35058004210292170733 -4.65425744750083758561
C  -2.66260107965464820623 2.58352311706143522585 -2.39819855713788276930
O  -1.52551368654559427185 2.55205081806810740730 -1.56781903818152668073
H  -2.12382148020248617826 0.48536761482946377821 -0.19584174384928662582
H  2.22296202541593279634 -1.76789027262204090363 -0.88094201117131509804
H  3.91232550031468528928 -2.48577209397710774397 0.73575315178329325772
H  -3.50646293248141205368 -1.02326114615447538725 1.18802366008887472226
H  -6.28426275138881251792 -1.21273910795873285373 -1.61512559428268942519
H  -2.80130059950390641887 0.43140714763944443266 -2.53288183320909254803
H  -5.29321115612170078890 2.07280669039653941965 -3.17906301895963760984
H  1.14331041273513389633 -1.22975309689873690822 -2.62851985741690219456
H  0.64969456691030802453 0.22631961891022506217 -3.53021782399938688357
H  5.41304764396612991817 0.12301834988964496787 0.28120945357094218053
H  4.31966680963065119414 -0.10840554340400722355 1.64480911676286267742
H  5.81269627126614718549 -2.54570580634167153988 -0.87277615797276242304
H  4.28222166086945144059 -2.80907070519436885547 -1.69845280548886723437
H  5.08154621926695515555 -1.24128692320654532288 -1.80128488240748652061
H  6.62090532265359588138 -0.57589099012042110903 2.30000971079580551759
H  5.67132447627629421305 -2.05975223679900665275 2.39472875148451880278
H  6.78684509607509944829 -1.80268165377193589904 1.05079762827466360875
H  1.09713034934819297916 2.99085883845426092620 2.14097428290882429991
H  0.51150160158260249421 2.50885912646479214416 3.73687195502096836108
H  2.37353754709216824281 1.74592842741832021680 5.58461720251953330774
H  4.86835122613059745333 1.88101076452999294020 5.69265772977958839363
H  7.01245665462215761465 2.41039931876619339945 3.95487464606719907323
H  7.45739527309793359677 2.94586200617343418884 1.58277967745534464683
H  3.23418144449923383732 3.50366557629041519561 -1.43254597679478745675
H  1.86713194642634672249 4.18257732426583750396 -0.52929899473740438243
H  3.51398134414855922714 4.77087980629442220959 -0.20062487622558103362
H  -3.79954828806217825843 -3.34327618266116166623 0.21731687021296508533
H  -2.22267313399946564445 -3.19681397757458629627 -0.51375519212840092820
H  -2.98643033781517930336 -3.68087473653263685947 2.34899446634669040179
H  -1.67024215213103000011 -2.54526293481239074268 2.16123054548947779452
H  -0.97303308096472840294 -4.96531853158121450065 2.44196087508795400822
H  -1.69571805315029999761 -5.29368395444985129217 0.85745243993735731358
H  -0.21267170115164912847 -3.47894061482578909050 -0.02224423493481977876
H  -7.28201002941537733903 0.70702044240045991419 -0.74292655294200238281
H  -7.12621647758857434951 0.34782729656326205614 -3.83753633169696994898
H  -4.68819822688338305738 1.02077757257944723435 -5.29117730389835472238
H  -3.31586854559283183974 3.42150218778694270583 -2.13772776068861070087
H  -2.30547017784813412788 2.71052672401984162676 -3.42154550252688016698
H  -1.79008428504136540838 2.64854993891909851200 -0.63689238304475659369
H  -5.10243478161681629501 0.12907662059082750106 0.24608567787358556767
H  -4.66199102012818045182 -0.91595985389115264219 -3.40711666193179052442
H  0.57341384709494558347 -3.43500066453361707630 1.41301033174506951440
H  0.59361228587203318519 -4.85756135398647437285 0.52830853247878695189
98
-159.7251642859 converged=true
H  -0.39533882621419347281 -1.10695935076449392120 1.60378433682260657100
H  2.12926105167412549335 1.21304910917098718315 0.80899320268019503377
H  3.73082861247091157608 0.72562126090446410487 -0.88733208505531280252
H  -0.48565231132728969854 0.95346592391306483893 -1.53795930824291926520
C  0.95123868077314976954 -0.21808911907425379550 -2.53911307473485736708
N  -0.99355802612927412998 -0.33403212763722156531 1.32079155552035421017
N  -0.11841103451840462313 -0.00003822710747267144 -1.58682030031022081040
C  -1.75422855211266970343 -0.52731546137272078401 0.09745066406437394302
C  -0.71853011915411746369 -0.99710406745519275518 -0.93771793915752277293
N  1.72953352796842141359 0.44778639320760738052 1.34471096229127251576
C  1.90914578747641350276 -0.81045810766826664739 0.96193675050333038445
C  0.79632343570922481391 0.85297878143717242860 2.38820703777985832161
C  -0.54600436722266365575 0.90532322878514781550 1.63960625326405140534
C  2.77575854896945006800 -1.03079798516507792350 -0.27795050887074879142
N  2.91811497555581400576 0.15478132107229855552 -1.08550420639540390333
C  2.21773175864255644996 0.55723293169950616210 -2.16317035770533960815
O  2.57708037214812746285 1.52419215692036869036 -2.81396161650140230748
C  4.15564091778356292650 -1.59700491826685087027 0.13746319114164576303
C  4.97509487257995175469 -0.57484562252396087523 0.93747423263217455336
C  4.90830066141323673179 -2.08269648368791893134 -1.09951960757243805133
C  6.07738484943706502861 -1.22765095103174504132 1.76597337305332424684
O  1.39626048799351987206 -1.77348149900675844393 1.53629646241740180912
O  -1.07740930381878019517 1.93350720954184351896 1.26988861152181176095
O  -0.36092180160080222784 -2.16773671926687683253 -1.05552589386277473338
C  1.19883590381205973330 2.21301730039310617926 2.95886281458407740530
C  2.61527654217817984161 2.22320189876390639228 3.43661881028288629381
C  3.79387731535625771784 2.49949276439258216698 2.67365747327368064035
C  3.03974482155687963925 1.94955349808424394098 4.70702490652220362222
C  4.89043084519079762629 2.37286327771766236694 3.56079194788269104421
N  4.39922310884289480271 2.03720656560761792520 4.78307331308264327419
C  4.01344532936307007986 2.85066128096606874465 1.32446181312201671787
C  5.32911964053888098647 3.01825181072900772250 0.92458157777174576619
C  6.20063144693293022414 2.58742036854849155603 3.14374115907303419704
C  6.39897849742333679757 2.90713881298137000186 1.82315755388399636239
O  2.89567538473809404920 2.91070558316762095785 0.53428396222423291118
C  2.78307158274209820448 3.85856805216624998423 -0.51546076600481660623
Cl 5.75755498377804375565 3.32985946386686970655 -0.75302265831441150823
H  0.78518846879868453570 0.08266778209753349038 3.16531903326606345317
C  -3.03336948223955804593 -1.38102066650114618795 0.28175465499774876577
C  -2.84711292741121679839 -2.89917115890552690161 0.36934369468638794665
C  -2.23435806715900442398 -3.37048291941379929426 1.69866010057840255421
C  -1.27490359743249337399 -4.54004942093041652384 1.50886372767882215307
O  -3.91920328471579493268 -1.14964218936798800996 -0.81840953056938925414
N  -0.02752478419703352497 -4.08967173475771783586 0.85023580275005561369
C  -4.68947879354590480006 0.01198086147852645000 -0.76786834992921959575
C  -5.85950008924842080660 -0.15727636865793440113 -1.75983570814238188262
O  -3.96161689359370194907 1.18265837562119924264 -1.02169638399934714634
C  -5.33040024739032158863 -0.07570532272663033080 -3.19865547293418650554
C  -3.41686490790221331082 1.26259014537341518469 -2.33191954997637251878
C  -4.53252533822051972834 1.22930601406985284818 -3.37961214953943533956
O  -6.81994573130512193870 0.85936035523482512399 -1.61924055938464506177
O  -6.36555364291507519425 -0.16561225981046287514 -4.14149108701211332573
O  -3.95661845049153138021 1.29532426296317915160 -4.65858168520196436191
C  -2.59081750898833185204 2.55137685820235438072 -2.40694105430463078932
O  -1.47044970001903596568 2.52371841741833513595 -1.55409806605570932625
H  -2.10892774529642590409 0.46766195098540741526 -0.18084228672552885020
H  2.26393741948505322625 -1.80313224711547404056 -0.86359413043492205819
H  3.95623654646305134008 -2.45385713342859190789 0.78859592700992453551
H  -3.51483461770882055220 -1.01668563865185657136 1.20299175116256273910
H  -6.30798244805530305968 -1.14829949258879882024 -1.59931010877384971458
H  -2.76194108573045049582 0.39786978259189498264 -2.51640105949504766514
H  -5.20814298007951403946 2.08370582634487888640 -3.21311664302739652399
H  1.14824633872764403364 -1.29113990994406591106 -2.59806722786005028780
H  0.64457508038519850668 0.14601112554744713479 -3.52368855145898063341
H  5.43530292744108756153 0.15142175695189244444 0.26438456089641637625
H  4.31957732897848867282 -0.02860568932519894081 1.61821582414916909087
H  5.08198640515569444176 -1.26159492490651881091 -1.79157210838475378090
H  5.87178470545370068123 -2.49648637866032219179 -0.81737905537993549299
H  4.34805719529711609539 -2.85605984954924663199 -1.61877562571166300209
H  6.79846874600255546284 -1.73900412818088900835 1.13385443372685434937
H  6.60605431306561374782 -0.46514500120145663153 2.33247351470782504634
H  5.65831065817085487879 -1.94748985563834708934 2.46481846027964435208
H  1.06018217346821863600 2.96513478196914537222 2.18219767905171702083
H  0.52771824406590683854 2.44816418125473900247 3.78573294387266745531
H  2.45481001537209486685 1.70632139164784546459 5.57228948406236224145
H  4.94850733738765935499 1.89960116749188756557 5.61479834148851519871
H  7.03191139601607240195 2.50258123814657684747 3.82440092714140389418
H  7.39679493995894699054 3.06471252128976612283 1.44640158622090542195
H  3.34099401976091003874 4.76867703521724717319 -0.29543597612625016602
H  3.11163653216746372010 3.43792430470969900824 -1.46808154441132665546
H  1.72017650186885395769 4.09296392768045613764 -0.58515531555214606030
H  -3.83731618709422361846 -3.33636838008060054861 0.23904805974843520988
H  -2.25648493192444865585 -3.21274838305802168392 -0.48803152185744458347
H  -3.03216046980121323173 -3.68163048094634648422 2.37201294252796079931
H  -1.70917912210041755827 -2.55339468520405965535 2.18905009545582229791
H  -1.02787898607748084956 -4.97837719494988206748 2.47606738479999455294
H  -1.74650211410982603155 -5.30308877509956833052 0.88889709948930495376
H  0.53828555728334903652 -3.46697430903560732673 1.45184426809647115775
H  -7.22771751560923103597 0.82167700711351332465 -0.74528822414149586972
H  -7.08087729037025503942 0.42182324026069761835 -3.85610694039001078437
H  -4.60807160532261672614 0.96657486137271708682 -5.29580498556872214522
H  -3.23935936502052923558 3.40167547807909764757 -2.17587724895180079088
H  -2.21238634478211082524 2.65452606357184928143 -3.42520987148016331503
H  -1.75331256063558482694 2.62492163885340845653 -0.62902583450608429150
H  -5.08513070782457887731 0.16961925483120560143 0.25036083011289789191
H  -4.66691002346313599247 -0.92618008400060003460 -3.38632952878054105383
H  0.54459181804011402850 -4.88611245319734521786 0.56376917783827196207
H  -0.24537872932651705327 -3.49834409308748961465 0.01379799535888001638
98
-159.7251029318 converged=true
H  -0.36420328087922537730 -1.02303645269185072841 1.45886696652320724255
H  2.31225531175128473649 1.29545754604906981911 0.83232680630162925173
H  3.61546721490175171354 1.02561712600114218752 -0.92247644723120014731
H  -0.55294030253051629220 0.92433110614440683328 -1.72372937034000850431
C  0.97790637312349215637 -0.24118305799264425082 -2.58883013164562392205
N  -0.98151198162697550487 -0.26513987530314664376 1.16775685755019753564
N  -0.16332104014424608796 -0.02000050138168255054 -1.72329223710137813264
C  -1.78166329635978692991 -0.51745201747436175843 -0.02027926293708770533
C  -0.75981286049901575197 -1.00891391663282936619 -1.05897302957418215641
N  1.77744462344202536208 0.54424684667282696715 1.26274640289789941150
C  1.95214146661998322330 -0.70178075487066815530 0.84147856636299700472
C  0.77832616375523611119 0.97843384453364612430 2.22713844466630828123
C  -0.54113157622426255600 0.98617818234888809936 1.43240047264098957491
C  2.93207950366075120741 -0.85450103275228095345 -0.32538895081344620941
N  2.92408078882700595003 0.32218176610569504437 -1.16551220670098709675
C  2.12198512057253285690 0.69125715497924300479 -2.18070702338635236117
O  2.29572416894051878344 1.75740685377397998224 -2.74878014716598295664
C  4.37107470578674561779 -1.09373668848450100732 0.19234272443978128742
C  5.31920612203082221470 -1.31657427671772442324 -0.99489904585690003280
C  4.41666796418933493840 -2.27889101464031140765 1.15399760025333253388
C  6.78712561376927148160 -1.15567534449829922849 -0.61433585923762312753
O  1.36295099688875231969 -1.67346094267393907806 1.31941992748908210054
O  -1.07346890870116484784 1.99805404943154485409 1.01861389282211001195
O  -0.39950441179600759689 -2.17895309327049968573 -1.16017696068020970124
C  1.13701821430006866365 2.37604555441735376675 2.73391058291192701191
C  2.42453974815788875219 2.39672528737021295342 3.49384743160757871294
C  3.76294762655211467717 2.50594996914894929674 2.99781856284465852980
C  2.52935115636621210555 2.30519927472246122235 4.85470214202184724428
C  4.61738517584981700281 2.47211646030049969625 4.13400387839907867971
N  3.83532271299994853564 2.34678980081170873717 5.23895572741742476808
C  4.34276143667144154392 2.63736578172329272363 1.72427706068332287082
C  5.72390293995213639278 2.70450143757786642951 1.64229773833514824943
C  6.00058937992047702892 2.56130020708829730935 4.03006375634335167746
C  6.54542632884642827662 2.67600265705764250868 2.77248060421403019760
O  3.55859602490823689891 2.62374488737102495861 0.58067009444015194042
C  3.35040011067140008905 3.88044984425147898577 -0.05019761738566361209
Cl 6.48804953383046623117 2.81205369925106118956 0.07155084375925996332
H  0.72745192754208976016 0.25807293762044125618 3.05021371649347194932
C  -3.03525647018396727006 -1.38586041061069997760 0.24827843324892917565
C  -2.82541435137583718529 -2.90033281150284283356 0.34701647879152880405
C  -2.15084983492463210908 -3.34259722359977073936 1.65594993311365468180
C  -1.19660160405081583690 -4.51353000236736168205 1.44906726935594076799
O  -3.98358434568284858202 -1.17940157755521468630 -0.80419263987010980443
N  0.02575068919060446992 -4.06605183968031624886 0.74449618365673575493
C  -4.78370474790608923854 -0.04827169731307856537 -0.70501323272871796455
C  -6.02484459383452453096 -0.23693317840201363889 -1.59335381151936950062
O  -4.12460540797039953986 1.14879882021992418828 -1.05043148652501838747
C  -5.62324451672852987372 -0.18487210040402032862 -3.07892625473465564312
C  -3.64428249680789884124 1.17067245373517248019 -2.39034199599654595403
C  -4.81605888454356190209 1.09637297258743338091 -3.37445509254253428466
O  -7.00016590099760449561 0.73458939622175190021 -1.30435496446214238553
O  -6.75162263736857504171 -0.26526749245013725442 -3.91252561062870185538
O  -4.30882606362279219070 1.08433331506970453972 -4.68293984563693932444
C  -2.81522469021092414110 2.44673668291124268848 -2.57324619949964672472
O  -1.64081119890582494136 2.44420676213549459277 -1.79937785571632469228
H  -2.16060917047999812013 0.45952649378503152011 -0.32833812129587547357
H  2.61524881972168810051 -1.73027716993477032048 -0.90151967606477168005
H  4.68380820659247198989 -0.18910795445800251957 0.72679387827465946614
H  -3.47194115009247816772 -1.01511288037763103276 1.18902495453716050555
H  -6.48441586205473896598 -1.20685495803773745749 -1.38029424871088512994
H  -3.00441000994089524312 0.29498181879660251292 -2.56826318368416384175
H  -5.46600419646697055498 1.97725490004479720341 -3.23328791116927671823
H  1.26031794738107061349 -1.29301856536615100701 -2.52161090352705663520
H  0.71519528685308797478 0.00439791351705068334 -3.62170836093082915141
H  5.15963504867354139094 -2.31647213364113824241 -1.40370355895179255157
H  5.09101815612747188311 -0.59743247676540767177 -1.78371984787108095460
H  4.14108222008435689077 -3.19423559323434380630 0.63695544878237075892
H  5.42119304579132865740 -2.39740804923295947049 1.54811107160444616504
H  3.74443517545139048508 -2.13035217237241303323 1.99315700182440957988
H  7.41576394772660663079 -1.26650542613367256273 -1.49522630105829379410
H  6.96501966551467255329 -0.16839041465587559210 -0.19365009031627830605
H  7.09549823473295226961 -1.90051572425663728438 0.11428451550502506662
H  1.17908190551425273718 3.04791129880247568806 1.87574965701068130386
H  0.32984119440236858711 2.71847772041464708082 3.38291514267650761383
H  1.74368552585380687248 2.22160334338305931468 5.58001090005296696006
H  4.16731423771872222517 2.31476699741998892534 6.18843583712701317268
H  6.63061127115542170429 2.54058380456999621799 4.90444852845857948154
H  7.61338147889489746944 2.74003543324473852749 2.64084331981676889711
H  4.29558351984120179168 4.38213033165598808694 -0.26340917876635039363
H  2.83698028265498702893 3.66209429672435637926 -0.98588609778934421790
H  2.73378129338721853614 4.53174500973440252949 0.57612837875466493820
H  -3.81500917996781074848 -3.35084686641484674752 0.26613125453220831673
H  -2.26744363049594355175 -3.21950813936395618953 -0.52974595272008095925
H  -2.91653567228641152909 -3.63825576238590464584 2.37231342421827617883
H  -1.60333406926860444486 -2.51419777755497309002 2.10096969932969468431
H  -0.91585319024580758018 -4.93808001414191277689 2.41324693179846860858
H  -1.68489902400679225636 -5.28642102360899190927 0.85498543789766534573
H  0.59851988980374315474 -3.42386727421189540621 1.31629170597814604271
H  -6.56809447423911940689 1.58685277299251148442 -1.15289957922367580778
H  -7.47476844246411609163 0.22093107389640648242 -3.48790351305243229163
H  -5.01087889792967011715 0.77400566001861492715 -5.27338589684182412753
H  -3.43609711312211674183 3.31738513518304056760 -2.34050932671092759563
H  -2.50591099373772774328 2.49856968717776339872 -3.61861946780859478068
H  -1.85203101936093617041 2.60561947091705148338 -0.86387168985767770479
H  -5.10484914522504773515 0.11692972519570485335 0.33692845707617413709
H  -4.99383360830573330702 -1.05057872718273692669 -3.31230881100195295730
H  0.59806910515044742205 -4.86069391022739960562 0.45473148579360433974
H  -0.22331435682285605271 -3.48957641482033187330 -0.09403657560964800988
98
-159.7250780882 converged=true
H  -0.39229731463319733598 -1.10199972891968700495 1.59022139547810170690
H  2.14521799690263259563 1.22560336270237080214 0.82017871931152508402
H  3.70289384467625914965 0.76282458811888032013 -0.88391124117728858689
H  -0.50935850769024848539 0.96179291529848343067 -1.55958650784591701388
C  0.94152690800083949085 -0.19310747477622355883 -2.55802798112886575765
N  -0.99099873788049741563 -0.33031470918084726573 1.30529603792741588641
N  -0.13302147571365002809 0.01179382720804000861 -1.60844431481193828049
C  -1.75504464393078563056 -0.52689037769879309980 0.08446182152443651447
C  -0.71912444052818669249 -0.98964577358684735486 -0.95365502161433535200
N  1.73491165497641541826 0.45986994448042040062 1.34729874387490533572
C  1.91358442997118927131 -0.79635604107523638717 0.95753538258641501812
C  0.79094875352910509747 0.86421644255063279072 2.38111546168588539274
C  -0.54621979589777280850 0.91030623828312307033 1.62192180425536380817
C  2.76367882277395082724 -1.00867541324443465989 -0.29569476426077551112
N  2.89866972680747547741 0.18408384031014901616 -1.09339910610595580920
C  2.19913023526988782308 0.59112884224281514456 -2.16957572107028040520
O  2.55182348863476438083 1.56843216417819664166 -2.80830722033340007826
C  4.14768922896370106912 -1.59038627417406175368 0.08252000624071909041
C  4.98760174159821811912 -0.58921767927739698845 0.88688207980365996175
C  4.87008122376614149829 -2.05592772138196133724 -1.18022423513215346524
C  6.15455968414710508085 -1.25169733577474295849 1.61325664403682744741
O  1.40347289586013324048 -1.76292202342986392694 1.52873725132180582342
O  -1.07716975059682562588 1.93650288250929025757 1.24601020184338540098
O  -0.34927167898970207238 -2.15693029786650836144 -1.06803689706252580294
C  1.17774788911722860796 2.22970515424147874839 2.94945824380793908404
C  2.57552246458657974060 2.24645835874040278313 3.47829930561567834957
C  3.78258637679799125664 2.50551891127154924277 2.75520646243090272520
C  2.95080835196645585583 2.00140643609305346473 4.76985422403802328262
C  4.84472726548311793948 2.39829302465948934753 3.68654885310797109099
N  4.30616869294150372838 2.09157544058192579328 4.89686413120036956315
C  4.05605307433889450408 2.83089065904163295073 1.41043469446214242424
C  5.38647655009424486394 2.98698789738001702077 1.05765155228275142818
C  6.17038623962165289072 2.60236845832268715029 3.31577274719808512415
C  6.42151453244889580674 2.89256326216664527706 1.99692114607384429981
O  2.97683065237354327337 2.88344348141678663566 0.56636998848586384003
C  2.89606988339447246616 3.86620022622356529496 -0.45506024958890478604
Cl 5.86883840364345488183 3.26555419261898194350 -0.60991522491527638827
H  0.77466303647456835613 0.09778976076510265125 3.16201389300938817684
C  -3.02799227752710686801 -1.38895459404920185165 0.27295867833570142125
C  -2.83082950671193867009 -2.90571082098916955161 0.36062561890794853081
C  -2.21374997316037758210 -3.37323935912693917416 1.68911581252823239652
C  -1.25054544430259939602 -4.53937973853843779182 1.49749322782378069263
O  -3.91867157484409744939 -1.16547328909544378739 -0.82479421718749323933
N  -0.00693312874402518542 -4.08508785542336383401 0.83438656687789680699
C  -4.69706765373968959665 -0.00904958281507171891 -0.77484969340169762564
C  -5.86956356255077338346 -0.19077670467769755613 -1.76144094337110979076
O  -3.97874751744718935242 1.16558662580888694471 -1.03633917224323823802
C  -5.34584324685832257273 -0.11444845088560148816 -3.20259395700803084495
C  -3.43952440048637431147 1.24334915928862010936 -2.34901411435266105343
C  -4.55752806796780163268 1.19490105200115603878 -3.39376799680293261829
O  -6.83566469261982145866 0.82088420207221435287 -1.62364190772812166941
O  -6.38359599201807181856 -0.21757353481476296442 -4.14119730724177070869
O  -3.98363102571519966943 1.25650983931731152765 -4.67387603064030177080
C  -2.62503586865654137128 2.53869801233750314040 -2.43398853647004864698
O  -1.50150095345417633474 2.52494926759969962049 -1.58498156642617127332
H  -2.11633089246945704787 0.46624930098854311389 -0.19214729916587541814
H  2.23566109902602727644 -1.77070615969173839055 -0.88058432853668011653
H  3.95630079537421863733 -2.45843551829521622665 0.72091749617338696243
H  -3.50938502995097989512 -1.02740811110982099841 1.19532899668751468880
H  -6.31132248226889380760 -1.18362292985976180759 -1.59383563185647658678
H  -2.77769369460014248219 0.38340509154890223265 -2.53102784446064177359
H  -5.23898294677152343013 2.04557453993796922731 -3.23203504157360166360
H  1.14768338982526896253 -1.26398752581275286566 -2.62263060889881405302
H  0.63589888894729784674 0.17485912377106765936 -3.54133842781981522663
H  5.38962759058984275384 0.18413099172956279292 0.22938961408644442663
H  4.35682649084453021970 -0.09850871753965073641 1.63094382095173617842
H  5.05595142844204481491 -1.21817446340004331695 -1.84859845351006635283
H  5.82517599990221501827 -2.50565985196636731303 -0.92666231511785945862
H  4.28081526309202153868 -2.79656221153149520120 -1.71508031886371070662
H  6.68004641778972718669 -0.51050965196566289173 2.21028411308059080653
H  5.80156371266902048944 -2.03982939840092525330 2.27390715199217252618
H  6.86479121164466477012 -1.68111106095327045296 0.91179165590457411650
H  1.06615985736402940631 2.97305010106348488463 2.15988354467996979125
H  0.47800459066483541593 2.47521760017642522556 3.74923873558729070510
H  2.33272698387605137427 1.77834006849429493435 5.61736584877863975862
H  4.82235164824568496300 1.96935243467275178375 5.75188821815660400461
H  6.97456211003425075035 2.53196463271745253465 4.02988854571981747199
H  7.43371014747174374548 3.03978349376216838706 1.65574786639786841747
H  1.84048257337038378978 4.13073556198778746307 -0.53011179389717311139
H  3.47424397261733419739 4.75495766455975843456 -0.20335520783037630554
H  3.22474640679011370636 3.46460206087254851681 -1.41595925496697772061
H  -3.81797004692798758185 -3.34995934480749069095 0.23101972679452664750
H  -2.23868500369776146641 -3.21482920688963913491 -0.49732705493307105549
H  -3.00890945069443205284 -3.68671655432047495893 2.36454015857879795703
H  -1.69035963698311575421 -2.55395053428921281480 2.17766268198940027290
H  -0.99866209446753839707 -4.97578406369957626509 2.46429378842987745202
H  -1.72146842677337175154 -5.30471914685948053858 0.87983249692616671833
H  0.55881194406934908692 -3.46005817820407246543 1.43407136621542652399
H  -7.23819466216586704377 0.78763039632150144698 -0.74711562352152260935
H  -7.10248235113689307951 0.36624800353498143668 -3.85724009813581814043
H  -4.63329115984565209629 0.91969434445469178119 -5.30860826717942035913
H  -3.27974372265792402104 3.38488156961592823180 -2.20532032840492675518
H  -2.25106709763765078236 2.63931108050041673962 -3.45416497715853454409
H  -1.78144988629951916970 2.63205143355613957468 -0.65995605292416692489
H  -5.08948962964379525431 0.14923896562105784525 0.24457342298619860754
H  -4.67703174597758408737 -0.96142893006580032456 -3.38730401547204618140
H  0.56635460670447645981 -4.88024997895436296602 0.54649854281942600309
H  -0.22912399222393725617 -3.49462177684161945379 -0.00124105910986833934
98
-159.7250551443 converged=true
H  -0.28782588702226741262 -1.02640674348479210565 1.49814697891022330367
H  2.35374854976377623217 1.23515101718502973149 0.67135704404438911741
H  3.70835099073476648357 0.77784626367302933669 -1.05890368279182700562
H  -0.57250878606070387811 0.98804620995612002510 -1.68398204884822133565
C  0.89981450115144867574 -0.13961414505740865621 -2.68129282747056141289
N  -0.89478287170771153569 -0.26026550245431745445 1.21265549517694637416
N  -0.17299283570435497470 0.04762996023858912659 -1.72611853704738615889
C  -1.71469093219704959985 -0.49700622832001395413 0.03528513457635126804
C  -0.71323112529289423023 -0.95633129213502010568 -1.03771486194383988355
N  1.85190363199673013739 0.50190450751378923311 1.16681304363548044023
C  1.99461719856656749528 -0.76578712025144590747 0.79919764204128074248
C  0.92703897579035299259 0.96002893305987146988 2.19335541011978429893
C  -0.43214220457642749107 0.98652479167234807811 1.46917017455312581831
C  2.78553659575484413580 -1.01401559348789049864 -0.48477780453019264639
N  2.92171102104065028016 0.17772864822809847363 -1.28326373656018888347
C  2.14821949297307579485 0.65459231589085598024 -2.27539109825225160932
O  2.43112231313411086830 1.70056649146796745597 -2.83645475588918083432
C  4.15589960015785742087 -1.67864018784455737432 -0.20542876539541582437
C  5.10814877501027542195 -0.81041371993045308031 0.62915793517364348997
C  4.80032216134050049305 -2.06627039325254502344 -1.53738827180942583261
C  4.88554970351564410436 -0.92374501688545740397 2.13396504314106305600
O  1.46297472695784569474 -1.70814105409469707553 1.39273580455614953699
O  -0.97362394396540552499 2.00472631110834242918 1.08565670687633142322
O  -0.32223780189219586312 -2.11705434815529702774 -1.14967905480686538588
C  1.33656933280213596760 2.34890863256392901093 2.68005682295498859347
C  2.66292188491449000054 2.34528365889447387715 3.36937248435974634475
C  3.96791734581834010243 2.48487626765459834743 2.79961397508497045195
C  2.84784892890140550747 2.21363473335105442885 4.71800921669743811293
C  4.88761400964154724136 2.43447122784987257660 3.88210259941318458488
N  4.17388337268559261872 2.26256198423949816956 5.02624588298982288848
C  4.46495180997721252680 2.64635266280561820551 1.49544154082933999916
C  5.83746211914597612491 2.75124192145370072282 1.33529243857636292780
C  6.26010301887269449139 2.55585583663426785250 3.69922570451756360654
C  6.72432455172204779359 2.71803271089433451380 2.41480080868631930002
O  3.61067848798439250402 2.60871707424958731991 0.40538639477579402337
C  3.35639297506411349303 3.85004403798545880022 -0.23709846771212700345
Cl 6.51410715522291194901 2.89702575375825155390 -0.27325365434380843865
H  0.91344500817443119445 0.23843644169740155214 3.01695935078740395952
C  -2.95495099470307120981 -1.38524231529631602911 0.30184716872876354854
C  -2.72219623148257916512 -2.89730545187701027388 0.38968139215710501100
C  -2.02821077280789463515 -3.34795755296369756948 1.68499751207429215860
C  -1.07472057374482843350 -4.51378210040393312852 1.44838026148912746294
O  -3.90633927045003304102 -1.19647403520032269419 -0.75044634607567572981
N  0.13055664348813939002 -4.05414048037752028364 0.72228311509226095222
C  -4.70989761846643784082 -0.05896893895065072333 -0.67682821238451829071
C  -5.92986326185564927016 -0.29575309538900418360 -1.59218303734680133310
O  -4.03749699587876609286 1.12724617670505677935 -1.00084690119279984266
C  -5.48900207431865361229 -0.23370709049804652691 -3.06152000876564134302
C  -3.57585602624138321204 1.18887850094427638403 -2.34373862023443813030
C  -4.75215107903342381945 1.09401689930365098036 -3.31930858070910383972
O  -6.92110562658174366391 0.68580900484971152320 -1.42051698640458878842
O  -6.57337330490924642845 -0.38516189308151160819 -3.93883499423804606110
O  -4.26062575377643781849 1.15155962417626400729 -4.63328336285226249913
C  -2.79431879983174358273 2.49708619477663873454 -2.50406101562082294976
O  -1.61762151432307921262 2.51820666335665332980 -1.73112928747462180290
H  -2.11099426994057548512 0.48198677128536315806 -0.24407400094335579555
H  2.18947253522881934984 -1.74411540010023924374 -1.04499450048077857645
H  3.95088139649574543455 -2.59284525723566039446 0.36049259501452551868
H  -3.39625516590355136515 -1.02431343880969283333 1.24445776994533496840
H  -6.32681122760277148132 -1.29895271998835437621 -1.38077921563561134555
H  -2.90601071091089480092 0.33958416709611333184 -2.54551331066904440448
H  -5.44750645928112753325 1.92765763077865059927 -3.12840706477147856290
H  1.11266954202146650665 -1.20731726903703084908 -2.76321132686469361772
H  0.58867940426968135004 0.24416062107910133094 -3.65648120359093198317
H  6.13070898469228442451 -1.12676614133419783492 0.41474874082662860353
H  5.03765074426773828975 0.23646453898859073894 0.33401566481042466172
H  4.12975474385103513697 -2.67990934176021111668 -2.13392211831350042672
H  5.05559567203371162947 -1.18036150916674742462 -2.11373707597874149755
H  5.71220988496601300710 -2.63117650822152926438 -1.36250420951034034722
H  5.59388744957964334503 -0.28482576372510115537 2.65565529881126360934
H  3.88567488634931290648 -0.61100946378025278172 2.41726548181705158669
H  5.03686091832692550696 -1.94866910942540694229 2.46489982662804818503
H  1.34797899379617547311 3.02156591917436667671 1.82190108697916697267
H  0.57021575505402488648 2.70482637446708684692 3.37012438985689177784
H  2.10765823455113032736 2.09705402100466065107 5.48537700069020939253
H  4.56171754587183730933 2.20447371986749685036 5.95312022782095251472
H  6.94262169309064347544 2.52127133216037435659 4.53305403351423930047
H  7.78062000820629240394 2.80967781710119890448 2.22086475570497521304
H  2.82509803979581874955 3.60593524858582403780 -1.15610212926477129436
H  2.74026946151392269968 4.49528077087401811696 0.39672656222743613030
H  4.28205980368994421070 4.37258922833440344391 -0.48254932036836001297
H  -3.70577534115369289225 -3.36172373090596021683 0.31418449073706039565
H  -2.16965102996242809041 -3.19921487365548529169 -0.49673997577358758315
H  -2.78198779022001740913 -3.65377467134693567630 2.40946703526371441839
H  -1.47628317713693069102 -2.52362914129364002136 2.13179126189881218423
H  -0.77168687417055670252 -4.94653116407068882410 2.40215183185940439614
H  -1.57358216110546922373 -5.28256541723378258979 0.85759160958910962691
H  0.71123861084048711767 -3.40946540967473676886 1.28892594870243581973
H  -7.28034277222194070589 0.65266301727766407037 -0.52524736684417883126
H  -7.29342619560978100424 0.17983358840152530167 -3.62193218855548160207
H  -4.93502116061139606273 0.77539233626449521886 -5.21829549367221190437
H  -3.44814494052400366542 3.33613948978414232016 -2.24861990654433707704
H  -2.48926051319753582902 2.58357416557307839611 -3.54826734350108186078
H  -1.83386928296927709248 2.66138762096881364982 -0.79460503547718608353
H  -5.04827530687623404759 0.10930833689481718463 0.36007396721109269366
H  -4.80670811337974601685 -1.06493998166409364892 -3.26779202890610864785
H  0.70166000003118211836 -4.84405644034066984460 0.41732414915971244307
H  -0.13945441856916118706 -3.47460228848025165505 -0.10567651696633385827
98
-159.7250006700 converged=true
H  -0.18193371084448978214 -0.89842045317886021216 1.54164112394159458219
H  2.41334875176217122927 1.45219466969002741763 0.72599520066973399768
H  3.76193401152041584368 1.02849041061359103288 -0.98890009624433450330
H  -0.52219778175200559645 1.05256028343819885151 -1.69969777289093237904
C  1.02182636782920388541 -0.01164502548635759638 -2.65612710414106789614
N  -0.80399338466119374402 -0.15923718701100281203 1.22035155779634707507
N  -0.07506042070378976527 0.13359618083435273461 -1.72146341935325497552
C  -1.59976196875725573676 -0.45548705995249139100 0.03973026886067752839
C  -0.56690652338027303081 -0.88364321447581184454 -1.01685922835839637202
N  1.92321588346983696205 0.71096125527927511722 1.22104750274957640777
C  2.09953014746495947307 -0.55517404244300261329 0.86516225117842593395
C  0.95173646603370154473 1.15653837504622325483 2.20958422450509806012
C  -0.38715825718541402312 1.10830243889674995295 1.44789655181107002058
C  2.89980534153449154289 -0.79442649605677884139 -0.41599157643742340484
N  3.00187517915769053189 0.39839792722959582738 -1.22222729859414758202
C  2.22706106128651937226 0.83755263361198450944 -2.23088567080009125831
O  2.47504749109642174787 1.89196529678720160028 -2.79281182573005848369
C  4.30673935076571368086 -1.36887289592209437927 -0.12360517375473696611
C  4.23287773447989046360 -2.83609340835660761471 0.31941930493975373428
C  5.03205794108039228263 -0.53393038046173324496 0.93064544933559756323
C  3.83347111693459430271 -3.79444641224439216387 -0.79903250885239340828
O  1.59198440089171477929 -1.50212481869531888634 1.47404574688260225912
O  -0.95075302689675744716 2.09467927274683152206 1.01490923896694806849
O  -0.11478792751714145259 -2.02422163726256743033 -1.10370808397057484918
C  1.27837563964741351974 2.57884489275449269030 2.66183488708971838221
C  2.57392612079397542502 2.67415807794297677447 3.40071863465119994530
C  3.89281204943539105301 2.85838571136826846697 2.87703937858549840811
C  2.70711842926337586945 2.62425926637528661445 4.76109127564945389111
C  4.76639715289813370447 2.91550583879862079684 3.99691461992109742241
N  4.01409555825184760636 2.76297034253162321349 5.11929624174610786724
C  4.43604575898839925685 2.98658340022912272005 1.58735676272126813302
C  5.80649077000394875370 3.16139610939546633617 1.47828829186185517486
C  6.13653129873421576690 3.10766502671693878312 3.86398404111357374191
C  6.64637106968554114417 3.23190771461916215301 2.59291812289007905790
O  3.63337054114893076573 2.85586520971319091089 0.46540433854027724037
C  3.34263667653700835558 4.05528968713481940966 -0.23987645251012462699
Cl 6.54274727814951706506 3.26856516191628587720 -0.10678224900588702273
H  0.94531376763696695065 0.46030321299708210070 3.05453051710745659975
C  -2.79849997720756560327 -1.39652425459108031625 0.31262059036186568006
C  -2.49983625526595831801 -2.89561959334801999333 0.41594747683200478106
C  -1.80741668079322170826 -3.29902957452957235063 1.72787294961494808376
C  -0.79337878807608852583 -4.41861431917488634014 1.52264855039673863146
O  -3.75282332368777282738 -1.25400305373067588732 -0.74461777778819981943
N  0.39436101345070773139 -3.91006274431151590321 0.80060210172634294068
C  -4.62509443804251940691 -0.17628204619289483679 -0.65738207237592205523
C  -5.84715536993598306026 -0.45654247349815912926 -1.54810943057565686409
O  -4.04428155510436049269 1.05732600894020078997 -1.01311162321968750710
C  -5.43849867711632750655 -0.40117220508465839535 -3.03117472353225236859
C  -3.56581475584337503903 1.10215812453801076387 -2.35305412910411781979
C  -4.72647069934424823856 0.93237233462222079972 -3.33905908260232564544
O  -6.88306202722133964045 0.45573342347375878081 -1.27991759099219293283
O  -6.54904614632684012321 -0.57864934213634955373 -3.87337524468789107246
O  -4.21532187393551982524 0.94256848229204059919 -4.64572037736295850863
C  -2.83488732443730828692 2.43541563327467791567 -2.54622759997557190914
O  -1.65317404363994091554 2.51922772470964106972 -1.78754917335533347611
H  -2.03796483906001535402 0.49922627627959109686 -0.26073186910765722146
H  2.33491751179135098582 -1.54614751804462646767 -0.97625271435089666650
H  4.86969237165517654375 -1.31670590781114937862 -1.06207347032450005742
H  -3.25862855193542566568 -1.04897597120096586210 1.25086310947659473669
H  -6.24568222908666648152 -1.44970723160933734341 -1.32074532557302104507
H  -2.86243982666834062556 0.27510421274313867634 -2.52330778700975599804
H  -5.43945209027377707400 1.76510864286360535935 -3.20941450471392242250
H  1.28235708594648034619 -1.06920437878692498046 -2.73007478793791946714
H  0.71231182326503938995 0.35521201397172730285 -3.63813385941070066565
H  5.22086404836487449899 -3.12419160497927439479 0.68256967760637576870
H  3.54171519594775752182 -2.91676606367025037514 1.15835715140676143164
H  4.52874503010459772412 -0.60410835020898356884 1.89216873748668157340
H  6.05061019809537103953 -0.89363617908928116851 1.05369555026242101015
H  5.08573664522635748853 0.51414893169759423586 0.64986602132827731015
H  3.86742295196789598322 -4.81950494925024042203 -0.43973024925761045045
H  2.83566973390499743601 -3.58707741478686381598 -1.17546757627889619791
H  4.53039139086315678639 -3.71244279931408538431 -1.63050953477531623825
H  1.28827050514073748744 3.22129912920481276117 1.78059446445220093125
H  0.46899651666283431739 2.91919977135773045518 3.30956568469949452549
H  1.94183410184890448136 2.50625058217686280670 5.50325268275339585244
H  4.36401301666038676785 2.77572090725604914141 6.06270171777555599846
H  6.78237311019415045621 3.15782539911776627406 4.72554364102523383195
H  7.70315402313764696629 3.37608020714799339501 2.43715690681793883954
H  4.24942083020143357430 4.61837274287451471366 -0.46421943645681046364
H  2.86940319464328874588 3.74641223067466455632 -1.17118191489950329576
H  2.66367245373037997425 4.68947770300219879402 0.33821035415941536062
H  -3.46066227593788111605 -3.40407812309276458507 0.33063585153985791676
H  -1.92101387432332515459 -3.18211813815161947971 -0.45869409451083548168
H  -2.55855292660571365104 -3.63385387607102039453 2.44220000569008233171
H  -1.30510050124739285238 -2.44374133647402524971 2.17513626091318501565
H  -0.47880007402724228394 -4.81698695822907563269 2.48740261572630050324
H  -1.24546066923728582232 -5.22261422947420861362 0.94143592022977884426
H  0.92806676207635729892 -3.21550571333517609673 1.35580606014355553590
H  -6.50637152792508199894 1.33764612576921826381 -1.15284885422123428711
H  -7.31295652692846775977 -0.14857141934001238948 -3.46026849876535846917
H  -4.89188418833741422986 0.57627401945787848359 -5.23387856302954901366
H  -3.51554369757190299239 3.25753087727945889185 -2.30433486404717635665
H  -2.54327057929178357298 2.50921519901920930806 -3.59551820600920546411
H  -1.86060230105652735233 2.68135185261627606579 -0.85192750795704763611
H  -4.96020318583341346397 -0.02273224120829303585 0.38178495733029566006
H  -4.74426209660029485349 -1.22116283231043909474 -3.24417390880890632587
H  1.01855070127741775821 -4.67025067076769406782 0.52614555056298750735
H  0.10497931964173290442 -3.36802157421931136483 -0.04532475241706575286
98
-159.7249213323 converged=true
H  -0.36864754165569751931 -1.03555567383168911633 1.46491136731682369820
H  2.30948643550414001169 1.28357696211865257574 0.84231826379914398473
H  3.58956154279265726714 1.03266247354964169070 -0.96071556808696834118
H  -0.56562133173244477646 0.93389747487301133511 -1.67723471155298708979
C  0.92868900257002806597 -0.25470051523615266920 -2.57227725897993009241
N  -0.99206604639897899567 -0.27166943716773539474 1.20314845375452872389
N  -0.19636170285388382384 -0.01921919702808390362 -1.68985798588707747392
C  -1.80933284952174977533 -0.49805678377032286397 0.02127526469852696056
C  -0.80823423130131932801 -1.00207364234198004205 -1.03054833688828262339
N  1.77916522120675280050 0.52611201999679535479 1.26723765983024749815
C  1.94642787126806116049 -0.71333365701860385055 0.82441569614570575641
C  0.79388607168399460967 0.94335844178296002216 2.25295479866305292660
C  -0.53761871123741356016 0.97302827484927856272 1.47872028784166897886
C  2.92523498249756475076 -0.84979814933865271964 -0.34475808045733380425
N  2.89620097312259705546 0.32583021924871952146 -1.18649221972983709428
C  2.07863677316834483122 0.68258342447803010966 -2.19390700661064519394
O  2.24116781841521772733 1.74275275394694340036 -2.77576257698642958616
C  4.36902712894652012210 -1.06196800541391001005 0.16935798171784516297
C  5.31183300426572735375 -1.30888690491896730883 -1.01753233748444760209
C  4.43152419514905027143 -2.21997469284256698785 1.16232242768995064353
C  6.77342704895827285583 -1.04912282554516944622 -0.66931944807903054340
O  1.35438287096597775871 -1.69001399844622723911 1.28755987982986952467
O  -1.06900694239094828930 1.99475139740175166914 1.08965580347963264529
O  -0.47425567869916424035 -2.17902592194520527968 -1.14414676265933046295
C  1.16860070867564380670 2.32679629144198552027 2.78545899448736244963
C  2.47373783471535935163 2.32315191674040644187 3.51526424037792839528
C  3.79950563996897994201 2.46030111080071023366 2.99257360310205777765
C  2.61089304185593595875 2.18430185745315696977 4.86919980166472132765
C  4.68010978951470146825 2.39590465083210446551 4.10710484861400182410
N  3.92520091919412461579 2.22296121594248807796 5.22455840404841254099
C  4.34794849208291100950 2.63682713457779760446 1.71028259775876101401
C  5.72565026059348802789 2.73097524428466442714 1.60062098301237920595
C  6.05955028114306060161 2.50562019435403859902 3.97502758762360963729
C  6.57297875269717479796 2.67597567408337511097 2.71070267790663166352
O  3.53586280261225338606 2.63449759185833976005 0.58615418545253139548
C  3.29424971747364470076 3.89818714463549431670 -0.01754668521705547712
Cl 6.45581902108536631602 2.90373171997036028102 0.01906053800313932400
H  0.75231846107718347572 0.20524875080765192514 3.06103107612368274815
C  -3.07871060425217812906 -1.34460424062114936028 0.28575007781576322596
C  -2.88913357074572507699 -2.85973525282401830339 0.41293518952824703749
C  -2.20925919062620268463 -3.29504708580423910647 1.72094922099714331409
C  -1.27044267356645246281 -4.47804358093427357090 1.51146392376492366694
O  -4.00454105708714713785 -1.15508343518534983829 -0.78903011396135969147
N  -0.05442420858367863490 -4.05374965279968790810 0.78184658483284730224
C  -4.78199885498551857665 0.00198581285284635256 -0.75633153607774350480
C  -5.97748607359213934842 -0.22020847849189967294 -1.70690942743489304512
O  -4.07351975099207219699 1.16805535391356962727 -1.07635328688466169744
C  -5.48719792422543140020 -0.19368306021010400775 -3.16158737286039270842
C  -3.56794421028402686247 1.19879914107435392445 -2.40431859784093537868
C  -4.71253267805622755304 1.11274995319448666287 -3.41753891001100340574
O  -6.94944367559183540095 0.78746459885187303218 -1.58371521646186930177
O  -6.54512560903293394432 -0.33864652238462156220 -4.07173915366337002553
O  -4.17260955455318516272 1.13487781010266175485 -4.71360173815691485544
C  -2.75125653039296347302 2.48644311411648599730 -2.55597818043247793085
O  -1.59996543941520830145 2.48843120666730488466 -1.74573128832471935468
H  -2.17305451621237288862 0.48844074453549052306 -0.27535098480317926617
H  2.62327803463773578940 -1.73169634511402703581 -0.91972628860977545528
H  4.67708683784436551889 -0.14097403539113684268 0.67793847376273863592
H  -3.52670627319622598250 -0.94915699348535209623 1.21109003218257194057
H  -6.40554787234792755157 -1.20984232262207558328 -1.49273516735584976800
H  -2.91089132445706511021 0.33222845932313288531 -2.57218143691366929460
H  -5.39505892050006519156 1.96482503993323365243 -3.26607299989690558206
H  1.20924704408313821169 -1.30654130396029244388 -2.49656644865449539594
H  0.64910213987665033031 -0.02139686279284108705 -3.60379829582329014315
H  5.19964001579811885279 -2.33918117253859803029 -1.36123564064594870793
H  5.03690409655723136950 -0.65257096815896620257 -1.84535418925186123218
H  4.10287047800434212519 -3.14092998644993670609 0.68838691105579641327
H  5.45190016133657895381 -2.35842392301322512083 1.50614711408843326979
H  3.80866249772598930434 -2.02705570982380089973 2.03029790664036902115
H  7.12014217599057541719 -1.71067696727226370434 0.12010363937411530633
H  7.40043809803252372603 -1.20963156163437868251 -1.54361148542118242766
H  6.90875977600743329532 -0.02167403557137348447 -0.33871216149948091267
H  1.19418326331988033928 3.01925890055458800987 1.94325022578289829944
H  0.37816763780128270778 2.65598363421438943277 3.46109796204734720959
H  1.84273707165286659837 2.06874277775168646798 5.60877951735998525606
H  4.27981678570701351561 2.15743029780124162542 6.16423554078875834961
H  6.71010118501908880972 2.46079673309039215212 4.83332653445636761802
H  7.63637624750602839185 2.76122943247859753413 2.55717636832312766870
H  4.22641435008985677513 4.40701173253927169782 -0.26767064870625212336
H  2.74026532764122654484 3.69022614099615653416 -0.93208866756056196756
H  2.70362048986888670044 4.53846635711900603383 0.64424481053050175472
H  -3.88493866115125685567 -3.29904938880849796234 0.34594211740215696782
H  -2.34302391640239182635 -3.19841978157274819949 -0.46406780657275847890
H  -2.97133493197403852903 -3.57858748179814556423 2.44591555204171307025
H  -1.65137484431368131155 -2.46825059607038355125 2.15542818118699575081
H  -0.97949323669800247849 -4.89744491471385146042 2.47480432917418236016
H  -1.77860720446689146712 -5.24973080333133790276 0.93286352033759534219
H  0.54219707444919496009 -3.42250309513367012570 1.34035341198289947862
H  -7.33893253995832850478 0.77654230977722205065 -0.70069868499597975919
H  -7.26270212604781217891 0.24771243156933986374 -3.79025189406568685513
H  -4.83584475031894633901 0.77276756538848001554 -5.31983419717476824218
H  -3.39195918566414089668 3.34430960022004386545 -2.33054756128074336274
H  -2.41117781424034438587 2.55330723155065486552 -3.59067973816966956591
H  -1.84524425012327464302 2.63939622906749260522 -0.81733103673834661684
H  -5.14784528772291860577 0.19433204670317080764 0.26706481513508417702
H  -4.81651478615912331804 -1.04268054307002877579 -3.32988930438253838417
H  0.49705979119318344228 -4.85985089173226025849 0.48273406259638640403
H  -0.30695216696165711356 -3.47550936379800878839 -0.05519444912351266497
98
-159.7248641935 converged=true
H  -0.25042037314963788708 -0.93848936715322772706 1.48969639128642827863
H  2.35554601594575618861 1.40324634865141129048 0.67401618554274322914
H  3.69713229842070756348 0.99423257732685332844 -1.05652739247034554992
H  -0.58061542237356533747 1.03583135137449300345 -1.73498399427968874598
C  0.94423457399870702744 -0.04823917042192736593 -2.70086339985984924539
N  -0.86816533694865061221 -0.19080541690510283148 1.17988020556867811983
N  -0.14767694685061943938 0.11024066429326057071 -1.76252472498169954207
C  -1.67454729586908435124 -0.46688669701924834232 0.00141222654698039407
C  -0.65317782957461467674 -0.90372920422910696381 -1.06281367753850752855
N  1.86863290816128446714 0.65999962854428806391 1.16936293731696783205
C  2.03479428121630023796 -0.60389187201727745347 0.79991114427075538096
C  0.90538129404853695537 1.10413735020750602978 2.16686618378888740111
C  -0.43758242466609093002 1.07116446203833315387 1.41279438403437218597
C  2.84468126776255747501 -0.83168751345533231678 -0.47868538549378947256
N  2.93555359068839738512 0.36338143530723354679 -1.28302037016667358493
C  2.15372908095146176066 0.80012217110709815682 -2.28782109930769950168
O  2.39853239317630029248 1.85289429147969997302 -2.85398143280346738848
C  4.25757753241549519174 -1.38742945774182646623 -0.17213828725529567443
C  4.16773795231008303830 -2.86496136471510487453 0.23201891730156520843
C  4.95646823771971511974 -0.54998227632494478545 0.89633982369624609632
C  5.53133095105312033724 -3.54301763928300550432 0.32147278718549654464
O  1.52139146768794297770 -1.55520702474635119650 1.39478629779009200007
O  -0.99417367191509709023 2.06523283369523591446 0.98839491705893967044
O  -0.21986374757547894054 -2.05049077038010230112 -1.15987849745157767245
C  1.24151159352099504929 2.52175861637065201748 2.62730421369421884847
C  2.55065335506857815417 2.61132350734381946111 3.34214906154778068625
C  3.85773817065342283783 2.81129909973918890032 2.79531848486358347472
C  2.71099645706395042666 2.54211220320431996456 4.69871982726734849223
C  4.75277684463759975131 2.85839368542354899105 3.89841721902590609972
N  4.02409973854361258105 2.68336933542244970852 5.03296419247697546240
C  4.37460203550746840051 2.96021284375815163514 1.49697434091369441234
C  5.74114049003792281667 3.14816098096571339582 1.36279231364058706077
C  6.11818263155654307184 3.06376176038282865832 3.74091169020823599567
C  6.60150204871260459782 3.21194272201092800856 2.46207685454914981804
O  3.54973128871714660448 2.82815769777503955851 0.39133418921518997591
C  3.23791894077575292954 4.02513539896792416073 -0.30842139323778383631
Cl 6.44774824283975878103 3.27561616767814012263 -0.23448251655951640737
H  0.90064481791666972654 0.40152495888585443273 3.00632000510537711335
C  -2.88667847876976946253 -1.38953279795601192248 0.27793710871887966629
C  -2.61164391946966034652 -2.89459583349733806656 0.35645761205922810166
C  -1.91931753895706691537 -3.32811141005709920648 1.65878780757839106030
C  -0.91992769651885719639 -4.45677438852010965320 1.43292595391065646915
O  -3.85548351710625070154 -1.21547771854321040585 -0.76131167479600792003
N  0.27951540898097282373 -3.95071312408441999153 0.72847734535268293676
C  -4.69604229824608765398 -0.11492778607352559239 -0.65216523848178420408
C  -5.94333795590061519931 -0.35561811786164154725 -1.51848220250510590468
O  -4.09062345747772670990 1.10423124040699360826 -1.01720260154196373570
C  -5.56216418707199711235 -0.31363491824438072264 -3.00914684598035719887
C  -3.63118928644672056549 1.13562336301878263889 -2.36422216180004829411
C  -4.80763726291149318115 0.99219276783137200226 -3.33546319249682898800
O  -6.94278179514225435298 0.59099549765601666618 -1.23129428426770526350
O  -6.69607310885665807376 -0.45026081944401097346 -3.82785788953643013599
O  -4.30678091154904230109 0.97225174688307258730 -4.64637411932578547891
C  -2.87308088401492156549 2.45212463638448241454 -2.56830121610965056433
O  -1.69064028739502791865 2.51874666010601933053 -1.80937281930733173674
H  -2.09873449679216417252 0.49692182364245690573 -0.28964069092844224595
H  2.29450013979431632904 -1.59368584077495079043 -1.04238937372115780811
H  4.82976153090170168269 -1.31960797241740013241 -1.10383285708501110989
H  -3.32637073940654737214 -1.04618328096273605077 1.22778554980758580761
H  -6.36967215494609018123 -1.33544682528980440672 -1.28351776031361874963
H  -2.94953655153843063985 0.29223801828237017109 -2.54262108593995428407
H  -5.49142547900628841262 1.84919807402914027072 -3.20887818712715899849
H  1.19976861429143566440 -1.10774025555839905621 -2.76490843077110781678
H  0.63260840375362215049 0.31034112597519530885 -3.68541668484029294461
H  3.66320000761572339698 -2.94009825655925416399 1.19541053644602657258
H  3.57386953879972146808 -3.39321856181120962148 -0.51650519286040830202
H  4.95867455057495476467 0.50524961462730511030 0.63831322599698669951
H  4.46632659604895909666 -0.66459782890980545478 1.86051439758156722526
H  5.99211052065015703505 -0.85961993938649217117 1.00036149274789898378
H  6.07984248912148483868 -3.42591152267367915485 -0.61086951644741860346
H  6.13067433201504297102 -3.12697909789716366191 1.12623631290996617516
H  5.40892940701255042768 -4.60650701431290432453 0.51108323615043294019
H  1.23461509395485791174 3.17290456559194833375 1.75242897900317018411
H  0.44414041016362709735 2.85492267867490712163 3.29350314038271241301
H  1.96138048460622615998 2.40890681572016163159 5.45417489126711885206
H  4.39241316496308886741 2.68562619970813143411 5.96942558121411881444
H  6.78097356960041341978 3.10628244468415060098 4.58999310959074335869
H  7.65363338552520744429 3.36862066414838823292 2.28860365786752506523
H  2.57124323483534000800 4.65809109270354593235 0.28516901055886118010
H  4.13667286873279493875 4.59075947550827478949 -0.55738415453061573857
H  2.74289213835799960961 3.71302168753769068488 -1.22712357714934450215
H  -3.58078847810512179706 -3.38629749676358704491 0.26798605396859032091
H  -2.04048082291734900195 -3.17715653456987201508 -0.52442865788550552253
H  -2.67207560858433712525 -3.66590829816882379788 2.37005124788704923944
H  -1.40498954686537080860 -2.48594565660281574537 2.11745644561098833591
H  -0.61728285050853504146 -4.88200345804880253553 2.39000024368359920146
H  -1.38027577340628004876 -5.24049232944905618581 0.83079668519359350931
H  0.82135467242001769517 -3.27636915136927964198 1.29867457571307043374
H  -6.53291698435129575273 1.45781180853227132488 -1.10263615726861474720
H  -7.43508359186096168258 0.00881938217148782455 -3.40031365026469778456
H  -4.99844935098682530139 0.62358695405788722166 -5.22761596702347652865
H  -3.53705242086497095855 3.28991416696905103478 -2.33358789070324412762
H  -2.57947835854055718130 2.51203641348262651789 -3.61785412091832991877
H  -1.89724996928612110736 2.67553952059802480079 -0.87248932781633092848
H  -5.00505433258758625215 0.04413532311098427446 0.39430056766547777469
H  -4.90302924297948550247 -1.15873968898064139132 -3.23518928456819265804
H  0.89208556270875694061 -4.71654529331799210468 0.44410841106152593172
H  0.00252175441087454377 -3.38995802804085322180 -0.11014843035133893567
98
-159.7248276837 converged=true
H  -0.18016141599240714788 -0.89925434511982849095 1.53369746154558228568
H  2.42363933588818891707 1.44013896658212403601 0.72106821139839649693
H  3.77133406447417929286 1.01715438600124397084 -0.99421942612106251058
H  -0.50912514948412668225 1.03618819436640952070 -1.70869503471761197133
C  1.03370924859824153685 -0.03583838584265250371 -2.65810232851863847969
N  -0.80130724184188872883 -0.16188088728927765847 1.20625303489821034120
N  -0.06528952454966591157 0.11570602253055183029 -1.72684136025546752791
C  -1.59881719858906090614 -0.46434120127884070950 0.02862283855752364992
C  -0.56798060675687889187 -0.89996830951326378667 -1.02715376047768547352
N  1.92521226330594896758 0.70330311547643675762 1.21445434493943427157
C  2.09866287410823870729 -0.56381892219003248989 0.86051113642365095746
C  0.94984710931936611189 1.16065314600649882593 2.19386975091223401790
C  -0.38682328290110751245 1.10689079176674365357 1.42871195779610182797
C  2.91113047036321859196 -0.80406161233019179946 -0.41270558354638808840
N  3.01211763277776745085 0.38498808356239067052 -1.22474866181428865275
C  2.23711061955988466110 0.81731979099458140769 -2.23615062371733763769
O  2.48365895123138624712 1.86948868943203394544 -2.80303615885638501837
C  4.32011513831723004131 -1.36421133675703765142 -0.10271824758451095216
C  4.25647862325962833552 -2.83559935657237005557 0.32724986508394654505
C  5.01843003239271290283 -0.52929358809922399942 0.96955488957947399964
C  3.88283636225476502801 -3.78749918833878851387 -0.80532152773698917336
O  1.58434575325703019821 -1.51088567084587310774 1.46341463577244779160
O  -0.95121746451072897166 2.09069851969194120400 0.99065144370123059403
O  -0.12546742019935713808 -2.04372724813231387841 -1.11727737548036154536
C  1.27471503485257398047 2.58895388047687236011 2.62927974959536436828
C  2.56209106301101074976 2.69675770503022738112 3.38049809515139720872
C  3.88626720789348878426 2.87700085714628306377 2.86916080426165276407
C  2.67972853337415228836 2.66921431123060060031 4.74285830067701308366
C  4.74694798322641986488 2.95261829205701209489 3.99804280015567226059
N  3.98223846048731289216 2.81611075897701779169 5.11399619529436844090
C  4.44345483316151401709 2.98816700332289109099 1.58379310619112390057
C  5.81478260744642483360 3.16374490729716972837 1.48757963384753955083
C  6.11799142522300076763 3.14521890207830212560 3.87765402783888379901
C  6.64170190109578317816 3.25184478745064575733 2.61056034056096564200
O  3.65220002919432085164 2.83508805693553700422 0.45627182053722969979
C  3.36874283880210834141 4.01767869865044158217 -0.28009705656329170198
Cl 6.57021417312489663942 3.24255004577557359724 -0.09019239263497708103
H  0.93848708538171199400 0.47450333117735332689 3.04699988654992903747
C  -2.79941156167509275221 -1.39936410505270525384 0.31326194350181879589
C  -2.50719888453365413739 -2.89982607455642460437 0.41623577293435415347
C  -1.80427003094982452147 -3.30258560869163941831 1.72294873229192146979
C  -0.79706871428255698930 -4.42769842381187572755 1.51377195495927496793
O  -3.76524968881056487646 -1.25146687049359806032 -0.73281383198301686122
N  0.38816096529719706920 -3.92681398725146957318 0.78255940680292068734
C  -4.62559904510613328910 -0.16494878848557378848 -0.63752000159273836122
C  -5.86125227133083459563 -0.43540775112182827922 -1.51180327124049451726
O  -4.03814362853716346535 1.06236331195111022296 -1.00466287204272353151
C  -5.47158636858838054451 -0.38914618668027678439 -3.00034544571315375805
C  -3.57303883569354763239 1.09586744525010804097 -2.34973345467994176872
C  -4.74456722048037793371 0.93270010922047652535 -3.32392425041201855507
O  -6.88467967844534012301 0.48811539821599259081 -1.23337477837694375893
O  -6.59692706401497108715 -0.55330795101902330302 -3.82567997421189165408
O  -4.24301447657301622485 0.92629268761808358779 -4.63464658884752545021
C  -2.83001505540281916851 2.42034005103007299198 -2.55766827220746240101
O  -1.64472032728751282882 2.50091784761798541226 -1.80463606729962933173
H  -2.03529230740340150163 0.48947265031262132684 -0.27674471757867363797
H  2.35751071818097113209 -1.56320677304901001214 -0.97410280218190703483
H  4.89697601709046015372 -1.29828276265719955163 -1.03155798579507029800
H  -3.24734777278577491089 -1.04830562204936406090 1.25613352469813754908
H  -6.26591672972242275108 -1.42440819591009004697 -1.27708361523223734579
H  -2.87970191315077039818 0.26082688804152576179 -2.52277495178113886354
H  -5.44634481932066272236 1.77515099028987233254 -3.19620938878033555852
H  1.29518913168125315849 -1.09384554543138001748 -2.72329329786947882397
H  0.72695082397683163933 0.32334932802217253300 -3.64387368061490546367
H  5.24276073993748159552 -3.11627643844762403091 0.70095346139957126486
H  3.55434770432067059787 -2.93132293375001129476 1.15555495735572222316
H  5.06245786722465851426 0.52143165840054184201 0.69760723476411157229
H  4.50133203478118826268 -0.61408030698418025750 1.92263484618049007580
H  6.03953399678151292562 -0.87657789658159246393 1.10609701988889730373
H  4.58682522138972181835 -3.68659060295144724861 -1.62868357328341328838
H  3.92741481468608455430 -4.81548886911194085059 -0.45633685617799757406
H  2.88583026158495448144 -3.59048506223584862340 -1.18929077142607919626
H  1.29477138434229877006 3.21850092536248233444 1.73891151908128493986
H  0.45868729063895191667 2.93936702648812264727 3.26327267469344350914
H  1.90572104848349810347 2.56262171253503545643 5.47762963629782628772
H  4.32100747434345944242 2.84852125208124551392 6.06110989915154352303
H  6.75450760364451241458 3.20810078905851092657 4.74539737288600260712
H  7.69993283684051821325 3.39546800949650373624 2.46512520128691825505
H  4.27981496401151595421 4.56104949528032044270 -0.53362360837125211166
H  2.87980436114661841884 3.68829317953929303187 -1.19623130388327592044
H  2.70513816043961519142 4.67747435269299316474 0.28686322220751625522
H  -3.47135116022041101402 -3.40364083790792415485 0.34180123074272850126
H  -1.93772898512316404940 -3.19120512282820900651 -0.46295658010229545631
H  -2.55012636684932214592 -3.63065973629777660747 2.44600662024913040327
H  -1.29333272980864144586 -2.44795616733199494774 2.16184966243730025681
H  -0.47839387919839276853 -4.82508958524122899547 2.47768083893648771721
H  -1.25595884132182500359 -5.23138862415696426211 0.93748577579888903166
H  1.00676553495251575043 -4.69164859539251111187 0.50846148937907886811
H  -6.49713765789315722543 1.36501572882817212573 -1.10419839685253107220
H  -7.34884370737669545548 -0.11226253169865399451 -3.40209648607579628887
H  -4.92575015191240606072 0.55886718571950466661 -5.21485055237706784936
H  -3.50177276057393083164 3.25139382243319774446 -2.32204459624298786835
H  -2.54175417693479221981 2.48095330595431207144 -3.60866469428274472264
H  -1.84680689325807656509 2.66480282203697527166 -0.86778689400367592377
H  -4.94618716388811385798 -0.00500156042286083180 0.40538233490949482363
H  -4.79225282217015102759 -1.21987558321847600062 -3.22080388522475713486
H  0.09471609439997558111 -3.38912265288808267627 -0.06473326574392015975
H  0.92669028254720919868 -3.23070257801859428426 1.33103014416554366051
98
-159.7247233082 converged=true
H  -0.32582105924654819473 -1.11292884798308455707 1.34303594887502208977
H  2.55988109242401362664 1.07697240961455986685 0.97531436034915763855
H  1.95594353351140615160 0.21680070414809815560 -1.22573292043327675138
H  -0.64500756041548146236 0.56650386132116570259 -2.20921485215636037580
C  0.68284475627228014005 -0.90093975763626199527 -3.04122818236929903790
N  -0.84710876901911125181 -0.31635348314349442944 0.98518706278544443400
N  -0.33072142057545067528 -0.40298440858970524525 -2.12529241358561904462
C  -1.72438352602198596841 -0.54607382653857183819 -0.14797883759293864459
C  -0.84971663763796390079 -1.22260416631821855482 -1.21168241087724104510
N  1.95848473346811924323 0.35866375554173035578 1.36654051182286773169
C  2.12427052688900852573 -0.92599509170531313362 1.05428995573897221760
C  0.86404698030309878831 0.84364705828918651331 2.19605198118872557700
C  -0.34364470969430832570 0.90819715706432735391 1.24176890125630667860
C  3.06696466570863712775 -1.19208221287759497109 -0.11951279859354915769
N  2.28922923598252436861 -0.73587199041167983271 -1.26194792140481726328
C  1.82023383987990250432 -1.54866369345100141075 -2.23463401981825926512
O  2.23185635548638439118 -2.67087519845149490294 -2.43400296504653823604
C  4.45086622102056406192 -0.53106525913920421544 -0.03107220317389411401
C  5.31147549378435623879 -1.02118140474372132154 -1.20296283427221584184
C  5.09050528673530688906 -0.85723113287831831375 1.31704199841017488559
C  6.56633220748809254275 -0.18296774958607503470 -1.41472963916589988820
O  1.44129785709487734380 -1.82445372927653215456 1.54753756167682010592
O  -0.74480369284355640858 1.93255927346365163899 0.72160725091259747543
O  -0.52627574298089130345 -2.40549984674838812637 -1.14506152561591489913
C  1.20104901208731651430 2.21358892092772530091 2.78224842074158029703
C  2.43294340349019844183 2.16886088835494472704 3.62720967626754919877
C  3.79003338318588767208 2.34521097860427207848 3.21323985340648476949
C  2.47224696098932561483 1.93977374413591041602 4.97476245754010371058
C  4.59012508721058498651 2.21518813774132272698 4.37879911186337089646
N  3.75864975228114062133 1.96295038683861577944 5.42519012172452441689
C  4.40869329878074989182 2.61365850230214924466 1.98090107336151577400
C  5.78686771461120663673 2.74450683595690536620 1.96968971749191923415
C  5.97245891327986733188 2.35616137923320856373 4.34462079708062010042
C  6.55852400280479930217 2.62461686273465044650 3.12987700512281197263
O  3.64158889551604136869 2.67818653153375407783 0.82917353275612504238
C  3.45846854046713181319 3.98017085060864017620 0.28995807307869236880
Cl 6.62812149675120920733 3.05179908842211355946 0.47042327085479063165
H  0.67793414750322988915 0.11532970188908117648 2.99207791774391695938
C  -3.03679938054887177401 -1.27022880999357190568 0.24898490167728606903
C  -2.94706157403277924089 -2.78516795771385838876 0.46516778439095363140
C  -2.28634871564098585139 -3.17972654146008082421 1.79808849578257268220
C  -1.39472730481852535966 -4.41104644179390437131 1.66972826564810294947
O  -4.01960189271136680844 -1.05300133380558902374 -0.76750953675442112889
N  -0.14406803817649777022 -4.08601174038443470948 0.94665673051769694268
C  -4.70851006771732727429 0.15339698306353966029 -0.70669915460010657160
C  -6.01106491396311248820 0.02933526577582555583 -1.51468183570349834710
O  -3.96061439779172630438 1.25735868493468072593 -1.16065880852938096979
C  -5.70146703993487324880 -0.02885493196343515143 -3.02161676654580846346
C  -3.56823392360321278716 1.16406558379563707106 -2.52597832461269966586
C  -4.80285397551445392139 1.15602149960466071832 -3.43336105830269966432
O  -6.88227403842200935458 1.09534471299313529435 -1.22603354989706736511
O  -6.88352198321969588335 -0.04559294443216237169 -3.78138692613418703203
O  -4.38183110732239278207 1.03288530314011217648 -4.76622126895739306462
C  -2.63483727357811936542 2.34122611197900543090 -2.82915228434223609000
O  -1.39447493653411558334 2.23212513981770221960 -2.17118507027267915177
H  -2.02015308546101435283 0.44618656599747219538 -0.49464888239923821001
H  3.18628745913732469575 -2.27382988483277292957 -0.23955528345093743403
H  4.34211080271382510176 0.55399552357735992736 -0.12026016399470554341
H  -3.38612949982646371794 -0.79185321985413792412 1.17768199029791587051
H  -6.53608132567847555094 -0.88444051587349259425 -1.22099316844072158794
H  -3.03056538141552156418 0.22017402312585043767 -2.69293845308782353598
H  -5.35888026027429464904 2.10020581272592687938 -3.30211720055720503453
H  0.26999589780236854519 -1.66719115045722277024 -3.70364333609276785708
H  1.05945971486629608727 -0.07058058837446525013 -3.63613408271456162169
H  5.59514459699059329978 -2.06196695467790558354 -1.03334008163027113447
H  4.71402291826489694415 -0.99066257320213935156 -2.11650635393039321386
H  4.47101060511336534375 -0.50551757971663402458 2.13850723941652365312
H  5.23373574378682349106 -1.93046985482870581130 1.42031031804688079312
H  6.05783332650905936845 -0.37155102695362673959 1.40261621716282158800
H  7.23104176410053600677 -0.24288861335139028119 -0.55666462037345731950
H  7.11114933484963351873 -0.53571909025351738265 -2.28776044215230944801
H  6.30699203424398469053 0.86136116771457760244 -1.57449107034703916774
H  1.32101976368642626269 2.92050676837044465017 1.96148247256500507518
H  0.35430870190721319712 2.54174137525611953947 3.38672011063275091303
H  1.65601397930413773985 1.77030283008040756343 5.64951752196895640168
H  4.04503109527754034502 1.83589707814567182353 6.38144303785483746339
H  6.57021198124663374784 2.26287003950378151629 5.23673082480497598112
H  7.62761628097211108468 2.74264805941962697133 3.05438037380712934521
H  2.77604622493165864583 3.86339829267423562342 -0.54915558937293929009
H  3.02074830463834942407 4.65117612819843895267 1.03471171576938658632
H  4.40021193198866367169 4.40382314413855802115 -0.06329045691573981225
H  -3.97097930265586818166 -3.15827913335396948113 0.43256336110816018259
H  -2.43121220497940804250 -3.22259358406421370091 -0.38624895940849179876
H  -3.06257797074180615482 -3.39231825328467362368 2.53252525663406480305
H  -1.69672377654339312514 -2.35499694143746296504 2.19390748926010781261
H  -1.14219538001103715352 -4.78812937202832511474 2.66127793486190444838
H  -1.92517531931120355893 -5.19177928925650800096 1.12390835965391833184
H  0.37942537836540984886 -4.93127000211376032013 0.71105984150032675029
H  -6.37448208704664498470 1.91646670508973726577 -1.16515998637217133016
H  -7.54072422903347305834 0.50796082122133723313 -3.33227888898655377758
H  -5.14163857038833072011 0.75240576482983945183 -5.29664947984474299147
H  -3.13634576869919046160 3.27658926651568416233 -2.56394252394103183690
H  -2.42718585096061900686 2.33563880766894005347 -3.90064812572373487143
H  -1.49596442496746062645 2.43946445508118348044 -1.22555457250832122718
H  -4.95571440641841132191 0.41146947572698810980 0.33654539424162910333
H  -5.16771333014204881096 -0.95928781819158814859 -3.24450018718029564724
H  -0.35291793294117052016 -3.56305054374503882286 0.06181458374195117345
H  0.47388454641390359567 -3.45274109455681976755 1.48165379254264228948
98
-159.7246911979 converged=true
H  -0.37479976237176915177 -1.02523074273256220579 1.47010912749803313027
H  2.28818816565685789755 1.30714489127278676861 0.84672596747753825497
H  3.58886162961548826900 1.05255749779278340306 -0.95729759050334861659
H  -0.55152333407588605141 0.93707343400628029251 -1.68147244256801298157
C  0.94185097168037312798 -0.25576921488413179029 -2.57328319197756316683
N  -0.99762845094612695451 -0.26376723921504235948 1.20061377394569857024
N  -0.18071334028296892615 -0.01541679823269595517 -1.68879836946253591989
C  -1.80448735564662898767 -0.49611697725243442125 0.01326417232702524485
C  -0.79742216754801920064 -0.99802857120771337751 -1.03371462289065751960
N  1.76671529295731399856 0.54592042422549058589 1.27597622070476890421
C  1.94139530502437995807 -0.69286131888532775935 0.83480983632282279583
C  0.77676382281800671059 0.95423472165114597843 2.26073567190928237380
C  -0.54873770784251563182 0.98305404769412041421 1.47679394088865634238
C  2.92555406337909928993 -0.82796495085166621486 -0.32902328784859891098
N  2.89626507938370325590 0.34321921693879914317 -1.17722672321180099608
C  2.09493768632971200105 0.68135519520541754090 -2.20433894459328527660
O  2.27234504136276216357 1.72581500575757562643 -2.80946795483577815844
C  4.36762409265742501674 -1.03198457182623615225 0.19400360673915029164
C  5.31224767195261460273 -1.29798457365895636428 -0.98687439644829433316
C  4.42835801354804026175 -2.17167435722151225264 1.20808034680708376030
C  6.77637843810256335075 -1.05963101385803692978 -0.63394874372624732128
O  1.35275035149836453385 -1.67169814471256028554 1.29820654602318796833
O  -1.07772941532741839410 2.00233475420636874986 1.07877939966323732612
O  -0.46470529723140063805 -2.17513911458739928051 -1.15004597716713474753
C  1.14871916807206098099 2.33183123998340136040 2.80947287027749759147
C  2.45966654810861218294 2.31807877068548195965 3.52953493257597950006
C  3.78162233658111190948 2.45108893035906483249 2.99626552254098221795
C  2.60878621258686527185 2.16015872750295878646 4.88014314799668369460
C  4.67243242857246254829 2.36520407920746933428 4.10113165437014615122
N  3.92671051162199136186 2.18429570864712463418 5.22344433891279535942
C  4.31979009119303025699 2.64141586914382298090 1.71194574701856283561
C  5.69687014586877005229 2.72498654115256799813 1.58882769493161624119
C  6.05114199915426631549 2.46728434749664593539 3.95677745756790599785
C  6.55437019961869804519 2.64817233168073951077 2.68971510103353406151
O  3.49835587283016957727 2.67286722724136716067 0.59469927479802886516
C  3.24394634667248960014 3.96053968360215824518 0.05160387793153368985
Cl 6.40910398253938851099 2.91734493649985138219 0.00122865681206650590
H  0.73284969177151793041 0.20800968354731619314 3.06100324571355164593
C  -3.07112613735798634096 -1.34787012058380328838 0.27406004899558894516
C  -2.87881685607360759960 -2.86301021694509882920 0.40012079320226945356
C  -2.19883541462855225390 -3.30028892697596187844 1.70770482876994522670
C  -1.25219408155043332442 -4.47705322461177690485 1.49738495891036560437
O  -3.99652316228066251114 -1.16048550675528838738 -0.80141738426841069298
N  -0.03754576934886399986 -4.04037685821518621765 0.77333406366694801282
C  -4.76833739148522717244 0.00014383541631023122 -0.77483612515604760596
C  -5.96949192669270622957 -0.22373269531376438479 -1.71707708325824581763
O  -4.05682463805127557777 1.16022690439003905993 -1.11085147475659029581
C  -5.48217051518625453355 -0.22415800019617893035 -3.17282483314084551296
C  -3.55393041201266868256 1.17211071669783173377 -2.44017080218498660926
C  -4.69983140225361406550 1.07320340355864507487 -3.45124779900086275930
O  -6.92908139040508697093 0.79708954372080509376 -1.60733931604921531644
O  -6.54308715195956924759 -0.37634742240149138270 -4.07821232190875715418
O  -4.16103516616886803803 1.06940366014471033296 -4.74801688047319725428
C  -2.73740101671025737318 2.45767775469044469361 -2.60985268325471109208
O  -1.59697768290267783087 2.48097794886563072225 -1.78428860683543200061
H  -2.17074749580518844283 0.48852396463993136289 -0.28721840779496876639
H  2.63053878156985954107 -1.71372753324001037001 -0.90181169631383306662
H  4.67410952023667292110 -0.10251659286618328148 0.68792004686563379412
H  -3.52188932375158003651 -0.95472654944336154959 1.19922450256977142224
H  -6.40811026679349726720 -1.20519213908221445308 -1.48611075332259834347
H  -2.89732147186313682141 0.30303049693183492508 -2.59677879548217749317
H  -5.37821909545331511282 1.93146176519567136509 -3.31608671658333964416
H  1.22132759374400978736 -1.30770100740246020266 -2.49364110533087934840
H  0.65941013566936623747 -0.02798155395659054911 -3.60528492609432760219
H  5.18534943808341974858 -2.32746720202796941734 -1.32804271145805685705
H  5.04991927094485948402 -0.64001871529726306331 -1.81740087457984733632
H  5.44655877099903928951 -2.29656379092648732509 1.56307869160484358417
H  3.79774550407937594443 -1.96580490796554485655 2.06753914677754391249
H  4.10876388218760180138 -3.10368037179918010438 0.74960303705583797296
H  6.92293405189101473951 -0.03777375068196175967 -0.29107101183040506864
H  7.11450067486521842142 -1.73545068363890120366 0.14699827755024807985
H  7.40270996791694635419 -1.21687439667861641013 -1.50933508904593804978
H  1.16631327872368695253 3.03584388360819446007 1.97675439483074977254
H  0.36263992951457857394 2.64926502426946619551 3.49587918785658402498
H  1.84723221811391313807 2.04039956870441052672 5.62586612814465247823
H  4.28966867780123894960 2.10535193829139233301 6.15886804281246469372
H  6.70975606765056031833 2.40722727647809575657 4.80797381828445313801
H  7.61687946736672127912 2.72798096193200256820 2.52744059424338907149
H  2.67691705879082286756 4.57501294831397142815 0.75710009193892180424
H  4.17117585185276773529 4.47607793000642661951 -0.20466894610002686616
H  2.66157660162999043507 3.79208275278297213262 -0.85284875917872782214
H  -3.87481755103566349874 -3.30156896673311939239 0.33309081729030409758
H  -2.33333534758094263140 -3.20114620601696753255 -0.47758976030935729185
H  -2.96090691442245157461 -3.59070422935757305183 2.42982562359587550560
H  -1.64580027928069494436 -2.47237646469050531550 2.14651263111166512587
H  -0.96168148523708330000 -4.89794998569707740188 2.46033382704755387849
H  -1.75203405834040060185 -5.25109152454244654251 0.91443628619721795125
H  0.52277518252227950235 -4.83981816134432474286 0.47431783017330930718
H  -7.30183268740780544448 0.81880319374793719689 -0.71737560871094507853
H  -7.25594190689482765322 0.21936262578840026727 -3.80436479829721108104
H  -4.82320696571929286023 0.68986611486896554091 -5.34470782575225733524
H  -3.38245579149473574176 3.31898030983669567462 -2.41176444546081913956
H  -2.38405994937556897639 2.50289428804770919257 -3.64127484423828162718
H  -1.85696063943429345855 2.64496558069949383452 -0.86244869080327202226
H  -5.12759996279679608477 0.20315891827993765029 0.24883286156670683664
H  -4.81764178044282509461 -1.08018920555664754701 -3.32910558950833035396
H  -0.29353899644775816036 -3.46288928430905373901 -0.06345735453111728264
H  0.55176182126373052306 -3.40443795757159772819 1.33443416015235594152
98
-159.7246876272 converged=true
H  -0.30837394169055398763 -1.05436761216990948498 1.32161271869794982869
H  2.59737481230534017485 1.12747928676877240406 0.93810065329744296569
H  1.92740081400734131201 0.25635703285079580738 -1.28623449268422951342
H  -0.68938504835905556334 0.60908263730951417436 -2.22781796715019675403
C  0.61573918330465604587 -0.87782974322977658233 -3.06203144339685362496
N  -0.83522320104694336429 -0.25455328875316585169 0.97994772382220218798
N  -0.37722132726072687969 -0.36046309310746482701 -2.13424026641808595173
C  -1.73952106320312793741 -0.48010259928207132951 -0.13302268931776284333
C  -0.89253288247803430622 -1.17002227269579583968 -1.20953887101518531288
N  1.98886391227980463547 0.41122507176064293510 1.32093854255334508530
C  2.14530496126654579570 -0.87293696238890039485 1.00147434170224336469
C  0.90326859071007392643 0.89009747985784670732 2.16535711707028344364
C  -0.31708771225261322968 0.96668974975294530427 1.22706135104921365553
C  3.06318818349714527827 -1.14355188632908055801 -0.19044639247991457243
N  2.25862956608387843715 -0.69707721126636601472 -1.31799468692060783859
C  1.76201269870132937179 -1.52270038465560819674 -2.26604900160944611187
O  2.15814376460997570106 -2.65284448963190033766 -2.45122002581748787975
C  4.44821507058484488795 -0.48273291089093794959 -0.13459089491910525282
C  5.26447831621644191102 -0.93847191443924105059 -1.35075203569998669728
C  5.13332001177823382676 -0.84949904177251245319 1.18039399333626615629
C  6.55055953790324974051 -0.14384091152565176008 -1.54264110337397486461
O  1.46498057981512030956 -1.76868790667390984872 1.50369644955211079207
O  -0.71994456917026128373 1.99422731992030066728 0.71682461446633050084
O  -0.58120255912026452805 -2.35646975804451219716 -1.14306675299998250495
C  1.25262523083171473104 2.24857432461660700085 2.77007784065025575160
C  2.45467166682666748656 2.15332941756926699028 3.65296894220588752589
C  3.82973027201004700970 2.27979599415998057665 3.28346561524266666865
C  2.44314543374378301266 1.88590189328190716012 4.99400668132044778247
C  4.58831053900678575985 2.07860195525499236169 4.46680900206447706324
N  3.71532184031608903041 1.83842934509210609306 5.48180619071789010377
C  4.49701312179563572613 2.55848212657984896978 2.07978670165278067827
C  5.87988846844750945309 2.61779752596498171968 2.11059827116724374463
C  5.97659222356608399451 2.14742933427247573164 4.47522570943827968648
C  6.61147522029540990474 2.41788928109757605966 3.28547289586896740232
O  3.77518333101688297049 2.72205527844355543721 0.90821476894205610542
C  3.65663041720944992363 4.06948876472335818733 0.47284120178493488362
Cl 6.77353006863877027399 2.93916072971279618287 0.64481819559658459795
H  0.72347024296340145533 0.15271337340898957780 2.95480570731398817230
C  -3.04721006239994318676 -1.19650892926405494343 0.29507819824667025355
C  -2.95304445315983832288 -2.70666197237903194406 0.54607765661921370270
C  -2.25717587331845459531 -3.08392188747109408098 1.86558826639934260960
C  -1.37398709287643727706 -4.32040398285569526848 1.72661059725399601561
O  -4.04093744497269380389 -1.02164786899525705799 -0.71765217393401548041
N  -0.14745819289274431085 -4.01318608901916906717 0.95631311325504952947
C  -4.71904357226232029632 0.19794506842422038284 -0.72625041614217122898
C  -6.01771597935168056637 0.00066351024329631969 -1.53635897731922699272
O  -3.95303074607367577187 1.26220052011898675737 -1.21934797835800590171
C  -5.67975959560495535783 -0.13824910110003993391 -3.02755955337080795431
C  -3.58722509729869898365 1.13248141157149295744 -2.58697503110099269463
C  -4.83418344495941632033 1.06932079893918663416 -3.47352973107989893009
O  -6.88856583762154084383 1.09737282051027684737 -1.41588502384902970022
O  -6.83487813075036232391 -0.26376200270298255646 -3.81391288304784703556
O  -4.43153125177375351029 0.94043270724772565217 -4.81256041828212755007
C  -2.68586927487407756132 2.31976709755204346664 -2.93910199518253056894
O  -1.45032351562232530995 2.27354820867715545774 -2.26222769518512167863
H  -2.03623768890389555963 0.51265705668820005236 -0.47942445983991199832
H  3.18096255346490863758 -2.22590373339300517941 -0.30768172862474452156
H  4.33889778036286521967 0.60484277820178111718 -0.18609349258561969087
H  -3.38999173608456727536 -0.69246406237937052630 1.21315422145377804775
H  -6.49830150844930720666 -0.92574947056779133270 -1.19142684333619630621
H  -3.02967398220227090988 0.19545473517674322173 -2.73347881921216862011
H  -5.42673360620644373853 1.98791200178531513032 -3.33325540268588538240
H  0.18557613805689293640 -1.64972611050077566652 -3.70680121417245311832
H  0.98820908770100235330 -0.05855494115890891305 -3.67468360739501109791
H  5.50603482723473725002 -1.99824109319560339060 -1.24753285360588628272
H  4.64979226721111871257 -0.82987851143989022074 -2.24684408527446377590
H  5.31178405428707822722 -1.92111673123905202232 1.23070808859178293382
H  6.08662706968528244289 -0.33706341002617101754 1.26452815741540924854
H  4.52450837847378473100 -0.55494478481361764199 2.03189958916631052688
H  6.33673784774647241846 0.92048843228302179575 -1.61178357716645814790
H  7.23920848929668725447 -0.30250382657439445211 -0.71678161486981839534
H  7.04889409103496067388 -0.45155936471902691220 -2.45934118731835615890
H  1.41834048076881025224 2.95761381164095382701 1.95953867265269887632
H  0.39541473371848889773 2.59411308128692086328 3.34939653220813005063
H  1.59995219954881107149 1.73555264082400650949 5.63959966957205072191
H  3.96747084629631041608 1.67298065419755981331 6.44186152364742081744
H  6.54165886443445998566 1.99787280188187721386 5.38106486168131326053
H  7.68711095301738822627 2.47863951018592443276 3.24131432298554056359
H  3.12762557887670977763 4.67166802181514562164 1.21790293773985935921
H  4.63467613743561113182 4.51603274271050558752 0.28404083536857777093
H  3.08756071223716510588 4.04158140208168070728 -0.45351354692232859200
H  -3.97850158460944225425 -3.07733724746492276481 0.54822892265232514575
H  -2.46383619662775199544 -3.16111842169733003871 -0.31223035379074309814
H  -3.01306625310658304784 -3.28680424066911580638 2.62370705134064197139
H  -1.65546964562498510887 -2.25602325534588832312 2.23501082070192902407
H  -1.08964777248185051839 -4.68325272431212979996 2.71486404561634753207
H  -1.92622050256441390559 -5.10659301899364503896 1.21095684043545714914
H  -0.38263909672702223208 -3.49592668788525307022 0.07459126081852734957
H  -7.19358014048157468068 1.19019301748492023485 -0.50486726311959073676
H  -7.47412209750600364799 0.39817883681819699060 -3.51172567292655957161
H  -5.17958957903802641454 0.58725112594062800486 -5.31622088540150006253
H  -3.21909908998118465817 3.24930001227144549247 -2.72062174777450493934
H  -2.46637577555248732608 2.27273582101838877989 -4.00693939919197728017
H  -1.57375980602911225148 2.52271602188747978701 -1.33128152655368880986
H  -4.96654860072897097467 0.51010902327435225789 0.30293803877343200570
H  -5.09967289290823710957 -1.05426199987641711076 -3.18143064463412006404
H  0.49517598077454749728 -3.38154285514709185279 1.46365241951487989880
H  0.36031826746940337491 -4.86450444963710371127 0.70854711118684432503
98
-159.7246575785 converged=true
H  -0.18929061659631374326 -0.87588061234398362220 1.55366614813621128910
H  2.41391465878264233069 1.45729464556270249531 0.71335420960697837334
H  3.77865419572661132008 1.00971061011597651458 -0.99405025798421497996
H  -0.51715846414330945979 1.07879561033431659034 -1.68538582757224353337
C  1.01703633094737821985 0.00552026625462648246 -2.64789346392935209806
N  -0.80768229033776262060 -0.13553929268372527650 1.22831125266786034267
N  -0.07351573831087288013 0.15778188702140993893 -1.70693313010105707228
C  -1.60443420054134877617 -0.43249980797799847387 0.04830189501216307357
C  -0.57499185135624630849 -0.86086009065657675965 -1.01107081925297404013
N  1.92310253422225452269 0.72113188855284227063 1.21520876290881862936
C  2.09231168095089836712 -0.54768983838516016593 0.86685524704075556102
C  0.95813765529601535587 1.17598288909557235904 2.20583241788124784222
C  -0.38358900517449368017 1.13130268045912529828 1.44866745391932605358
C  2.89275319615560233544 -0.79942845140958596062 -0.41128806484810076505
N  3.00989148347293067332 0.38858257738294726957 -1.22267886055595620398
C  2.23605377032986396557 0.83749632268486751130 -2.22815712447831160148
O  2.49790103533299889804 1.88643063402156441200 -2.79387539997991929397
C  4.29247674765928799445 -1.38683493246111311237 -0.10876768337224607119
C  4.20197263215793359592 -2.84844674512934625810 0.35029204245529643735
C  5.02274848767567494434 -0.54987602052909601014 0.94092813043608525270
C  3.78674356159842862013 -3.81521458709216787497 -0.75515506631132012227
O  1.58077350951972750437 -1.48839769518562392570 1.48237370412144864318
O  -0.94266061121462751959 2.11864974192393473729 1.01271300766999305942
O  -0.13126772034930866973 -2.00418115414462771895 -1.10844262862134490533
C  1.29687855717405597922 2.59723042765557021738 2.65238330402150612741
C  2.59793126756063230687 2.68131389734098890543 3.38299979996471034127
C  3.91518304425841856542 2.85132741796238509124 2.85048574793869580191
C  2.74008204536914412586 2.62587366845547975913 4.74215594581662625018
C  4.79722464774409562693 2.89543670256752472270 3.96422030763606780823
N  4.05126618474033328710 2.74806437662331193295 5.09153563184061574987
C  4.45062822475361130614 2.97739304466338161603 1.55738580354398337136
C  5.82224186682607047771 3.13571733754583670262 1.43876550149099990961
C  6.16846306294391677483 3.07192421894008971250 3.82187820200961114736
C  6.67067061329501687084 3.19379402717488902752 2.54756286280579802295
O  3.63811352618858352415 2.85552081718718531178 0.44165313247983284395
C  3.35712392730161113263 4.05604362002047125202 -0.26528232319223177260
Cl 6.54945231285365814244 3.23496738537800077040 -0.15114124120021207864
H  0.95230888942982472312 0.48287218584258490006 3.05318818569368932714
C  -2.80404707239577710709 -1.37152594989582032881 0.32511114075493696696
C  -2.50712342747348060357 -2.87188587784703175387 0.42463439753086362760
C  -1.80523025172900197788 -3.28537775843952806198 1.72815679439564906517
C  -0.79314004332981380418 -4.40406088260357364561 1.50694851009734920311
O  -3.76429056809098305791 -1.23373105620337297772 -0.72643016597336729223
N  0.39188092805100172011 -3.88848968645081072282 0.78614521204567477941
C  -4.61202960775703907359 -0.12786434967747317692 -0.66664934262969133272
C  -5.82633594305021862425 -0.43282736189170523122 -1.56901282710913458907
O  -3.99207577461866236490 1.07876735120320654815 -1.01842898437151374580
C  -5.39282091850202149885 -0.38757907074576641859 -3.04116551736769569203
C  -3.53984626915188504981 1.13259555162595471067 -2.36470347205589215278
C  -4.71300325916766205125 0.96329801309462981251 -3.33450486068101925596
O  -6.85578750100057288108 0.51155725652961636651 -1.41497140591476866511
O  -6.47327945500690304925 -0.60850910765189503149 -3.90864337263445937865
O  -4.22125169637489427998 1.00773508802761280201 -4.64921675021934355243
C  -2.81753671586743870137 2.47047885869629357813 -2.55619777984506857393
O  -1.63552118610576435742 2.55646090833611649984 -1.79609060500558403994
H  -2.04318618852200284408 0.52200847322234933401 -0.25217783238380897526
H  2.32230015953787383154 -1.54724793859001619190 -0.97132682242768919600
H  4.85930983484024103802 -1.35034290788529509619 -1.04539467044285050434
H  -3.25876973556562754553 -1.02124467518592876303 1.26546239329747400859
H  -6.18051971838325187036 -1.44633767327274087577 -1.33316176122937446458
H  -2.83291108706631655778 0.31040804287946494044 -2.55226952283303587521
H  -5.44311675343756462553 1.77140022129837437781 -3.16527470998464321994
H  1.26531293285875579002 -1.05466929405660736485 -2.72886273348768249036
H  0.70619555062563099668 0.38073297291078267435 -3.62631272471517140943
H  5.18791150735045381026 -3.14438028980440886784 0.71292267846478440951
H  3.51366042982181747689 -2.91095204059239698324 1.19311418301153215893
H  5.08710593649331421773 0.49537322453747462125 0.65201133826757329270
H  4.51630810047997233170 -0.60709710948939410446 1.90172870700645701980
H  6.03745685725301584057 -0.91806464533846598997 1.07008433445303419163
H  4.48834928952405576297 -3.76040865195017737221 -1.58482776324524321510
H  3.79798961100632004317 -4.83510179051691935115 -0.37976362323976564639
H  2.79524429098942706062 -3.59221999061803920483 -1.13905085176346743125
H  1.30677220819476325175 3.23749336694858547148 1.76963756306093666915
H  0.49409563122612876196 2.94476101613958585190 3.30435405402946269504
H  1.97850806961666592088 2.51523753196306021351 5.48927936121812365400
H  4.40796137158888434726 2.75349795240803896235 6.03259261251075873389
H  6.82123248839135865040 3.11179102875950430729 4.67884667675692256239
H  7.72778343621604868474 3.32630351192057860388 2.38449151209083387570
H  4.26936043030306056068 4.60437630468022263130 -0.50404618570418324719
H  2.86804849573156461773 3.74998504139082688980 -1.18920607021911362011
H  2.69462498252196347437 4.70296912578438952579 0.31786111120434457078
H  -3.46935983973365758004 -3.37829851870382125156 0.34357593005334374769
H  -1.93561961101476232017 -3.15540360712048784109 -0.45566812966989689304
H  -2.55076209196481107355 -3.62563413879700835452 2.44594367429636960765
H  -1.29864569973500731948 -2.43391893943298809333 2.17813340950450795575
H  -0.47557708466898074295 -4.81311313719908007158 2.46625336141527906619
H  -1.24707986187140518197 -5.20180120687470104457 0.91823306603774057510
H  0.09786272884177749098 -3.34488365861496106390 -0.05729795845679824806
H  -7.22507128116164043519 0.47054192912224834799 -0.52399844664772088354
H  -7.21851750456482399443 -0.07374991567481505028 -3.59777956290883249579
H  -4.88409390294943079880 0.60674521121914959387 -5.23076943176741071539
H  -3.50415292234506248192 3.28567599700958234976 -2.30901315098005932569
H  -2.52674703986996096461 2.55102811967425990858 -3.60499562824074848422
H  -1.84857127329668058380 2.70872256908088315797 -0.86015852081928412254
H  -4.94839108800624050133 0.04611268021642454112 0.36958366399760644860
H  -4.67557490457214530721 -1.19324881038116381582 -3.22952931782013985540
H  0.92355645416654663649 -3.19251930067613898245 1.34245514843987723275
H  1.01981239313388294399 -4.64400882580733576077 0.50725342090982927790
98
-159.7244932759 converged=true
H  -0.34209821787493399636 -1.12373692972426031389 1.36815584799980904940
H  2.53325448744210612873 1.06004627779542004440 0.99064346382549461900
H  1.97688801267383240656 0.22511788998247928006 -1.19451686153835368032
H  -0.62958209982983437403 0.60756105068827215288 -2.15481872870988988566
C  0.68187480977789993730 -0.86151730831812856071 -3.01006661225378913116
N  -0.85929201116648135095 -0.32018815594157040705 1.02096713247587200790
N  -0.32697238293581565305 -0.36735228679290216069 -2.08657960447283352678
C  -1.73254216869338772966 -0.52832706895051106954 -0.12000041896800636709
C  -0.85944934658259042326 -1.19671186220843495107 -1.18969251229463379715
N  1.94866424377690350411 0.33738110688689909589 1.39887848228973088460
C  2.11273314435877379580 -0.94594726365439818494 1.08189858925023330016
C  0.86251405841782502470 0.81569891951214179571 2.24257108230027668583
C  -0.34887418333852093788 0.89832530882538619288 1.29422845266574260137
C  3.05730640358383487509 -1.20876995249919438891 -0.09054191786996479419
N  2.29304105958657711284 -0.73331381898668646091 -1.23383620172819918892
C  1.81092672360299866696 -1.53275952214549571195 -2.21109154775162464190
O  2.20390738054441293059 -2.66045046589150624428 -2.41706310119058986885
C  4.44724401266476476735 -0.56197940153174985589 0.01390852231653454119
C  5.31599312890553044042 -1.07260782976707003122 -1.14310308847580488489
C  5.06639697370375863272 -0.88275497040192052456 1.37307579662861267700
C  6.59346208648285614373 -0.26516189859777528071 -1.33703619669462425712
O  1.43167474096330460398 -1.84530207968970305643 1.57611814184138121497
O  -0.74347272150839349703 1.93175083551293758077 0.78814284042896398663
O  -0.54985537537482376269 -2.38465011805757232111 -1.14201453429564914188
C  1.21140011680544334993 2.17765152398190142691 2.84120702864696461631
C  2.48633857304839489544 2.13217417956362753628 3.61988630591881266341
C  3.81761705886264168797 2.33138569715468069177 3.13739083940239238402
C  2.60056538536673143014 1.88007592892929209505 4.95892874144998696551
C  4.68063895145771713402 2.18819957759988081847 4.25547986466447714093
N  3.90923737516299496519 1.90836896089351770733 5.34008964290926257945
C  4.36776456695905768157 2.62881644820050031086 1.87972005800052044400
C  5.74131902165255958437 2.77966506134717716847 1.79764438329652964654
C  6.05794445085974864185 2.34217686581091877329 4.14909657056774072714
C  6.57591771272077174615 2.64341537118978253673 2.91119376229240511833
O  3.54584382550703702819 2.70125269753675523177 0.76602965450428661676
C  3.28574833311201741637 4.01540212810916408159 0.29238546404951881730
Cl 6.49097004798546262094 3.13678527388377759166 0.26143960239861219197
H  0.68170767758395667268 0.07683497172315091606 3.02997603443102070386
C  -3.05391975401569704118 -1.24736437113380849162 0.25726797717234067830
C  -2.97159932261275283594 -2.76363651048254155285 0.47040964637304072404
C  -2.31565267922847661808 -3.17099849903061015155 1.80162292915938904159
C  -1.42526681836078727983 -4.40224171840669953326 1.66315572903183594988
O  -4.02327850113908880303 -1.03155455529439232798 -0.77178130333349437286
N  -0.17418557868422468449 -4.07491323648909187227 0.94204519686964460767
C  -4.69343320845024258858 0.19268558337582303297 -0.74498549550027859389
C  -5.97087677566408814300 0.04991439538955248778 -1.59890147339440424901
O  -3.90441240633452224529 1.27299826904195456656 -1.16082931301360314791
C  -5.60369058485865600971 0.00555772453387497201 -3.08929081093672452951
C  -3.50909021102507434620 1.21876615198737758838 -2.52533320581239983937
C  -4.73916144716758758193 1.23201760932164883222 -3.43688781225140882469
O  -6.83954428438804473700 1.14242240387209248453 -1.42859549883808267801
O  -6.74552237520189645892 -0.05390637222612500168 -3.90254245414516631740
O  -4.31481042111505352921 1.19299759511666358947 -4.77453613919241703911
C  -2.57960819117607886852 2.40781867003736271826 -2.78815293319966350793
O  -1.34903125781508803627 2.28926293097583144487 -2.11098309804364658859
H  -2.01964827069180419272 0.47062597666688321674 -0.45499678098484397371
H  3.16627166293184636459 -2.29056351446728934107 -0.22003665175284606303
H  4.35023620381010189817 0.52332914709474032122 -0.08592230086956945123
H  -3.41411480508185638527 -0.76718240736682430381 1.18138524623316176765
H  -6.46323969955755828209 -0.89367584318956883038 -1.32422894617418274166
H  -2.96455854019107123420 0.28213737498499846801 -2.71703180384497944289
H  -5.32522140447956893183 2.14487313382125011074 -3.24178440726100935976
H  0.26124251128162784275 -1.61278306252371761431 -3.68462167663186646038
H  1.06736676391735096914 -0.02588525606674697832 -3.59172959033307748200
H  5.57267578967209420426 -2.11929472418627362629 -0.96710544533285502933
H  4.73341815275085409098 -1.02962500768190001743 -2.06575540463205742370
H  5.19705559841564390666 -1.95644660853376395337 1.48745964051165646680
H  6.03735548157025370131 -0.40587687220206802863 1.46692577349078567828
H  4.44080886161380128385 -0.51688963984746971736 2.18355118755232258110
H  7.24571105823386396594 -0.34312056812483071599 -0.47091440312076982000
H  7.14048139232129130960 -0.62991125179736262574 -2.20381242524843035113
H  6.36130552912370195173 0.78512466413397019593 -1.49834050467482993163
H  1.28064574667466235525 2.90053230121484961757 2.02859137886871154777
H  0.39253189641764235640 2.48337449402971977008 3.49386430634308764454
H  1.82334159330364098395 1.69073963491924317282 5.67317027919287841797
H  4.24836199058752495006 1.77029667686834724094 6.27750193022552949174
H  6.70323842475953135533 2.23468390992462806466 5.00599359431061508019
H  7.63807784412675694341 2.77506139342789692748 2.78063029037890174777
H  4.20264957203821953868 4.51384273405118019440 -0.02797528308949379094
H  2.61686040335737502005 3.90215975799127257062 -0.55791088173039360409
H  2.80310494280906175035 4.61892225845618131785 1.06689357057341083213
H  -3.99677887851685920140 -3.13263446466141903812 0.43278789752328550300
H  -2.45613219634928281465 -3.19817147279637925550 -0.38274602553022107898
H  -3.09412704249812842150 -3.39176391830358614499 2.53142765168472294590
H  -1.72760723458533638208 -2.35033835985964900672 2.20777580768903103348
H  -1.17374826034345014492 -4.78815867694275798527 2.65156075269576252396
H  -1.95761219071282566162 -5.17713324191288304377 1.11079266518910135808
H  -0.38241013727261674582 -3.54397935194597435427 0.06146922741974696069
H  -7.17615772593689449366 1.17103942097857793847 -0.52456984144771701128
H  -7.38330634520113449071 0.59266766525281877609 -3.56563954325841292459
H  -5.06059081254182352438 0.89458435268853953026 -5.31552798357934719320
H  -3.09461268109832676743 3.33102725650525632872 -2.50819717894721838647
H  -2.35442462301961796811 2.42956700389842294996 -3.85575590898592013289
H  -1.47015496530522060681 2.47985538316067888331 -1.16436613055151894081
H  -4.97012553104489818168 0.45686845209072729501 0.29052583210433580163
H  -5.03012434343847836260 -0.90446414575632494426 -3.29512779979968284394
H  0.44804369365984658691 -3.44925033422135207672 1.48162971770254592307
H  0.34634452811926869087 -4.91967664887163280696 0.69829380658989581576
98
-159.7244826446 converged=true
H  -0.24422511156080423111 -0.96395427989649196121 1.47877968561756434340
H  2.36249668271777268913 1.37343540828661381248 0.67168947066229800491
H  3.69558369415169929439 0.97467837876313934142 -1.08356653646967182603
H  -0.57801495639854083564 1.04077908298293508871 -1.69917871796284680741
C  0.91912521983871475761 -0.05623973036891651012 -2.69318324030698841298
N  -0.86842874108165224456 -0.21224812647495344686 1.19134491134654507682
N  -0.16075881368502448199 0.10774640358414468155 -1.74190293625776448927
C  -1.68927562331837299858 -0.46871874276768693557 0.01823288129512273814
C  -0.68380614915756776639 -0.90892093163550846668 -1.05873169164112113094
N  1.87473564517466950718 0.62708202188154515966 1.16197242224221142237
C  2.03289503905737412026 -0.63318740918821825314 0.77765557625363501693
C  0.92250982325191288602 1.06522884861229627518 2.17244487316373957597
C  -0.43090894076218072550 1.04514044335488609505 1.43602653842466954082
C  2.84744833830760102344 -0.85208746196872520162 -0.49911912874300018439
N  2.93152579531785084654 0.34423767545085309782 -1.30239303484262025634
C  2.13447053116211948876 0.78844065565382404071 -2.29205409662029868656
O  2.37147900389447841007 1.84521291092829664571 -2.85387032020974684698
C  4.26434395545819100448 -1.39409064445453179104 -0.18572961250533653876
C  4.18406117235802366139 -2.86599214480612340950 0.24036906522149356635
C  4.95901424042104732592 -0.53859519961673751887 0.87084430021767089691
C  5.55168072363522391299 -3.53504952685686379965 0.33604116647862491973
O  1.51424001443886280249 -1.58919060004185519475 1.36103332516554620391
O  -0.99114373355455631653 2.04753478338430383587 1.03674460231524601106
O  -0.27508402244823854099 -2.06253163340934975167 -1.17826494868231179680
C  1.26371628969415583654 2.47956979542656252846 2.63928421231916887635
C  2.58090719837786108926 2.57465909158832984005 3.33853856491327771749
C  3.87821397396211464681 2.79454013689159896927 2.77642958491433189394
C  2.75896952002924633618 2.50687608427484631690 4.69302625879866130987
C  4.78576491719926977453 2.85548439609402704420 3.86836895532172819756
N  4.07379364398414356430 2.66805566437133645508 5.01160264148652778715
C  4.37631036797448924602 2.95026133193709716451 1.47171068480929601030
C  5.73801620384659916141 3.15872123711939023494 1.32043704073807943722
C  6.14532361707350283098 3.08578635735422412978 3.69418799449085488718
C  6.61034055874758230686 3.24013386031341310556 2.40931833834229003344
O  3.53935800483162399388 2.80696425459443821282 0.37665083152624895257
C  3.19873424986836374373 4.00184586716979318055 -0.31340091000124487008
Cl 6.42229754080222825507 3.29084494342194666672 -0.28631336616260583128
H  0.92467196196070933212 0.35657545423472536417 3.00671470772487614553
C  -2.91323653357405687458 -1.37682284555853828856 0.29216339629643350850
C  -2.65359453888263008281 -2.88431392817865139833 0.38188291799134621574
C  -1.94239112921918244403 -3.31562148797329658834 1.67462259950258918195
C  -0.95879645817441949696 -4.45604675743626899020 1.43790624991580129333
O  -3.87385184792056236347 -1.20361977105272588418 -0.75478400129118194961
N  0.22898804817775009202 -3.96957080691613528600 0.70029470895011369791
C  -4.69314462700917012228 -0.07750747417750795953 -0.67613746075334457686
C  -5.91286138470463917827 -0.32357905241764506332 -1.58954184488438876599
O  -4.03851593270321362894 1.11973546656353240003 -0.99624843891717884681
C  -5.47799743128594585073 -0.24917746427688747257 -3.06014577473566751209
C  -3.58267058887145761759 1.19780282687229999716 -2.34027988808467357629
C  -4.75970009315850806075 1.08927292511519424600 -3.31338558013771278254
O  -6.91192233417800494522 0.64887598897834652956 -1.41019822506416492303
O  -6.56381979922171154840 -0.40948711150244837542 -3.93407051533154339396
O  -4.27055682446267859120 1.15937226207260990485 -4.62764828641103065365
C  -2.82683924955522636324 2.52188406560504629894 -2.49507237884335308920
O  -1.63886233527332847437 2.55628770308377673004 -1.74038697780888962363
H  -2.10464930631315594312 0.50233415364629541155 -0.26091333101553043639
H  2.30819049061952696889 -1.61975782723873318325 -1.06570003096504462015
H  4.83542559585052167392 -1.33592951117862424049 -1.11892895897405519889
H  -3.35492186953292925722 -1.02210786813441489862 1.23702028437379163428
H  -6.30071854325022062682 -1.33107926795622799609 -1.38200824484073914178
H  -2.89807989039662894371 0.36236060939629888278 -2.55048009208479653509
H  -5.46612846196225721229 1.91245073883869154407 -3.11805655884058374738
H  1.16863902348626247374 -1.11703552209139811424 -2.75903711901329407041
H  0.59797315114939708636 0.30395940779783747754 -3.67422835414882564820
H  3.68267100716363549040 -2.93023410271543616190 1.20633802894697139685
H  3.58975766332064294417 -3.40779200922755221015 -0.49763138552277802473
H  5.99345138138730959554 -0.84854946882475834613 0.98496304217077801368
H  4.96475872070559365312 0.51178339519210536146 0.59414521900862904413
H  4.46384080447195685792 -0.63509125187946080526 1.83443063319636912034
H  6.14811408362780298376 -3.10787389803224822771 1.13708732312265459186
H  5.43612525988664074816 -4.59755557024647920628 0.53544231652733653704
H  6.09954959385659467586 -3.42302184453814284382 -0.59728433068022313002
H  1.24356081454670786002 3.13589550281417883681 1.76841703639003378079
H  0.47298362072928146205 2.80643266299695826049 3.31657877523987876245
H  2.02033406191065223467 2.36130114250337941328 5.45689629781301999145
H  4.45340625024072611637 2.67658101462763609035 5.94365563311051392503
H  6.81720357040912983138 3.14205270616837228914 4.53525338304128400324
H  7.65759684420435515761 3.41348962386052079410 2.22274846259323144437
H  4.08549165601584274299 4.57932125148373270207 -0.57757969499911943068
H  2.69001739786365590135 3.68581011875251496335 -1.22325006818830206434
H  2.53598408769356353787 4.62494284449820280969 0.29480182755592798660
H  -3.62905445676144911005 -3.36679699814544974856 0.31507571833411662787
H  -2.10189162398881679295 -3.17953895719161883093 -0.50732689519018059343
H  -2.68487531145434310531 -3.64077274842850995284 2.40235521888810410474
H  -1.41189621627549777294 -2.47566523566647722632 2.11820253304539640737
H  -0.63791962609990982003 -4.87368116404436957367 2.39250700397583404566
H  -1.43989536307678522853 -5.24230792108252252604 0.85542601474403157091
H  -0.06033584737080105453 -3.40456399319008706783 -0.13175562928178968791
H  -7.26994062674448393579 0.60704041371573169705 -0.51491256059731416173
H  -7.28868536281115453335 0.14751894819883457077 -3.61389764572182414781
H  -4.94302985796380323080 0.78390395262729561932 -5.21516468479063988184
H  -3.49229595836575379408 3.34488772500390751929 -2.21817969095814282454
H  -2.54033464890368509970 2.62788433193385051467 -3.54276991371891503135
H  -1.84286553272659259228 2.68274076518338633335 -0.79803410426016796464
H  -5.03169623632447216011 0.08208787890483787431 0.36226145046077629086
H  -4.78627272300359152268 -1.07059311427183478926 -3.27393178681787988538
H  0.79624473686732577526 -3.30425204864716404174 1.25604776418836117102
H  0.81966486442181607508 -4.74622322694452858372 0.39921707786141719110
98
-159.7244776084 converged=true
H  -0.30896950301778991488 -0.97225054825270640357 1.51752411262234998546
H  2.32154333706510662694 1.38592897485324639817 0.89897074475831073581
H  3.65151115271362014525 1.13434701863862019700 -0.85042191223475394057
H  -0.48496231396001909797 0.93253278276692608273 -1.66930228492967858145
C  1.06015857622290199380 -0.23343933796559240834 -2.50751344385081997856
N  -0.94093581706956708199 -0.22802831013661212234 1.22270098649374614475
N  -0.09055902668469362204 -0.00959164066923427761 -1.65550133195494875160
C  -1.72785515355705943108 -0.50025939869114599556 0.03054652499974885860
C  -0.69238590368447494594 -0.99626672210203981450 -0.99218630037941835109
N  1.79927734850306508818 0.62710460546337654097 1.33106355223334915650
C  2.00784095815613650160 -0.61742636420689522847 0.92155854676291848460
C  0.78848525669467528498 1.04566862300734553237 2.28985254475402211227
C  -0.52585705195427379088 1.03242855205352412895 1.48722394062046592289
C  3.01072148791285743030 -0.75358989803048959111 -0.22751050765518138208
N  2.98039312577021853201 0.40973115080952043909 -1.08415787240717009787
C  2.18238240353522616743 0.73339325551364364930 -2.11687544935167704097
O  2.33744273943790181747 1.78710420204320930004 -2.71286224536906006577
C  4.43698707385224277999 -0.93980971754660935780 0.34094273707997346801
C  5.50433765793169182956 -0.92305870551423874204 -0.76700793970423974955
C  4.52271014843777940939 -2.22111201687133341665 1.16855340371343485728
C  5.26754174406302322353 -1.89941055970230276984 -1.91543916148139481415
O  1.43583989861542926647 -1.59900919309377798072 1.40054761481034772963
O  -1.07392172950679753995 2.03339855176201744769 1.06827217007632113699
O  -0.32750039286190535393 -2.16577057206758460950 -1.07957313909807295360
C  1.13017659535277248395 2.44503911303558929546 2.80342475834153592729
C  2.41057496515967617512 2.46504636850489688982 3.57561449882753068508
C  3.75304173634792404002 2.57251093975519307122 3.09053331190841706899
C  2.50488927689116103181 2.35949898000689195499 4.93616684872815358887
C  4.59929834010309157577 2.52155397258575852959 4.23222186911712672241
N  3.80836983192581923774 2.39076738502383179252 5.33037710770155115370
C  4.34229259975032100272 2.71264990283623852463 1.82241423535866609029
C  5.72437701865779047239 2.76706945756890210220 1.74969453624911097656
C  5.98389752117235929063 2.60156410579803321070 4.13793364549354514281
C  6.53818520522157076158 2.72143029336963948595 2.88487985291021686862
O  3.56522980564574210049 2.72188135916081996868 0.67357418553599501809
C  3.36745972549341043845 3.99168623655407106554 0.06668671853440230612
Cl 6.49760351996490648219 2.87484862620720083015 0.18480960547419536533
H  0.74379165799540003512 0.32284877494164232470 3.11150403474082626332
C  -2.97630849747292280938 -1.37766721566853211911 0.29339028583787429838
C  -2.75002267133537081634 -2.88585059416944922361 0.43936230367089684767
C  -2.07803545615003049107 -3.28578126857449603904 1.76291829802764032920
C  -1.11056639382171473684 -4.45097386657116089737 1.58805691863042386380
O  -3.89792697999249915242 -1.21679434051761781177 -0.79049312563494789075
N  0.10600638102378173722 -4.01128988868768132647 0.86842870098301983006
C  -4.71921479703459656463 -0.09774025580941955726 -0.74887513288757812102
C  -5.92270800497256910688 -0.33018030804730696959 -1.67738179458509306663
O  -4.06850624107154601461 1.10148212955192481566 -1.10271650348156113886
C  -5.46172792840438248163 -0.32003649190508381972 -3.14633310691303513806
C  -3.53942249069755510149 1.09869606636856920190 -2.42423479326012314417
C  -4.66903270122239177908 0.96812656235044580733 -3.45119722004930595816
O  -6.91839862287910545291 0.63864703299685121607 -1.45793080666535623813
O  -6.55224632622980784902 -0.45306509831703900559 -4.02208465663736358664
O  -4.10674350206384364270 0.92544809953967377414 -4.73620426890157020239
C  -2.73555349602364428208 2.39060765506938643910 -2.60824932091728722838
O  -1.59408414860867653218 2.43685301427980594013 -1.78757911516853318368
H  -2.11245412847813396340 0.46993091286690669151 -0.29221442989129137180
H  2.73382930966324666500 -1.64844452180206268999 -0.79328296777725959554
H  4.64189754230300355431 -0.08766292693514032841 1.00077565901520970648
H  -3.44177620291349128934 -0.98530499329149967558 1.21130098532671892642
H  -6.38020166174711889084 -1.29803226707215269009 -1.45160620400459383639
H  -2.87161606204925679009 0.23550635587831172946 -2.55443751420509945760
H  -5.34211132616352291080 1.83883955415291633351 -3.36605132041118748631
H  1.35932974156661634524 -1.27820586270914970939 -2.40800396313501074985
H  0.80011356164595293095 -0.02300865181751642063 -3.54904123617603062257
H  5.58666838049928049514 0.08386273701110882883 -1.18020238041127978335
H  6.46413432507024054985 -1.15139211847138422939 -0.29919226591172243257
H  3.78960775585085363204 -2.21395880574407843966 1.96898246450216873882
H  4.35246673945706508135 -3.09317161125163764268 0.54493076101074866546
H  5.51049781345103451002 -2.30612307554949147459 1.61333636202824615147
H  6.12254027280892998419 -1.87870821094499107495 -2.58778393454853272715
H  5.15233885876221897604 -2.91790993081369354201 -1.55577895900620810643
H  4.38945083857544826600 -1.62104495219185729127 -2.49267473919304816121
H  1.17824763371400642598 3.11988734754086216583 1.94800881706387674086
H  0.31508868935598222105 2.78058693791397626427 3.44569394678977136692
H  1.71331851326382178513 2.27141474804726684056 5.65454222254327731889
H  4.13311363254046693072 2.34238026600597404325 6.28182538330254924830
H  6.60804486738014684732 2.56920944090752190192 5.01619071067532829034
H  7.60744177768597840128 2.77739450827292078117 2.76066372519886371606
H  2.82459883669905886805 3.79760243758640836376 -0.85740787322172007379
H  2.78176853975003179897 4.64688511812073468121 0.71804465813989226675
H  4.31775443698715388763 4.47547384527979907887 -0.16543218708387802396
H  -3.73372028618197626670 -3.35029965310582777960 0.36594222401335402273
H  -2.18411571639238477616 -3.22235870599846130347 -0.42589322110625266182
H  -2.84394008857269664503 -3.57263659773652797469 2.48265795343227946290
H  -1.54276887452417810209 -2.44053811881165660935 2.19028603107535824179
H  -0.82369963535853785164 -4.84547401901077456898 2.56319316682843245658
H  -1.59235212924945823687 -5.24473524803495472213 1.01677903361503840785
H  0.68383162875000258474 -4.80940606142865334505 0.59956765022222335837
H  -6.50110792508350954222 1.50003843924178803526 -1.31724655691479730635
H  -7.30149251072235649929 0.03524326625785789702 -3.64842931039108986369
H  -4.77658392688431998607 0.58442173442736589095 -5.34684427055482647262
H  -3.38719130743965957109 3.24992936570078327918 -2.42217861630384234672
H  -2.38491370582224293528 2.42501618315003852899 -3.64121097243074665073
H  -1.84769705838596820513 2.61421067413327268270 -0.86607412305192754687
H  -5.08117176290021532736 0.08875836364884234775 0.27607930319200957303
H  -4.80612696022640761839 -1.17971099088305808600 -3.32375896629139511163
H  -0.14843273406807155901 -3.45987974989098123757 0.01502742213808432037
H  0.67457436069954979097 -3.34920780849002941437 1.42131092818564197522
98
-159.7244445151 converged=true
H  -0.18135826967926327313 -0.89754716333050610366 1.54775534535308811890
H  2.41119647729256136870 1.44673632890722636546 0.72545850136129286234
H  3.77460515807737007066 1.01200245931696253265 -0.98831357511906658964
H  -0.51078092885098014264 1.06225195284184614763 -1.67413717370642456395
C  1.02028259996146219990 -0.00862613362109955484 -2.64481949232749613543
N  -0.80711193349612142534 -0.15968074059617420879 1.23017065954028192998
N  -0.07008752864228928736 0.13979496953786074709 -1.70316316070792739268
C  -1.60305297372163857439 -0.45329361757703456881 0.04872216433898357568
C  -0.57306514775800421191 -0.88037917449864966368 -1.01065225116458989874
N  1.91979620335493006422 0.70797747222268081480 1.22297659124721858070
C  2.09321262699943666519 -0.55870127905557176451 0.86890921083643357647
C  0.95248716360812868409 1.15882790992147555187 2.21321122643161194432
C  -0.39247731252944428881 1.10816445725484236107 1.46130543496785469948
C  2.89714441782216169941 -0.80238928784522511872 -0.40856072510685909061
N  3.00867121934546588591 0.38766223876406014082 -1.21759478716249036623
C  2.23401684339259798406 0.83075783215776999313 -2.22493451815823872764
O  2.48957420000464857424 1.88121997617500080757 -2.79059745530332481422
C  4.30026523345214872762 -1.38151406157905110028 -0.10613431520689589616
C  4.21918660954980584421 -2.85028308777901173698 0.33092193571800421203
C  5.01825380012585053890 -0.55353003668968381312 0.95885714944427369311
C  3.82208378855924113537 -3.80285867960432177881 -0.79316328164606764162
O  1.58312640498499868080 -1.50458493939744819556 1.47788798713661995166
O  -0.96307016493942687596 2.09560580498689752460 1.04032018703361472944
O  -0.13163768142025067398 -2.02421230124748330326 -1.11105715787731829103
C  1.28008018571191728441 2.58505519727251797946 2.65289668676773437994
C  2.57671564283224086012 2.69172182442794305501 3.38860925713220018096
C  3.89435541037191956804 2.87749115226204033036 2.86184245080383004023
C  2.71151627897797720124 2.65561139822200953375 4.74927355834797726430
C  4.76833452293351101048 2.95040980909534500398 3.98042697294279435027
N  4.01801822104056771678 2.80518103838749599532 5.10498523859116293266
C  4.43637046076067775857 2.99619270669105119964 1.57058636086238023744
C  5.80576197506029156870 3.17869452821252007624 1.45897740778930717909
C  6.13708521331048828529 3.14944255201349054829 3.84499633507320393022
C  6.64541347642858060141 3.26556758209670761062 2.57267858133855575886
O  3.63360179940058891646 2.84850576665163579548 0.45093433235228130851
C  3.33649736181666956014 4.03793131849272235456 -0.26858836864564089586
Cl 6.54309511378948638338 3.27204317321332105450 -0.12681658031139500520
H  0.95061909510392583744 0.46802130296444227620 3.06263849896042650300
C  -2.80520915463042808113 -1.39178728488925673723 0.31707081556405103395
C  -2.50916382137399462948 -2.89162092525258795916 0.42493625474643714757
C  -1.80699234730751379097 -3.29810648423243701899 1.73050030566218771000
C  -0.79659019325912949760 -4.41918669769928840196 1.51407905018435373634
O  -3.75484318127281291311 -1.25604393139027670223 -0.74511974349372089854
N  0.38549116581980136242 -3.90825699060372500071 0.78512594029761761938
C  -4.61093485173794181975 -0.15629738449266922240 -0.68887441236571178571
C  -5.80987300652839966375 -0.45704427165010597101 -1.61380713104243622702
O  -3.99028956680219160091 1.05762939706169989407 -1.01400387303174333020
C  -5.36371303395215015541 -0.37526964986794786316 -3.08074539646251555070
C  -3.52369604707889205741 1.13530592851494605000 -2.35432570536381735593
C  -4.69005351581901663849 0.98622022483248228397 -3.33474505353427375098
O  -6.85164465296560187824 0.47243639329507930436 -1.45034676684401908631
O  -6.43412250924461215362 -0.57981995199334113167 -3.96451496842729778081
O  -4.19703991826397526665 1.06809218860758603498 -4.64681274021947654518
C  -2.79877050681928896125 2.47541037758340021213 -2.51735534313889086633
O  -1.61941533274144178201 2.54534692074645541027 -1.75178722217752014245
H  -2.04113445804507698256 0.50205129007460513879 -0.24959450315286546562
H  2.33227857663757820461 -1.55281898332823442566 -0.97059987166975836281
H  4.87128939442289787820 -1.32648662209672707490 -1.03928931754866860082
H  -3.26924775728069150205 -1.03891671376020666706 1.25158473328360009269
H  -6.15571454309927723614 -1.47884891157993036970 -1.40279838958701286167
H  -2.81609444285314580725 0.31555179186039944428 -2.54976776322163001254
H  -5.42436871721335744922 1.78609922813174692990 -3.14536421324921677822
H  1.27364756346726260006 -1.06777675926087733949 -2.72484768687591216718
H  0.70719508556645171993 0.36408265089518815349 -3.62362021205092377230
H  5.20428974566131419266 -3.14269701634064713147 0.69854440994557176481
H  3.52336880919416373104 -2.93080776678258470014 1.16595366790770915699
H  4.51291740307817956790 -0.63686107129765723300 1.91840034487545163522
H  6.03801152170935040431 -0.91002522857075418550 1.08107685719230262045
H  5.06696130859382876110 0.49783810747715318001 0.68943298064082458865
H  2.83129206381330877917 -3.58285004207565993539 -1.18068829004905673230
H  4.52939707899074672781 -3.72746264820314809896 -1.61626172377014198922
H  3.83929394372048005124 -4.82897200266340220765 -0.43562746979366978595
H  1.28672001201481789323 3.21928338973721839267 1.76567880116114861444
H  0.47106362958934966390 2.93010117548640103280 3.29851875139812111826
H  1.94744355743195773911 2.54234618830449754512 5.49353908145528002649
H  4.36862475560384133644 2.83370844896088058817 6.04784939225325945955
H  6.78364773377236485175 3.21068416589773342196 4.70515733843673267245
H  7.70109288955968640522 3.41554302295321221550 2.41575830938847468943
H  2.65766312868448295603 4.67736179301602739145 0.30378369669515159490
H  4.24042674192413659995 4.60091871651212791505 -0.50437617212670549094
H  2.86065022774184907206 3.71619523783497474057 -1.19420685668492065901
H  -3.47152646962432420708 -3.39850324068806752820 0.34796750052315794655
H  -1.93885678572926622998 -3.18061736852354393079 -0.45446440383769587390
H  -2.55214802363012882580 -3.63393053009755995220 2.45066760790398152636
H  -1.29904412259196666568 -2.44514940113412482248 2.17580469770941764551
H  -0.47534008384835402250 -4.82138441874743239879 2.47510576427571393765
H  -1.25326284055524905803 -5.22062402398030034334 0.93268345821431442033
H  0.92136670572246448518 -3.21258215304095351428 1.33736943158588683644
H  -7.22645814287816623533 0.40849934425978939867 -0.56318886039400850585
H  -7.18255808481493307482 -0.04863332081123367123 -3.65470862424692288783
H  -4.85531138319071864373 0.66901415990417412161 -5.23473103630012293053
H  -3.48480175597814145760 3.28669327780986009202 -2.25708750839061877969
H  -2.50462377117532852822 2.57492782852573220964 -3.56358827743131456600
H  -1.83564480460383161464 2.68367105382223236631 -0.81404871355176844361
H  -4.96787002631001683994 0.00407351605569761244 0.34319285058357856810
H  -4.64089489403350174967 -1.17262484192540217265 -3.28367255425335891061
H  1.01031235871701685625 -4.66601480138716695478 0.50556506169752313262
H  0.09018777543979406008 -3.36546579560574610213 -0.05867497346689548587
98
-159.7244355651 converged=true
H  -0.32623464890842124309 -1.05842868466535322547 1.34167260207859295740
H  2.57176350003803344535 1.12574698948828655354 0.96903894185733330247
H  1.89776045046178842846 0.26366193709106211518 -1.25241912794808518683
H  -0.70478321836395219080 0.61448413257351885974 -2.20699743889701371913
C  0.60743023641748061792 -0.86249727662627906355 -3.04603134077312764916
N  -0.85321406391137144531 -0.25867027664697539446 1.00007835272928446990
N  -0.38776071607862394597 -0.35382246764199853928 -2.11601487871011295638
C  -1.75218968535254893126 -0.48350088702174082167 -0.11742843881822095931
C  -0.89903868932845409923 -1.16781526390354972733 -1.19284201116848365132
N  1.96661041538562075814 0.40528579081376642224 1.34632885307551597442
C  2.12721996395441959038 -0.87632347488645168099 1.01943201128546467871
C  0.88162863817180492365 0.88591077796528283628 2.19002226651136000513
C  -0.33676325253854433317 0.96317676893749237799 1.24982995425266918410
C  3.05152538386820371130 -1.13150374813128107299 -0.17173526627807411682
N  2.24665213415471409775 -0.68308228465533127327 -1.29855258963426734020
C  1.75937794279429904343 -1.50399553118196260826 -2.25566709129932707611
O  2.17015254037196392289 -2.62636044161862391988 -2.45507971138712122183
C  4.42833131218510622773 -0.45372632947069341247 -0.10757748748354167834
C  5.26088019252992555863 -0.90038178530001689026 -1.31582870544289542991
C  5.10923257026711663542 -0.80173647623143651231 1.21452154085722074939
C  6.54497336572427901302 -0.09806929046646925552 -1.49010397399234872928
O  1.44898696489970446599 -1.77822871923861303145 1.51230638588065535721
O  -0.73899263190125785705 1.99014760965866432940 0.73805345079413253728
O  -0.58001530572206783098 -2.35226891742417754116 -1.12682737816067013448
C  1.23933537987396169555 2.24360730255641671604 2.79180386456246143467
C  2.44357176816145482690 2.14377018091034265979 3.67115316416156334256
C  3.81758627074175649341 2.30022982265569408966 3.30666112576062332096
C  2.43298149373013794516 1.85217758692856171443 5.00693664867501464499
C  4.57434290728757719791 2.09336752002217618696 4.48689810294317403816
N  3.70551834677065716761 1.81900011245223081069 5.49600082692790525840
C  4.47082781971620502048 2.62189468263312175367 2.09962056494867788103
C  5.85317776738359363264 2.70334991635829391399 2.13562442634552196452
C  5.96110203959820061925 2.19889745012874238128 4.50115229204380717931
C  6.58218232013660564661 2.50615970946610078229 3.31565483243021530413
O  3.67586746343313164331 2.77002821513898034311 0.98974212088962665312
C  3.93786189484429227647 3.82058736370679774552 0.07156433112150520359
Cl 6.80504289743889234643 3.03265068307637930545 0.70165581065040250053
H  0.69927684770549580762 0.15009921280586940862 2.98018912045607420325
C  -3.06035345031116490233 -1.20276063392418919307 0.30410088513785105135
C  -2.96512258869527878247 -2.71428419276563825946 0.54539121112276844894
C  -2.27550024427155106466 -3.09750216295134572775 1.86641097207963313487
C  -1.39422130400447530363 -4.33503474979794489741 1.72633289197474049104
O  -4.05344768331687443919 -1.02112381472003121985 -0.70806747152117632815
N  -0.16287850988720231626 -4.02571519569076841094 0.96460282864736113240
C  -4.73039383818669989523 0.19907973669844464260 -0.70927606049676983346
C  -6.03092397936312085704 0.00756416252517684573 -1.51750807842977475381
O  -3.96426143641593764499 1.26479241864476987800 -1.19883853519270999755
C  -5.69748817666360185541 -0.12470504718973518532 -3.01044662097664827982
C  -3.60139274025794176026 1.14051557478669596257 -2.56775047818336465966
C  -4.85009454466673783912 1.08346939869553460234 -3.45212619456744995716
O  -6.89956330926379912682 1.10530074545185130752 -1.39016772819574718767
O  -6.85581242948696090167 -0.24241271881022175005 -3.79333287415163722400
O  -4.44914441681727268474 0.96047746801852795784 -4.79212555413879570665
C  -2.69864259943789353002 2.32785347527824582059 -2.91583933396031547147
O  -1.46392926337942341775 2.27790008284125455873 -2.23769485732740758266
H  -2.04952897820981938537 0.50961866263952004807 -0.46227138287377128600
H  3.18131137797477503426 -2.21145960250486650622 -0.29630686673659095698
H  4.30213747836647897316 0.63137987009071161459 -0.16725926089648035511
H  -3.40408794503430245371 -0.70474455469329067014 1.22514949102942938275
H  -6.51250687975307407385 -0.91928569771550350254 -1.17513158107799053909
H  -3.04546692386146355958 0.20329677462877812633 -2.71916879218864737666
H  -5.44075815117297345580 2.00243054354773963865 -3.30620912962758417564
H  0.18123232067874345264 -1.63378306219740832006 -3.69411454217675094824
H  0.97463355800715778532 -0.03840665478100840913 -3.65550499833070041689
H  5.50792054424259358569 -1.95872637814291494784 -1.21286765479129110545
H  4.65528642149871796363 -0.79309233545196100579 -2.21833956099409101981
H  6.05326580613442200018 -0.27306352591952709474 1.30367261101439191329
H  4.48913236520984959554 -0.51358728719241897309 2.05996149795208927102
H  5.30488425192675894237 -1.86993617173472159720 1.27155081665261793233
H  7.05256589313311366141 -0.39666456656574899942 -2.40472262280725823658
H  6.32928299723855847247 0.96638882645489943002 -1.55302031322726330487
H  7.22739129068894747832 -0.25958569405766135363 -0.65972044479095859337
H  1.41371997992322095961 2.95206265327842620749 1.98284859921049827491
H  0.38558188608065208092 2.59439457710946452806 3.37289964961213373229
H  1.59175396155139559085 1.67685851193790869118 5.64867877021847597518
H  3.96057015196674511159 1.64359349363962770063 6.45341974639637161459
H  6.53051517967009687027 2.04967302192463574073 5.40396870130859152681
H  7.65640182586319184566 2.59237572779418279367 3.27127039688274656726
H  4.58871990557302567026 3.48786211912628640874 -0.73958105081878877662
H  2.97013191086974970290 4.11189201711005836160 -0.33726765388318713512
H  4.39024709601270846093 4.67923776976828076357 0.56826859985956446053
H  -3.98965434134667695787 -3.08731661150806013794 0.53978279349708202517
H  -2.47016339632178416608 -3.16228972021413401450 -0.31301139096505864456
H  -3.03495644660512109425 -3.30078512259572764975 2.62088632505581031751
H  -1.67314760169693022007 -2.27223586700374768910 2.24089855178974683980
H  -1.11598857345863833324 -4.70326563944133457795 2.71434206648490583547
H  -1.94469211816391851499 -5.11783772067436704134 1.20371399693958913701
H  -0.39236719719225288117 -3.50458568263485670258 0.08376530644735549758
H  -7.19921410608065759362 1.19714430057269471952 -0.47730340379476282608
H  -7.49271811498156115050 0.41828451366681024259 -3.48354180650621492177
H  -5.20235918588425860776 0.62462387005788766459 -5.29981308536714568191
H  -3.23032950567748544657 3.25768125824994037032 -2.69469046577137039122
H  -2.47811928031241990311 2.28402803938063581057 -3.98361147737046072947
H  -1.59004779333504897565 2.51899511254007180128 -1.30488661338556055647
H  -4.97542319536035648753 0.50661943042155588302 0.32192159908138717750
H  -5.12068051790191791639 -1.04153110749442778804 -3.17180381150318480010
H  0.47673040921456200092 -3.39593904187496420377 1.47774407663772278099
H  0.34586153166695698946 -4.87668667343095751932 0.71741371850328761184
98
-159.7243578508 converged=true
H  -0.29788332103965176056 -1.03059685237084330822 1.32490891410605016176
H  2.57044473070845747031 1.13195750920612026036 1.00726266667332531313
H  1.92526424147014729726 0.32675773923958750800 -1.20162245517079702140
H  -0.72738250368374346433 0.71921175014218485799 -2.21154753288683014745
C  0.62049356274278066881 -0.72997349162536895317 -3.03056706822256405331
N  -0.83513916809996502355 -0.21548905987105518300 1.04119037578209017170
N  -0.37446490730964354654 -0.23309119701410527248 -2.09346000421832556526
C  -1.73319744681195420100 -0.38651829908416512893 -0.08742833713079448121
C  -0.87457243912503612737 -1.05317668697312960546 -1.16989691339862877939
N  1.97626673579300993211 0.40437368597744449694 1.39105803465940636165
C  2.13621357925701671476 -0.87300471913853383565 1.04802816765042239311
C  0.91381452690509412662 0.86149881637255731892 2.27559637322604224607
C  -0.33021774405956993981 0.99268370757160384610 1.37256377024971976120
C  3.04746140106544460835 -1.11788798249080012503 -0.15439538348863757200
N  2.25276548617941818620 -0.62604601041905416636 -1.26969998276318007946
C  1.75896914938323867261 -1.41028255704110372371 -2.25364874512256729844
O  2.15787448255159786115 -2.53019759326780269149 -2.48927130172531096974
C  4.44119916762782285247 -0.47623638218477204465 -0.07560159574580732622
C  5.26769277036786398583 -0.93499096968792505535 -1.28411432377957202000
C  5.10689336196604770635 -0.86110680298572261915 1.24426751931837187293
C  6.53258827905639449796 -0.11158647339116065100 -1.49430476144542057071
O  1.46641160153615457418 -1.77992283409211249356 1.54387976124852577264
O  -0.76212690316512288202 2.04879081520831363150 0.95765017664573681699
O  -0.53429682828188695964 -2.23138683926043501771 -1.09726442405877744335
C  1.29403791938453993637 2.19235254707978111099 2.92242786379997010471
C  2.54316818365390462375 2.06747275825316068065 3.73310404050445754365
C  3.89441122456756394499 2.22269985227185040699 3.29258664643269582939
C  2.60936153899965406211 1.74841352297533880744 5.06105072612090101103
C  4.71993882568280209711 1.98344300287845798358 4.42279967050244415816
N  3.90741615597220803835 1.69510398961720087918 5.47479300563863979789
C  4.49099321652102645430 2.55366961163452410588 2.06495682641603917062
C  5.87284583918027625060 2.62550697486689355031 2.02046720613936869881
C  6.10574060493433012908 2.06707130538929506613 4.35585363442220518948
C  6.67070011892053216229 2.39063582245373540403 3.14448419045244254022
O  3.70405200830169034631 2.74460058607092216576 0.94017540999217552589
C  3.55204180708830907776 4.10036130592473302414 0.54281548735242668435
Cl 6.67989754026297877232 3.00577128715975172568 0.51921093392705786052
H  0.74303772647563715026 0.09521951459247389449 3.03898163729526071819
C  -3.04468645282848227041 -1.11728754475960112558 0.30669316647623068306
C  -2.94101145346580139517 -2.63002065956461761331 0.53873261809578754100
C  -2.26366067836011941594 -3.02894160667509071416 1.86044691952286167513
C  -1.40249572667476218868 -4.27934668144912322418 1.71042098104194262298
O  -4.02395567135618392740 -0.95359584481237247289 -0.72044668063005201653
N  -0.16476034368187209012 -3.98103299599820825705 0.95454669579833650861
C  -4.68705146963458840759 0.27173402252827683068 -0.78050504820815624907
C  -6.01772179279702079668 0.03804995453575645004 -1.52710040299107840944
O  -3.93052202417488860675 1.28598539765178165872 -1.38191783225247721845
C  -5.72222242517616841440 -0.26016940009845501702 -3.00369527566561611565
C  -3.60583237773258513670 1.03456940371489181096 -2.74299184836306952917
C  -4.87115797738948153039 0.88063940708709309568 -3.59117046212758150858
O  -6.85203891787321239804 1.16829151411922294024 -1.49417687536195420428
O  -6.89767513959688916003 -0.44517217345477255730 -3.74684450855208339703
O  -4.49048024178179439048 0.60325810245697275569 -4.91434777075090067910
C  -2.73621050848615121609 2.20063331945608720019 -3.22120289442271801050
O  -1.56300840326541923275 2.32986274869086606998 -2.45026884372913311694
H  -2.01906127336136842487 0.61983713517306804341 -0.40698027542259529454
H  3.15266704271336495324 -2.19760903069185298264 -0.30394476732951108966
H  4.34442220055916994426 0.61274256387113712474 -0.12165941818120182272
H  -3.40887528536106598764 -0.62585872639386608274 1.22341689718327173431
H  -6.51406773704491914856 -0.83394919593217375908 -1.07829382974396215111
H  -3.03821389466598112961 0.09551237466170731105 -2.81640169978475718437
H  -5.45493913363766758096 1.81429731114472470033 -3.54365280336532162409
H  0.18946083561469356793 -1.47502294749947093777 -3.70577139010305778299
H  1.00416500730929825203 0.10727971494158192178 -3.61204218642875130030
H  5.53710153030109175631 -1.98580114350055558781 -1.15933419227440781540
H  4.65054602074157763525 -0.86077095644230017246 -2.18188039048968729361
H  5.24318918216325791093 -1.93867040849014249382 1.30094071058779325867
H  6.07960836290973105633 -0.38628749625780289811 1.32817143203758303294
H  4.50847462230285689344 -0.53836976537065739379 2.09285835532029729222
H  6.28939557647425129261 0.94249643526090609580 -1.60856465881956944841
H  7.21628348040636424798 -0.21618435503241181794 -0.65557576693974939364
H  7.04969079416276400707 -0.44061258071402686909 -2.39317080460255482421
H  1.41394448544802919798 2.93657187610912417952 2.13568075361975484583
H  0.46898999043403116760 2.50919390305757827875 3.56131413679081099133
H  1.80543085398636726779 1.56314331324278765756 5.74635229180935702686
H  4.21354397265571467557 1.49930676567383747155 6.41328802435271594362
H  6.72281439053117058080 1.88850955227036698680 5.22150959923722268741
H  7.74174385316206770113 2.46381651749156338482 3.04378408997601557218
H  2.94644944326764512965 4.08534476904705190492 -0.36050165975347336911
H  3.04494631970537410481 4.67835808001168373949 1.32156768297581606042
H  4.51588341082071043076 4.56464598345790850686 0.32608675579775558973
H  -3.96325345580526633427 -3.00903955079383989002 0.51839815461328964119
H  -2.43528874272193762707 -3.06507586560610256754 -0.32011920170740232328
H  -3.02899858756772344393 -3.22491940092161666342 2.61085092755310643753
H  -1.64944456005140960286 -2.21613411073625909964 2.24184524352896641375
H  -1.13275991632432893041 -4.66341236354824495436 2.69457529301923770504
H  -1.96451722398915862300 -5.04729637366815531152 1.17808056250756121308
H  0.32778158373540450254 -4.83757387132076033254 0.69499787249441213888
H  -7.12406672946565677762 1.36385571937517524610 -0.58907060746590866884
H  -7.51531791811553429028 0.26266538092794550208 -3.51083921618544447796
H  -5.24941404907839537231 0.20787262990869095902 -5.36791671475474885256
H  -3.32386231654468344843 3.12300481990143197208 -3.19036876571762562094
H  -2.42897660743192655985 2.00550394954815836002 -4.24923726374525401184
H  -1.80427495302667351140 2.66742204491751344619 -1.57498118953453514202
H  -4.88809456099776440396 0.65669089835178928727 0.23341503566944463155
H  -5.16031677754473339093 -1.19709019328436427898 -3.07333762676775190670
H  -0.38107978501156769546 -3.44060046107325989695 0.08344165986603951923
H  0.48617362029585120542 -3.37048242502618711214 1.47811736065290810771
98
-159.7243400111 converged=true
H  -0.81832736513940163015 0.28692231179339083846 -0.26462143148584582608
H  2.66952509777614110931 1.49275263137918434708 -0.19378667398082533024
H  4.40247105147155171068 0.21418281329632127274 -0.65867447417840452317
H  1.08868975997093686559 0.71565753932580034036 -3.26106702597847863956
C  2.48705259864699534944 -0.87134817591979218943 -3.21181824312676411637
N  -0.78926779118190193429 0.77101830038125973577 -1.15837888661120858025
N  1.18501750832905816679 -0.26356214949143097481 -3.02084114149018390094
C  -1.11240433214822709296 -0.07634902468014417853 -2.29455147301744588617
C  0.14323329321997774199 -0.93439970677134054355 -2.53124748692606038603
N  1.76938043662220279018 1.13212456886102574849 0.11560025598124525070
C  1.60243748923772866277 -0.18470382389650816246 0.24591827860401127559
C  0.69581565093803121602 2.11789255189281133696 0.13149419781792881512
C  0.01065473709361924870 1.84937621359431569878 -1.22178257714486293573
C  2.78728934878835721278 -1.04290348122576337353 -0.21461089764866719820
N  3.66844566229001101121 -0.32654052703015101766 -1.10384949820266453635
C  3.59065141237423857135 -0.14570191181443203909 -2.43338321868995466346
O  4.38949431797715750037 0.56784129553193141149 -3.01966569122872696695
C  3.54792587417171834119 -1.61723141287560334689 1.00217689463289660878
C  4.20201537234971045365 -0.51130776955154699781 1.84043021729724864954
C  4.56627515960485563795 -2.65322974004899903022 0.53121966727152603038
C  4.56560648292876614107 -0.97761501965864150421 3.24682984680181840886
O  0.57165629415977425865 -0.71450533486129008676 0.65648508914211822773
O  0.28897587309108024867 2.44091220599864699992 -2.25090397727133018080
O  0.21107161376204400249 -2.11729202493472268287 -2.21503158940348932049
C  1.28264027202882568979 3.52403524119677058479 0.23007351937091891081
C  1.99699196152533087201 3.74490327237124009940 1.52512920692486142471
C  3.35845491070026858083 3.45589576685075927642 1.85632398702769330079
C  1.43479130379812191975 4.27508119770326011633 2.65379153449449223245
C  3.53739317170177125504 3.85006613621869098196 3.20985907863457820000
N  2.35058929093702895230 4.33708775792858247655 3.66058696246488191051
C  4.44990828417765804659 2.91190166981383713463 1.15904378609200686689
C  5.65100016766398027812 2.78334156734844340164 1.83704429581360018098
C  4.75652316512490092038 3.72516676420226433564 3.86573140188167529985
C  5.81108590336401231724 3.18822530422266758876 3.16489268574209337004
O  4.29903188365020927364 2.45287419312780574643 -0.13920490170569771449
C  4.84701610795013237976 3.28381313986349621103 -1.15421666244752452180
Cl 7.02686356881380280726 2.06772472354701664088 1.03009718426658980484
H  0.01790509787996669155 1.91290310352995462928 0.96544380789410344512
C  -2.33166158655832411739 -0.92585374275672971400 -1.90835572040696010987
C  -2.79447726132619100881 -1.89188392746759914687 -3.01196196775915403521
C  -3.41223971740245612949 -3.19239169188142790645 -2.46631123950202013617
C  -2.42063011644366721242 -4.33010665158072072245 -2.24340171072799909879
O  -3.34170627886380700033 0.02180333718993691938 -1.53039111621836210198
N  -1.43485216934682413559 -4.02563454978051371569 -1.18128816378151424438
C  -4.42466300002210033426 -0.51825073023191570165 -0.81732248407571639337
C  -5.24617979585248406238 0.64405237493639633239 -0.22299523531008663690
O  -4.01876112580475819414 -1.43420061262822318149 0.15237747195076545292
C  -4.54659207889572858363 1.23663204805446858003 1.01157161390467398299
C  -3.26918029042935120998 -0.86286179573815646737 1.21687401390527250022
C  -4.15480077819278914575 0.11113180335935277099 1.99326527235001194072
O  -6.51176860056572159863 0.20570831028886815695 0.20986182070243836195
O  -5.34672063529256114123 2.19987414226175737042 1.64437929628111434432
O  -3.43757446032717117745 0.62646333514156771205 3.08457741737130897164
C  -2.69007890174295383190 -2.02573835713742811393 2.02425610463037397579
O  -1.67893529848297617946 -2.68405083827011026187 1.29490665188170406275
H  -1.32910515236651960436 0.55885217402837050749 -3.15663220850036729814
H  2.34102480536974999481 -1.88698138629850831194 -0.75263592891611652558
H  2.79769275510732251533 -2.11492377163568123777 1.62503693905832413691
H  -2.04996099867126790883 -1.50043657882769099210 -1.01985695901396167251
H  -5.33631100428803328839 1.42561888613010756544 -0.99022854613846389427
H  -2.43133938539949934210 -0.27179413615404790505 0.81713328868402435035
H  -5.06635775851957870231 -0.40579182101815580719 2.33130611899707229639
H  2.41747607154923693784 -1.91871700941692502340 -2.91218375104745330617
H  2.76314924032328423920 -0.81218614143902856384 -4.26859971278903316261
H  5.10797050208965419671 -0.15350542503148226214 1.34858500510425582952
H  3.51527533611393305790 0.33279181977775151857 1.93188652645656899765
H  5.08027778465649237916 -3.09105227395041159966 1.38146314353728683066
H  4.07830430831837631445 -3.45480977639554254210 -0.01703635298117857355
H  5.30873927367188169768 -2.19345483345297864730 -0.11663579611494438726
H  5.30304680993420252122 -1.77545393793152728179 3.22190759782580116166
H  4.98687733506743757772 -0.14831667627622258099 3.81024738970378562541
H  3.68369889541329831317 -1.33678123510352619974 3.77246232065883280171
H  1.95204629504244797644 3.67529743678326248357 -0.61757241430471621069
H  0.46410475458067257382 4.23992044893520603210 0.14133710381832798042
H  0.43063769029392956478 4.62275149100859472640 2.79971058868112621099
H  2.18084892780212991070 4.70010154551145475921 4.58367298432195546809
H  4.87570416432469055934 4.03730836806783788262 4.89059547022195317822
H  6.77467548811188269298 3.06456620582797834018 3.63257215447029668809
H  4.75607288303697028908 2.71811028352826333787 -2.08049908224740676133
H  4.29293891852889419880 4.22473445074790365794 -1.22728181216171527979
H  5.89896924225144747567 3.50415420873412131186 -0.96598805442885682382
H  -3.52618559979019696726 -1.36259545075198129638 -3.62393810913943781316
H  -1.94972756691543613883 -2.13117911298398343689 -3.65808968018719449233
H  -4.15259469870134889646 -3.54961625127378832545 -3.18235792846074394546
H  -3.92737171551493169375 -2.99562893138419505945 -1.52742158216168943952
H  -2.98179467504189688043 -5.22200838590914528936 -1.96132366060632090665
H  -1.87498479673837037396 -4.53696548227932971997 -3.16511988808049959943
H  -0.88773145971476119520 -4.85809042536624424713 -0.95291127594294233738
H  -7.04837602142060859478 -0.08191990790318129378 -0.53883221131470859788
H  -6.24910278257929263646 1.85031574446767921316 1.68942240913309982275
H  -3.88718457052061427959 1.43057972800539223712 3.38183641365228293552
H  -3.47404652577540806746 -2.76263871024205132088 2.20644966037183243301
H  -2.31974273986222678801 -1.64211035915470682234 2.97810479927383697785
H  -0.89720490204854197458 -2.10856627210708369446 1.23476501105823199822
H  -5.07787317042528130173 -1.09732131848436131882 -1.49070767442064333608
H  -3.63600732949266802763 1.75645356952079700896 0.69214694106255603145
H  -0.77980671093970022056 -3.28537901293597300878 -1.52294801855722750084
H  -1.86367446430411565217 -3.67216552488771563745 -0.30390873363513376537
98
-159.7243200757 converged=true
H  -0.35752094542381257503 -1.00084999205720848181 1.54331055775706493804
H  2.29581263012627445619 1.24149425181276407137 0.71641448909102700693
H  3.65576528714081794291 0.78697472393296763471 -0.97632370621986541703
H  -0.60089077334792495577 0.98006672806685612986 -1.67107917366373426304
C  0.87980038017031692021 -0.16465625677515050018 -2.63771037673943498092
N  -0.95105815369475132925 -0.23206445626210153721 1.23925940251362831646
N  -0.20651931648500060357 0.03709867361949351766 -1.70046163260205807077
C  -1.76262880427053914012 -0.47477830336560561397 0.05748212903123912226
C  -0.75565563506044042263 -0.95440100038669539728 -1.00120268680299862041
N  1.80041045757278106443 0.51196069437681224201 1.22435467560496347161
C  1.93468812447060978243 -0.75677991471757599662 0.85839501660757577817
C  0.86489813828328632184 0.98509991970834864805 2.23475266031019303981
C  -0.48327803750056014254 1.01330015370824089160 1.48997969601564239639
C  2.74390593006795358022 -1.01087105073169980507 -0.41533396672534694805
N  2.88522423214747902875 0.17475341886283823900 -1.22191203602515718885
C  2.11752748426228309953 0.64186973713222050808 -2.22325820614600289105
O  2.39613097975653577265 1.68841882118930408652 -2.78544688137001150707
C  4.11830414047127213450 -1.63360804374240187187 -0.07353989744393915617
C  5.00003896036461537022 -0.66520260796411556647 0.72537472200536556866
C  4.80429796675309095377 -2.09738897943402946566 -1.35669434735367877565
C  6.13052463879937636904 -1.37382803714105183879 1.46526205535232190158
O  1.40503395153093579850 -1.69668461212284271689 1.45633829843836304363
O  -1.00853571916512918527 2.03161528192377849322 1.08488274446955790253
O  -0.37080194412968853213 -2.11887939449769691080 -1.09461379726862961803
C  1.27592711988574825099 2.37736281277400829381 2.71160688036858221750
C  2.59765997244485724593 2.37636051437438977629 3.40972077464820833015
C  3.90785860067431256581 2.49864847096143627425 2.84726349623888452811
C  2.77223584187895388808 2.26178365492608302034 4.76139646502634850123
C  4.81970724056025545678 2.45311316822463165721 3.93648667985855471585
N  4.09665852701261812285 2.30288251294885926157 5.07817549586310690302
C  4.41412693960016344619 2.64359659334402019581 1.54390672354525637644
C  5.78845934992477850756 2.73405787573534375667 1.39233792389926502864
C  6.19440033643804799368 2.55890315517911082210 3.76115738493948992271
C  6.66769710637555679256 2.70306649199906923187 2.47811630717770325916
O  3.56521120922671963527 2.60091463209158391123 0.45090647008211331981
C  3.33665626498230416530 3.83103762530195401936 -0.22280652167265074803
Cl 6.48016682237221974816 2.86085899914397456811 -0.21046552541438412476
H  0.83718859833108472124 0.27212034257134942727 3.06484133784664569689
C  -3.01488132264239183655 -1.34697278052489965994 0.32080337474911624351
C  -2.79746798557709119848 -2.85992701224503331758 0.43125527388873319268
C  -2.12016617533409457153 -3.29732684834002398588 1.73986579924356243865
C  -1.17341854333993755866 -4.47372098934112560897 1.53036926434262454677
O  -3.94873880187057446634 -1.15840756608640771397 -0.74644963583260148798
N  0.04207982195120590907 -4.03674838242339895089 0.80692161864142630812
C  -4.75222604998612219163 -0.01784357761090271666 -0.67924630279351660977
C  -5.96502486627899486393 -0.25158325670733872048 -1.59615309263620908098
O  -4.06663712211695571597 1.16106307107821726810 -0.99518088315353325779
C  -5.55072935193095950979 -0.13927110782287388524 -3.07335482294728024044
C  -3.61678866167643198182 1.23534356382171228717 -2.34017320385545835038
C  -4.80510713838918324115 1.18425796603845667754 -3.30525932237621367094
O  -6.95406711746819272690 0.68798503417617729028 -1.27198567574645338141
O  -6.69026701438500737140 -0.14202901199220047124 -3.90692834934742538877
O  -4.32102194572262288119 1.27923766761022283944 -4.61808127882765617755
C  -2.81293276927785296238 2.53256690958507402200 -2.48754660082988054981
O  -1.63341622920345730385 2.52204479108420454025 -1.72002080305330906640
H  -2.14903391414384303815 0.50384120660121589630 -0.23644498437766076071
H  2.17371273245455798317 -1.75876803295649075665 -0.97795786254496730461
H  3.91738572473877599833 -2.50536243238960798507 0.55740288647650848564
H  -3.46497970626885676282 -0.96917857925592221235 1.25206911448204660786
H  -6.33444752172811753610 -1.27227474532179307687 -1.39934950586239637005
H  -2.96385508468227154566 0.37769611072902176119 -2.56307010297968140833
H  -5.48692818087300970831 2.01723964915208675563 -3.07643701589028806254
H  1.09595250351473549877 -1.23297507121794502893 -2.69799191819107786472
H  0.58207077550385355469 0.20286924644687429065 -3.62326324654285825133
H  5.43531906540111897641 0.08060345399538068611 0.05848401656904198692
H  4.39167656930553906847 -0.13863949946014264558 1.46329542415619950901
H  4.19063340298116315807 -2.81989923164494316055 -1.88859342077636949142
H  4.98979971930421051241 -1.25363032585801215113 -2.01728032782891375518
H  5.75708419046598329771 -2.56584160778692238480 -1.12918385412253829969
H  6.80506646385101010566 -1.87299004664674173526 0.77461922321761123023
H  6.70722955279150934160 -0.64774074884472265801 2.03336307991795672834
H  5.73396580388163901176 -2.11345847744992587636 2.15687629224065169353
H  1.29475640895153132348 3.04232921993302474206 1.84745665869008846016
H  0.50619328672836783056 2.74195036199663011445 3.39337489036598283221
H  2.02544976136950838352 2.16255231484524479413 5.52475832092636665038
H  4.47754116278522129591 2.25790113113573953640 6.00859663338168292768
H  6.87128600931280697495 2.52699927375438759825 4.59962375205137874445
H  7.72613760538157823277 2.78260700587326770261 2.28990397916568078074
H  2.70880169325431463534 4.49270714969284501450 0.38177131134639608057
H  4.27125278180298728614 4.34289321933708194479 -0.45564975495097059799
H  2.82622071776984640223 3.57209908019514443822 -1.14965290425589872214
H  -3.78502738608470101767 -3.31575829807295763274 0.35422542382437161024
H  -2.23853303170592266014 -3.17970146765601180405 -0.44499698516173846752
H  -2.88403006385588200899 -3.58597159428855816188 2.46088166138041142261
H  -1.56706320480918104288 -2.47059130260615367192 2.18061705782414616550
H  -0.88237597358358943467 -4.89309422232937762942 2.49369348342226082593
H  -1.67314353121438386118 -5.24798908135272856867 0.94781582038856559969
H  -0.21474099093987325526 -3.46632479695889861304 -0.03166758835068023137
H  -7.53660399175066686439 0.78177693147845594979 -2.04246897871275923109
H  -7.04132542345525092031 -1.03804496270203538977 -3.98497081993597035421
H  -5.06540032687661323507 1.15891791885763861814 -5.22424852615016366286
H  -3.45133987950147158585 3.37855554718255080004 -2.21642925918926181339
H  -2.50994322587686946591 2.62905877379639241198 -3.53155754603808391678
H  -1.84283908987068589802 2.66219283490653335633 -0.78110915408717396247
H  -5.11743059176440162616 0.15277549507827101194 0.34547534936274104655
H  -4.87315850920562443349 -0.96661574393187055243 -3.32056266216131801272
H  0.62528256143375238185 -3.39005848236959250741 1.36810343744226026175
H  0.60687049856512165213 -4.83782341543985872079 0.51928016852459535357
98
-159.7242926351 converged=true
H  -0.30666311577811661282 -1.17668069797861107872 1.53965732487638362613
H  2.23510956090835044563 1.16561761831976440362 0.78696685743305228034
H  3.77892876632937824155 0.70714744870219836681 -0.96704221691580083409
H  -0.45216581819979989598 0.92786973322957877475 -1.57986191190335900636
C  0.98733797427530656243 -0.21941382445019122494 -2.60563172170372947534
N  -0.90921505107144118263 -0.40089429928746678211 1.27229360528683055342
N  -0.07884375701704920969 -0.02152425466377104468 -1.64538977940197206351
C  -1.68532146584039410619 -0.58019589007571426009 0.05671917086204682906
C  -0.65988445183338151345 -1.03066386079138383458 -0.99753668188165223185
N  1.81662649667431219669 0.39310469699840899782 1.29653004998102949763
C  1.99121366271900979150 -0.85916756921889736454 0.89120363058230378517
C  0.88291902324765625387 0.78138066532747985082 2.34542554931503133275
C  -0.46284042187511925670 0.83461304741603026258 1.60302218947961572226
C  2.83386698599924802267 -1.05920327292836513600 -0.36679696459217070448
N  2.95946974234237947243 0.14139266970418584712 -1.15511864754367343799
C  2.25363990783898060499 0.55453696511881678255 -2.22503992172560671747
O  2.60766982828673343775 1.53023686037506578828 -2.86550169105539609404
C  4.22190827158736858848 -1.65718026560769793321 -0.02830002744861444264
C  5.08062340577034632361 -0.75129280816560040090 0.86845292425334719155
C  4.95126804371048656606 -1.99705962611607867885 -1.32934192201625234198
C  4.84908505756487606675 -0.98092183913903041592 2.35842406038263474599
O  1.46905395609878675067 -1.82993425285402144809 1.44485621902034666597
O  -0.99998473715271907203 1.86598189083467702609 1.24836289897760233103
O  -0.29296447702382638623 -2.19636110833603837023 -1.13174879702766095768
C  1.26926837981295825841 2.14144815714637770654 2.92543212470663460678
C  2.67959227582039671844 2.17515906447677886959 3.41906830197285982464
C  3.86012206766319865281 2.50264016165208502684 2.68035341081047384648
C  3.08991293572337433204 1.91425840868589802746 4.69672787520528256522
C  4.94272860401010749598 2.42283709716042050530 3.59012268666510570014
N  4.44242964092571668289 2.05748899479389546485 4.80027655824940335805
C  4.09196351501990651656 2.87225946432576817458 1.33869208954931617761
C  5.40358559917095249148 3.13076511261433143574 0.97379266099693206904
C  6.24866074439047114453 2.71036535123547972503 3.20508245706321082125
C  6.45762193214644764083 3.06555189825667762094 1.89509447891273241638
O  2.99583304067934408366 2.86163987274518927251 0.51522710082360667627
C  2.83165202820699857256 3.83358773024484200675 -0.50544012600262977486
Cl 5.84794775515381193287 3.52284775993561005691 -0.68188429372366299308
H  0.87716877308293905724 0.00501982856117069720 3.11722799682861806403
C  -2.95744996250172986763 -1.44214358353555316405 0.24634073196923883531
C  -2.76620989984288767616 -2.96108216531438506181 0.29335495565685210106
C  -2.14085880851160625937 -3.45759024004441384292 1.60766181077945624622
C  -1.18044907135642795915 -4.62105402918965157966 1.38922496799135819501
O  -3.86384027525477247167 -1.17710538985326240713 -0.83000710563544133347
N  0.06424113841141582126 -4.15427718388707223340 0.73670749235890986562
C  -4.66151230766648438930 -0.04670101367685997040 -0.70084137793539402761
C  -5.86568016681454373895 -0.17192048889356056907 -1.64878242161994714721
O  -3.98151187440470977208 1.16287927022009540678 -0.94679385134149018910
C  -5.40393077074386241065 -0.03357405907212990259 -3.11086531757219475480
C  -3.45174971295446741948 1.26841819796285526500 -2.26385034615100622091
C  -4.58450651543169040991 1.26049412366936519625 -3.29547093488700770791
O  -6.84564054645150932288 0.78894543406724815249 -1.34088947585782425342
O  -6.49593328623299459679 -0.06132632332631104966 -3.99473191832329410644
O  -4.02551627791291188885 1.32515080964452236501 -4.58121177305201054963
C  -2.61553408120404995429 2.55124986565824052320 -2.33150576401055431575
O  -1.46118869664397976749 2.48839025656498868955 -1.52933671582407648692
H  -2.04719627769890788471 0.41704524963110245483 -0.20282580823578622020
H  2.29668289086736665539 -1.81269869932119531697 -0.95498324348992347232
H  4.03712203306179251427 -2.58860769016698544220 0.51540602790206924144
H  -3.42147741763647861291 -1.10338201900697074898 1.18591546362832889194
H  -6.33887523698295485275 -1.14893944156683081026 -1.51301234183403177092
H  -2.80721346006340333190 0.40342166358957143313 -2.47455943765487029751
H  -5.23853339350111824047 2.13375962158688414760 -3.12797662363422501741
H  1.18868339059137562153 -1.29063833861208654419 -2.68114103844670159660
H  0.67517824421811023505 0.15747519410064581002 -3.58350419245474682839
H  6.13127554126370277743 -0.95377402094139229760 0.65283638807773702872
H  4.91290792135266318752 0.30344557795896498487 0.64325584681757685956
H  5.88142336104618923542 -2.51520335427655705729 -1.11141936722958090122
H  4.34445272179773311905 -2.64073150312620352764 -1.96167579973160721707
H  5.18989030486014790711 -1.09615222349418961478 -1.88966177965707404773
H  5.49660269418572422495 -0.32383375926182811355 2.93281551990712729960
H  3.82222231543866453052 -0.76957215872513351496 2.63910641602595896771
H  5.07925010928125608700 -2.00980850940747979294 2.62512824500018115970
H  1.12717269889490334656 2.89570941345710464176 2.15118727140347276716
H  0.58698171088027017994 2.36567372420205090933 3.74649508216105386893
H  2.49835112317212404420 1.64565792375374209122 5.54987893857439562595
H  4.97892589554398234952 1.94249599466214428745 5.64370636978257955718
H  7.06863609779196178096 2.65830448505149430360 3.90254227554687327384
H  7.45214004066353474798 3.29093120382530468504 1.54532990797112224080
H  1.75550034303360735777 3.98665634215676289998 -0.59569361778913187955
H  3.31138884018293166989 4.77574294977107971505 -0.24114762806141304408
H  3.21452614611894871288 3.47279600833725332620 -1.46225573863193103463
H  -3.75627903171252075509 -3.39841618281581281380 0.16252842696623953644
H  -2.18154627670077827517 -3.25406271721807804909 -0.57533876864880528768
H  -2.93271607457835470356 -3.78270056198965187733 2.28150571461866258360
H  -1.61228542947243558281 -2.64888956500906846969 2.10849801436668693455
H  -0.93013301777177459506 -5.07937317671484311887 2.34624350265743997213
H  -1.65250316585880052678 -5.37151684775482785028 0.75445387055431178958
H  -0.15810778836350808385 -3.55246876389485866099 -0.09041957763196221964
H  -6.41472966689812551522 1.62659104607596627368 -1.12026128044730688416
H  -7.23920109474809425620 0.39591450932926552930 -3.57280471042280023397
H  -4.69995738745989033447 1.03944536419931865545 -5.21454304510202337752
H  -3.24133181557403515782 3.40378327759588206192 -2.05006569586924580761
H  -2.27843648338876247905 2.67917430913567100603 -3.36169877934268201969
H  -1.69937699686720544712 2.56836420541048449095 -0.58905366813036486029
H  -5.02596723123366295738 0.05988763752469171420 0.33432188861434408711
H  -4.76597006956579960502 -0.88603835915279616220 -3.36918150461577514676
H  0.62623655293519431275 -3.53629305715997777071 1.34679213873792225087
H  0.64033876770029585224 -4.94431632752253502616 0.44040641966522836581
98
-159.7242880056 converged=true
H  -0.30734791536591749006 -1.12827595890606979800 1.53557819324127997618
H  2.24407935164362726255 1.19742053450825336469 0.76500338830859548889
H  3.77022268350856482044 0.72636191501676194981 -0.96937437322408126494
H  -0.47303742104252383127 0.93986743678309769834 -1.61368248490754950808
C  0.98480068768901740661 -0.20096590581609721782 -2.62033462634571501226
N  -0.90966809369739221047 -0.35761020838803825317 1.25388782397071452124
N  -0.08804017964644600402 -0.00548585656431034574 -1.66725685657710220866
C  -1.68722663507893777535 -0.56051818429659616694 0.04301471614667005949
C  -0.65793069654851743522 -1.01292931914121120407 -1.00713068416206152911
N  1.81451235950650624495 0.43455022044958480087 1.27995581309401629255
C  1.98931963376382281439 -0.82342340584824447181 0.89232953688325655772
C  0.87538266273257647754 0.84172883266754106035 2.31642756720901843437
C  -0.46681979367484399690 0.88393131578461003883 1.56604846012257459265
C  2.82059780071289178949 -1.03884633385680347217 -0.37127846459697466663
N  2.95427847468156645760 0.15765293295261889606 -1.16403767918845435503
C  2.24812593224460099961 0.57531432365521584238 -2.23185552037725143393
O  2.60072902103083336556 1.55509307594266199537 -2.86688086208846160119
C  4.20166211533882982820 -1.66146671035339865696 -0.04933068675559698635
C  5.09795364548645757452 -0.76718894511280100179 0.82089393851662351143
C  4.90115283192271178336 -2.02845029999326120773 -1.35940297221930928018
C  4.85602318625657236595 -0.93558508447890942339 2.31721248406314650481
O  1.46926934575763779023 -1.78690259877640333919 1.46055087227369484459
O  -1.00440380794168770962 1.90878976885768714133 1.19415450208227102991
O  -0.27836749755450890254 -2.17603573960611074156 -1.12659057852279409495
C  1.26207941342412199859 2.20965588641454901975 2.87705578693543628788
C  2.65385525369777930393 2.22878030882689559533 3.42137227172168767453
C  3.86803297839428994465 2.50455393451369578983 2.71734428012330608837
C  3.01231556595452198977 1.98782463161594113998 4.71842111233773131573
C  4.91676091978228946289 2.41504919086439473475 3.66615399738933600560
N  4.36391606414158506055 2.09591941148021421171 4.86644807386596767174
C  4.15982952641357695001 2.83271059469377961548 1.37821783199179237478
C  5.49183585583244227024 3.03058140998096581242 1.05105526742223664982
C  6.24389537596647414830 2.64933340464308786366 3.31993880548852704493
C  6.51199047627103677627 2.95588682117850787279 2.00790469066615528959
O  3.10207887697349127265 2.84989326142712107170 0.50431854186955316077
C  2.99560094077499261545 3.86938098285544551658 -0.47865912150073752773
Cl 5.99136238705303014740 3.34903446751780320412 -0.60358138223220814123
H  0.86218179397729866054 0.07917138468948227426 3.10173630398254740470
C  -2.94787284292734064195 -1.43532089051662170576 0.25033100419034504114
C  -2.73797207635974038098 -2.95158054089207855242 0.30864105759219673253
C  -2.10035540443058588167 -3.42976160984164080148 1.62364882106044849941
C  -1.13860796845100376018 -4.59310095249313032895 1.41100853720127661362
O  -3.86706305659816340636 -1.19170291102384662274 -0.81964069650606163897
N  0.10150360437074018582 -4.12982164915124005944 0.74694001245483065965
C  -4.67363076669315535838 -0.06689475730483304683 -0.69715055323877550553
C  -5.88857395875819111808 -0.22059601203765691335 -1.62679317910683929327
O  -4.00832026805322438889 1.14452262891859435356 -0.97179654174881979767
C  -5.45040964984141140803 -0.09917450707780289809 -3.09749881412817584803
C  -3.49615669165992892786 1.23099807565618868388 -2.29742786508301888304
C  -4.64273455593097317262 1.19777901952321363943 -3.31318177609810859963
O  -6.87625035820336982795 0.73275413967536995319 -1.32047124884377575782
O  -6.55732966441881703901 -0.14581652576314249603 -3.96192403739517029493
O  -4.10154365027769696184 1.24738990090499779484 -4.60705543851636534214
C  -2.67125083991820266860 2.51870363609453962184 -2.39798814261411230575
O  -1.51148547003085287344 2.48234637372928723664 -1.60218896635824048502
H  -2.06094158762409795926 0.42913275230241232361 -0.22869600110232565782
H  2.26418738550583276137 -1.78431246514251307111 -0.95173387220636362915
H  4.00663165426747447384 -2.58276288228944483905 0.50786571711135186646
H  -3.40766929560618114792 -1.09421221737971663401 1.19112159590990351887
H  -6.34761453840907918789 -1.20097021240728629721 -1.46839324757754319251
H  -2.84740860442667242935 0.36740881875463415884 -2.50020018051405035209
H  -5.30001268101447475800 2.06907061210419396247 -3.14853858759328675276
H  1.18838124962529545492 -1.27170530205074072683 -2.69635502582818054051
H  0.67821006664367988748 0.17691213160043073316 -3.59951123436646192033
H  6.13810847604451303994 -1.02572744825147421643 0.61387325612741927561
H  4.98023414684090415250 0.28554639216323673967 0.55885732650875552530
H  5.82465056755666044097 -2.56296043383339577915 -1.15335297732803154780
H  4.27090938992590452017 -2.66513757943398443828 -1.97554690004758293220
H  5.14707301170903352983 -1.13678485841256105005 -1.93119782339155920958
H  5.54182038458899661748 -0.29968989895614084329 2.87099264839787915449
H  3.84440854162950085282 -0.65484031595203517906 2.59237658184716535104
H  5.02610877718908621858 -1.96729548957921474006 2.61628429742780888034
H  1.15988567307886603075 2.94726730186713670179 2.08073913405116872610
H  0.55470854113685852393 2.46356012870902718603 3.66763809797470941021
H  2.38391208512326979729 1.75593405096012400435 5.55591007061122699184
H  4.86687908543698632968 1.98532977616157690903 5.73084426662746437842
H  7.03698322703489154151 2.59107820891770046501 4.04752152886164928702
H  7.52568896251013086385 3.13346808750671623756 1.68695313795548096358
H  1.93450140938793113676 4.11398289711668851965 -0.54575399721123007968
H  3.55438351151960540975 4.76052959457214086569 -0.19406126372389972956
H  3.33445447948090523127 3.50906768458005657862 -1.45223353086673001577
H  -3.72325266513543162716 -3.40209906493876035327 0.18631648996244543071
H  -2.15379255653862600184 -3.24406587207956143004 -0.56054769753406086252
H  -2.88578804176450898211 -3.74781708795792356526 2.30836278438029651738
H  -1.56924013926200567326 -2.61389598941190870462 2.10973986675571723026
H  -0.88139577996636786494 -5.04162575321603600997 2.37082678246657208021
H  -1.61264975269965260551 -5.35027787653767727960 0.78588810609501635884
H  0.67949510166333415562 -4.92221601504419847828 0.46031945954874720073
H  -6.45298645907422319112 1.58029336532149433658 -1.12436603768076537335
H  -7.29999784835645471048 0.30083857325517737724 -3.52743504638745930535
H  -4.78543335753248033626 0.96089081217350436059 -5.22975427244295598683
H  -3.30207879646024249354 3.37226888931925383730 -2.13135202198698348042
H  -2.34210601742061408359 2.62746826765711594120 -3.43297140808374967591
H  -1.74446808178874945838 2.58037220569938430259 -0.66259350496209068471
H  -5.02580168411874605994 0.05316934550259510422 0.34097144895866038361
H  -4.80979148160529756950 -0.95026152777759687051 -3.35427872885468802977
H  -0.12755328389158721025 -3.54024887618351824514 -0.08609849200063318664
H  0.66152341525265878630 -3.49933881053303297293 1.34699967199643055871
98
-159.7242713689 converged=true
H  -0.79778277927600305119 0.26171745196871037953 -0.23380126737514317359
H  2.68805648026403520845 1.49081927001115488451 -0.14248815756848393077
H  4.41808902342222342696 0.23151222269106125351 -0.65332944219204047709
H  1.10179135388654159122 0.73892914077998017586 -3.22779043097279005892
C  2.49521226248671679215 -0.85270027262715186733 -3.20132009944651363398
N  -0.77408218465187395019 0.76490417885065065118 -1.11719995371321889621
N  1.19476993529911101888 -0.24411828121009482295 -3.00239940187316278752
C  -1.09934680569376941328 -0.05485188831120818564 -2.27293857657327169619
C  0.14985351540194674635 -0.91774376306502347678 -2.52296175482023343761
N  1.78956698170687955596 1.12179390183471916487 0.16143530574908177000
C  1.62792515513833446761 -0.19823518677663121146 0.26870559858999526481
C  0.71139243927031259318 2.10209326865315171418 0.18838094321647333440
C  0.02330659331211981655 1.84580169270850191765 -1.16574709037535195755
C  2.81727184080161618951 -1.04188148886853504393 -0.20838981807772027910
N  3.68478321176003786874 -0.31002302521063107577 -1.09842970868982447996
C  3.60040895019526629994 -0.12592833994553814803 -2.42683891309628974042
O  4.39224363459473199356 0.59450466187798189921 -3.01456331459835213948
C  3.59653868081769800824 -1.62380015437384894739 0.99279799046441552512
C  4.26360297525856868361 -0.52523881155224239059 1.83055520146318140284
C  4.60835092926850009576 -2.65406314485642713663 0.49535314547921921458
C  4.63716613668155641648 -1.00172413961489992218 3.23098533649771191278
O  0.59982367549207271651 -0.74020150950010221713 0.66888559279543557956
O  0.29617502352622437911 2.45242777433574499213 -2.18770139736895963267
O  0.20971746528654275354 -2.10604229959925248750 -2.22646858631543009821
C  1.29124145484802177464 3.51116140648339047914 0.29038250377641466882
C  2.00960852357869601548 3.74023003549916177590 1.58143250473466978612
C  3.37421776732096789786 3.46269267061114804918 1.91008442460026817145
C  1.44882978113692040267 4.27930118474673903961 2.70652633639517370412
C  3.55510491926873761770 3.86996122659022878665 3.25962047023798806578
N  2.36737249309402253417 4.35522267600157242384 3.70977865948209961644
C  4.46742584988898716603 2.92126777348120292288 1.21313803024766242444
C  5.67164116649099447898 2.80751257243327723145 1.88839239496855459954
C  4.77635975351334085559 3.75718592405517481936 3.91350499776554139331
C  5.83218462512997515290 3.22236187270103391356 3.21307709866708890445
O  4.31581701797146966015 2.45214779011372430162 -0.08137910790820061802
C  4.86171954849734699877 3.27561817629464213653 -1.10394530822408154513
Cl 7.05292217256111975132 2.09969200763122465503 1.08395676029288234865
H  0.03675728839602293574 1.88787048905366861007 1.02291195335550710865
C  -2.33073906272087727487 -0.89887003804873644164 -1.91627322394037080677
C  -2.79036322617536702850 -1.83560535562497806339 -3.04600238419922941802
C  -3.42916325210827599435 -3.14099799979921856519 -2.53813623671670773874
C  -2.45198139090240774252 -4.29473237659921558418 -2.33460862187244666544
O  -3.33237124783767058034 0.05473888167283297995 -1.53223464321774449637
N  -1.46935720455302099019 -4.02777684692780812981 -1.25942047182746286182
C  -4.44055242415000783751 -0.48280240366929394469 -0.85728998963677072176
C  -5.24474958917617062326 0.68331378811235676807 -0.24523931384370212250
O  -4.07312307061969747224 -1.43905083475314388153 0.08860065287177812388
C  -4.57680691408730222491 1.20631560751629063333 1.03834846340902231532
C  -3.33834893320740100364 -0.91858049578013079017 1.18843182764565979959
C  -4.23347459005354487260 0.03323927038826998692 1.98117278528642670743
O  -6.54133783417168146457 0.27531629089525910814 0.11927961315265525610
O  -5.38186287965053988813 2.15426038581533019212 1.68809183559439923705
O  -3.54512452110447728870 0.48786301238655060963 3.11698184628571484112
C  -2.79237991345208547145 -2.11708990494508064728 1.96568061075889155553
O  -1.75926319200084879668 -2.75210509447159257235 1.24586086241176907663
H  -1.30417136469641148366 0.60271379760585919172 -3.12127012983400264901
H  2.37341511447793873657 -1.88372461217091080599 -0.75108628124460763420
H  2.85735587776640853619 -2.12812292381565537625 1.62318410630837761666
H  -2.06604084370466045684 -1.49439146288900115422 -1.03631931788206643752
H  -5.27675094109094544592 1.49604528984621953924 -0.98431063342620439549
H  -2.48540201028441254394 -0.32287679695838900074 0.82887046143770204409
H  -5.16204519054982213788 -0.48565115281799298153 2.26609951764711148314
H  2.42642276286890989923 -1.90057006277719242604 -2.90323591503646527556
H  2.76656232450516403887 -0.79254499803332900676 -4.25926999088140689764
H  5.16730668134882797915 -0.16985934467843594176 1.33272197520592605713
H  3.58238689307100832693 0.32184393747053491319 1.93323690395363501082
H  5.14904129499805218728 -3.08802028112079840483 1.33095406811726468810
H  4.10990211586931675214 -3.45929607791014293028 -0.03804782897519255747
H  5.32922747978782229694 -2.18997909604168450315 -0.17372740747672371642
H  5.36334482293793701757 -1.80942066791027755812 3.19455180703117447294
H  5.07576519149991156610 -0.18063626091857593048 3.79319326538671175442
H  3.75669544982551428802 -1.35111009178979157852 3.76548967835637782287
H  1.95596695933151187852 3.66777523486087453364 -0.56004941318932144334
H  0.46769662638277059719 4.22190327270746479371 0.20566258169618251150
H  0.44354202958490407394 4.62385581826555736029 2.85155637675987483348
H  2.19994842142060065271 4.72847627148566296285 4.62918388416647186290
H  4.89623583102997717020 4.07577778705209947674 4.93636601750970527291
H  6.79771415724179650653 3.10813588892844938627 3.67873870895506405176
H  4.30085372307041513551 4.21139051803861530487 -1.18950210859671057229
H  5.91113241165279568179 3.50577816131505981545 -0.91439015011275848188
H  4.77873623083518950239 2.69958305874697934712 -2.02472026514030867261
H  -3.50738148184056219847 -1.28433520857925742575 -3.65573833928027802642
H  -1.93960321668359014780 -2.07007931986288973292 -3.68595677623170603354
H  -4.16553572526997317738 -3.47264993749316763783 -3.27045313763159661846
H  -3.95269537539510018576 -2.96082926835111370778 -1.60048745989420759805
H  -3.02562746293205409032 -5.18600489481797488622 -2.07755071105545274790
H  -1.90275372677685705725 -4.48571556637359769582 -3.25759257668936852426
H  -0.80636009049710688501 -3.28392142038093437506 -1.57729077125595207320
H  -7.06393288732105428807 0.06435392810224853377 -0.66390965643066035540
H  -6.29307445835993028993 1.82475188331382343065 1.67671145114335984339
H  -3.99199802551697846553 1.28548607422313132531 3.43493350060524260670
H  -3.58594462708216266122 -2.85580571492008905565 2.08872913557002437557
H  -2.45449321020519217740 -1.77558206990345546217 2.94696878098688985759
H  -0.96982916934889340510 -2.18577912406228058728 1.24325930339564250104
H  -5.09393299635126339808 -1.02624432306618817989 -1.55974389109710953605
H  -3.64770025414316556578 1.72352471128879880524 0.77315677478607480744
H  -1.90142800692910451943 -3.69310677263591768948 -0.37608896457179835648
H  -0.93148295184476759268 -4.87188229957892815492 -1.04977254708224632118
98
-159.7242476252 converged=true
H  -0.28852819323273432017 -1.06067844427879709457 1.30966675658503906021
H  2.56655342087666005213 1.14187250837216258681 1.02067898514786481456
H  1.87427394262849222883 0.30938569144139016487 -1.24160006836282543752
H  -0.73922902961496017582 0.65542631971565579185 -2.23259064495569070630
C  0.59424093427790203314 -0.80949876618938487738 -3.05015001485441672457
N  -0.83444983540355899265 -0.24982767823564699938 1.02979878446169426098
N  -0.39573189794665880603 -0.30039455523915453705 -2.11530187870637131908
C  -1.73515663831447830567 -0.42620598901311729234 -0.09563800862073357223
C  -0.88662511987502590216 -1.10783998804661432125 -1.17592538572811178277
N  1.97290117673582887647 0.40297558091667762259 1.37973282311160816427
C  2.14605868281341249926 -0.86691703159277122559 1.01552459489971202977
C  0.90394125720447759953 0.83933985720966219901 2.26691169891624522137
C  -0.33816632309804367518 0.96236004236125682887 1.36071864449182178269
C  3.05978117553451145483 -1.08311317828316067136 -0.19159077317580980315
N  2.23631792517404504039 -0.63133453155539975832 -1.30323016543496028596
C  1.75554742885490178139 -1.44547479311207816011 -2.26940427378776821143
O  2.18188667288704163383 -2.55848558280809745824 -2.48857490734840958169
C  4.42508440652302326157 -0.38219234818752734206 -0.13166339778959837425
C  5.25579018724623292513 -0.79736675378595522901 -1.35265993053941224744
C  5.12457254981387322346 -0.73785971744175338216 1.17829523559042770309
C  6.49250552711208683832 0.06936318268633813455 -1.55852418857148333764
O  1.48340649906360577681 -1.78876722052113712458 1.49223730393620468426
O  -0.77588451380663014945 2.01452840824898293803 0.94128622063160938271
O  -0.54854917358559984741 -2.28611524473647564903 -1.09335252925848069872
C  1.27042372971557382400 2.16634867616827975212 2.92927539565721595238
C  2.49207899702681778820 2.03157864541792543278 3.77966388480228676627
C  3.85744794763527121262 2.21901906840224816264 3.39755746891462617754
C  2.50995540186321663967 1.67830735519542995071 5.10044305610461190525
C  4.63872680644864132660 1.96551373041614652060 4.55262168247577303504
N  3.79182930424758346533 1.63593990337246442124 5.56380663082549098419
C  4.48438687107235711693 2.60135590593395971126 2.19415794656699070231
C  5.86623897772906754966 2.69698481512051158049 2.20824615423855430407
C  6.02405825173892051083 2.08885044225917626548 4.54663337410359869040
C  6.61900682034558052180 2.45771157582646893047 3.36528921670232250563
O  3.66711986946450219094 2.78786234349077455263 1.10687872187380165201
C  3.90199431320211820307 3.87582125026355139852 0.22596394594265656330
Cl 6.78654996645549424272 3.09329356551524492502 0.77054963234463258459
H  0.73953161105052755975 0.06377480529033544010 3.02249220932355289193
C  -3.05107806573519102500 -1.14437600899734936988 0.30530039211114440301
C  -2.95668582040508187703 -2.65537300022138467170 0.55042487626197544870
C  -2.28391938724021148488 -3.04032867740713985683 1.87893319649446066677
C  -1.41869106658770727236 -4.29012049829393227185 1.74704578063787741016
O  -4.02928849302157754408 -0.97615563119658843583 -0.72202037218127124163
N  -0.17992442308785100424 -3.99939720877406523769 0.98965797640821040471
C  -4.69189915319437300667 0.25042071713940988742 -0.77130256000292429786
C  -6.02229607775054365248 0.02465405169538788244 -1.52108634055522018436
O  -3.93160521983912047972 1.27193304843499133128 -1.35553201214300189648
C  -5.73742024100959735478 -0.22504894312730544526 -3.00910538916525549524
C  -3.61321332792218452568 1.04521948016490684452 -2.72236704142078256297
C  -4.88633394373260543375 0.93142836927677730152 -3.56501555741267228683
O  -6.86959500926104649210 1.14376355090631043332 -1.44771854516016951209
O  -6.92133074875653697688 -0.37961797248540973815 -3.74602394709457264810
O  -4.52082951063748605947 0.70072894951062592028 -4.90112275948873232778
C  -2.72535184765530980044 2.20473008386596047714 -3.18295221632693881020
O  -1.53606138207979880939 2.28889637966393255653 -2.43044881840464466194
H  -2.01660657501895634880 0.57892075642654683421 -0.42257850028209043014
H  3.20778341278329737207 -2.15821513934025288606 -0.33583533144687499616
H  4.27943874907225119131 0.70135022050513162739 -0.17486045474643546749
H  -3.41044986098779689954 -0.64479328362791088480 1.21929159461006397791
H  -6.50561009987248439757 -0.86672279409042740639 -1.09716992625952514118
H  -3.06208423799860307568 0.09820603480600621771 -2.81770438159773650710
H  -5.46332514284359316292 1.86631043774631444343 -3.47571364247529501768
H  0.16734445108886930598 -1.58401627172587233794 -3.69391940852599098832
H  0.95408415426569703754 0.01440256983627707932 -3.66453633703488712570
H  5.55923867889385814323 -1.84059618771440147711 -1.24501018739846203154
H  4.62966995331288266868 -0.73007016140927705194 -2.24487052122831087786
H  4.52352437231413606611 -0.44124608734982900815 2.03440722845955246356
H  5.30801729301985858456 -1.80844771987916130840 1.23233965092108732620
H  6.07694405047985064527 -0.22165085052015814915 1.25042676143049491522
H  6.21732120155657774774 1.11784968634106429697 -1.65269899674597131600
H  7.18647607869378290957 -0.02752934850700736180 -0.72749534032182305854
H  7.01247340537012586736 -0.22836529255157705931 -2.46642743353254179084
H  1.42546994785144742757 2.91479883120156113563 2.15304591415853252556
H  0.42719015888653494306 2.48474319390544273745 3.54337468310589276399
H  1.68331706338374598175 1.46458441723508081544 5.74944666345387922490
H  4.06632448053931128129 1.41823725121633503754 6.50707496411751673548
H  6.61280244002392070257 1.90699345590677227236 5.43071464767523348627
H  7.69095386579191941934 2.56080342261431326278 3.30654077066438922827
H  2.92263939604602374089 4.17936754466980442402 -0.14463362816062416694
H  4.36491920449043391272 4.71585240030850005866 0.74420929261158375034
H  4.53244500070181288720 3.57847169930686392902 -0.61466240223691637201
H  -3.98096067371884565489 -3.02881831640524268323 0.53138641258185592697
H  -2.45086177312215891533 -3.10267572257100709976 -0.30202831245187616860
H  -3.05197080736870063333 -3.23064716751946612305 2.62795838715604990199
H  -1.67455182288403414681 -2.22090671628339375587 2.25423933253400132770
H  -1.14957623515366469391 -4.66009311111393920157 2.73680430416268549720
H  -1.97779647413311088222 -5.06685872934334557982 1.22451292411232315338
H  0.31390471549851695077 -4.85871790025148708736 0.74062510808716564004
H  -7.16803984523717385713 1.28551911077021174812 -0.54074554218662052030
H  -7.53530214266372766474 0.31761428201166086449 -3.47157845982745083546
H  -5.29056950120216029632 0.33904411108857523960 -5.36442179060285795344
H  -3.29186220905309445683 3.13831354616833202442 -3.11967606035695776967
H  -2.43979680204235993557 2.02923621655400943098 -4.22081857277091376801
H  -1.75128268483923643650 2.61430494560328519071 -1.54362878757197430346
H  -4.89501810722936259168 0.62373769290536040799 0.24637060779419026058
H  -5.18029082298842169507 -1.16139937841139051500 -3.11721328431292654670
H  -0.39415536989822635983 -3.46844576694200545930 0.11151359313579388421
H  0.46956889489985775832 -3.38447558886456079108 1.50756415598613946472
98
-159.7241848405 converged=true
H  -0.24572203239741552405 -0.94653707164223754855 1.47781647843263352904
H  2.35902664372691495132 1.38637879053049628553 0.66616760824205478730
H  3.69300302286879933433 0.98148536974312938774 -1.09552100579078093290
H  -0.58364129668243303062 1.05049583811897528918 -1.70092570981214530335
C  0.91124889800655506367 -0.04897884711580263728 -2.69615460348188396011
N  -0.87215818139848899637 -0.19577566411621064035 1.19250886284554313832
N  -0.16646531478344839261 0.11782492785975597072 -1.74293570640735073773
C  -1.69276686478386606538 -0.45516420246384092785 0.02023844695249626957
C  -0.68738366046937737774 -0.89752228716329107705 -1.05597117814592444951
N  1.86879027572415434832 0.64023063688904857660 1.15408201541359511921
C  2.02809790147296009621 -0.62040541480517785722 0.77197949374970609160
C  0.92103204221973311583 1.07683225760580136843 2.16957065907376911440
C  -0.43552723931829251391 1.06167110547658016806 1.43854633738237858154
C  2.84410098007072997817 -0.84163990924478881972 -0.50304462447773024003
N  2.92677571916248835393 0.35229450835171816081 -1.31002518304328119392
C  2.12947331181194465799 0.79433242578621965357 -2.30040961529840570776
O  2.36881770487450316054 1.84807133196099471206 -2.86692411600213992173
C  4.26180822904998990452 -1.37892491767590730234 -0.18515581757444443678
C  4.18083699437275591038 -2.84305453718217249204 0.26687169803874111196
C  4.96136607299323983966 -0.50436620679537258471 0.85218235172301992630
C  5.54783078001665241885 -3.50949981531772792209 0.38657963996651906191
O  1.50896614019628438896 -1.57511838732877795799 1.35716691317417814666
O  -0.99800698793472120141 2.06492604589314421304 1.04508424550054845881
O  -0.27763710107425820794 -2.05095771695738848805 -1.17238891454787341750
C  1.27279409031297174870 2.48611327635264744984 2.64285914356606221887
C  2.59147336780684067747 2.55951489291012324045 3.34212627608764289988
C  3.88999978591935002825 2.77398582040004804128 2.78078369590749696627
C  2.77155618842118123268 2.46497938305078223564 4.69471600145925460623
C  4.80063476287763979400 2.80374041795041861747 3.87136577391155523031
N  4.08905598312748530532 2.60444821313675278773 5.01268647705791003943
C  4.38591784798589134908 2.94737396454890188124 1.47713955966116317065
C  5.74893996358946157699 3.14785176682591538722 1.32669276272113068060
C  6.16273841208982187112 3.01862523477841460107 3.69740117797633471852
C  6.62507827295945794788 3.19518023054388988768 2.41458951555066247963
O  3.54441603340610011941 2.82190475888336811394 0.38364060497065721744
C  3.21540515994113729192 4.02131131153921472787 -0.30373525488203129141
Cl 6.43376864933950454173 3.30959516688525878791 -0.27738034401459210621
H  0.92421817967412289718 0.36348340922594479796 3.00007430946935249594
C  -2.91431709918363957001 -1.36586610236430083809 0.29465859320075188377
C  -2.65054908179976944638 -2.87184293334180740231 0.39540799202008486413
C  -1.93825113219329425718 -3.29549127670053909611 1.68981735452829018307
C  -0.95788464341344503605 -4.43904870111323202053 1.45618999156588246890
O  -3.86751546894790232400 -1.20416163068835690986 -0.76041210254636493193
N  0.22687238867923611996 -3.96020383414950849499 0.70864003296302569002
C  -4.69839621348656777400 -0.08594606977538216119 -0.69310881690841896763
C  -5.90730252466991601068 -0.35558201817045598236 -1.61427711770619763954
O  -4.05338925083522916282 1.11633482299247099867 -1.01335084443236556062
C  -5.46700203071857693260 -0.27199448783581814393 -3.08282855399223088000
C  -3.59539519513044281140 1.19635405176641418379 -2.35646959180257908884
C  -4.77239484868987240418 1.08058617343525376064 -3.32924063461391961383
O  -6.92932771094403054946 0.59363497408310694770 -1.43993305399106974463
O  -6.54623964140545133716 -0.45408833266425419062 -3.96095336604371306422
O  -4.28964609081776337973 1.16946850813807534664 -4.64460582635999852386
C  -2.84346076131925640240 2.52261820058583063897 -2.51076315943947880882
O  -1.66062902280401658572 2.56254064185485619376 -1.74799426282126013632
H  -2.11036776161093042603 0.51420353754503134169 -0.26194766672420033427
H  2.30777063403753768256 -1.61272512915321519777 -1.06779265555931646148
H  4.82971647305513851478 -1.33814610587708471279 -1.12115342583369548279
H  -3.36341992414158408309 -1.00565141520212120163 1.23377610081606392534
H  -6.27186404764636584730 -1.37156272617299590522 -1.40830513456571715381
H  -2.90645286218379128584 0.36391118168810898670 -2.56448895787828501369
H  -5.49097056973198593965 1.89091379171467144360 -3.12430123857362662676
H  1.15862407624801422301 -1.11043082582553109816 -2.76029204748510359479
H  0.58781664921722243111 0.30916458075352692969 -3.67721312194756055902
H  3.67229381999703763384 -2.89069140622466846935 1.22989179469779408294
H  3.59298920359620366227 -3.39845364540606542647 -0.46639330365774955833
H  5.99388822440198243413 -0.81781527282746158125 0.97320114849004590862
H  4.97478940548440551339 0.53899341321311178277 0.55094111366018005960
H  4.46599564287009176411 -0.57371673901295994202 1.81798396043475207762
H  6.13505319820262950969 -3.07115607710630023064 1.18847157967492478292
H  5.42979812909159154088 -4.56895586590817881500 0.60004218080082705189
H  6.10636799464058643849 -3.41056768920824904257 -0.54191538671572692110
H  1.25973540645417081407 3.14714744561482095975 1.77562728747911990901
H  0.48569751664506166655 2.81749282851752358425 3.32177444345177619311
H  2.03371624572421172417 2.31512717329617379036 5.45877252544375757282
H  4.47025102593779610771 2.59547988620834946261 5.94401313017819443729
H  6.83904548031490833182 3.04669681317852880653 4.53618449401029089074
H  7.67362527624647228208 3.36125208019017795991 2.22840625997124552882
H  2.71101728013470966161 3.71167262647505635798 -1.21838366326387648186
H  2.55125594619911888472 4.64536244675558318562 0.30198473983879731142
H  4.10653067264018378779 4.59542834605259642444 -0.56002198698155614132
H  -3.62435308245705956054 -3.35820380448105071380 0.33113035875373802996
H  -2.09814533645685896701 -3.17014257214394223894 -0.49231245877997709126
H  -2.68002690004941213076 -3.61534565185585021752 2.42077301327465299607
H  -1.40483444269957002959 -2.45474816087911129614 2.12810881665992424061
H  -0.63226037627498909988 -4.85035291854527805810 2.41199443873808450078
H  -1.44373354103853612784 -5.22834186843221537799 0.88189239566857591246
H  -0.06483164589923184895 -3.40474964132046187260 -0.12838140249739926624
H  -7.31468740886884116748 0.51966116781465565566 -0.55806749576156533532
H  -7.28696687949756505276 0.07895524633190120767 -3.63623990644918526627
H  -4.96245572750719432520 0.79462973345176546314 -5.23211250303688846230
H  -3.51288962956468431287 3.34495869792652023023 -2.24173416141666903556
H  -2.55008615082448431011 2.62544925454635080797 -3.55690644499224895014
H  -1.87172891038699384936 2.69525194548806323880 -0.80834970357267244001
H  -5.04704765599832505529 0.07550314205758829056 0.34158224054390351476
H  -4.75806073935642803718 -1.07919396460221572731 -3.29527784398949918909
H  0.79482707682021169759 -3.28732701100561497398 1.25476650808912415513
H  0.81744979939604300867 -4.74012610766302788790 0.41570792778549797708
98
-159.7241152029 converged=true
H  -0.36719181409348877754 -1.01155484466716272252 1.52631174134232594497
H  2.31154575103078308018 1.22722851788341769108 0.69883565207833808763
H  3.67909676166892074534 0.76804117043495412354 -0.98217089770848109431
H  -0.59159416130177777671 0.93698018914166825155 -1.73255891080174206920
C  0.91813881383215534271 -0.21053098842549611280 -2.65556341895681136123
N  -0.94665171884477483655 -0.24346553510937712916 1.19482369503009722145
N  -0.19130969930600694173 -0.00262962492243398738 -1.74643860108960558009
C  -1.75192247659494793055 -0.50716989068024298515 0.01309594457333546069
C  -0.73384453709585428793 -0.98919764068213800190 -1.03340788179717435469
N  1.80952390238362958996 0.50035984735454586136 1.20450110509114671764
C  1.94391623321973217031 -0.77084692099749330119 0.84611743640217640383
C  0.85913014409067933741 0.98085843781343784453 2.19723780377695954158
C  -0.47314479208469173432 1.00266501037346600356 1.42502162489668449119
C  2.77412766712421632320 -1.03102756548059337760 -0.41284542939639329306
N  2.91477831093124972739 0.14846327333768549739 -1.22905863650855562419
C  2.14361251791732643213 0.60956507600350517961 -2.23022024062027535152
O  2.41060104228860661024 1.65999624286764468906 -2.79088839874726124535
C  4.14894361736212857750 -1.63433648875418358060 -0.03940884823051851726
C  5.00093956458129174081 -0.65315324224852500112 0.77629117534033675874
C  4.86849446732182489228 -2.09563245583359547553 -1.30490098841027180043
C  6.12218382676883532412 -1.34744039234024759466 1.54345352730493035054
O  1.40386970518578735323 -1.70646845939694724592 1.44029075226924740960
O  -0.97697186962580861991 2.01571770360283064605 0.97941619849821348609
O  -0.33515217151738574408 -2.14971448606887793886 -1.11145971050675740344
C  1.26473706382888639865 2.37576108280856379551 2.66992592923042160180
C  2.58472440218447818694 2.38289180693027757840 3.37184240724596717698
C  3.89473443717085610061 2.52166574293092793368 2.81255262101219383197
C  2.75769535768855877933 2.26957137363141336905 4.72384992580704476950
C  4.80442716951069037634 2.48955646103717054274 3.90378110471584216512
N  4.08084752674921968918 2.32784421283028564176 5.04362252590402349028
C  4.40176416806616543909 2.66969568810241097978 1.50982280780298028233
C  5.77452843720916586534 2.78372803238085575472 1.36088024445162525389
C  6.17752130136869581634 2.61825773187317079049 3.73106773794810431255
C  6.65131330095749184750 2.76997533191851008638 2.44912155834744416083
O  3.55458928950794117441 2.60407537399003397027 0.41658518671565053504
C  3.29921556362390289152 3.82584939802471435399 -0.26274262580464058381
Cl 6.46896325124517712624 2.91802954783059620425 -0.24041144661515662095
H  0.81719007341013383261 0.27363846153756415935 3.03149534555638000555
C  -2.99637970563913658140 -1.38685787046115516219 0.29235471995699180425
C  -2.77157230600679094223 -2.90004909598865712184 0.38274955198071441975
C  -2.10529965402535257368 -3.34607574767449955644 1.69435172970107639223
C  -1.15268950856454166498 -4.51813145793631321112 1.48721702508814757060
O  -3.95745600766514504798 -1.18279833456632088584 -0.74726363487816582776
N  0.07251381310630983235 -4.06718282832352429068 0.78919996565512517961
C  -4.76419930926220125400 -0.04881253108068073221 -0.62912421259645889826
C  -6.02305389311790673190 -0.26708053226866029783 -1.48423447268921182562
O  -4.09149041585462480697 1.13460700886930743181 -0.95929530431956355763
C  -5.69367235076729727439 -0.11438588167518878858 -2.97664652090347603419
C  -3.70750949205124458175 1.23601871959240439125 -2.32332512608497276929
C  -4.95343072298478759308 1.21063862288954515734 -3.22019419755969638075
O  -6.98794203289948612223 0.66140758791939580075 -1.07333027813569503728
O  -6.90522037776359454142 -0.17024862323325318236 -3.69074902557287343186
O  -4.66284606712167715159 1.38349276136293619643 -4.58361199814627173765
C  -2.90402367384854276366 2.53525609566538845385 -2.47112039983977327395
O  -1.66853791523520333939 2.47690663450455872407 -1.79977681339784800763
H  -2.14618680795860949928 0.46445475930668045361 -0.29331637707679436566
H  2.22237556865180208021 -1.79192114843906624699 -0.97643931464361233274
H  3.94442564571205522839 -2.50619273247261986626 0.59026235816523375810
H  -3.42440802741565919476 -1.02261629833438449921 1.23923802461283583121
H  -6.37731262720385583265 -1.29418700863600077966 -1.30811083959801077725
H  -3.06531630484407635606 0.37782151784070155953 -2.58593638584016272119
H  -5.60834819497651082543 2.04343986257482157498 -2.94366881369845412308
H  1.14046423174107314225 -1.27842580447253650888 -2.69344713851174688557
H  0.64334298268027667600 0.14090464625782431196 -3.65317964472443135193
H  5.44164176639548635706 0.09721457853266160520 0.11816656599898917035
H  4.37037946096898899384 -0.13306026102144064005 1.49994621650604398333
H  5.05314448524858228495 -1.25400914194507118182 -1.96836495529693089601
H  5.82417964857828973635 -2.54595214167827110785 -1.05429366154328207905
H  4.27835052013172845164 -2.83331082440148129820 -1.84264689264705827654
H  6.67297547127584778082 -0.61542281695391198859 2.12927030056111865619
H  5.71817617115104592784 -2.09513393439527195738 2.22195137708942613841
H  6.82250895221829622983 -1.83399263276475021911 0.86970321893359825438
H  1.28564068231221551031 3.03610058150110706521 1.80242156489139082609
H  0.49187582142130303886 2.74151462198358553124 3.34736271069348312324
H  2.01098068900971549411 2.15913252134603395049 5.48582608163310769811
H  4.45975050545860085549 2.28557020773156382987 5.97507584888209386520
H  6.85323190149872552013 2.59895394924869593822 4.57071153751514902552
H  7.70891669923982192358 2.86703825256626743112 2.26403158015045580242
H  4.22322070419062711721 4.34845961700108585291 -0.51237288166502703568
H  2.78065529678887557452 3.55199114622270295527 -1.18060486487369820097
H  2.67061852857709336462 4.48320057610370792389 0.34573212279858517304
H  -3.75582759181505254631 -3.35974157492190705909 0.29076148498837289802
H  -2.20214514956028928339 -3.20894886999135664496 -0.49043591381892198688
H  -2.87555005613195380221 -3.64093864552569224102 2.40585770056548797768
H  -1.55814084952076248314 -2.52071818864464303189 2.14570849131544338917
H  -0.87596627159608930757 -4.94754713276630120333 2.45038407045653583438
H  -1.64053920796916941072 -5.28754041428053422891 0.88807527189720403271
H  0.64006864334983282205 -3.42064376592237717745 1.36563244870162714406
H  -7.71406989314231861243 0.62360451436841479733 -1.71414016385719270019
H  -6.76786163821754449543 0.23118212121268766346 -4.56082283159720880406
H  -4.05976637500719217400 0.68713585455374481814 -4.87892119814823921331
H  -3.51359857456789592689 3.36699037732828676539 -2.10735084923973170490
H  -2.68082140659987189224 2.69484797318766666763 -3.52825064825673173630
H  -1.79912350445777935448 2.61354123808947269580 -0.84559104558479103453
H  -5.08174625035769356174 0.10866869567784948059 0.41300656554994263914
H  -5.03909863937734137096 -0.95134542760196072475 -3.27344783703141972708
H  0.64930797860544031685 -4.86063811231469333762 0.50479312184065538993
H  -0.17485979989179201155 -3.49256360832180767773 -0.04913487274408936956
98
-159.7241073607 converged=true
H  -0.27373945890070328080 -1.17950137466931059826 1.39419059382166943273
H  2.30790338495013980236 1.18033351776707928771 0.65305962483494939264
H  3.72974829676670793788 0.76676717191566612364 -0.99452567833778227069
H  -0.50795353616562077814 0.71771188713309230778 -1.93591534130288911442
C  1.09293034913595210611 -0.38426013669608705126 -2.75600303374518285082
N  -0.89933205669795168724 -0.44400680481642090802 1.07037469066797208406
N  -0.06232031511152880121 -0.20259979508827080652 -1.89994313683695414952
C  -1.64151527383709749941 -0.72117118218862275025 -0.15350829141346411522
C  -0.55322519913752810083 -1.17326905788204616243 -1.13727100282495752204
N  1.82542228601973532953 0.43314370712641259153 1.14649067462401732520
C  2.04184652870848104556 -0.83508423817776777920 0.81291670722707765062
C  0.83132458622365656975 0.86625299901309060768 2.11777335646190723040
C  -0.48494832661723519251 0.82274432033141997600 1.32062305115728628735
C  2.90664633929588989147 -1.07004647472251157581 -0.42734541759269939476
N  3.00619637043042686742 0.10549180506986111094 -1.25569561650661265517
C  2.25911709179209996279 0.50441612496258647624 -2.30065617887642970274
O  2.49749683035822966914 1.55670716685664878298 -2.87097211048799705324
C  4.30046253322369409489 -1.60817157185679993070 -0.02783305881864324427
C  5.10353077318972836451 -0.57177368500588354738 0.76800124513476453192
C  5.04675358242688254506 -2.07255053615800921563 -1.27638715736752761387
C  6.26457656503704463091 -1.19054973939302466412 1.54001080048613459006
O  1.53602364478531505654 -1.78609977709473244367 1.40899642019908921675
O  -1.03015329559691193317 1.81516142085640508341 0.87768658734437166036
O  -0.06603060127171478388 -2.30542220303635714274 -1.10614066104903829846
C  1.15154746104340399704 2.28403345461120776960 2.59027673880625375347
C  2.43977096438384588595 2.36697934913938201618 3.34390873845310476753
C  3.76557179178692980059 2.55442733325144155643 2.83798366716267125298
C  2.55726153752815710263 2.29304254852503319739 4.70459604110309737024
C  4.62616377744713780373 2.58505761306351145024 3.96878434002634872257
N  3.86082689225919173381 2.41726181235278003712 5.07993679280344512250
C  4.32356383656727860654 2.70375444145857946054 1.55592084876984415587
C  5.69577576752139691507 2.87446078101150259698 1.46631458069647213627
C  5.99905077680959486486 2.76839824800016076622 3.85463284329139055373
C  6.52294175738124337727 2.91596879654547835869 2.59203957805174711737
O  3.52790425066377322239 2.58661011997025758191 0.42864630011642901319
C  3.26323595549829326146 3.78270157196988110471 -0.29159590831959381063
Cl 6.45860840953197268277 3.01068943204050532003 -0.10335995654791378662
H  0.80979847848094888008 0.15954346607974631556 2.95366022003807859875
C  -2.89281998744312973670 -1.62035968375660122121 0.05155186832637986133
C  -2.75639077448666469650 -3.13562385421255118700 -0.18161647080772386209
C  -2.59873907376162227578 -3.98833727935848214585 1.08071717290116042776
C  -1.32575238111944537778 -3.73057122815295683083 1.87912746056512780513
O  -3.92150052662022341465 -1.20634593108643173309 -0.85909361363367675590
N  -0.11594272214887291206 -3.95860177076548813702 1.05962868720547809254
C  -4.60570501879054816641 -0.03379027774904545811 -0.56783487447445568641
C  -5.97374752384922480530 -0.07100508691051214682 -1.27092533770249427327
O  -3.91846302401413870697 1.13621077886501287146 -0.94972119873408789026
C  -5.77639088852282434061 0.01654344813439428963 -2.79608235180073272375
C  -3.62111984341302450829 1.18827231502251939865 -2.34061663025826449669
C  -4.91524244215520234036 1.24517255623979816725 -3.15778519943371183132
O  -6.79878949598477611005 0.97051854943118032182 -0.81035033053523553015
O  -7.00944355885283165719 0.05617975514410404603 -3.46873407201645811426
O  -4.58717919440720400814 1.25191029746379989263 -4.52232219305967841905
C  -2.72243711525179810096 2.40643670225205408286 -2.57424594941949580473
O  -1.49183143239143234382 2.29016601766200933454 -1.90274610236283114872
H  -2.02887387193294932430 0.24774568965141174903 -0.47275626929158842682
H  2.39736641866591781991 -1.86272289071590368970 -0.98678769318571157854
H  4.12559116772240663806 -2.47267611876593784714 0.62062412269506683771
H  -3.24733064018119943483 -1.42863175494763727791 1.07646861174371655245
H  -6.49091744855160435179 -1.00449264640923274783 -1.02872725699187150816
H  -3.07963718047415824230 0.27826143722090351806 -2.63629815382127752343
H  -5.46858316387548093473 2.16519220706768233953 -2.90103537697015578800
H  1.36721945945341527562 -1.44060737868520383209 -2.75439330412165839235
H  0.84059297312991454465 -0.07352172919789583261 -3.77283074308808785702
H  5.50149286664111158984 0.18972313387524253336 0.09539595988971415197
H  4.44783389003436369080 -0.07487678285585301630 1.48565575286826034862
H  4.48733684068657190380 -2.84606537683119409365 -1.79667413951420495977
H  5.20322717940304890760 -1.24139347120917831191 -1.96029714042691116660
H  6.01699591783233955766 -2.48049670704025304602 -1.00949400241828946001
H  5.90704017815143167525 -1.95150838013338789878 2.22979482467481826546
H  6.98944799932416493959 -1.64473116009707842622 0.86961662622614133156
H  6.77393898304502783958 -0.41941286589127485529 2.11318164338543867942
H  1.17441892466158437358 2.93611649315276190819 1.71650408579748892102
H  0.33607380606267017731 2.61814776119346870331 3.23315324890186905904
H  1.78257605652364703452 2.16895472415000067912 5.43584538148712592687
H  4.20079673064917713532 2.41271904439946505150 6.02714341772780404227
H  6.63628160830074875776 2.79346036103327177713 4.72361730372042121218
H  7.58289963228730812261 3.05428526288337920391 2.45181312134255602331
H  2.61864678077273271839 4.44987388707719588865 0.28866162932118366591
H  4.18213250642028100401 4.31048083304012141781 -0.54909854765074017635
H  2.75916097486465972111 3.47283320792036453994 -1.20614053330686288312
H  -3.68776046691073089434 -3.43362860504516165250 -0.66523255177182893938
H  -1.96538362590466775259 -3.33604082341585694849 -0.89878142314890929754
H  -2.63397313985411152260 -5.03512290681496743616 0.77602980006333110996
H  -3.45098169831585499523 -3.81599936581741960850 1.73879047321732960185
H  -1.31721294507991748546 -2.70331688760247912384 2.23899794177367805759
H  -1.30302604901537821824 -4.39486184100473042946 2.74396359844437620623
H  0.72640984308954503756 -3.61559790655163526552 1.54155859854908539042
H  -6.26548876894520034853 1.76897613481150872694 -0.68983487578021762676
H  -7.62544474454268872421 0.58546233775408496047 -2.94027975072185920880
H  -5.38248875280936189824 1.02117463643012063024 -5.02423771493030724145
H  -3.25200343567875282957 3.31247025111110415807 -2.26310058748380793503
H  -2.50240213094454277964 2.46927225460556654113 -3.64115902362660692759
H  -1.62935042986255629316 2.40577038647696284102 -0.94456438850796842210
H  -4.75420808338329337062 0.08293585993280250257 0.51780815795653933886
H  -5.25634241130813251175 -0.88273891811854698908 -3.14346812778947315437
H  -0.01114951917922329949 -4.94634225647624248268 0.81681312796004479360
H  -0.16010399101347150275 -3.39212811719102758090 0.17364197854727070336
98
-159.7240983785 converged=true
H  -0.31177568183693221693 -0.95112970768168003666 1.52951395842153159421
H  2.31910605996636531856 1.39740144274438704564 0.89007689845338877621
H  3.65046879191661099995 1.13001994020811080688 -0.85928729836268058495
H  -0.48697777612486742305 0.94159679913380089911 -1.66343512290064765580
C  1.04958301142443355403 -0.23330401861837718469 -2.50489967652985079383
N  -0.94332459275827384992 -0.20706645666894102353 1.23394203648876255031
N  -0.09470608884469938760 -0.00190443705148587994 -1.64629231435413014850
C  -1.73145484328157306386 -0.48158262478420282848 0.04283411238304462437
C  -0.69895105349808472894 -0.98447525906690303010 -0.97898788896698873963
N  1.79919040864028345617 0.64138924731029856030 1.32971992036589092834
C  2.00414635409465002880 -0.60576854299446347696 0.92700403001149955795
C  0.79345055031974820459 1.06490133614246840210 2.29150847595672058077
C  -0.52355440241342110497 1.05341761043036274970 1.49265579647034352107
C  3.00068720933779609084 -0.75173967871052294054 -0.22593072655227200429
N  2.97434916306404684150 0.40824304285004286985 -1.08708803283310206922
C  2.18041605207558442103 0.72754901639747338038 -2.12452956838047768429
O  2.34610964260255716596 1.77286406622714243220 -2.73208544882826886990
C  4.42822862584446674816 -0.94580534657578341218 0.33703546397202022167
C  5.49098418319185999081 -0.93941627949763772953 -0.77543243799920669179
C  4.50858472642923047147 -2.22536231181206778373 1.16789223928016783205
C  5.24430583133444727650 -1.91986602398873307251 -1.91823027226143705271
O  1.43341925455064300721 -1.58313251085828099463 1.41630394596864217505
O  -1.06910412453875403038 2.05485778325759715912 1.07231187959470086746
O  -0.33766661872627351526 -2.15568151380884387436 -1.06272092186521183166
C  1.14165872994241168747 2.46374313998228222644 2.80183933163228404695
C  2.42527188327569298565 2.47835091292785136829 3.56881275086788996020
C  3.76635880578131754248 2.57693161915751156599 3.07817337373545774071
C  2.52458369715190222848 2.37261468594120739084 4.92899162786786781965
C  4.61704253693112676160 2.52045215110869325059 4.21623137260813329874
N  3.82991254843335715563 2.39523981992244205941 5.31776147574894952896
C  4.35095547160102125162 2.71321762669877575291 1.80745934707054978219
C  5.73303976952104399345 2.75816309722588259845 1.72889230865492082856
C  6.00180119667290767893 2.59069901364446142367 4.11597936876191550226
C  6.55145898036589358071 2.70658898264143799040 2.86057506396483951505
O  3.56911768420439923233 2.72924000411504241725 0.66190698475961262659
C  3.37641233532030726749 4.00199130738792785422 0.05974596712647017166
Cl 6.50008561862276224019 2.86165214007932844353 0.16060435295842223624
H  0.75009602715850443033 0.34342157372002118931 3.11441178058187162492
C  -2.98322874897334155975 -1.35377813784390843566 0.30927332503629445526
C  -2.75871686515688674390 -2.86109499481120144182 0.47086428235111921214
C  -2.08492839641640070880 -3.25232969221944578919 1.79588444558964499542
C  -1.11915171806317115255 -4.41985834631143692519 1.62638951382066609952
O  -3.90216912217935529839 -1.20940597546937067541 -0.77830183178817047285
N  0.09511969610452136736 -3.98772990594770959660 0.89856479739016970054
C  -4.70276669692680648893 -0.06803211905545035465 -0.77891028803173134598
C  -5.88756502594862674016 -0.33443552518364388915 -1.73093650840184110073
O  -4.01483510880534399945 1.10365237994159026691 -1.12268393852679615463
C  -5.39126668725385904679 -0.33291152764758746851 -3.18386293071417547651
C  -3.50081863683697580569 1.11151646426300754200 -2.44770917104381657836
C  -4.63754651850753507603 0.98085454755337619925 -3.46513278969452143130
O  -6.87595405440778684181 0.66049340245650178804 -1.63699658508651268995
O  -6.44523828355362748965 -0.51383858550252725639 -4.09213293026574564948
O  -4.09107578210839584187 0.98478445925040936082 -4.75846929541464902513
C  -2.70872700133398369715 2.41125013651926423108 -2.62477552670406844015
O  -1.57078930021562190866 2.46143860603382025332 -1.79731042062604617904
H  -2.11414497621301578079 0.48803618758223976659 -0.28401844887271676665
H  2.71548525956809383430 -1.64662499260689010327 -0.78755540542482216360
H  4.64146784165036674352 -0.09302168955218799440 0.99340820561483789142
H  -3.45105211383222254540 -0.94960873387787714250 1.22127203645060489201
H  -6.30093002745739116932 -1.32555083295389164455 -1.49571837347359037906
H  -2.82556314055721857770 0.25432871684818464386 -2.58955308213371981907
H  -5.33586053336620214083 1.82374452805437936576 -3.33605291577146489956
H  1.34369815428252126210 -1.27963221720635367262 -2.40551022897031252512
H  0.78382699569595670752 -0.02339611106655363482 -3.54512882702314113814
H  5.57659573878212277975 0.06506388800640575121 -1.19382409400982592018
H  6.45156509719507109679 -1.17037179684238812349 -0.31049051593219700873
H  4.32680160841922578641 -3.09748280603959580404 0.54764920483053169953
H  5.49832024225285742602 -2.31745234449484449613 1.60682360810488833458
H  3.78029810471338079125 -2.20965094525211602772 1.97256802048450174958
H  5.12475432753944826203 -2.93601284242220739173 -1.55345838626450150066
H  4.36555951911263484533 -1.63906676933941053420 -2.49326444770868294043
H  6.09671092672466397033 -1.90724074387570885492 -2.59406301754182866404
H  1.18867227387546714468 3.13733189277625301727 1.94541327043593281765
H  0.33048332167052052455 2.80307070725599150052 3.44703730634942528965
H  1.73551289015659260251 2.29001975021784565101 5.65076102342031560966
H  4.15851067600110457789 2.34571796432442480906 6.26781629619094360351
H  6.62938734725242184709 2.55384618460007217777 4.99162871174789213313
H  7.62048540370008442579 2.75505982210802136123 2.73148111810081362094
H  2.82779722861117255306 3.81441336842739175950 -0.86225320167640184810
H  2.79801543353884518694 4.65899293546783166420 0.71576010724367411520
H  4.32873432087106468913 4.48030128107752023681 -0.17559652896435704039
H  -3.74284736354457781005 -3.32537388169191849840 0.40186959822231593797
H  -2.19456662780674083280 -3.20499260126381591007 -0.39261983250000653811
H  -2.84942323518175166797 -3.53403939974335390417 2.51915947542862950215
H  -1.54815323812937033487 -2.40473196369888020385 2.21636073760615115447
H  -0.82902958451436603582 -4.80722608580684518387 2.60344069045766168813
H  -1.60412601686282285662 -5.21746280829093755926 1.06311788577015375878
H  0.67067160014396975942 -4.78871119276293200073 0.63330960504209921069
H  -7.27026813336857635761 0.66536713464281960206 -0.75603899018241971230
H  -7.17403741879939182979 0.06405037321930441563 -3.82135307266308421603
H  -4.75143976198306994263 0.61517502563507597824 -5.36317360538002407822
H  -3.37122641806723466473 3.26088835470044768883 -2.43431817220653501366
H  -2.35409847339218858409 2.45624691616986723375 -3.65580465794819531311
H  -1.83416733070481341450 2.63539764028266310092 -0.87809648636683379497
H  -5.08005308279797507254 0.14144104510643634720 0.23718128969670590478
H  -4.70641988876001970965 -1.17438659298342051862 -3.33293711421875071821
H  -0.16129662108772174767 -3.44168556930120450588 0.04218817916866013373
H  0.66780395015678839510 -3.32278879513461156137 1.44407529086052455192
98
-159.7240762550 converged=true
H  -0.19457603137973761287 -0.33442903387378020152 1.73576260593159159562
H  2.96066410054147777231 1.39454464743411121752 0.78262973028760596250
H  4.31382180479380039628 0.59773245305329247845 -0.83676170309719555274
H  0.30324450332308761080 1.32792174395830242517 -1.25275310273044460097
C  1.41692727058165890419 -0.00460329160481515176 -2.44503075050414553360
N  -0.59830339358770912028 0.45670255633645140403 1.23833020683053129929
N  0.39813452201979065981 0.34652560982374991383 -1.47604381174686349887
C  -1.40645291606715372446 0.10033930985815715797 0.08788158591113194584
C  -0.46777351373923631295 -0.53435971401356663346 -0.96019708238769363451
N  2.30328233738672594200 0.80099942389681433319 1.28240657110505207328
C  2.22120650976567546309 -0.49994237982785727503 0.99081553890707474430
C  1.36527161778713357343 1.50306322957205296120 2.14836220941628264214
C  0.11024873719946676198 1.60381336227053084009 1.26424784155476177538
C  3.09980009169395476221 -0.97590142044811323263 -0.17338230557376593799
N  3.46142626623941529473 0.09826837310362865341 -1.06424138566790316140
C  2.76211226999269321425 0.62829542477232536157 -2.08110296945986661399
O  3.18200061712208803755 1.59491478190157676131 -2.69969333011724943461
C  4.34335851890791690977 -1.72850536113101371782 0.35102450953937847089
C  5.29298074673268814649 -0.80354236652063038004 1.12252521978191777130
C  5.04873202454553915430 -2.42443371480380687188 -0.81156368533492673212
C  6.25737893022609270588 -1.56945675680416796283 2.02272952508717773767
O  1.47517449712117554306 -1.28305726784334228618 1.56697422268036357096
O  -0.13479676756611030930 2.57218165865292380801 0.56399312926051037298
O  -0.46376659193002683912 -1.71991599687726925971 -1.25332716673531896490
C  1.91960582456363804127 2.87954294640961983021 2.51183448804138764743
C  3.16542604408282013395 2.80174885788893757166 3.33377145760767712446
C  4.52392941778855028900 2.69696140121050564886 2.89664598670698003602
C  3.20598515304210129884 2.83030597183712551157 4.70061089850567004333
C  5.32441481093067281449 2.67349442761462396945 4.07102565758120515937
N  4.49217871830326309635 2.75159208119461773379 5.14342001818985217199
C  5.15611064894320225704 2.62103607283272932449 1.64370592540212756560
C  6.53835128224310313527 2.52815240653786243996 1.62353237398334093733
C  6.71119187091697799730 2.59273463453886465757 4.02504118059341120528
C  7.30930191686140062757 2.52265604098236506658 2.78880391109536907024
O  4.40911599668019071885 2.55321000818503884844 0.47945022361360067897
C  4.38999656191333453847 3.72525146601165602078 -0.32397325812188715322
Cl 7.37395401188789634261 2.37790844022873537611 0.09542013789193060092
H  1.17177170895135818185 0.89857034681121139563 3.03971235638521486422
C  -2.56210976216259878058 -0.84818712363626591610 0.46101780440245054837
C  -2.07952224944631591796 -2.04852326433250420123 1.30127296986714746652
C  -2.98788020999186398896 -3.28261191955598041758 1.18764437472180617306
C  -2.44569734335811350689 -4.33224332352315766315 0.22259827852581476337
O  -3.14936424489094646262 -1.31754496425163014628 -0.74343840356029666783
N  -2.35600981345145266133 -3.80887247170939824414 -1.15559665810116829476
C  -4.23887621090679544977 -0.63840090094790113984 -1.25245597729348556726
C  -4.68016517274533949688 -1.44489060311937889125 -2.48956706603635158359
O  -3.86094062294082052134 0.66965566436768353409 -1.62838977313659016843
C  -5.90395856203848445887 -0.76621357927741795546 -3.10866069843485570701
C  -4.87663579777675693094 1.42468086403953830832 -2.26051587045069402038
C  -5.54755885525990777296 0.69619970912175299649 -3.44425944110315951363
O  -4.91592991339457441313 -2.78438815518405213822 -2.15313376130325506708
O  -6.96470461042109878491 -0.90325532137789099618 -2.19264297074580127855
O  -4.71892332709598338880 0.62482541150501424987 -4.57899825305292385025
C  -5.93436590353809023668 1.92955262783023773210 -1.25190928762100273097
O  -6.74310048091689395733 2.93859012769676386512 -1.80100556366646036288
H  -1.82302911263561329136 1.01754934980254030386 -0.34031365255424361749
H  2.48617364470635093809 -1.70400771758290470181 -0.71588468588504383661
H  3.96835503912570297658 -2.48868539421119105981 1.04463196149044379446
H  -3.31156656478207001015 -0.28106299952832458633 1.02816208799258590467
H  -3.85811115629813317085 -1.42526022261246976264 -3.21051285901053606864
H  -4.33803685639687763853 2.29694276901987537443 -2.65314039407631829803
H  -6.47534422452274238680 1.24502808071577564242 -3.67195915434239061881
H  1.47865069343950961134 -1.09358066217772331719 -2.49057511898118688620
H  1.14254840110880895310 0.38227502352950593068 -3.43227452559047341296
H  5.87574274952492370261 -0.19931003811455691443 0.42499157568523138195
H  4.71167827260971616710 -0.12575259062121288411 1.75009804447029493346
H  5.38773930780545917685 -1.69629735957822402881 -1.54497490993165720319
H  5.91268786730435902399 -2.97681253825438751903 -0.45436831717101189287
H  4.37999816320792412228 -3.12593014998286200523 -1.30413622709861876103
H  6.88310362994413260651 -0.86846104149475722433 2.57029281166953049720
H  5.71076830591696271711 -2.17616722862919775849 2.74109655033098364996
H  6.90743915073612591016 -2.22023336458479247923 1.44395350381556064612
H  2.09711455801350377115 3.42843787958330858956 1.58618761767792304518
H  1.15113325149638856537 3.41348350086472240861 3.07302132767329494456
H  2.38884849632592821678 2.91154092291960520100 5.39069445501877808624
H  4.78095547610400206651 2.76433568385218553232 6.10742613021054925326
H  7.30300578474645334381 2.58299676995871774210 4.92594521074801861005
H  8.38148462452281250989 2.45094024380751962511 2.70155242724677346899
H  5.39851081720697756339 4.07881176402507161782 -0.54318286206778521041
H  3.89829559144037007812 3.43895722397129599557 -1.25289890100594769606
H  3.83031329541906062630 4.52529423248373863231 0.17050353750309488188
H  -1.06476056128366081133 -2.31794471007368274584 1.01032069403467095192
H  -2.04544437019221758689 -1.71678323276193411928 2.33811555903659096245
H  -3.98643909106068816683 -2.97911741827731768595 0.87688845340123922067
H  -3.07530889331207868409 -3.75221683321223942187 2.16694531787172905979
H  -1.45051491180443448137 -4.64056960670711138306 0.54597777883341436223
H  -3.10359678988222409401 -5.20201859987022796616 0.23115605996604177141
H  -3.28210007792410651817 -3.46994469652992876263 -1.47613330878294624071
H  -5.80080785413599464562 -2.84779527784358021947 -1.76316727141823581526
H  -7.79598324750163929053 -0.64844737153606246682 -2.61053656433144753990
H  -4.50331842912513469201 1.51137061068683054010 -4.89432476910948643933
H  -5.41502599966619069249 2.27483505448916512037 -0.34925346961449560412
H  -6.61359199395038821478 1.11958301278334038109 -0.98081357597994089925
H  -6.23821336210819676893 3.75743899863846042564 -1.88657690082033013823
H  -5.05766159945515880736 -0.59009114046779931329 -0.50872262707796844783
H  -6.14123719359345088264 -1.26627652355336750567 -4.05826520277069935361
H  -1.71462770767041927655 -2.98480414946517713659 -1.18049470144134049931
H  -2.00940816922980669545 -4.52007457081790242626 -1.80148721128524025303
98
-159.7240461083 converged=true
H  -0.22942099938964555239 -0.98112534241151838632 1.62136420244630996557
H  2.23953128295136494330 1.42988697475594772612 0.82585179936490615837
H  3.84147898795428588414 0.97627131524909627203 -0.87166071941262579514
H  -0.40824985500298716090 1.03810899115213417510 -1.56662178192677337130
C  1.10488101664245474964 -0.05838348359474127003 -2.54039001878517822774
N  -0.85162166697915508973 -0.23814617800734461106 1.30994784086968762971
N  0.01668514268000276246 0.10894553398983551629 -1.59954316938540563875
C  -1.59244557348205040270 -0.49315788893131951021 0.08599934558722471811
C  -0.52493212549059420358 -0.91359980826472353410 -0.93874587579387358538
N  1.84193523591946828333 0.65930494055513655383 1.35410403787421196320
C  2.06245398722360517851 -0.59704318554660995577 0.98811377405557754283
C  0.87472119004876436321 1.04577683342307725667 2.37292842471979037455
C  -0.45664075899834788430 1.02468377699445412077 1.60279541678323855791
C  2.93140154446697609458 -0.80417169548702482906 -0.25043110570507015611
N  3.04067630190072790697 0.38560507969668889050 -1.06204940893416677206
C  2.34077719796082295289 0.75935971820480996364 -2.15094221265564389256
O  2.67932907806728382027 1.73117865166239326413 -2.80537281896088286359
C  4.34257104705230023711 -1.31100728901306284868 0.13708359859689586702
C  4.31341670905313012696 -2.78186812918078407719 0.57247624350855819131
C  4.95204171593952136021 -0.44520151008685382443 1.23998652468411130201
C  4.02938662532443636621 -3.75254043967434069984 -0.57013860149467787686
O  1.56822207368792421178 -1.56526190544863030851 1.57225929966752864253
O  -1.02256723382644265641 2.02169597789108790309 1.19877451681787894344
O  -0.09546624012396087711 -2.06123718742207984178 -1.04148098261149746335
C  1.20735476025610655171 2.43431427746302020410 2.91773728064777060354
C  2.60567322411792812176 2.51212775539524413304 3.43983352544031717457
C  3.79489866614381909926 2.83895044139168195585 2.71491323954543029018
C  2.99745401799120791964 2.27961304883503945717 4.72869986236914918720
C  4.86337241482534654580 2.78597206609238945418 3.64303009890736140264
N  4.34678462747843941116 2.43903014015014685256 4.85158316364461761339
C  4.04508672775587196924 3.18522635930683861716 1.36994968814307416238
C  5.36187273176143275322 3.43783792773126695153 1.01927742405816368354
C  6.17311414237232458646 3.07638313683289599254 3.27356041237711936631
C  6.40130313787896376709 3.40148512360768728868 1.95908634666927339296
O  2.96044904930744179339 3.15750467657910771635 0.53272213388488287578
C  2.82212436075470796126 4.09232551364709795649 -0.52588280136774046003
Cl 5.83335937916252333935 3.77699046491056700248 -0.64109733097039356409
H  0.88256789011802594391 0.29385430219301045263 3.16821729886744885007
C  -2.81769150258882561388 -1.42000097055959839665 0.27976036813161797578
C  -2.54691634634801911119 -2.92573480461920532036 0.35946009810164142317
C  -1.91262847294560911493 -3.36714458693241303067 1.68895552362485523723
C  -0.89461483819153231334 -4.48639364482077862561 1.50159350150415460412
O  -3.72341469049796236490 -1.22985661614962316079 -0.81258818245902975086
N  0.33223615696516844986 -3.96665535825831705452 0.85619744710590950376
C  -4.57770726482677137170 -0.13749245409344024171 -0.72649744875663779808
C  -5.76525366649653570050 -0.35953556297878469517 -1.67767737485089707405
O  -3.95799344734661628920 1.09579225535358215637 -1.01149739878981992369
C  -5.29671973369861071035 -0.25182112863713435047 -3.14031968510883219281
C  -3.42071225276571544427 1.17876083106666529332 -2.32702457694703168656
C  -4.54032985044907455574 1.07372568679800606262 -3.36769268996404402827
O  -6.79846793235997459703 0.55771667554157322577 -1.41408148762868135506
O  -6.37851778064106245125 -0.36669387020421267964 -4.02975437310948780834
O  -3.96901202248337403589 1.11661912504542293334 -4.64887669889143406721
C  -2.65006188357712835213 2.49927183261437946271 -2.43661760884598432852
O  -1.51134731816399314752 2.53165517047199228884 -1.61078137092161322030
H  -2.00348099628713871567 0.47512499307683392358 -0.20832853553762431531
H  2.43497262105200684701 -1.58359476762852136034 -0.83716510373696861880
H  4.96517048747405365106 -1.22876297174924431488 -0.76083457470609894280
H  -3.31160133033439985084 -1.08740475023300531277 1.20628713407116361367
H  -6.18675563380912318934 -1.35503108743229505606 -1.50893803819975147462
H  -2.73061065067183283972 0.34069923936757096072 -2.49883715687650242998
H  -5.23884143250993083996 1.91879302408005392167 -3.24058439109274276646
H  1.34533172658715516334 -1.12241614400020450759 -2.60558215168325935096
H  0.79469480756635391128 0.30023033937755749800 -3.52571598432663702027
H  5.29057484143094480800 -3.02316072236238797544 0.99433011126954728987
H  3.57572827125832093387 -2.90130241909990083116 1.36586727791800144338
H  4.40307065843993772347 -0.56509892502643621626 2.17098213710267629040
H  5.98395412724782005398 -0.73862211999200988455 1.41436749912744930135
H  4.95093225443110007689 0.61058176304872358031 0.97944481350270118369
H  4.76025009656532116509 -3.62297620580488821673 -1.36564944618144923361
H  4.10508130381334357395 -4.77630046372250749442 -0.21404974462765696819
H  3.04003941009379241578 -3.60277702346234063313 -0.99343635212676906221
H  1.06596092310843482132 3.15984559071466053481 2.11670079119261700384
H  0.50101781918029786311 2.66612985849773531655 3.71581846050733988207
H  2.39528945037979257293 2.01892186060493905586 5.57690933085650453194
H  4.87183202450995800348 2.34331856130046833897 5.70462203297517778111
H  6.98119262330888368240 3.04854566091057366251 3.98579823459362891924
H  7.39988592175100468040 3.62441033587359484613 1.61944968707791625562
H  3.19917878588874105006 3.68394206817736380444 -1.46583014768404051864
H  1.75027978749908230682 4.26742152452220580017 -0.62583066416220445305
H  3.32272680622158755881 5.03320460808136260766 -0.29927265913309558654
H  -3.51130191655735091061 -3.41634301671516693588 0.22590343842867255386
H  -1.93800818731833590647 -3.20339680394609782610 -0.49745693052912132170
H  -2.69507452438769856684 -3.71692170667350252344 2.36143170243613287340
H  -1.42808451774560296599 -2.52518505405439785960 2.17940044844743630037
H  -0.63288849835508143027 -4.91620703679669457387 2.46867981613517750716
H  -1.32001105110188321490 -5.26983082477409414679 0.87370704691265255182
H  0.95887727891376883793 -4.72676249201854670190 0.58636539909582685581
H  -6.41630210468536432700 1.42591895549641201058 -1.22433837633131870071
H  -7.14885691417524071767 0.05939814646763636602 -3.62435708423120228616
H  -4.62448996209304308280 0.78763060707560916818 -5.28119908565236428899
H  -3.32379323564530393398 3.33046173079623919477 -2.20667062455139362243
H  -2.29825137159497172590 2.59891780268165595302 -3.46497307092286588315
H  -1.77278163329391036385 2.63729776165657581188 -0.67960649117874072367
H  -4.95462324644982476940 -0.01299967821373575194 0.30212125139681911268
H  -4.61440553510559237083 -1.07996277146752461817 -3.36150936495576146967
H  0.08806918559351167852 -3.39588285081844176716 0.01355373803831119717
H  0.84773055537461527997 -3.30088732663772788101 1.45843947137549534432
98
-159.7240379747 converged=true
H  -0.23012510492403287499 -0.99007430962367537486 1.63911821447220829029
H  2.21408956751821328623 1.42544919495457689251 0.84797076755097311462
H  3.83804867770355517820 0.98212216983075328880 -0.83774123008237677546
H  -0.40021199846668015221 1.04673580404447297276 -1.53217317049431089870
C  1.10630457029639273081 -0.04839654353727798619 -2.51613595442475679320
N  -0.85691637480659155202 -0.24661346307479542483 1.33831425637546264085
N  0.02045706078798098515 0.11582062266478897194 -1.57203675114904295462
C  -1.59277183346563067090 -0.48913157781011507019 0.10892886340304366866
C  -0.52234367388372771046 -0.90766171312795951298 -0.91368378164159325117
N  1.83005435196112409280 0.65077643591983858062 1.38002388279144017069
C  2.05859740243211675192 -0.60328153653680094415 1.01161724837547928324
C  0.87004777549160761119 1.02774839419357100212 2.40910592963488534579
C  -0.46684334863029869345 1.01444287196644022941 1.64815839753247228572
C  2.92696991043324405979 -0.80278313134473955337 -0.22846191434478252402
N  3.03815120016949835602 0.39166536708305110803 -1.03285105586942083100
C  2.34375657455342611968 0.76593835968512269385 -2.12490338846803927808
O  2.68634692262935192986 1.73626526326322982996 -2.77948812869187689145
C  4.33666293283222969990 -1.31643940423073901869 0.15531957636307303083
C  4.30117676297123807672 -2.79080688132366594445 0.57828279336518684239
C  4.94817028514692403007 -0.46102148158631783836 1.26551246365540270844
C  4.01712077427277858277 -3.75088636029526067972 -0.57338610288841596052
O  1.57158108428748888308 -1.57507872415656002829 1.59573883437791574913
O  -1.04000026461173900039 2.01428591297350267908 1.26257352341468798151
O  -0.09351227901813979893 -2.05554859452933325059 -1.01684795445558151528
C  1.21008384717150763166 2.40983301162412644203 2.96575002031322432217
C  2.62359291416097306637 2.48910588767934859433 3.44526247770504623347
C  3.78743762162427177742 2.83142186868768286345 2.68693118603119218690
C  3.05726280199216526867 2.24354047114402677110 4.71821139952431511944
C  4.88495495989238470713 2.77433883706403250358 3.58004090696342247568
N  4.40885815967401217819 2.41065405607297478241 4.80029934138159131152
C  3.99169218853944807179 3.19391787974754493007 1.33807281188938431704
C  5.29483033948930792434 3.45896274917718660191 0.94815724275442669899
C  6.18051185955705406627 3.07620242281734590506 3.17143800162519040597
C  6.36397001087510449935 3.41702736156601005746 1.85402958369864445665
O  2.87856692927880608579 3.16809403238488185295 0.53914014402149090799
C  2.70120486901303946681 4.10506113195866451093 -0.51114768674388910696
Cl 5.71328411913279143874 3.82451642475120134890 -0.72113016826649589675
H  0.88314902574840514760 0.26722669315208358309 3.19602668206912543525
C  -2.82296480918054637499 -1.41313300990540335889 0.28566921416408641576
C  -2.55516353692606568160 -2.91919814687442080725 0.36589938102257368868
C  -1.93582462092222229444 -3.36349469231104158951 1.70134075348431235142
C  -0.91717979468973087620 -4.48321428519373021970 1.52086886162444367976
O  -3.71315210814166807296 -1.21980382748956772687 -0.81889414697066098547
N  0.31714145284147771120 -3.96516346846874334631 0.88797240282940226308
C  -4.56478824758829215824 -0.12453631570447631915 -0.74695838194321884096
C  -5.73757324905972154738 -0.34305238796307030436 -1.71674892388970556922
O  -3.93650505150610641181 1.10567479632204346274 -1.02639714885536781352
C  -5.24060098182939171352 -0.25028273825870489544 -3.17075397382738000118
C  -3.37710389044029524186 1.18237084261796354667 -2.33307476397238211518
C  -4.47777248418353135406 1.07234562014411638486 -3.39378594953799161971
O  -6.76600076283725559989 0.58605641095244664918 -1.47863677915207913927
O  -6.30429113712275235315 -0.37259699293854731117 -4.08076079023438964555
O  -3.88307597849507768473 1.10667226012029118465 -4.66461924054885290758
C  -2.60624938645715875651 2.50334949489679337020 -2.43199337449083374807
O  -1.49262040842572241139 2.54512856005550824889 -1.57252182976987886498
H  -1.99839182811490934100 0.48311146325402004598 -0.18007543263665837241
H  2.42891820772308486553 -1.57729409232907480387 -0.82035817580640557622
H  4.96012783763653253288 -1.22943370883009395200 -0.74162959035993147872
H  -3.32850221894333930805 -1.08166435642702207787 1.20609406379738715032
H  -6.17183580324342528911 -1.33303522320818679248 -1.54855283967046908344
H  -2.68386277701349262870 0.34384732075354995651 -2.48887031676202363784
H  -5.17685732225102412940 1.91923016381258682017 -3.28499374880557537537
H  1.34525381976361324554 -1.11231309530363109417 -2.58806329031328319346
H  0.79431090722860808739 0.31623656145311029864 -3.49863201513160992917
H  5.27609131843787704241 -3.03904213387209098940 1.00120799204128774207
H  3.55992554731860222361 -2.91348514282534054587 1.36754117815871212294
H  4.95447012888339699543 0.59637271780632139517 1.01093546617198604132
H  4.39574883734353338838 -0.58301424534404566735 2.19433499149191435507
H  5.97772215740900936254 -0.76217258374561103196 1.44157523131764464530
H  4.08587161284101174630 -4.77818113707739122731 -0.22578260633558977499
H  3.03037671521083540327 -3.59283241029887623341 -0.99984792367298114257
H  4.75197059463412685432 -3.61842265113854200109 -1.36471787927234755600
H  1.03980295579492310054 3.14646652263955317608 2.18064458533604454971
H  0.52804946153591170166 2.62497848089461927046 3.78898871336810039168
H  2.48358842991129069588 1.96994469275051908852 5.58209639099639431947
H  4.96093465932224209070 2.30747812213526826142 5.63518961915712424116
H  7.01204289224545540549 3.04618042553823542562 3.85588661486826422831
H  7.34989774589463262799 3.64891734196366890330 1.48478580218973288396
H  3.07370065034089234857 3.71314544261779833079 -1.45983051873903835194
H  1.62373327048690607732 4.25298931203067187568 -0.59232860897567074510
H  3.18171470397814148967 5.05650093386671350970 -0.28377302493239875414
H  -3.51793420287837843574 -3.40958008438451809496 0.22044317602753121799
H  -1.93633234625760275449 -3.19548696713574909012 -0.48428125290582085816
H  -2.72572852681100652461 -3.71511134169543932870 2.36413728550464607991
H  -1.45761074708746352080 -2.52253594314252493902 2.19948391790140762581
H  -0.66560389855209045606 -4.91603015037572177448 2.48931929969736165376
H  -1.33955214769104169470 -5.26322687229333485703 0.88696772573155246988
H  0.83013117970512473320 -3.30480440350755211298 1.49787021882127269201
H  -6.37851009852459327476 1.45161810168434568524 -1.28719440421867425961
H  -7.08143342993633595484 0.06217064829163519712 -3.69808913967265695533
H  -4.52449680154361377760 0.76786776366226305868 -5.30618073995617134386
H  -3.28872199690510536030 3.33424840783420339818 -2.22798084395459428109
H  -2.22420829449905976816 2.59649001079117791591 -3.45006242717576849799
H  -1.78430823024598028681 2.64522224840276587443 -0.65017662870830328359
H  -4.95740034261665396542 0.00379655577655771403 0.27542271633195891667
H  -4.55524046487558376128 -1.08148740212080785028 -3.36926006533907074214
H  0.94493554903095711150 -4.72583609268218562960 0.62114622186718482233
H  0.08283266110504777791 -3.39150598999464891747 0.04447824862168988508
98
-159.7240313647 converged=true
H  -0.31157576706182893433 -1.13669069125015020916 1.57585803159114634653
H  2.21631264293900587248 1.19922681327369318183 0.78627419352527994079
H  3.76836657284342013696 0.72443089978157881870 -0.95183340151722883871
H  -0.47526713410805959681 0.98555423856795609794 -1.53202900568021660455
C  0.95474052690404409560 -0.14798203508421703400 -2.58338583154663625763
N  -0.91518323644116028603 -0.36172266277668890799 1.30991554155112899238
N  -0.09882831681733000861 0.03727828272781052305 -1.60686803893035157209
C  -1.69623022458007333135 -0.54144002785358968932 0.09734062997985169774
C  -0.67467179579921965349 -0.97898259835625700553 -0.96582202429587715731
N  1.80955375110688398976 0.42981288188999383637 1.30985543670699033925
C  1.98406637922854645062 -0.82481857885424036958 0.91277750133940716015
C  0.88637218439544029902 0.82268856177286264764 2.36629410363379610871
C  -0.46567096235626120881 0.87511659609481273758 1.63464589778893132355
C  2.79797738532642759068 -1.03303668744949650460 -0.36287976232406077282
N  2.93999137590256376384 0.17196404504667281432 -1.14083486262394462329
C  2.23410027522097198727 0.60476241108749118069 -2.20286691971396342282
O  2.59942484195911616141 1.58016206669469538859 -2.83732080867630553911
C  4.17350727124112541588 -1.68054619908344626822 -0.06668813301119259906
C  5.09379103602861782463 -0.81119363556824897188 0.80385505669695556108
C  4.85125669628535760580 -2.03820554165192735496 -1.39080769859901565155
C  4.86364135513531881116 -0.98889524825269314867 2.30088502461780164410
O  1.47464571943564193290 -1.79227633509605599471 1.48439969137619742767
O  -1.00515058984629734873 1.90538399667307389862 1.28204359808580292679
O  -0.30501879159282702103 -2.14284275537969071124 -1.11306895430203889319
C  1.28187563473709453810 2.18338667104568173727 2.93886354178033171181
C  2.69511063604095424395 2.20492935724926164553 3.42447102868851960267
C  3.87555420413704787563 2.49809114196609582947 2.67159522940991767115
C  3.11190708773613833316 1.94466546263745088119 4.70015228439558718776
C  4.96529897401284525671 2.39967528139803132348 3.57114483032646079508
N  4.46833424570730741721 2.05869506208472019537 4.78967267828336762392
C  4.10418483133711387012 2.84753058480892606852 1.32474113045319463744
C  5.41991707824198165611 3.04921881403399952504 0.93964009870880671471
C  6.27455454040095172985 2.64618306981104778330 3.16933637198093443033
C  6.48174963843585238976 2.96838642592940216147 1.85030097288507722197
O  3.00129146409440528132 2.87996328346631047523 0.51031973759149740211
C  2.86298914439280638433 3.87850689065801956801 -0.48905543169170756501
Cl 5.85056764630412029504 3.37639091182776951428 -0.73368364455614987207
H  0.88754123457622502436 0.04842568503862478002 3.14003149218159816058
C  -2.96209477273710941603 -1.41322787298253449428 0.28873783550744080983
C  -2.75734298632230068193 -2.93095062428586539127 0.34021353822326588778
C  -2.11736926439026218461 -3.42615645367620569317 1.64771405602477538643
C  -1.14647817163470966406 -4.57858215827037096091 1.41570726540392555215
O  -3.87006248378466866100 -1.17098547740777791937 -0.79090305912779379494
N  0.08507234349989950539 -4.09657445293893740512 0.75026733811852208689
C  -4.65165634336462918696 -0.01854324392210186800 -0.70816646774913838414
C  -5.83544218089451938170 -0.18822704119114014309 -1.68328001888668943309
O  -3.94228707085006524480 1.16394692908693908606 -0.95891761915185991239
C  -5.32367703401223035797 -0.09431750394471517807 -3.12755698309441676486
C  -3.41970344672006021369 1.26727768310243238403 -2.27649595914450175727
C  -4.54760740696878240641 1.22345669293082681683 -3.31127581617122501711
O  -6.80077930252675422196 0.82082551892960331497 -1.52502641384388137880
O  -6.36661312018491098996 -0.19787949065305576735 -4.06018493771334032516
O  -3.98482735310479041502 1.30361919020493388643 -4.59557111808341378634
C  -2.61480920617252099447 2.56939250480457248571 -2.34898695400851709181
O  -1.47562121484087738210 2.54356332263087159262 -1.52117777433684109312
H  -2.06714743782325971466 0.45440157721514506939 -0.15576629589537327458
H  2.22486478348610061673 -1.76193136305894126892 -0.94822101497452171426
H  3.97194141842508807727 -2.60783529104101452489 0.47874455280858285722
H  -3.43092289653894688684 -1.07231099970506194019 1.22563737761622237876
H  -6.27396385141542101138 -1.18348241212252069943 -1.52278413395822131982
H  -2.75245903926046020516 0.41620533776921686542 -2.47957970231776636538
H  -5.23509367724201446492 2.06686265738205499076 -3.13552984346729735066
H  1.14620578444947840424 -1.21868699914194134060 -2.68787222827031069272
H  0.63357893121708630524 0.25474992942802898721 -3.54795050315948801156
H  6.12696434871833162106 -1.08702772529050961658 0.58432165761822330019
H  4.99274929596176342272 0.24638629241508935852 0.55322560712027157859
H  5.10346766494301107286 -1.14201874993006158299 -1.95285250291706602432
H  5.76915335336003920474 -2.58937078826135991250 -1.20455218614890768869
H  4.20375752699843818760 -2.65630116238741287304 -2.00804607105458154948
H  3.86126229981122515156 -0.68854674575461938257 2.58872949737409419058
H  5.01422032081968360728 -2.02676065039046982008 2.58892118520705505347
H  5.56918503222141847431 -0.37312758500390053040 2.85246950940299415223
H  1.14102468181654992385 2.93423782142328137823 2.16116592349489922142
H  0.60523999623304480799 2.41577910357324654456 3.76227245664664833313
H  2.52303370372342028460 1.69442357935295451199 5.56070523246169745590
H  5.01142586720377991583 1.93371244217015436639 5.62735601751421476990
H  7.09890538828969219765 2.58506190480786113284 3.86092622515913985737
H  7.47938357917696183819 3.15329810943593580319 1.48595201189173953260
H  3.19588075874162624856 3.51148409631154390098 -1.46216563117186559850
H  1.79560118583598038455 4.09671098663472310619 -0.54441267241362334417
H  3.40549603828218439006 4.78627477082228569571 -0.22477650249721475850
H  -3.74442084568436639458 -3.37685585069880733755 0.21600648125636151553
H  -2.17742454527287199184 -3.21810372922595799849 -0.53348443030701886425
H  -2.90014747105601644606 -3.76403120652488487607 2.32580932915760829616
H  -1.59413223523429103956 -2.61438844974944295529 2.14885596424948133176
H  -0.88000640917742556368 -5.03611231353717592185 2.36874012867635030943
H  -1.61721496504889850065 -5.33297295261199533201 0.78452335716356980111
H  -0.15385368550967776224 -3.49505264392932302187 -0.07244364491156594921
H  -7.19887431363729834999 0.77644162681981987451 -0.64688641528907186995
H  -7.08766503484307985872 0.37813644790038142274 -3.76662241123975238821
H  -4.63075878660254147690 0.95467402214332663934 -5.22757658198576624642
H  -3.26869764229980486192 3.40725728975292163625 -2.08906041514345242049
H  -2.26019086445870609481 2.69392582206237607423 -3.37344487501415057906
H  -1.74057076534555466019 2.62389031677708706169 -0.58895869598955630231
H  -5.03005631011217069215 0.11931755076750065470 0.31927798750871561051
H  -4.64943019893319053892 -0.93438334759417807085 -3.32371628421538645171
H  0.64873509232891024556 -3.47376502957006616512 1.35550213240458483632
H  0.66733137561346933531 -4.87773081730448687665 0.44370446728836349104
98
-159.7240298796 converged=true
H  -0.27961598274071586268 -1.20043222293782081422 1.40099561315414300466
H  2.29100806815953594864 1.16649563780509524236 0.66063679045710521631
H  3.73181590839014765137 0.76121146948921503128 -0.98661779365769664008
H  -0.49655888064363107315 0.71622676249815053762 -1.90876909380607617805
C  1.09107443075676346922 -0.39538971340561945844 -2.73797510092763030087
N  -0.90411587181948060987 -0.46089583041068671321 1.08478226058106042018
N  -0.06113039345888748866 -0.20951922561972696757 -1.87915811507870333941
C  -1.64853919618472133379 -0.72406918808430154044 -0.14052109905215540153
C  -0.56557947429722132959 -1.18205144086636515510 -1.12775074130857122512
N  1.82071209212131379651 0.41344155699122137060 1.15745732984981364311
C  2.03901620791056314985 -0.85229352693859905532 0.81602392178450799953
C  0.83156543643490710149 0.83445324149084654231 2.13923116572128302337
C  -0.48552468979842156038 0.80266839161148895165 1.34426414751207845555
C  2.91179774501894694794 -1.07883782495215685415 -0.41970238729264952582
N  3.00966712353688370385 0.09794526373257876617 -1.24637836855269457104
C  2.25793341967020433358 0.49560097146277753977 -2.28866121507642228394
O  2.49094252661848436503 1.54792563233281366131 -2.86054924125491227827
C  4.30561382727172592411 -1.60747465711102455188 -0.00839084070941305271
C  5.09100971952960090761 -0.57429171768055664593 0.81010427415629748804
C  5.07288377610610652368 -2.05188141634858700613 -1.25174355369276124605
C  6.23146681714112737893 -1.20165699538321901763 1.60584940605936132840
O  1.53358758465159761286 -1.80742244346353730933 1.40600601609446318463
O  -1.02629622689943222902 1.79993849681862583267 0.90705585949630496145
O  -0.09376272000240681859 -2.32091526965555150497 -1.10792797463766135024
C  1.15702977011540308894 2.24337045617615871151 2.63295733776500062717
C  2.46775321577084483238 2.31422489828298116876 3.34797112629749715751
C  3.77260526469496459967 2.53103106498413676917 2.80147903182807977984
C  2.63464494219536149444 2.19944956685822257114 4.70062743814367589579
C  4.67269818235015765850 2.54143453405081087837 3.90105567650820406200
N  3.94942556190292615170 2.32979950377752809132 5.03290731574763405831
C  4.28283090446676073526 2.71757153569164255913 1.50467352859633418660
C  5.64856182999511435838 2.90854915391255230972 1.37001430001206392362
C  6.03772107575301220095 2.74940205555340622112 3.74282369113022372886
C  6.51435911319031113464 2.93639156449990501585 2.46669312041843946659
O  3.45078142667547860256 2.61337472966788064710 0.40270994257064801625
C  3.13771457292314304155 3.82272767581054795372 -0.27412634340348729367
Cl 6.35042428804241509965 3.09105724119307012643 -0.22374426029018146256
H  0.81421434255905489330 0.11539007732116079996 2.96428727808445158232
C  -2.91056519082359077544 -1.60849447014921831389 0.05999618564107939145
C  -2.79106033080844495586 -3.12454256425177101519 -0.17681162654281162849
C  -2.63606756632289851439 -3.98076504271518238909 1.08359155119180217142
C  -1.36263631521934014401 -3.72910656551119190638 1.88360046197996933159
O  -3.93189778211833473875 -1.18062117930623022843 -0.85224209300099451614
N  -0.15210554000116804918 -3.95906069144287275918 1.06507228881125604047
C  -4.59741634274654042969 0.00419857822732139230 -0.56777957313419491481
C  -5.96035344275432876771 -0.01427244612334177543 -1.28081238547850517762
O  -3.89142405932650436995 1.16199821742774989097 -0.95252727629279776433
C  -5.74386489363110097628 0.04452128572479296248 -2.80425084203848173914
C  -3.57760699226774203652 1.19919589929660408423 -2.34019411164170465511
C  -4.85909609439088896465 1.25296081317171048575 -3.17756556291473968301
O  -6.76594997757840932451 1.05262931127385983565 -0.84570847867459275626
O  -6.96815547088455478075 0.09213128642505835630 -3.49238921066255736392
O  -4.50809455896403399322 1.22220280327841446244 -4.53628009344744764775
C  -2.67052704360184778309 2.41214633753836560359 -2.57036660787159210173
O  -1.45068972062389200950 2.29612556128414357914 -1.87920038760130037048
H  -2.02459053441451386490 0.25124384536503285847 -0.45377778983783900735
H  2.41340857525913499160 -1.87488627008536412610 -0.98408223325065236065
H  4.12978674620560326503 -2.48034191160219830152 0.62842760695109467495
H  -3.26556501782550867574 -1.41468465009835875357 1.08446392347757969432
H  -6.49967640234869925564 -0.93243821153122818934 -1.02942434155113859973
H  -3.03600016167304520565 0.28450031782851031847 -2.62080684817940845477
H  -5.40425076577861585037 2.18589929469876764756 -2.95221661858369799347
H  1.36449960304950446144 -1.45192978594131361092 -2.73345710698255883742
H  0.83606415164864955614 -0.08787470980167959300 -3.75525287986669731310
H  5.50562720585434384191 0.18936441303823081661 0.15004635885257611161
H  4.42102646970871049348 -0.07846647852658934774 1.51509852643726361521
H  6.04362980673775762597 -2.45249779775739318310 -0.97582278433088076586
H  4.52860754231122886182 -2.82579226294876262315 -1.78757030641618586131
H  5.22971521064124722500 -1.21284587720377756703 -1.92580670007881060712
H  6.96812735069618138795 -1.65856829614547618412 0.95058336686139344174
H  6.73306591015727917693 -0.43677276978560175547 2.19404282107501691357
H  5.85291352525825470110 -1.96247322961553671838 2.28457275940379878065
H  1.15235365277018786401 2.91374572567171119530 1.77291757304615815727
H  0.35941898384819720436 2.56038838876945096246 3.30626743421574831316
H  1.88908736464273196987 2.03984663396665899526 5.45505492701975303049
H  4.32229836420997415303 2.30036559886416469567 5.96724205913275973501
H  6.70552342832473513567 2.76254840195723172513 4.58884167827249100924
H  7.56657478597849486590 3.09373653542521109827 2.29267216258103934123
H  2.47185980443263586537 4.44470440179292847205 0.33198729708194918420
H  4.03519320422684568683 4.39326599107514859099 -0.51530259765549490947
H  2.64073598167167356010 3.52618085485273091706 -1.19683774004336651586
H  -3.72816178826785726841 -3.41157383413706094544 -0.65621846812183304287
H  -2.00605267437744361203 -3.33171446207590138400 -0.89885206748750612338
H  -2.67511775325244460788 -5.02666658678724953546 0.77655238124345571382
H  -3.48782459209300110814 -3.80647763720007636934 1.74180623208255447310
H  -1.35142838306273116444 -2.70293611593534066628 2.24618786875293974248
H  -1.34260831488334742012 -4.39590599745416010791 2.74664389869583880355
H  -0.19975816404898094625 -3.40352719913470158630 0.17215204723598873104
H  -6.21461948838890343438 1.83970561550339195556 -0.73201065620464966788
H  -7.58025588789157733771 0.64330484914067354030 -2.98192067484450040737
H  -5.29637451411625814757 0.98365010055931711985 -5.04555722829346819935
H  -3.20083289151624583724 3.32269275860585766580 -2.27367961785777339401
H  -2.43355211511046709560 2.46652895061798549392 -3.63409483483452344643
H  -1.60392055315482151556 2.40889077231979165106 -0.92316100103398424093
H  -4.74914042710276262937 0.12860614166890380061 0.51659377369428394200
H  -5.23404074943838182321 -0.86915084980839640849 -3.12832880761701792593
H  0.68956397345007103272 -3.60585961819137246209 1.54133316046165358415
H  -0.04142888572548719672 -4.94871334979981991609 0.83448132270154062873
98
-159.7240196089 converged=true
H  -0.28368030471014210603 -1.04489031870865911600 1.55451626146372201553
H  2.19283573403579001848 1.36298931286794999806 0.78461511246000681385
H  3.77438396136565934569 0.93771179850326291660 -0.96569390934981425012
H  -0.46792215462674552340 1.04101488818030585293 -1.56195586678244424661
C  1.00020873619696115675 -0.07097904245234150367 -2.58555908341063078737
N  -0.90701407346431550671 -0.28884654624830258252 1.27840792287089044521
N  -0.06857531828024426845 0.10198858958547299403 -1.62350076657160014015
C  -1.67489209612467715438 -0.50236329589089467884 0.06354223190130524335
C  -0.63425556517597625472 -0.92397612865721445718 -0.98792986900094192926
N  1.79846792411381728449 0.58115123873665308629 1.29882586295093283013
C  2.00435876196574103147 -0.66667144665588817798 0.89742270419697534045
C  0.85082830296946876381 0.94818020659734048028 2.34299703912935486372
C  -0.49405071277425066656 0.96189359717069888855 1.59663957743774886922
C  2.87526284957165101375 -0.84830745244798910765 -0.34483327177200745473
N  2.96766134262794967213 0.35127042833370597519 -1.14395795546076328719
C  2.24659935356108730886 0.73794907105841223149 -2.21485479777326066397
O  2.57521739798481075212 1.71562611812835519309 -2.86555733300529658081
C  4.29310784594036043416 -1.34023007446628272810 0.04302024714391013832
C  4.24089497474849519421 -2.81209213664831292334 0.47344463862726227088
C  4.90400156601145198465 -0.45480952896331644508 1.12758515189792429823
C  5.62244353438252897348 -3.42975370801030798873 0.66501146938405530928
O  1.50397260069298521756 -1.64619365362450853496 1.45600550157579311517
O  -1.05722177487188551126 1.97459944406487242219 1.22981096332928951931
O  -0.24288419284412371413 -2.08031792463636078239 -1.13132944606492258366
C  1.20329561524075479007 2.31822188707498355598 2.92117569022854040028
C  2.61951911268549819667 2.38953953606806646093 3.39343953519218510806
C  3.77559111837006655676 2.76231146384766645951 2.63750111892875782615
C  3.06215313304243519354 2.12318011315048638110 4.65905869124196669873
C  4.87742926761094608423 2.70277933749982235412 3.52484947086131894523
N  4.41196763455802987153 2.30479026427305111469 4.73857758667980100142
C  3.96829773276052089059 3.15383316675884284308 1.29493537508785427903
C  5.26411110810854943054 3.45581364464541129777 0.90798865456842992039
C  6.16588142093895186235 3.03728213425258974922 3.11885876426357677715
C  6.33689045886897339699 3.41464455624329721317 1.80978743281087406380
O  2.85317832006464078276 3.11319274530940637291 0.49994954819393516710
C  2.65312665782483581012 4.04632260254603970395 -0.54939187364061925489
Cl 5.67073825210814419506 3.87222330742306031226 -0.75208070548986061254
H  0.86286065529849531597 0.17365855918332612218 3.11614699818242746332
C  -2.91688930214965136400 -1.40670392311127279150 0.25748611868775889144
C  -2.67605735355963414435 -2.91852714165779225652 0.31660564603453644761
C  -2.02074130780483685044 -3.38832290844989181267 1.62628696710280706839
C  -1.02224995468210999583 -4.51853794745790615650 1.40198828545362630393
O  -3.82722511312773150394 -1.18628433023185198003 -0.82564970394189618474
N  0.19746214747957355207 -4.01103050242416081517 0.73348323238815515968
C  -4.65417110557338009613 -0.07438435622008797432 -0.72714467527712678407
C  -5.84670826871090643095 -0.25532788218526103474 -1.68099620897374846251
O  -4.00581077892463266465 1.14670176976728144247 -1.00287213738263436547
C  -5.36803839218672873557 -0.15978634548275910676 -3.14083929609790235560
C  -3.46133029400831304656 1.22624110687153264898 -2.31581307505647426837
C  -4.57554041084903584391 1.14488500786379510110 -3.36419298825770107797
O  -6.84683731741214618438 0.69762658004650912602 -1.41811111917077692368
O  -6.44560460014149505525 -0.24684600089765862396 -4.03846045434303668742
O  -3.99352097834136099408 1.16958281751712300789 -4.64117147959188791617
C  -2.67243485151499005070 2.53687599296449617370 -2.41454340912149767462
O  -1.54259076799233429966 2.55488170436518124973 -1.57611162203172017193
H  -2.06996289871884675549 0.48077303178605979017 -0.20239610392709617148
H  2.39235996960784058629 -1.63290916324530654968 -0.93858916625736665829
H  4.90843607340672694050 -1.26820994325231639621 -0.86082820726046094251
H  -3.39641299052759082500 -1.07557523070147853517 1.19193639370057624660
H  -6.30381917812935821388 -1.23564959307411026401 -1.51690021401486929697
H  -2.78396194198809121545 0.37827990538562095146 -2.48850966482532465207
H  -5.25204893878857337342 2.00824222031810117883 -3.24429686765662950165
H  1.23058453729088568274 -1.13686299408559943203 -2.65683967143306354330
H  0.67497395121928160933 0.29237978045989965192 -3.56447257472295708780
H  3.67878009186337529002 -2.89104518485588135590 1.40401142109001253466
H  3.71706839292153734533 -3.37920106529953345742 -0.29826006211357952713
H  4.37798547102550461574 -0.58176503168748749939 2.07078027239489115274
H  5.94754208484317725691 -0.71343084382948429578 1.27901606198474504517
H  4.86884432893303031875 0.59841349023278878061 0.85891711481449883880
H  6.14817819925812791837 -2.97635394622158910849 1.50036086757767783695
H  5.52988605065450400389 -4.49427055091644245266 0.86568268632194989021
H  6.22730688205421056836 -3.30494218553656127213 -0.23083661112525094561
H  1.03130929302848928231 3.06885080876381755033 2.14993969805096662995
H  0.52605157389857226669 2.52174017838846875605 3.75154431598743132170
H  2.49564757851208218753 1.82550851050252282981 5.51962113857604563805
H  4.96882261493505161809 2.19191627890244067345 5.56896301417338790429
H  7.00087909491927540273 3.00496792676984547654 3.79925737733247315120
H  7.31635202975285814375 3.67628025418568338267 1.44311968355680830811
H  3.10420202697163016836 5.01125998440439524018 -0.31919847363041398136
H  3.03987766642603984835 3.66819850840721972673 -1.49794221997317356099
H  1.57193356463574263060 4.16162113642999109686 -0.63402894458500003161
H  -3.65344246988873688764 -3.38766084402120570829 0.19995758516160866414
H  -2.09276588137187369298 -3.19889516213556968083 -0.55707431364014314834
H  -2.79426109588368110082 -3.73915123845577523909 2.30840581143751499837
H  -1.51650739054309036113 -2.56049004280104330888 2.12074569544945346067
H  -0.74509842723857366842 -4.96351958250823699359 2.35788212041699729582
H  -1.47368140964505323076 -5.28808544767913613072 0.77528312347751093814
H  0.74148803029460963465 -3.36535627194741859824 1.33186351780576428538
H  -6.43204108255674000816 1.54944380779200985288 -1.22242139404730365548
H  -7.20444563932787307436 0.21319897689865519030 -3.64847715526376914497
H  -4.64922906561784188284 0.84692665698054725443 -5.27664294518996612737
H  -3.33951502312050152455 3.37489614964440232114 -2.18956461625082265954
H  -2.30834065153704237616 2.63527995749021215488 -3.43871467385274875994
H  -1.81433469924450796462 2.65045330273753165784 -0.64708865283714522842
H  -5.02775752493479277661 0.05065254144916984946 0.30291740045369724976
H  -4.70668709420400421806 -1.00588889617761823025 -3.35643296277479841194
H  0.80174959776171383918 -4.77883994158027558541 0.43589411452320248053
H  -0.05634023956799344424 -3.42409180983047845004 -0.09548611385695363052
98
-159.7240089104 converged=true
H  -0.18193132939522110858 -0.30286372646644532658 1.68148077171868659541
H  2.99827124322589710914 1.38760145043906857332 0.75616596071806874146
H  4.38229966306090545913 0.55019739715226878563 -0.81447756801125936743
H  0.39414172080281256738 1.30346874439673809931 -1.30605281955261731675
C  1.51060967864940121075 -0.05604000384937958545 -2.46537316021012298251
N  -0.57325583562055482112 0.48100273049232922240 1.16281395666139042433
N  0.47940790790918230702 0.31880797982502578902 -1.51838448386983304594
C  -1.36464819733379805200 0.10621917120757372321 0.00673146721564521489
C  -0.41393546411456511036 -0.54482400615609827277 -1.02031005872037638937
N  2.32628743048558517259 0.80966771707577034345 1.25497081045777791886
C  2.24090838856698182369 -0.49640152784648167161 0.98837516226063959479
C  1.37830738208722758387 1.53769542730962194277 2.08767035770443820653
C  0.13809163009461722371 1.62646549861170086615 1.18147296020084224821
C  3.14165965647793576920 -1.00068580958608133180 -0.14639153433172638619
N  3.53064964461493202563 0.05314834503467769089 -1.05001312789228107292
C  2.85516298649549105093 0.57054737402662414336 -2.08942700522715529843
O  3.29552374719197205266 1.52086347745655436903 -2.71891182277806642276
C  4.36715439248322567778 -1.74963076119041027745 0.42401708033728457981
C  5.29997862754404014396 -0.81556494999165107807 1.20504398027002812555
C  5.09961611406399306645 -2.46994482759880407130 -0.70637627601496510987
C  6.23362021966477897195 -1.56944440492491654737 2.14687139832900086844
O  1.47860361206116808219 -1.26378852011403775002 1.56459867349038672657
O  -0.09225713949149011439 2.58361555018634403424 0.46109253805574823559
O  -0.42414677848693499440 -1.73035523169899785323 -1.31365314816985168100
C  1.93685634061831968289 2.91917597052224131460 2.42602956592929386304
C  3.16645029149665857560 2.85372888314553918576 3.27324003509683736368
C  4.53262156857190046111 2.72880759993408350539 2.86627866420639199063
C  3.18020021688975829122 2.91665163531093707405 4.63942173208793917638
C  5.30940818302403894080 2.72955933084829149848 4.05658364556237227561
N  4.45663737158011663553 2.84054682414670578439 5.10979394218870019984
C  5.18937651186167769879 2.61777561554018145529 1.62869191900012610930
C  6.57090272651117324187 2.51310340384338681829 1.63915977618852504172
C  6.69614474802017767274 2.63828721734146309785 4.04125388300574961420
C  7.31832818734441481467 2.53171046557065526628 2.81963258823877138681
O  4.46426959404850265400 2.52793087109800307388 0.45234875533039553552
C  4.47776209315705475689 3.67741626662116338764 -0.38347631331518128306
Cl 7.43633262915917914171 2.31376547806013865838 0.13316142686055473798
H  1.16586979875496332681 0.95700322208055488282 2.99038506353442157248
C  -2.52624684208992045242 -0.83358409453126358635 0.38231643664405323690
C  -2.05637712991903098825 -2.04012203188733609593 1.22131602904894376316
C  -2.97485173175348815988 -3.26614087053029544805 1.09893226806293853315
C  -2.43794269791050277618 -4.31730193429463771082 0.13262794589421300628
O  -3.12260066736761476847 -1.28713361209180154887 -0.82459263717301101160
N  -2.33678687330285095314 -3.78989090409317164188 -1.24313744072249510175
C  -4.25533945173051364463 -0.63622937786637290269 -1.27319359171506651940
C  -4.70801431711476592312 -1.40934132043275561763 -2.52634882050094455863
O  -3.94364982065532077016 0.70043069730033202802 -1.60444181113408923522
C  -5.97873867897129596116 -0.75593107503224354904 -3.07536372914181388438
C  -5.01580556311057002006 1.43771649993602945727 -2.15948797348342402813
C  -5.70049767327589229637 0.73595295610221778126 -3.35200702689046670102
O  -4.88726549507033158903 -2.76761771596334327228 -2.23218008193608730139
O  -7.00094743580105038916 -0.98353333302025547358 -2.13328993852529391617
O  -4.91533517668826025471 0.75733479283718319053 -4.51937309923362917630
C  -6.05337456483961489084 1.84188370873025375474 -1.08608758242087310997
O  -6.92484522595410734169 2.84193618178975482280 -1.54809394396228783286
H  -1.77848025919803398587 1.01566171308956243458 -0.44114471201807203826
H  2.53657598955314211864 -1.73592061916699735846 -0.68886824523416956279
H  3.96966847294826052917 -2.49519946418911731101 1.12085352841920360412
H  -3.26650602333181927506 -0.25872231066133072330 0.95277691482085269392
H  -3.91252976584826450690 -1.33302578277551475594 -3.27244969373142913227
H  -4.53204089894730799415 2.35136989639655924478 -2.52879158355845712336
H  -6.65991602852083008912 1.25160031092334511627 -3.51817916485868442678
H  1.56333955463759011195 -1.14613443606238130101 -2.49244961848995139064
H  1.25608632959625321490 0.31680438173888464393 -3.46334249693412354887
H  5.90549265653325772263 -0.22747489173385609940 0.51318044245923288837
H  4.70525583126023505542 -0.12368061233797965348 1.80412467540107845920
H  4.44171314260956240361 -3.18015973333166046544 -1.20107712231740748621
H  5.45813145093126372842 -1.75689279766900874336 -1.44516172562097966470
H  5.95315125053480542761 -3.01655115812788787721 -0.31674039603039261248
H  5.66267602538376202403 -2.15604084460148559543 2.86303452526054869054
H  6.89327357568253340503 -2.23819305279285618582 1.60031513072630859895
H  6.84987138323747846158 -0.86152026896508726583 2.69622139269946003992
H  2.13618197157367317729 3.44258832887702981296 1.49009142088683188554
H  1.16245135732088633596 3.47357426410730329991 2.95841324106286407414
H  2.35006376648056569678 3.02081309418612597995 5.31062990884696350946
H  4.72674124743918699920 2.87633791451056364252 6.07857080709553798670
H  7.26905306134466311363 2.64766531430465290597 4.95433674665056233977
H  8.39135466360530024588 2.44924715272265469679 2.75587729025090055757
H  5.49529283884275177030 4.01059280444931953724 -0.59249143674215742905
H  4.00059769722599600783 3.37246825594816002081 -1.31404486329391367860
H  3.91995667828460270243 4.49855352551572096331 0.07750196385010743594
H  -1.04199602852032047196 -2.31660307380104013575 0.93619770234289712008
H  -2.02547924757327324485 -1.71203247452860329858 2.25945091187419055956
H  -3.96956901578310228373 -2.95303066805581249099 0.78489406431498365269
H  -3.07091014626920522090 -3.73838318693228366385 2.07614337434098139568
H  -1.44699850929834195057 -4.63507911454412813157 0.45996959816669846788
H  -3.10276545027913774888 -5.18201019130151507852 0.13503485357099853648
H  -1.99355865434161239058 -4.50255694332937128621 -1.88898076534367520551
H  -5.75804427705686894257 -2.87214170550530134562 -1.81960374395939328274
H  -7.85733905569387935941 -0.75300044036530100477 -2.51280198209870508919
H  -4.76858215773856741748 1.66616728112054857114 -4.81002930647475412940
H  -5.51359991181382280701 2.16200288012441799168 -0.18605077076540962877
H  -6.68684653241090565245 0.98968883946381824845 -0.83439678118406968022
H  -6.45814636533892461046 3.68538631741082767235 -1.60098285453696820291
H  -5.05073843143140166490 -0.65280162561139354338 -0.50293483455198673138
H  -6.22565069196496345683 -1.22304394086822254550 -4.03932395239627428651
H  -3.25742515162999257683 -3.44048341560596560029 -1.56976921257725576808
H  -1.68636056589798388750 -2.97261913337426264548 -1.26152647193559763750
98
-159.7240070279 converged=true
H  -0.25340664308833182883 -0.99345642136835987657 1.35814130058350945873
H  2.53867088575580002185 1.27977783336893047306 0.95759894921913135679
H  1.98056122543056334351 0.40220328093117541091 -1.23702443755991264851
H  -0.65428062203544545827 0.66748797314987073914 -2.19864688162189958476
C  0.71449269924043434798 -0.76366752401288029439 -3.02758184781765748994
N  -0.80754595625654268520 -0.21149569465345299801 1.01824772447381817209
N  -0.30404726686532479452 -0.28862578719378950698 -2.10429296516691266561
C  -1.68005378097969648721 -0.46203131684248333055 -0.11478888950477604547
C  -0.78650667650380789997 -1.11501971192830717783 -1.17686452242411099256
N  1.97644279353893992379 0.53977410480248244617 1.36440941108433988482
C  2.18685670674563992222 -0.73851321035661210423 1.05335252381504629327
C  0.88393477829267963486 0.98446158444253117903 2.21836755927697870661
C  -0.34072809711795026821 1.02709435119799175062 1.28368992680785543037
C  3.12775038497794310999 -0.97678304133946824983 -0.12867778925328288153
N  2.33733129664314320806 -0.54188757859450908949 -1.26971008210526425941
C  1.87590610339357066749 -1.37476982670015712706 -2.22760716308184658629
O  2.30974379346704239424 -2.49068343597010821711 -2.41855946621057338319
C  4.48984561635031376170 -0.27898653532852502046 -0.02371248986085543187
C  5.36228271066440598247 -0.55422995912766714888 -1.25852036400350919543
C  5.17473462909674175592 -0.69913141703561143547 1.27616324384014490079
C  5.66116612715329114991 -2.02349766620595694633 -1.53996727551217627017
O  1.54445213765719602250 -1.65860956358406075317 1.56094199797333321733
O  -0.78278787819701822759 2.04369523086545346047 0.78445216470541156983
O  -0.41718668421299354154 -2.28382694362240235009 -1.09582380810828428075
C  1.20360140012469951643 2.35077636065099371265 2.82387627748265668259
C  2.44853355941353001413 2.29792225505270630848 3.64985088341180663463
C  3.79946089568264699921 2.46270265901810025966 3.21174902255753780267
C  2.51346371051786876549 2.03087549495259755972 4.98948362902156361542
C  4.62326211119797747529 2.28003245095381901208 4.35358741208235855424
N  3.80973796109569340373 2.01947419565421215637 5.41201951643227285871
C  4.39797971683537891607 2.75572868517937763500 1.97625763526670250592
C  5.77936493841169784957 2.82984185304292301666 1.92926463940465908742
C  6.00841209831707345757 2.37697946529332959642 4.28749308411560114962
C  6.57553374290564640603 2.64953496809907518283 3.06431746220399903180
O  3.61388899610648683947 2.91559186956786620115 0.84338666319009913952
C  3.43353145728204722786 4.26695858519277493315 0.44328515842060134400
Cl 6.57978640940653836111 3.13801956129568715426 0.40693606653721181576
H  0.73104134684050858795 0.23935988668533600410 3.00582412581364533111
C  -2.96891540650595509021 -1.22918962739638715220 0.28166426868602234546
C  -2.82313982375782934753 -2.73723374218343318276 0.51820345870437434233
C  -2.15017193213592650025 -3.09903259699537159122 1.85362476024167910360
C  -1.22716013834753301381 -4.30776428213583972848 1.73143697291481801770
O  -3.95237405376446204741 -1.07752196308533187974 -0.74455124063770006249
N  0.01226006531153206458 -3.95648650720837791184 1.00134593565596063947
C  -4.67154849755758849739 0.11825475607405697143 -0.74893532259010620056
C  -5.95631574950090669773 -0.11291699092821935735 -1.57192991312204100041
O  -3.93661005610466485649 1.21160252913585742007 -1.22525445465768401121
C  -5.60539212746605386428 -0.22260111588848455200 -3.06253024641841786746
C  -3.55538121193813339005 1.10587198647939155549 -2.59065815641169905348
C  -4.79321516360876387353 1.01547082275517608352 -3.48718198737188878056
O  -6.86301878404146581403 0.95381700539921254745 -1.44516943845618284215
O  -6.75233620698703607133 -0.37028216288519311128 -3.85691800008077079198
O  -4.37874065797628375662 0.91594710271559287573 -4.82490633181731354284
C  -2.68693263098625889640 2.32279533409964455970 -2.92322661590349497374
O  -1.46359127261160137934 2.31404488174406086642 -2.22257549139192622789
H  -2.00587083623390238785 0.52128567412071158405 -0.46184076558720271732
H  3.27181109428530936256 -2.05442728895659332267 -0.24410014602702062581
H  4.33675105217762002496 0.80401613531707882832 0.00546056489724031091
H  -3.34409268674446735758 -0.74913211340201057986 1.19973889045237069872
H  -6.40879241402568933239 -1.05844731056444540940 -1.24091593377091657935
H  -2.96876620682443670418 0.18739704511989357938 -2.74024537570205373171
H  -5.41413189183678333904 1.91379312079177554828 -3.33873505991376662294
H  0.31645591740624912092 -1.54459804539304079718 -3.68216906491840711979
H  1.06189883158967912635 0.07363984255663397205 -3.63060169897793727500
H  4.87081645995803214078 -0.12740830032927916160 -2.13582584572931155620
H  6.30439332789958317704 -0.01805970740297584143 -1.12162178140030821538
H  5.28609452715674521528 -1.77860587305199491226 1.32755943647562757448
H  6.16050108012961228354 -0.24646304034792695936 1.34170443621350954366
H  4.59712144592830540546 -0.36989961382396119305 2.13690791691579473621
H  6.11318711675900505753 -2.50797193571752163876 -0.67899711770618409457
H  4.75820886888211180832 -2.55877121310337507509 -1.82144955175569966954
H  6.36046632024784575066 -2.09719838953508119772 -2.37039466276659682720
H  1.30313470645415008242 3.07322112341892061949 2.01410070093132320679
H  0.36053995427097096371 2.65531908442859521102 3.44508827720231680658
H  1.70938093588125239464 1.85469257565987111214 5.67698980959569787785
H  4.11474040882697966737 1.86431495007781422579 6.35854457608575707184
H  6.62339060386635747335 2.24284225889400445908 5.16245665479182314073
H  7.64614657771592654001 2.72648203287724344435 2.96382819102984296222
H  2.81823403656642135218 4.23866440405387301382 -0.45304690799220531661
H  2.92619551655255438760 4.83841374527475309719 1.22671622812633862587
H  4.38787046012378745274 4.74557066090490842214 0.21463068186517209046
H  -3.83280181252531981784 -3.14766883817546672120 0.48732365135457544891
H  -2.29181208684341219950 -3.16304170579590371304 -0.32966183995746289881
H  -2.91896185669263275031 -3.32600532115481728468 2.59157964303381449511
H  -1.58259732156058907648 -2.25480008600152670439 2.23989395507496746873
H  -0.96171826857085240814 -4.67211562556959503212 2.72422802023191934495
H  -1.73979518645361430629 -5.10527073287619526099 1.19285548608747071775
H  0.61813868864600807207 -3.30690939648249004890 1.53088810575821421267
H  -7.17252283632162335181 1.02996026918954330931 -0.53424583926695512481
H  -7.41281834484136670227 0.26720655335769188943 -3.54736958726393947217
H  -5.11724662261679785757 0.55782434922824519763 -5.33901652855975505929
H  -3.25382006413298885406 3.23388521138110540676 -2.71239695435360506082
H  -2.44596255842923326895 2.28665717708490268123 -3.98685811746490426088
H  -1.61498862730833314671 2.55367068246241046836 -1.29324867966568812783
H  -4.93889117429813939708 0.41215828437931312234 0.28081799117015221467
H  -4.99846381155380559136 -1.11914259848637565042 -3.22628168189919062314
H  0.55397899532859073979 -4.79071034310968180137 0.76687461462433592629
H  -0.21193930549158646048 -3.44135131307018715674 0.11598927368293940332
98
-159.7239856658 converged=true
H  -0.78262421281960237174 0.23626161226729933129 -0.23892849600385906994
H  2.68462857349710892763 1.48228665484743382663 -0.16266320341176143671
H  4.41500773942053026389 0.22053412970635200008 -0.65993817565178158890
H  1.09194491461012743727 0.69372616314602342236 -3.25407569673581953396
C  2.49847685671655916906 -0.88581045480416398252 -3.20329904970406076359
N  -0.77486270091878228783 0.73309446414455026186 -1.12664435947175056718
N  1.19417765548606169546 -0.28390063219860728339 -3.01022704729567447401
C  -1.09781700836239615171 -0.10280334727844964160 -2.27199503901070487544
C  0.15831879830264417031 -0.95737163408299741363 -2.51212573686662876682
N  1.78698662278090680822 1.11319083851312283784 0.14395826878694281681
C  1.62983329084385286656 -0.20550726125157056656 0.26771562737816662070
C  0.70547884979133246297 2.09024001032724360272 0.16201725427974750238
C  0.01641563096185211235 1.81852944482878542409 -1.18897963258890349003
C  2.81793267602223362900 -1.05309704951212101953 -0.20493533396664781465
N  3.68328690868664843094 -0.32624841286587846767 -1.10131927628216286230
C  3.59878834042978290597 -0.14956972012544131334 -2.43080779709875516303
O  4.38818282101816148355 0.57106897244374399403 -3.02151811086488208957
C  3.60124341057615549033 -1.62501151085846373689 0.99870036316285959455
C  4.26554509070145826399 -0.51874113095508023186 1.82856918085770026039
C  4.61578771683300637108 -2.65471800333085461432 0.50561936542133811834
C  4.64375607694494973998 -0.98571241135846299208 3.23093742658508675802
O  0.60303686670809186765 -0.74386029724885338599 0.67780876185295613201
O  0.28170209752915464918 2.41801489812943071200 -2.21655217005938132147
O  0.23335741261155207305 -2.13809097251508140047 -2.18907527974811655369
C  1.27973389348291832768 3.50241219412649362752 0.24973301308248879726
C  1.99387897421210169568 3.74851077353767081490 1.53997615321418956924
C  3.35818660017987236088 3.47810143126165405292 1.87586244514773059500
C  1.42856835513862434617 4.29981182457127530938 2.65684247478033874756
C  3.53409347106113758130 3.90199501786283464710 3.22092527630064129340
N  2.34390587166828590071 4.38963887062108337744 3.66183959280579074402
C  4.45489725917226309093 2.93154596381294973995 1.18844146216582413622
C  5.65753608391646700682 2.82949263186272625958 1.86844229508187509303
C  4.75382484207403965826 3.80085692657917695314 3.87950548629584623939
C  5.81313573022196017348 3.26077212786004944078 3.18849412575063384523
O  4.30871876141967025120 2.44818208566780226576 -0.10144506677252936033
C  4.85615052327855689640 3.26232140271750958860 -1.13076177810500055898
Cl 7.04365803062630391196 2.11707809299766758215 1.07648754175997662941
H  0.03176371687671347699 1.88241380727262952455 0.99904299349531533458
C  -2.32477210297285674656 -0.94793433094469614630 -1.90158532124396439933
C  -2.76740048951540185129 -1.92616683976287594859 -3.00195244462889920811
C  -3.38152309352242630425 -3.22612638728710221514 -2.45155524325739282432
C  -2.38223141521090342465 -4.35173635987604079389 -2.20186208577465603042
O  -3.33659940464692761353 0.01178819070816336523 -1.55699937624021611526
N  -1.41355738752508464096 -4.02618361775779920464 -1.12993562412351433721
C  -4.45839515512223627525 -0.51439525895951276890 -0.90906985659528027899
C  -5.31656069733320180148 0.63653132453828353832 -0.35798322209529492843
O  -4.11627605986917810554 -1.40966884374593415252 0.11335226537149700743
C  -4.67727205055243633325 1.26577975325752190017 0.89656938189395685157
C  -3.36493600137612780543 -0.81049429918636939352 1.16422670287409668610
C  -4.25418343426812128882 0.18137459420842549918 1.91524321860631463466
O  -6.61674994770157720581 0.18460763250792172618 -0.06516724800530339368
O  -5.55107070260355239810 2.19235886086776554649 1.49100876122312198113
O  -3.52524389277175931312 0.74562817742495746121 2.97355275631266513514
C  -2.78296973361755606291 -1.94825258874051510105 2.00526862035088537795
O  -1.75747646443450733500 -2.61599795471815577130 1.30594661684405077828
H  -1.31014282712938689990 0.54239748616783056701 -3.12784487771328301164
H  2.37366769981404690526 -1.90031303491275704864 -0.73984288442511314532
H  2.86536727814130065539 -2.12853358977292828058 1.63350503378713773905
H  -2.06490405667983356608 -1.51233725238844640693 -0.99957452352101461290
H  -5.42476500231673064434 1.40581236737278114646 -1.12819519195342410356
H  -2.53368683529601401716 -0.22447070063625026992 0.74813214330151533993
H  -5.14690813318132533993 -0.33600362122955862443 2.30331487749536423237
H  2.43516805467633723481 -1.93255759180135111563 -2.90004962927215759194
H  2.77123722052844811969 -0.82901518138979579664 -4.26099147842168779476
H  5.16678248818109775442 -0.16241663063002512168 1.32697256713812228313
H  3.58116678906143492966 0.32627904755519487878 1.92759244786932981697
H  5.33337044277209137988 -2.19265628049300254077 -0.16838860349853351783
H  5.16025652493509134899 -3.08083694210449543505 1.34279790385851449663
H  4.11927428567558706618 -3.46548370961685048286 -0.02117252118228384050
H  3.76562878649237342543 -1.33459932950971427168 3.76955901017928685093
H  5.37223384637200052083 -1.79146496039853309057 3.19758115593659253406
H  5.08147998854202587182 -0.16023017333181036048 3.78732220340950442861
H  1.94582201774183349841 3.65282022164543684895 -0.60078455709282740926
H  0.45321192839911395023 4.20850133182631935824 0.15517442779935805564
H  0.42228805709551153758 4.64430411613252047687 2.79455698360747106790
H  2.17328018717581361585 4.77410456008189321153 4.57602538706394490475
H  4.87000878574363760265 4.13265866317973618038 4.89859902554299875277
H  6.77776917564319969500 3.15537085464852484762 3.65804955620801042215
H  4.29466515904987744534 4.19673380816244367963 -1.22657330792938656927
H  5.90489212539185270856 3.49524981514321719800 -0.94096839804320475675
H  4.77600717310955769079 2.67748928306173850089 -2.04621781970760618918
H  -3.49516615364443206104 -1.40778348358671112628 -3.62751702157571465079
H  -1.91348050535400160399 -2.16532451795666558425 -3.63575409458537679441
H  -4.10745730657767094129 -3.59783443375971190292 -3.17489990942460753587
H  -3.91421675903804189289 -3.02350706066027141716 -1.52380142556943787291
H  -2.93880116922482326203 -5.24591174912613134040 -1.91872275018066162922
H  -1.82212856643406651003 -4.56202275643354493440 -3.11386785851226077781
H  -0.76210774606191544756 -3.28284214298851040326 -1.47402954161814858658
H  -6.56571531076712577857 -0.66921468329332944869 0.38759017057923883520
H  -6.45964372748224935350 1.88904426740900510673 1.33901031549925320085
H  -3.99659319791242761966 1.53497835293286710723 3.27563272978597730400
H  -3.56204587536390615554 -2.68849574530055557275 2.19600099357632938535
H  -2.42987353553286000718 -1.53741219439091292287 2.95410192890486955619
H  -0.96214702018924391780 -2.05786613927076933450 1.27785824178567231080
H  -5.08015015356036681027 -1.09925681412327724829 -1.60615533964720125226
H  -3.77878912481768125531 1.82004239241766119228 0.60005849023658996977
H  -1.85933025940968255085 -3.66772084326306391233 -0.26409068289159665088
H  -0.85883726456746467548 -4.84955572516442678932 -0.88616837912393331411
98
-159.7239264664 converged=true
H  -0.36459205174192604870 -1.01481969821745576787 1.51222160108227288156
H  2.32683574763222322801 1.22342815248670810924 0.70323885058542057180
H  3.68089836171895790073 0.76792139448864937812 -0.97793947485888210736
H  -0.59302930887364957435 0.93165136182925589736 -1.74855020191348731196
C  0.92645483957419638710 -0.20923826637298320597 -2.66325609119276274228
N  -0.94315679915193051386 -0.24719337368671689958 1.17807414790658904202
N  -0.19005544559902071144 -0.00670072020233954124 -1.76176731922347662440
C  -1.74955480273392960378 -0.51313309778903803959 -0.00266078581130917147
C  -0.73066991034324835219 -0.99444711456881185185 -1.04894244057158525507
N  1.81612046589057962720 0.49835367465028090894 1.20255832577732135746
C  1.94902713940880945032 -0.77293494809518192845 0.84393519399341010434
C  0.85767643165815010686 0.98302001736335942184 2.18560033558002997367
C  -0.47046101570265835834 0.99944673458669619492 1.40602309715147755220
C  2.77952563220967530100 -1.03407862591442434308 -0.41499573117330490479
N  2.91995319868899505522 0.14624469778933510411 -1.23027749016124765546
C  2.14515094859521049386 0.61420536961905525253 -2.22546520744444720208
O  2.40587148229902592078 1.67348267300109854183 -2.77260786652703439259
C  4.15482112367714329082 -1.63914383781145223118 -0.04590016232070315283
C  5.01341835191196683041 -0.65451016413926299542 0.75827046980478396421
C  4.86466192707125255623 -2.10891509478606886674 -1.31371388269252875602
C  6.16006249010648421205 -1.33878223211371505386 1.49639766777860305780
O  1.40463960803612719630 -1.70781224137463261137 1.43545822128954259078
O  -0.97343985161247337246 2.01092665020368643880 0.95590621037303524776
O  -0.32917440994431873547 -2.15408605005331521554 -1.12593475884800509057
C  1.25413960423732273597 2.38375120593239087086 2.64907239050935761071
C  2.55997810498930711276 2.40297860973121935046 3.37621523251912192265
C  3.88130350395031609168 2.52972620966633110484 2.84121115612390262584
C  2.70464957780755987926 2.31385027268860365979 4.73339611637677482037
C  4.76832900625905420355 2.51366498174661900933 3.95163765323037496913
N  4.02095141604118744283 2.37479148766127856618 5.07902918860523833189
C  4.41563088475980425329 2.65784491187108429244 1.54726011976687050087
C  5.79173838776777838433 2.76486463100233059720 1.42564270507116308551
C  6.14523250453818992156 2.63438292470222545916 3.80578520275758336311
C  6.64598020500033204172 2.76374916443934770527 2.53163617780332783624
O  3.59172288337620981835 2.58406101262701071164 0.43685494649880485252
C  3.36123922790574525266 3.79943606871209915710 -0.26337883730355593492
Cl 6.52030148784119578664 2.87487175757765944795 -0.16176704788764009746
H  0.81062460670037705945 0.28213319634301897709 3.02507150659893708777
C  -2.99312598378894589857 -1.39251467551153518265 0.28114813765328089401
C  -2.76781138220674227668 -2.90571326117848593995 0.36835574943349347343
C  -2.09958687229461382628 -3.35165248352021283296 1.67901586764588461875
C  -1.14588643270803247631 -4.52257098630165010889 1.47191579544762163323
O  -3.96081165008681601591 -1.18558912538538674397 -0.75167643691144725437
N  0.07961216943023391446 -4.07030993318476141951 0.77530529113424240251
C  -4.76408969678724680819 -0.04973468769617694907 -0.62603871977869418597
C  -6.03245433666716035503 -0.26265483603539702129 -1.46838996754744832707
O  -4.09182985750612271403 1.13231497210109455231 -0.96218876120862484314
C  -5.71989637217645441325 -0.10686100997351410946 -2.96409197472365137926
C  -3.71811133506941171589 1.23160965743800221439 -2.32904878693431394154
C  -4.97037616260740389151 1.21103017437242321819 -3.21694642126006646876
O  -6.98985719210164457849 0.66744490434536984935 -1.04341180120128229625
O  -6.94083628263497587341 -0.14955697240330179110 -3.66333439102337976578
O  -4.68689094860129795705 1.37407602461569688934 -4.58345836311440013588
C  -2.91195563824093772709 2.52844018523493874184 -2.48390461332476375489
O  -1.67350613167384376645 2.46924828313520006162 -1.81846320746732126317
H  -2.14447703003620526729 0.45788067548929939354 -0.30997703087910166708
H  2.22565974424460533143 -1.79366342489258068227 -0.97838999655491787344
H  3.95277182375186608709 -2.50736960949021003842 0.58973176211048539130
H  -3.41526456425349245194 -1.02972119814987927988 1.23137895546873465946
H  -6.38845515584063150527 -1.28921608579587543275 -1.29116946292692258424
H  -3.08106405081056289319 0.37095759198582817229 -2.59565914428628596866
H  -5.61662467301679502185 2.05101220961177110880 -2.94148059620763469013
H  1.15304541305741259372 -1.27606566755630956855 -2.70228579939101098972
H  0.65800155478172772661 0.14428826586933443665 -3.66186247689162325258
H  5.43265543013071816603 0.10457612726156761962 0.09623200248249878797
H  4.39146402333291252518 -0.14626513644166741490 1.49781213631281762133
H  5.04652658485479754802 -1.27121857961419304495 -1.98270159147046620696
H  5.82084163534698273423 -2.56011036303261896308 -1.06704509530547730911
H  4.26921343613753201396 -2.84827124622330396519 -1.84324360856579239076
H  5.78281883861449852446 -2.10168444313178248706 2.17346621423849706289
H  6.85644900609741103636 -1.80412335924113453878 0.80380724122706725954
H  6.70895793587675548508 -0.60352333777484101773 2.08015710990341862185
H  1.28863765423926213138 3.03388038547050475913 1.77413547571815932713
H  0.46828356556152594958 2.75582145398910149936 3.30759980622763150038
H  1.94208486773951305437 2.21974802917336910824 5.48187135557063953684
H  4.37993736012460921359 2.34833866439692506844 6.01874392297653937334
H  6.80368699025105350131 2.62748091158095276043 4.65929298171242045612
H  7.70750778301482064592 2.85475962110260672588 2.36705128362257655183
H  2.72792616152382283445 4.47081575621071269921 0.32447076914921241242
H  4.29490826797815472560 4.31003641923607716535 -0.50193215893099563107
H  2.85774778932833362077 3.51860913598511260147 -1.18770554470109401812
H  -3.75192498317574330002 -3.36594909449562784687 0.27743848995821396297
H  -2.19921825380509794456 -3.21328795115571441698 -0.50585387790660907292
H  -2.86878378275686563015 -3.64671980781773275027 2.39161668681976857798
H  -1.55200483150788381970 -2.52609227809069958326 2.12943169396641707181
H  -0.86952517005344609480 -4.95119358990147073740 2.43540589262786077995
H  -1.63239780089396346874 -5.29265654366653848228 0.87252879934834093323
H  -0.16741710988539021399 -3.50015843849374963526 -0.06599109305975520146
H  -7.72326837105486596613 0.63589513035597478030 -1.67632259970841257513
H  -6.81180227703810370343 0.26067698705020853067 -4.53031947676794111146
H  -4.09092543423918453271 0.67174151192761488716 -4.87936309417300950741
H  -3.51790664433652144893 3.36229755835865073976 -2.11900559942006827541
H  -2.69361825907713248185 2.68522816948419906780 -3.54252196258342832991
H  -1.79951616221869126200 2.60639311274071205915 -0.86354724022453355214
H  -5.07113030241378481833 0.10828070110178245056 0.41909525575730988134
H  -5.07626235088943911222 -0.94829267781434811724 -3.27178213965283637421
H  0.64309462006308915072 -3.41925887643271231298 1.35093614738021416954
H  0.66008126568077174490 -4.86300580135725635245 0.49633954871181484858
98
-159.7239024355 converged=true
H  -0.69915051611657741404 0.24728501730396310054 -0.07709608956439886751
H  2.82731997979836036095 1.50575222571101585700 -0.01102986640327618950
H  4.55064484800398005859 0.22972304842055471519 -0.58632149192733218346
H  1.22394646188437938861 0.78514231392885713845 -3.02134123777789032061
C  2.54272438563748037765 -0.86433205329270534900 -3.06186812861533841357
N  -0.68048684542208515147 0.79895048819593950107 -0.93067072845190634833
N  1.26801406978439068496 -0.21018992401310795937 -2.84055211169773302871
C  -1.02047468055959589250 0.07246455175067620380 -2.14163785777695325763
C  0.17939410147074513757 -0.85135001718118230585 -2.41587462323847379508
N  1.93961626127103925477 1.12380311662869103451 0.30657070073055447956
C  1.77635047160590575643 -0.19878906457248188278 0.39479078074112344821
C  0.85159484485976422175 2.08915109025448453295 0.39170302229092696100
C  0.13012326290604170342 1.87183210987186710028 -0.94905923839328643066
C  2.96246403222171128533 -1.04221938046830775448 -0.09238523883516572277
N  3.80779471035486949404 -0.31687780709333945861 -1.00841042256161150803
C  3.67944442505169266866 -0.13899218948343486368 -2.33354596684911719251
O  4.44962977735632847498 0.57967341092731761165 -2.95154106936332105704
C  3.76833964589842906889 -1.60626265465097839424 1.09970098350957656841
C  4.45384771309475624435 -0.49699398460386456922 1.90718917828383727198
C  4.76939385949445338042 -2.64285551123262552053 0.59310658429760043653
C  4.86205814556575077745 -0.95342236768392341073 3.30460851031878144468
O  0.74843850299326408759 -0.73800153775321153393 0.78983301618535872723
O  0.39046366270903537510 2.50790024978220049690 -1.95742057193045226882
O  0.15657668088483345237 -2.05596531866561349489 -2.19108571332843515833
C  1.41625185670588038533 3.50287528474217690899 0.51692202510197438059
C  2.18430775354188444481 3.70575315700155982768 1.78314950645118797112
C  3.56487707597752834232 3.43861262952186397257 2.04764181349598306525
C  1.66387496098786979992 4.20649692091273585959 2.94470884159224199905
C  3.79682140720325156380 3.81452976350208627920 3.39860795725028630443
N  2.62253141797073485719 4.27052531179118233240 3.91066530950277257972
C  4.63412337379815220118 2.92508609943710462531 1.29417086707614448216
C  5.86562130361354228114 2.80820452513016594054 1.91790961069637067027
C  5.04600742332294593950 3.70409258484294756641 3.99803249076017364061
C  6.07776261161094843999 3.19761688937908417074 3.24297410889715687077
O  4.43598349677744785424 2.47783931664586543064 -0.00172884208667214989
C  4.94144660796025725347 3.31644191459168435898 -1.03252163174270572554
Cl 7.21499899236517272527 2.12270996329052330509 1.04377165975751129423
H  0.20392543421735040421 1.83766889553855117256 1.23672559763876943606
C  -2.31806360713453063482 -0.71462977730652166297 -1.92025077940549770972
C  -2.77361194396609933577 -1.44365428194756284519 -3.19725957914803560200
C  -3.52660760406680928725 -2.76060737092472274767 -2.94386399578663038312
C  -2.63258282315433822518 -3.99289136176383552268 -2.84990960619282374111
O  -3.26038645897309464772 0.25485785046714248825 -1.44572615359237932608
N  -1.75155580963126888960 -3.96322217499735307555 -1.65951895851159525463
C  -4.49724759863099876611 -0.25537245517077256096 -1.02367590531007790489
C  -5.23049426469824574326 0.87356271923915829181 -0.27232846077574501820
O  -4.37455925368376341567 -1.41952851066849894401 -0.26602321319164162761
C  -4.63862278328130983596 1.05280240670951408255 1.13455840903440563494
C  -3.76866739895154134743 -1.26127133203534080863 1.00934390773663196228
C  -4.60365235523411264751 -0.30595727715097653654 1.86336134546048670657
O  -6.59662466042121842236 0.58515276294985352212 -0.09978121134545633875
O  -5.35344164883522033449 2.00401293898360766121 1.87832716226957696648
O  -4.01160493546033336543 -0.18713554426753944981 3.13130705859214986120
C  -3.63004461047906401561 -2.66950086656680918296 1.59550613192461598899
O  -2.54964217764034106750 -3.36510247424195574339 1.01244272701750337440
H  -1.14588075785082077473 0.80204006105500125212 -2.94625471127635751856
H  2.51389616863006626346 -1.89545762585535615408 -0.61331874348111714568
H  3.04323288019137372373 -2.10289608280151929520 1.75259264427211425286
H  -2.13343613534610376803 -1.43733508740786231073 -1.11811787945139906597
H  -5.08876069546345455308 1.80430075976731418841 -0.83957198752077111248
H  -2.76778760299512871512 -0.81334435181172148877 0.90849796873944510534
H  -5.63180694866264452969 -0.69219606999751825960 1.94671799040087867283
H  2.45219170957006538103 -1.90219631247085674275 -2.73663455882537753894
H  2.78673184115660044213 -0.83773781852287887428 -4.12857642550918590985
H  5.34501794906354277259 -0.14830853043679517733 1.38282392954541544228
H  3.77373960097021221571 0.35010468764275237685 2.01500839326201175439
H  5.33978873708161039247 -3.05465612163984756577 1.42009640427284677955
H  4.25814257261121653642 -3.46276223993452259009 0.09490995967147902723
H  5.46536373073966430525 -2.19046389532682361789 -0.10970874159563676065
H  5.58776932807489323807 -1.76138253320585946859 3.26239122876630993630
H  5.31326894314157449628 -0.12377170699586417801 3.84367480503998448782
H  3.99523232421816176796 -1.29593817308549086320 3.86516352895873094297
H  2.04350383955425618510 3.69477868519082175425 -0.35461935207435979489
H  0.58001698724897732262 4.20313422303965111837 0.48645660436356075174
H  0.66099170938681961474 4.53273648319703426068 3.14019923414996782185
H  2.48768061113000626960 4.61625139442836918136 4.84611719319349543156
H  5.20541414377808564495 4.00183061925126271063 5.02172547786191003638
H  7.06278829076161507317 3.08424679358014008912 3.66621675329831431256
H  4.36194138997793245949 4.24248530465577911031 -1.09765660270946519006
H  5.99113197419678478184 3.56437733676861823184 -0.86884259738380020810
H  4.84438150639933517994 2.74492421888795812279 -1.95481815893853294597
H  -3.40941375052055750672 -0.75396326559100557141 -3.75449297257654635018
H  -1.89995289092566199685 -1.64174774622688901538 -3.81928665526228217075
H  -4.21546295417132732553 -2.92708446807547328916 -3.77233282062628294540
H  -4.11766040620788409399 -2.68413742601141747102 -2.03269143523130235707
H  -3.26981646039670792447 -4.87635663307739886108 -2.79502039965097459628
H  -2.00442079745639034627 -4.06811868081438188227 -3.73864540738612216586
H  -1.02876238488390425729 -3.21772028374211771506 -1.78234433056145791241
H  -7.04863758048828614733 0.56213741326821609068 -0.95197316457365122044
H  -6.29726217008053446023 1.83916430785947815352 1.73603787258495589896
H  -4.35464026546051030664 0.61647729122612138219 3.54798985438250902291
H  -4.53191040006619338953 -3.23620621101974004219 1.35782995230809522269
H  -3.52256640759452865908 -2.59250408531011933277 2.67928885371459335474
H  -1.72423957104112623995 -3.04781705883163223092 1.40333531508196740489
H  -5.10628600856550463050 -0.56233198534020734094 -1.89058093558127104927
H  -3.61564237824703882396 1.43527082202310918291 1.04746984796988229505
H  -2.27472342983343489564 -3.77494586468398818369 -0.78040727436907053605
H  -1.26624183152755787063 -4.85740562988273172351 -1.55533871230833398158
98
-159.7239007292 converged=true
H  -0.68234179698020469562 0.23186640917322193234 -0.04506758168556596056
H  2.84016013226046526441 1.51179233644402244430 0.00242417596341651387
H  4.57103693248955789130 0.24994247817949105661 -0.59983571004741476074
H  1.21558721436396721671 0.81139997385660933560 -3.00219557252803603831
C  2.54204853519740892054 -0.83006083355077975305 -3.06414062983502200055
N  -0.67731335307825590863 0.79665217044993386075 -0.89032076876422361345
N  1.26586586300674208694 -0.18448716705405421301 -2.82720464878084776217
C  -1.01788458906826084771 0.08501276488792208763 -2.11020500320542403472
C  0.18406803957991463294 -0.83277728565840314356 -2.39560653144165147665
N  1.95741669743060864306 1.12000447533723579419 0.32194368753306745745
C  1.80430320947321209957 -0.20458825207187469886 0.39837564818294696201
C  0.86442932239063807742 2.07719727659828734545 0.43301436899794160107
C  0.12825941661705758667 1.87416021455182568722 -0.90200719327684120152
C  2.99368330480307687225 -1.03541653491946483712 -0.10261579235901416296
N  3.82730929232548033880 -0.29748840660876491038 -1.01930129447120632058
C  3.68076782382707135000 -0.10350562941063416733 -2.34022778532869901724
O  4.43588593467685399219 0.63047332146005630182 -2.95888046952595784589
C  3.80960892580753673897 -1.60050497307608097231 1.08215916667085476632
C  4.48054132671370375363 -0.49084296450989656213 1.90139712667005578162
C  4.82513032997011581671 -2.61789498360708217106 0.56531169154052174353
C  4.90359183006607413091 -0.96060988950578063417 3.28992268754459660229
O  0.78288621803618063666 -0.75446352130455396345 0.79481571433426667639
O  0.37463964477489353211 2.52533229479948762020 -1.90410820024428573127
O  0.16923490061454354860 -2.03784725295632584974 -2.17272640441133368938
C  1.42334162800114927272 3.49216121328719264483 0.57157242362598315033
C  2.20502950160871602492 3.67966705857454279283 1.83184898911998605975
C  3.59072914104848939232 3.41871198544503318573 2.07538552631200623466
C  1.69568810094714228498 4.15980470189741868836 3.00686045694001524708
C  3.83669984973414646134 3.77579470169862352336 3.42899540098002608701
N  2.66548850022260541692 4.21498127960659729752 3.96229232545939114019
C  4.65471060529357316682 2.92646682106111200028 1.30053599263345054382
C  5.89608614700995303792 2.81481509990827838408 1.90520017858490797735
C  5.09458887178145580776 3.66775924339262449081 4.01031719205260994698
C  6.12170060288194051168 3.18545495205138395889 3.23338323943673522365
O  4.44065169306834217622 2.49220632180714884996 0.00277934539390380098
C  4.92042114402872154955 3.34599908328838058225 -1.02755017886327104648
Cl 7.24199850301718672796 2.15905478309048870500 1.00303470816707740454
H  0.22943020365844168929 1.81079621106403321207 1.28322871743034894187
C  -2.31543231373685509666 -0.70617760580804567194 -1.90513412841157570021
C  -2.75333401329106353117 -1.43011771737876114408 -3.19166060745906454699
C  -3.49873752226871381765 -2.75479191140250589953 -2.95757475284388382519
C  -2.59514107935898596935 -3.97857056171843304071 -2.84487976066996317570
O  -3.26580844496420263923 0.25895184967794115938 -1.43805481323345829558
N  -1.74086897048453925763 -3.94216793435711032600 -1.63537206892798758773
C  -4.51447052603558773853 -0.25417829068604819165 -1.05594869589481765715
C  -5.26916389522241956911 0.86732120676728918784 -0.31453831552647465442
O  -4.41310274206125008334 -1.42543786896960811283 -0.30642982639744076323
C  -4.71834067465801965113 1.03271177915516698675 1.11060097781131772443
C  -3.84052415909043620701 -1.28081342440449508224 0.98530952796275439454
C  -4.69261675927033827804 -0.33121934857550144882 1.82879117566295334996
O  -6.64009206715763422579 0.57763260221033008168 -0.18838132124250117627
O  -5.45768070620552858685 1.97211280506560426851 1.84550000075848208425
O  -4.12000499494505856291 -0.21833732029297375776 3.10650224722094625562
C  -3.72356411185144420273 -2.69536168134755982351 1.56104406654322969139
O  -2.62530479085421131202 -3.38712898219932867505 1.00745742557010342644
H  -1.14415425138201776178 0.82602920785316147345 -2.90408712171268890145
H  2.54789303339950334859 -1.88873363497054835847 -0.62614067909078618968
H  3.09165042170892068185 -2.11390548318008475448 1.73022434825700210936
H  -2.13882892359923726389 -1.43098953584156940444 -1.10322281996152926631
H  -5.10957138140408151372 1.80384281773421695227 -0.86656317356875978142
H  -2.83593978796897294714 -0.83520780488745305359 0.91515469277707239826
H  -5.72120252885289382050 -0.71968529393245261883 1.89484342292891727588
H  2.45973135766005768232 -1.87082123454912707672 -2.74650649541070901449
H  2.77693838092568645592 -0.79248121872318255665 -4.13260557014952922827
H  5.36238579465707942973 -0.11906969408415378486 1.37702830331015757537
H  3.78680768697487790675 0.34294143993775644264 2.02441909692255883613
H  4.32694776868895747413 -3.43018412695553776004 0.04221944879691279240
H  5.52728350069557894386 -2.14547856440277806556 -0.11772178240146566330
H  5.38729981297446869348 -3.04419412691905355572 1.39066670802652025962
H  5.34096572352178622367 -0.13118895437750915933 3.84081190159113949889
H  4.04558463648925847878 -1.32844824017002727246 3.84803685695111319376
H  5.64440702639723568268 -1.75360823460492198933 3.23194176513319986199
H  2.03989802827892940940 3.69980953167805193260 -0.30398957328621351026
H  0.58370152500784866501 4.18899474458454346149 0.56092984359829445307
H  0.69369589346059123969 4.47799942401799633274 3.21938549502237325584
H  2.53960829230424200986 4.54553823257362399346 4.90452353799406903789
H  5.26446239986919728437 3.95043905003122430841 5.03655715508599310937
H  7.11375190877195073824 3.07664174898642039935 3.64135679449794968932
H  4.79153293910392097388 2.79095922684488551013 -1.95590187339219245821
H  4.34578557087945416271 4.27673156517727015569 -1.05936208585427027451
H  5.97664496692944968714 3.58303510399029923050 -0.89177884987888633717
H  -3.38899732519831164979 -0.74099778368124991079 -3.74960138621166905182
H  -1.87309294639249879211 -1.61680221825763337229 -3.80796159394146060961
H  -4.16502207308359828630 -2.92645762865781122741 -3.80329668802906883940
H  -4.11326827743450706976 -2.68600069682267772464 -2.06135498606784306475
H  -3.22527808473868216055 -4.86767902357069637276 -2.80488062860839759693
H  -1.94702909188122008644 -4.04707525798197487177 -3.71962541726813311627
H  -1.01650051391648998944 -3.19674915683547267164 -1.74831009706479245658
H  -7.06856299879813665399 0.59385399776276881489 -1.05274970205706663862
H  -6.39785310420413289023 1.79745790413455752699 1.69009649327633160176
H  -4.44467095997832029042 0.59967453331113029780 3.50946787054814102191
H  -4.61757498580127911936 -3.25764687562193744341 1.28593722811206556678
H  -3.65382962781508968675 -2.63046279577062902533 2.64858829074041501883
H  -1.81258689066073319651 -3.08163280573389197770 1.43252617971764206750
H  -5.09937541312956010842 -0.55381407628288914502 -1.94154647510951527956
H  -3.69580702358017454401 1.42212586771233828742 1.05465494199730791536
H  -2.28567070556467610842 -3.75225702766128010879 -0.76931755290722225737
H  -1.25734565680118270947 -4.83508114180893411316 -1.51437139528570230418
98
-159.7238839994 converged=true
H  -0.20461783537521766041 -0.38646707368038923924 1.67099787301386215610
H  3.01649708326119059265 1.41269630276082303055 0.94172523206261271600
H  4.30196692620028109388 0.85472627433900361105 -0.81641372704309944641
H  0.34888421945737113639 1.23959770439927230434 -1.26233756587896839285
C  1.48996843035461412619 -0.14798883129303702644 -2.36522967732769018312
N  -0.61937971832345350975 0.41391847685031907256 1.19653846954103215694
N  0.42424715775995686107 0.25286619694827094929 -1.46750490589457882606
C  -1.42787220722521190908 0.06790658947107186538 0.04316612602445354246
C  -0.49295945631000653853 -0.59645073070914866875 -0.98899234492733101298
N  2.31672126945647605112 0.79641738022139996200 1.34712605476759916812
C  2.27147358729598503047 -0.48065328389075595572 0.96076864517080284855
C  1.31511701629119159840 1.46423504190315667550 2.16499320773332559753
C  0.08957223242242079442 1.55938390940174431698 1.23803304317134554857
C  3.33254889149344268873 -0.85045257254411454895 -0.08659369873135658313
N  3.52511111757237438624 0.23480499585144187780 -1.02374121084933711323
C  2.75167793565669427380 0.64989525194534281116 -2.03990138340308302389
O  3.03710793404383982974 1.65446624302323819222 -2.67495091181408906067
C  4.67926512813214134923 -1.18762895951917024639 0.58924653177926844538
C  5.69941595582526616681 -1.63530166043308944346 -0.46752962195240188592
C  4.48739313822499052975 -2.26637043924774506110 1.65299144171141842996
C  7.13526933040102129269 -1.58267343977409780109 0.04291900054828265421
O  1.46078479493601420813 -1.29937340212540397566 1.37590129026889451680
O  -0.14152032898428507091 2.53241944519523309864 0.53943730793529764966
O  -0.53119711943013947497 -1.77659553032138650686 -1.29728009362097607138
C  1.82924532161619768367 2.84800213438631732998 2.56496186004511539380
C  3.05208292982195228404 2.78846427319964051961 3.42364655519593252819
C  4.42700727244367620017 2.69639817376326851317 3.03530208109108379233
C  3.04551717354848960895 2.82597071871490657102 4.79114669106359514217
C  5.18593393546973135955 2.68759903262737820384 4.23804674668462499909
N  4.31547520949974483528 2.76382731847732321384 5.27954867033764507767
C  5.11043193283698204965 2.62605033261204656725 1.80906031047623705454
C  6.49256539077875505228 2.54179957195281458482 1.83919643939559507295
C  6.57414662969490048994 2.61747760239952675931 4.24393891359261488105
C  7.22006771280084702624 2.54357868029951017519 3.03214394685914534477
O  4.41536075013338269457 2.56639971889960083473 0.61017953679920167165
C  4.38212670292837991326 3.76710179844121517689 -0.15028686478721048347
Cl 7.37837674110213281864 2.40430606375328226321 0.33832691210256971015
H  1.08880642078183464960 0.85128087289681020344 3.04312674096868729379
C  -2.60586171294944746180 -0.85254138074629870481 0.41773723947385471567
C  -2.14853839418855274701 -2.06273098874048743667 1.25814317565644628871
C  -3.08150922020124706791 -3.27845567426279682621 1.14451761534709262058
C  -2.55965191563461225144 -4.33913897991623453976 0.18017526977846964886
O  -3.20445090919281794228 -1.30938328681455318225 -0.78571296143036994941
N  -2.46220421757175778055 -3.81883783605703275299 -1.19842439522589261358
C  -4.28700991057946456664 -0.61453654702285998024 -1.28855291184788955938
C  -4.72939242611825072515 -1.40521389817924191590 -2.53556538121589536416
O  -3.89801330343033169967 0.69578977465564351146 -1.64440006788628578782
C  -5.93511755157405129779 -0.70620905986306292679 -3.16814423899856034694
C  -4.90410995803796989634 1.46352503630886521258 -2.27643089142137711178
C  -5.55450612858206493883 0.75491142815336864658 -3.48262160798331255052
O  -4.99163506114173660677 -2.74167579554727636193 -2.20709986396109947293
O  -7.01298122113029531732 -0.84202945224215752784 -2.27232933589131391727
O  -4.69828726603005897289 0.67979123606107838551 -4.59637109501272256296
C  -5.97684080598160161202 1.94853114931000237497 -1.27365388226014575324
O  -6.78579749966934286931 2.96029423089874699215 -1.81716320418933796610
H  -1.82146370669472501547 0.99052754334946502279 -0.39499686256499144665
H  2.96906297824771803207 -1.74195868170007783782 -0.60871258289297602850
H  5.04823788498973602401 -0.27453720260981634427 1.07119515797518971567
H  -3.34107233939535674949 -0.26705605386704650561 0.98474180923320897563
H  -3.89809943347937304381 -1.39702610706322616352 -3.24591199947554986949
H  -4.36051797608926960947 2.34366868317373366892 -2.64469769647739827434
H  -6.46810859659501069530 1.31944864523062266315 -3.73024627497297966983
H  1.63579044261020523088 -1.22404407347217536461 -2.25695124331206820045
H  1.21903465303840108369 0.08036227595240323651 -3.40204116866286376819
H  5.46381510428924954681 -2.65276974754468275464 -0.78641845209881866552
H  5.62433550574649832043 -0.98910130002201446242 -1.34421426789807951785
H  4.12316665834771267640 -3.18505401161265400134 1.19921013952405419722
H  5.42993870257635791177 -2.47586863246024080354 2.14954152624305727670
H  3.77098124436803550097 -1.95116202978958441783 2.40603938844245490714
H  7.38546967785114460980 -0.57539656241234682366 0.36869234221474966873
H  7.28576614342869888219 -2.26048703446750742785 0.87871663013432144140
H  7.82446657765758324388 -1.86581857703790787717 -0.74960483875501771056
H  2.01933304237273292259 3.41305135577128559987 1.65132121077126603481
H  1.03374036624362219960 3.35791737394558120755 3.11040591910153274569
H  2.20366848326928277402 2.90265310280772981244 5.45136268088367881290
H  4.56975059727675159138 2.78528811510502416482 6.25306875033847475720
H  7.13154728298641238382 2.61945415439577278249 5.16648937770328231522
H  8.29511302148422480229 2.48041799735654544534 2.98572613689676202853
H  5.38851591437387611450 4.11397874735907809196 -0.39149581056690341274
H  3.85417114488266232541 3.52110166094804055703 -1.07091379386498175563
H  3.85087705396211354980 4.55569147695330833869 0.39054003644209639434
H  -1.13999712192372637531 -2.35226063324747824979 0.96503296624912893176
H  -2.10685760034619029568 -1.73146521308423695373 2.29481110922921782702
H  -4.07367134439547662339 -2.95549146644436744324 0.83266110187637365492
H  -3.17931539348365310715 -3.74566067454135076531 2.12398959451255464614
H  -1.56944840123106965635 -4.66443699553032242733 0.50227463494533686195
H  -3.23251342206281355729 -5.19744444166162811172 0.19069730336455920083
H  -3.38157489247533549204 -3.46359418959059883747 -1.52009815390364244614
H  -5.88262079032939588785 -2.79042183705070678812 -1.82894443849651699985
H  -7.83384013688675118203 -0.57129935999182512862 -2.70071742810680426317
H  -4.42635845745117340044 1.56362111073612974899 -4.87325726506716883080
H  -5.46917548563725830491 2.28403250264970303363 -0.36070891548764977275
H  -6.65455158792516154875 1.13121575443001431971 -1.02173547723750002270
H  -6.28647903654504069948 3.78414088791563596459 -1.88109225221510723003
H  -5.10767518676403842193 -0.56986329249009137765 -0.54631345374289275174
H  -6.16083557833248995905 -1.19474056980340792578 -4.12684613868717331542
H  -1.80536733098861779112 -3.00627498837326578851 -1.22415954392228298886
H  -2.12784477289445206338 -4.53619301594523438581 -1.84374028495917152703
98
-159.7238800553 converged=true
H  -0.28511786167727870556 -1.05628187620163038751 1.56858803389471646028
H  2.18327981107046520393 1.34162609636519825074 0.79024695848029180567
H  3.78891722665072228082 0.90853334428958010260 -0.94067863369885629243
H  -0.44264454544944842329 1.02068699503237958481 -1.55699836161876215002
C  1.02211359597322859472 -0.10728221494134905500 -2.56806715419662534572
N  -0.90476881360460870152 -0.29816660707317882428 1.28999829028559465094
N  -0.05095078381808315626 0.07803258736185321454 -1.61299002001924152161
C  -1.66771641229760669844 -0.50783137111220277848 0.07122072998602936578
C  -0.62542918842812345037 -0.94082395953721020820 -0.97415758300974386596
N  1.79983157741099031313 0.56176955881236911861 1.31528629645859185260
C  2.00643343996951495356 -0.68815697539760556367 0.92051683491178937224
C  0.85386115799005091187 0.93365993864145091496 2.35928636556593351870
C  -0.49011692787631133683 0.95108830414795531016 1.61183703929621890971
C  2.88578419562376176088 -0.87457918639692733276 -0.31500869661366381891
N  2.98292393961531177027 0.32106522447949881194 -1.11944570800977549752
C  2.26786484497050766507 0.70198640472399498336 -2.19633360924059806152
O  2.60067445556992327127 1.67533321637302812235 -2.85138829466478549435
C  4.30180804752618772824 -1.36042138953227675913 0.08776674262326872311
C  4.25177439317230643212 -2.83384275787577832872 0.51274458659088584245
C  4.89556355264473008759 -0.47533456331449963628 1.18220841327391323894
C  5.63317427075416166105 -3.43984084570286885452 0.73893178714688589892
O  1.50383207907312632656 -1.66488940299919230270 1.48177240383102826193
O  -1.05004672445757263333 1.96577146445954520360 1.24535932047525421673
O  -0.24087918026171262209 -2.10030630703875642595 -1.11052607108664136426
C  1.21003181893261668733 2.30464926063006325663 2.93369895739660568879
C  2.63920282579443599147 2.39067387836972455872 3.36272633690923017369
C  3.76642848493719739622 2.77655085417537161874 2.57066689301908057885
C  3.12457874632835919115 2.13033827188909752337 4.61383182375025580058
C  4.89621817323531605126 2.73099782954271619317 3.42258501526746838906
N  4.47402891445167405493 2.32829732212762285926 4.65040161470478796701
C  3.91153270014328136028 3.16770152901119050881 1.22173341454499517766
C  5.19057886387631217673 3.48407597306965621797 0.79274600790987403975
C  6.16724601837909425228 3.07845888613823426283 2.97468788905982783888
C  6.29182872155282790771 3.45584754538873406560 1.66041042948921813149
O  2.77116393517795600587 3.11023273562778079793 0.46449525362270738249
C  2.52230233169580220220 4.03849748806163244552 -0.57850807781796309559
Cl 5.53982471970479295464 3.90266416863705201123 -0.88027826329193181731
H  0.86487923357355833698 0.15967865358451094338 3.13288084411976797128
C  -2.91901359127545578787 -1.40015768407184948430 0.26105351622547412482
C  -2.69055671907129934084 -2.91369870407587683303 0.32103364681722368346
C  -2.04604192347955571307 -3.38614397423825952416 1.63501128365512604645
C  -1.05498450707881596955 -4.52419382155434401938 1.41849188311709162313
O  -3.82519004910754389925 -1.16998673066206082538 -0.82360645299577439626
N  0.17563588519768830176 -4.02509266619300998258 0.76339756516426782174
C  -4.64214157320625719905 -0.05089575652133164485 -0.72381980734583462045
C  -5.83523466765701392944 -0.21613811012408856715 -1.67972584223753296229
O  -3.98207550851940794701 1.16478303842333752449 -0.99608155909914664061
C  -5.35063535470919138248 -0.12699313796614863925 -3.13820482204576522989
C  -3.43203689495795272180 1.24020522785804576671 -2.30696925048793000101
C  -4.54288246962109010241 1.16849541564498915491 -3.35974539760717583192
O  -6.82190912771773394496 0.75148507936859643142 -1.41868548499259383711
O  -6.42558247046910491207 -0.20122317400724870629 -4.04005513247607694893
O  -3.95602872280907735814 1.18404991069114551294 -4.63483982839919228525
C  -2.62904188738627953015 2.54253454407584156272 -2.40095305703123607088
O  -1.49811561032079199052 2.54410037738014649378 -1.56340746487117043806
H  -2.05269146962889159624 0.47815196793940611952 -0.19846937156219959797
H  2.40963695040479075615 -1.66329359034896495650 -0.90868365404630091486
H  4.92702267724744569222 -1.28221411646191207900 -0.80889320862733193884
H  -3.39737679209660337065 -1.06492306143888892933 1.19466863231488273911
H  -6.30662161302324175693 -1.18996115837772009627 -1.51680667068107877249
H  -2.76163833136315828298 0.38624379622044341387 -2.47716057317347582156
H  -5.21216061880207526258 2.03835229415431395950 -3.24515748757516320211
H  1.24949811522754461457 -1.17437901475082839831 -2.62809648926289529669
H  0.70365195654038115158 0.24787185174512849084 -3.55227857965583337929
H  3.66718916417300988542 -2.91999579763031524848 1.42865248149132884059
H  3.75275430799929088366 -3.40323064044199607991 -0.27382120481589600214
H  5.94247045463514034225 -0.71945776327805244232 1.33475083491726054241
H  4.84408366426890601986 0.57952933117368909954 0.92255483746335664730
H  4.36894291000464018992 -0.61980870983654856587 2.12266576058608968935
H  5.54579268224871491100 -4.50767096741611617006 0.92411254977878842798
H  6.26380864538365500493 -3.29780335685970138471 -0.13618994692424743476
H  6.12798316302412349188 -2.99105824625845295728 1.59540036318388289693
H  1.00707975068128874341 3.05588933819672714520 2.17018813655121967088
H  0.55670914173964980431 2.49890637793513814557 3.78513207754066582922
H  2.59077087367283454000 1.82468025056244798066 5.49232269444217990895
H  5.05708626121918847218 2.22725775441388496034 5.46410752937274590835
H  7.02374747012099565069 3.05632245332871521626 3.62814992943593939145
H  7.25606982490176388723 3.72761009663007536474 1.26252852083633415603
H  2.89297233826514244015 3.66875345598147273307 -1.53660536064431085812
H  1.43667749980008929711 4.12896823166147708406 -0.63381196199962319682
H  2.95756781133188617616 5.01335702582220843482 -0.35876654756651238376
H  -3.67038875184008350772 -3.37610597342820062394 0.19914181614752701766
H  -2.10363260676041896602 -3.19868004833074781601 -0.54869775465982273399
H  -2.82585013648544913778 -3.72900844902303640893 2.31406463369424830745
H  -1.53798975378464763963 -2.56083284434520219719 2.12962896942593138405
H  -0.79128574118132710691 -4.97370146760689202381 2.37611475047978260022
H  -1.50655119997916076002 -5.28821597311624724824 0.78526046775464031224
H  0.77891051857068882569 -4.79697494815186864514 0.47438859088652440832
H  -6.39528305885469627867 1.59476825485797357729 -1.21149257739354454522
H  -7.17525465742138912617 0.28016753145823736215 -3.65856347682845894909
H  -4.60955662967239732097 0.85514144281592663344 -5.26940072053928876272
H  -3.28549376882325327998 3.38759314774013065019 -2.17103611220311076835
H  -2.26422405664805914682 2.64151899228796382957 -3.42477089696384773276
H  -1.76881225553334919809 2.63287656422829519087 -0.63324183574857673129
H  -5.01538339425672319294 0.07498789713763889808 0.30602301663122066788
H  -4.69924743647120468637 -0.98140379967907376280 -3.35154099837651164862
H  -0.06571155307013110125 -3.43880817117723491805 -0.06998039731438898681
H  0.71665719115300041686 -3.38214103271968058451 1.36697818664781367559
98
-159.7238416651 converged=true
H  -0.21811025096527342226 -0.38558394338884682817 1.70270091342692952985
H  2.97449518900367193552 1.43767145853348732309 0.95386566856733390196
H  4.26786001050593100103 0.88654037130812568535 -0.80551185932168412052
H  0.30766810379019260413 1.27004098412029353682 -1.22450489148597463362
C  1.44700106238647974166 -0.10228168476087926009 -2.34742675971741743268
N  -0.64157012364082377509 0.41753865294884728865 1.24053092422337529754
N  0.38863383698226511287 0.28504126716071020997 -1.43528307071824112739
C  -1.45265583019116939489 0.07949482468559820880 0.08661390923969011779
C  -0.51808672934187161019 -0.57365323521271238683 -0.95321032412790329680
N  2.28859945862072899914 0.81145270321489360033 1.36792851526126058026
C  2.24812632532018685794 -0.46377439990579794049 0.97552779206615625185
C  1.29445777427486641287 1.46191212655176161483 2.20877447371435042811
C  0.05977680780370298042 1.56720992194702057887 1.29493119772079512408
C  3.29974620449157463042 -0.82364433753109456138 -0.08464002818302190922
N  3.48876018601642812200 0.26939714442146434070 -1.01322672777422928547
C  2.71158633522501002489 0.69216791891081319577 -2.02338904902338478919
O  2.99580827133888050184 1.69984510855205317448 -2.65398305504624731910
C  4.65139305778775113964 -1.17229293885374441508 0.57576028744769791601
C  5.65849796441577890249 -1.61898660234949876013 -0.49416910868909619259
C  4.46332488243673086714 -2.25644845916884140280 1.63450403075532224584
C  7.10090862072746986655 -1.56483486812219152462 -0.00244377730476508237
O  1.44702044287652253907 -1.28918808368402304509 1.39626824455953557624
O  -0.18171544371173858901 2.54979990838588932434 0.61374135622549252922
O  -0.54598263732440410756 -1.75374772717138549538 -1.26238739454867299195
C  1.80798243058888852275 2.83947290263374707564 2.63035560246399224837
C  3.04541716878652835021 2.76243158781407771585 3.46621943435324064708
C  4.41158178182601812267 2.66552052549823814687 3.04982289182495192037
C  3.06494799024676778387 2.76907793966160831189 4.83404661459168849547
C  5.19300881026248095651 2.61855216820599379091 4.23685134284230535684
N  4.34331631214436519883 2.68160273041100172264 5.29629932952712501049
C  5.07094729294697010857 2.61971564981020410556 1.80970741456344152986
C  6.45193578399374345622 2.51583704666186491750 1.81010715385786968845
C  6.57989134872853842495 2.52760243267843032200 4.21393293394565127130
C  7.20191788448839265158 2.47603415373849689018 2.98837453303187183806
O  4.35636778565542481800 2.60241629335502855369 0.62098256709961918709
C  4.30872724132505968697 3.83065852715284460572 -0.09243965694412648038
Cl 7.30313105211183710708 2.41032979934008917411 0.28673428039166248826
H  1.08113266137651575782 0.83135138148412457415 3.07778995914266406686
C  -2.62450269975740591022 -0.85101511700140408667 0.45630129732344931748
C  -2.15694470002120430863 -2.05342993142575380716 1.30195726207520379170
C  -3.08081946249912608238 -3.27642816214671483976 1.19558858676350476813
C  -2.54892597383668295663 -4.33986429978687748843 0.24001666933563226003
O  -3.21215665888964974073 -1.32320920122717500256 -0.74590197532310353878
N  -2.45096754592139687290 -3.82934876363650023023 -1.14244811705848681171
C  -4.26540919212156666163 -0.61712198096913573053 -1.29328560542684223300
C  -4.70125332052924616022 -1.43941268188133064676 -2.52196520065507989727
O  -3.83441094378632119088 0.66819154658348756115 -1.68996241959241721986
C  -5.88198257406312041695 -0.73784665727035847471 -3.19594388575542209807
C  -4.79990119154970962256 1.43860671975504272879 -2.38036706193788294428
C  -5.45894016982586283149 0.69898070637135434335 -3.56355667362791983521
O  -4.99024334986940409919 -2.76104587831473979875 -2.15902623196564169561
O  -6.97322137660461738307 -0.80932802097880818248 -2.30887524138975619437
O  -4.59567852334640747358 0.55766455408708459629 -4.66563066647573787549
C  -5.86962464606129508127 2.01505222993507659979 -1.42344732049674682628
O  -6.61971800947182931196 3.03886285190805960355 -2.02661841742508253006
H  -1.85041532004441755532 1.00458452982357826500 -0.34215304312136840537
H  2.92926271685780426068 -1.70930613924750707255 -0.61200835663697006339
H  5.03043302805406877809 -0.26455118874046079647 1.06003235975881260345
H  -3.36965336320733221953 -0.27229451070791377276 1.01771456426953421648
H  -3.85816432701556166762 -1.46564746202840057165 -3.21792597530804513895
H  -4.21450205061494731495 2.27599807052614888647 -2.78193591826601149819
H  -6.35485577329029016624 1.27702929982055701785 -3.84245726407962351345
H  1.59490518814763504452 -1.17961273258047549817 -2.25520845930974189741
H  1.16615688398408101634 0.13883739440724113257 -3.37878356384490929898
H  5.42057822665886490654 -2.63690606582596931418 -0.80935184638447199568
H  5.57110514564675085580 -0.97303144414896836079 -1.36988325329522653284
H  3.77453318078820787562 -1.93164499658783617164 2.40882747594479473818
H  4.06595489699404044615 -3.16232356486463483947 1.18288103491307694526
H  5.41332399733985081269 -2.49207983137858368750 2.10436108656175191456
H  7.26128294719796851808 -2.23812966403130175763 0.83513066402416069600
H  7.77981394784617563687 -1.85318472994339078497 -0.80184755918198846736
H  7.35686968909246541415 -0.55619319603245009898 0.31438001769273882235
H  1.98069766097524335713 3.42560314771636376108 1.72661371842418387423
H  1.01915471871120377756 3.33281976604119245522 3.20022034764873719581
H  2.23693145494437528598 2.83901258857984384321 5.51217418683420934400
H  4.61638560788019169934 2.67873352498610683980 6.26495395915274944088
H  7.15399268910792418552 2.49591789441447087228 5.12573168153611113951
H  8.27472752152044499496 2.39847038484110930412 2.91981224174224429646
H  3.79802136605683937631 3.60945745154270847266 -1.02882378202869917416
H  3.75290367575581917947 4.58636993670167658621 0.47020269731424807480
H  5.31109653636407674782 4.20757809440723651306 -0.30361458783886979829
H  -1.14705049083879306870 -2.33696598430975743810 1.00761380732526917292
H  -2.11546677791871795549 -1.71644019074864395691 2.33677352329918042173
H  -4.07386304741184623879 -2.96212931003166612953 0.87886849651628495828
H  -3.17754319417423980454 -3.73759418320859282403 2.17800412749540184265
H  -1.55732141606593321725 -4.65588841504414574501 0.56703389870982878751
H  -3.21608913466842238904 -5.20272734042483975259 0.25470850643024689486
H  -3.37178460094570375816 -3.48262468356837517902 -1.46778406379547665672
H  -5.88477473659465655231 -2.78443519444130149765 -1.78731887649459486589
H  -7.78335763182225104373 -0.54576979004699022191 -2.76132130231338068782
H  -4.31418515409446712283 1.42374253957799390413 -4.98543581360508092359
H  -5.36639615770665034944 2.36525447033718183576 -0.51381740854521762429
H  -6.58889465975684185395 1.23988782396048646817 -1.15329632339441578992
H  -6.08888383145864064971 3.84252429661501748726 -2.09890340455210777648
H  -5.09911800223297539958 -0.52417541497812603080 -0.57042726892366690805
H  -6.10882186058536547080 -1.25849785314050577334 -4.13716879311470808744
H  -1.80095111355435566480 -3.01154953418219228922 -1.17408221972796433796
H  -2.11108116841989756907 -4.55083612363730960482 -1.78056942040330801191
98
-159.7238355158 converged=true
H  -0.40643351487170542580 -1.09249310996328685697 1.51351325801295799600
H  2.12762698806676020524 1.30671583812113567546 0.90378310505021297594
H  3.63343133499775072792 1.05677707004084675546 -0.85364764455946928745
H  -0.49824105864205148197 0.93246884498864146540 -1.58867670364898661006
C  1.00152839912702873448 -0.24722673069176098748 -2.49142747988755886013
N  -1.03553786575109096901 -0.33302653958259381684 1.25479795037943997471
N  -0.12586528060956936326 -0.01878077953203317885 -1.60977016698093478020
C  -1.80019560274726364568 -0.53704584240300368148 0.03533934645090218429
C  -0.75727469208759179420 -1.01497181632580812938 -0.98849995008194357915
N  1.68937388300712632017 0.51383463702531995132 1.36163169567997077714
C  1.91616685046295209816 -0.71555622387902761972 0.91653940021771307389
C  0.70532304745343310515 0.86767684704561554021 2.37406940738148097836
C  -0.61786992688357622594 0.91109639144589049664 1.59138436221629753220
C  2.94174881270861732219 -0.80843170156801802406 -0.21477227750638760995
N  2.91323397779464654533 0.37134577511944732997 -1.05133138136853498956
C  2.16147789232376830171 0.68053023961488656735 -2.12558120311746456821
O  2.38978670453135144669 1.69036099411592144470 -2.77014400469946320271
C  4.36541947422800369338 -0.97348736527349521985 0.37208850668257492655
C  5.38833652872951418544 -1.14217880638036595187 -0.76140506477552116760
C  4.42739238625662245852 -2.15880024580131602008 1.33251774321684735014
C  6.81156519213105138277 -0.83000286608286555357 -0.31137711948951257712
O  1.35580383490462397234 -1.71631573369249834649 1.36553642561891686036
O  -1.16180533285218468009 1.93498393132417079165 1.22729906208471439832
O  -0.41544344934414834114 -2.18813785676913319378 -1.11293469946107403956
C  1.08195475680807540186 2.21569191879246396581 2.99110092447201036947
C  2.46147147530364707180 2.17608204557176021510 3.56768554154325556738
C  3.70413818666973382321 2.39738740630645219554 2.89328662328629526712
C  2.78165066311885444961 1.86108112306216533227 4.85907537992530791371
C  4.72863211117875259504 2.19264846845195204850 3.85123369915255464591
N  4.13478078628875600486 1.87138074137241616768 5.03108457727688218597
C  4.04441708703004287884 2.76463450922791809106 1.57541758691843281071
C  5.39257129519975997312 2.84702864359999097132 1.26703361541382819588
C  6.07574325820577332280 2.32913829985702047765 3.52989503427076156683
C  6.38931586845522403451 2.65009470119838441704 2.23134953129864577193
O  3.00591371791197037311 2.93275822638213234939 0.69303575666973626923
C  3.01508601985873925244 4.00897366398289545231 -0.23310895393602648618
Cl 5.93520682543179756152 3.16607296978232222173 -0.37492074955105947343
H  0.68038684400922322393 0.08011174106378475546 3.13415754654316547345
C  -3.07368564356961382344 -1.39657102215926021138 0.23133027288515756181
C  -2.88034862158027449297 -2.91323739252822244694 0.32616151050458591643
C  -2.25325403329118767459 -3.37011889277391585296 1.65347959610945460796
C  -1.29066224622388592280 -4.53736709896104883910 1.46532354409644072213
O  -3.96389959205380337792 -1.17140862982286786398 -0.86729982390285276228
N  -0.04645627771804111683 -4.08692508867284853835 0.80079804384026509467
C  -4.76159400593447479366 -0.03655062514494260284 -0.79775694717222744856
C  -5.94683111374128614557 -0.20030448828359254110 -1.76378078757063394555
O  -4.07592956499395597803 1.16139843158508782039 -1.08300304027093030612
C  -5.45122398516611816888 -0.13299578022703578695 -3.21972314052247776672
C  -3.51428325101638883154 1.20387595297213167989 -2.39016699921221009717
C  -4.62150614210221011291 1.14794015205590782536 -3.44765736190786586945
O  -6.92739546236725445283 0.77853439008408420463 -1.52254853167066683817
O  -6.52261062698771976187 -0.20023903908651990990 -4.12650791644163472682
O  -4.03027007069114251436 1.14816631824777348747 -4.72047069365044613676
C  -2.67412624697095191451 2.48154970287324383449 -2.49528131398268149255
O  -1.56199876517765456896 2.46832883545109327272 -1.63337511081944231073
H  -2.15769987787120509637 0.45396666468590479715 -0.25309837382791416927
H  2.69919642948741467237 -1.69694416172090778439 -0.80756904330562573335
H  4.60195094090328282732 -0.05636031134702094991 0.92533644389387859075
H  -3.55389005516211797797 -1.03071602009480622897 1.15239515252570390302
H  -6.42849319115484707510 -1.16761995338846258363 -1.59302021415993921849
H  -2.86575657663210359161 0.32984208671219161779 -2.54356235443311406996
H  -5.27526235333568216390 2.03055951832373837718 -3.33846473503469720612
H  1.28267215608549012273 -1.29968953229685180162 -2.41641489767912398534
H  0.72142506495474056916 -0.01680883769658497728 -3.52381729001272558932
H  5.34370187035350863169 -2.16481792131158323755 -1.14126730046251201323
H  5.14045701389870490772 -0.47427318326173523166 -1.58851548517129237403
H  5.42766845356740201822 -2.24837140256376422087 1.74441298630061925046
H  3.73498181122846606428 -2.03208855863239756800 2.15857926833882451945
H  4.18859562193426437915 -3.08057639988908338324 0.80897862660572961158
H  6.87514767472270005300 0.18840245939250488405 0.06628216738193355717
H  7.14023720823902596777 -1.50751469272936300392 0.47181090548601228862
H  7.49822880995570173468 -0.92560209279070937427 -1.14955918430719106205
H  1.01416366975427596486 2.97931341956661466241 2.21619830375986959226
H  0.35849589592592279175 2.45542879147169346155 3.77084421395955571299
H  2.12519051503284650551 1.63557794886182183980 5.67650686678575500110
H  4.61581832527296054280 1.68374139389270105482 5.89481872883598612134
H  6.84943025248589520970 2.18447379237840966226 4.26593357986486854116
H  7.41953803596766370276 2.74611854216721562594 1.92791119121344034504
H  1.98714536390478846428 4.36986237500696983460 -0.28701486112420182550
H  3.66430888499775919698 4.81840782293685254700 0.09968478637611187521
H  3.31890320120924275926 3.66866755313737691324 -1.22556116285699800983
H  -3.86954993596264840150 -3.35635441505384690686 0.20882642208557267161
H  -2.29531142115274144899 -3.23015117805026141795 -0.53364190623631480026
H  -3.04378302104968856412 -3.67806463277391770816 2.33691955020158737000
H  -1.72756132532381112554 -2.54519307018509621798 2.12973451946906511267
H  -1.04046457385992807687 -4.97130048966746862504 2.43365750332422114965
H  -1.76211747835266585582 -5.30390259450012546694 0.84994486200226315731
H  0.52208968888224793758 -3.46795403517059819265 1.39981776887731701464
H  -6.49551043503820402236 1.62367044143865224548 -1.33516056544350281143
H  -7.27545411655275753304 0.27477523619466015514 -3.74307685309908633187
H  -4.69112507443311255173 0.84159476176901715228 -5.35864245308355613417
H  -3.31083153045485500954 3.34947540272601651523 -2.29776789849141716005
H  -2.28581384500799966730 2.54741546423619125150 -3.51302767499637313975
H  -1.84916743580526610202 2.59699426643503894496 -0.71338272830982074613
H  -5.14520717024135887385 0.11438041870997006644 0.22511688827667170054
H  -4.81105581131819892704 -0.99899612945037263856 -3.42046992569556840280
H  0.52363291827048097371 -4.88233965515231194132 0.50695963783330078023
H  -0.26756041448727441168 -3.49265539401599411917 -0.03390488892331834647
98
-159.7238033360 converged=true
H  -0.65203464866785887377 0.17515086106341956618 -0.06937088619660142230
H  2.86792758812094428222 1.57409817992139733356 0.19979268684414874802
H  4.63818772762709130575 0.44161425611967297655 -0.59191421977848313052
H  1.32943666671828153447 0.69922776015741638922 -2.86886246533960820315
C  2.57756276940719430968 -1.00474260854794428255 -2.82392238998945543926
N  -0.64670872490204767136 0.75806715604690100285 -0.90230274551681322048
N  1.31515543996795525317 -0.29954077463058026431 -2.70645280207222915791
C  -0.99110210188356095973 0.07510347454404002476 -2.13601835960688557492
C  0.16698677257774841021 -0.90333654867533896837 -2.40015363338890441725
N  1.97696539326971754136 1.13909896856404802001 0.42693094646945717319
C  1.88896017538026361748 -0.19248763307344191054 0.45179174002059502291
C  0.84600750568413274344 2.05417260325433703727 0.46708012762705047871
C  0.15978436784121252678 1.83302592379072071260 -0.89228139498308944866
C  3.21223810019142064220 -0.90531499167112372550 0.13357647977919578919
N  3.92686913147404403901 -0.20757531967001185969 -0.91399851876852256094
C  3.69828524519127466164 -0.14633865769947207447 -2.23554341581455373600
O  4.35965540096170656170 0.58860812371126758347 -2.95330052064758197261
C  4.10988318220237314193 -0.99259925630676704156 1.38682122239573546452
C  5.37068235587268105746 -1.80948516181528296087 1.06902075931381879137
C  3.34127787971145107093 -1.60373388620076950950 2.55625238709946689397
C  6.48632784798718642350 -1.58810050032179272961 2.08461646793792709786
O  0.85949997658973131820 -0.81331094856697283557 0.68565129447511674599
O  0.43042246294937586137 2.48811689865828356005 -1.88610355093620496447
O  0.06142370860371054730 -2.11527718019607346989 -2.26229989005002574132
C  1.35851268858113183313 3.48772724541188949843 0.61050315323958082026
C  2.11315081162856399644 3.71440294072988752561 1.88136053270118885905
C  3.49868715733420598823 3.48854435438654553181 2.16233063841337802558
C  1.56955322616776493660 4.21731968786430311269 3.03158612809316485581
C  3.70712616092905200560 3.88782014603542735998 3.51109578810007860739
N  2.51622992221644325994 4.31874159878113150768 4.00562834701023628980
C  4.59365134899144411662 2.99903777492153711393 1.42970883931396608446
C  5.82129289067074839892 2.92349421994799474334 2.06623552115249209393
C  4.95201801123244322866 3.81764986274001483224 4.12552655101609655475
C  6.00731080558684027437 3.33157253121481300440 3.38962284747901287929
O  4.43070557868148906522 2.53268761349816795558 0.13350819948719677699
C  4.87339654371465869076 3.40155797166538276244 -0.90124829015909047047
Cl 7.19771991184093362648 2.27619608140867724089 1.20440789419834715090
H  0.17963874720674388730 1.78073457990333694489 1.29112459102148324774
C  -2.33180954613621871374 -0.65526543092917222122 -1.98266387836993818183
C  -2.79792026225289713892 -1.24715493152842427094 -3.32559050590608595854
C  -3.62606048237938960455 -2.53761849123973126652 -3.21167355257241116107
C  -2.79981460868785392293 -3.81973741922245313418 -3.20228852967660415629
O  -3.22667145628301099691 0.32045596868073067398 -1.43648459913307302571
N  -1.96760604382567372284 -3.94767228189894803236 -1.98399102532358018181
C  -4.51120252097288521043 -0.13848125926544951891 -1.10811552098612686734
C  -5.18243570787896956631 0.95901203046763316973 -0.25710660772851179345
O  -4.50403014762471887167 -1.38488951132468374183 -0.48272262881554828251
C  -4.62946027491309930468 0.93316454047924790594 1.17644112607121131830
C  -3.94687927279927652791 -1.42397313162997263269 0.82352677072407454162
C  -4.73031791663842593465 -0.49377674894004325301 1.75035925326758379228
O  -6.57284782677829948483 0.77016029550103637380 -0.15650906834156325109
O  -5.29218019655674254409 1.85142744379340551397 2.00507436438131936285
O  -4.17696275881587553158 -0.56014249696964468761 3.03961050409109656556
C  -3.97435903445550842150 -2.89394962153903367863 1.25646086773881604515
O  -2.91291858518352242413 -3.62434579043816329502 0.68130715979281852857
H  -1.05422040859204857455 0.83139824118569549682 -2.92355976856981936152
H  2.96052978425166468668 -1.92111060755681561929 -0.18940025178690556018
H  4.40894696162242194504 0.02753302850095289134 1.65465742074337640588
H  -2.19556733278175864044 -1.45021480478429865002 -1.24156066487777350105
H  -4.94463585807417516094 1.93032573285097863725 -0.71309044076127892087
H  -2.90489706940283243242 -1.06837813618797849990 0.81131003457547479218
H  -5.78891698191141301777 -0.79771100150939910911 1.76374866308115008096
H  2.47704008433745048734 -1.96616619241640000482 -2.31817432804114487155
H  2.81803013811120095511 -1.16902036964739219904 -3.87982990121152004903
H  5.11413046969085627325 -2.87035615647607311729 1.03726603823667495874
H  5.74557725206517666550 -1.52991497979901280857 0.08257453124449734561
H  3.01264110220026726239 -2.61034899290340938194 2.30933463548822315303
H  3.97518113427156194462 -1.65352011927505859745 3.43635816285272044368
H  2.46715590205784174316 -1.00823672695296417956 2.80397876620213670762
H  6.74980925324345459870 -0.53385825395481190103 2.13559035985282896775
H  6.19155127872350963258 -1.91598771123260291915 3.07776472914872289977
H  7.37339248784156797711 -2.14665661714598510201 1.79421648825968294005
H  1.98107805726570695981 3.70856618865172871224 -0.25788350415703187313
H  0.49788887264369247054 4.15763402502997259091 0.58078598926911162437
H  0.55644406433505144705 4.51905935523154234090 3.21369246314313139479
H  2.36261722228587167649 4.67251717932369992070 4.93529130493872170149
H  5.09114475199104621339 4.13174270532727927474 5.14723085742779673524
H  6.99008843943687896427 3.25259828503351355877 3.82522308796831245203
H  4.28285916886906203871 4.32218378533117686402 -0.91655054547230185857
H  5.92834134565094572622 3.65486908195535642463 -0.78325050120423134192
H  4.73412157634297781073 2.85078145763666279677 -1.83081502663951711796
H  -3.38108707229465688116 -0.47664992211866591409 -3.83181436965479482737
H  -1.92038351658879147266 -1.43747905181565460708 -3.94511718635341024353
H  -4.29239017389506649636 -2.59297802307275926381 -4.07285886234205385392
H  -4.24457689913483715571 -2.50791448521599047439 -2.31624296436563392732
H  -3.48200493499236385375 -4.66909232068066160082 -3.25258376450662867185
H  -2.14122563069357729759 -3.84682068150079281565 -4.07155818942704161856
H  -1.20039418334883674078 -3.23733913304411169420 -2.01017043613983759087
H  -6.99589178548691670301 0.90712020913484692208 -1.01275249823317459175
H  -6.24146478035823104591 1.77676823536095551681 1.82723221925295975510
H  -4.45352974471471529938 0.23133745907781261275 3.52338163380474744812
H  -4.89953479228141208779 -3.34396925165800240620 0.89164866882495785738
H  -3.95191065208072789261 -2.94249097568269668557 2.34674815561383542928
H  -2.10747626606419169448 -3.46333353680302380440 1.19028546631421372481
H  -5.11026965882500583405 -0.30231927141245679147 -2.01979943769268777132
H  -3.57696909861503087313 1.23677458284812913369 1.16016742708029463316
H  -2.51927603628186647100 -3.81428584578002416450 -1.11182854992776691816
H  -1.53505186363870071986 -4.87332806135679241777 -1.94716954335816216926
98
-159.7237999593 converged=true
H  -0.24990881558037059129 -0.27058479534684576340 1.74649223731974134743
H  2.95169691435716607941 1.40997340571203499948 0.83829293460068821098
H  4.30450901133470509308 0.62399673580818715291 -0.78352519137833098739
H  0.31590298574496883388 1.43841572956388108473 -1.19813225022974334522
C  1.40892310846618773468 0.12155412088438971585 -2.42792073318699985762
N  -0.63090362956541568007 0.53007299024278398125 1.24669657812008893849
N  0.38834576348965654802 0.46350986047851200356 -1.45704495545617107588
C  -1.43551659688952026883 0.18889026475291892382 0.08924464238555587792
C  -0.49431482808707738474 -0.41916401486828380740 -0.97361703163754576007
N  2.27485385753402757913 0.82179583231614083960 1.31846800808128183924
C  2.16853645223935354025 -0.47072261965769057745 0.99834209455081190931
C  1.34156457876776147309 1.53029761598862812377 2.18450687485640582253
C  0.09920692691781468620 1.66261658679119439519 1.28737834264784511973
C  3.05111220402776250893 -0.93831452168736428909 -0.16629466529621581006
N  3.44346035296309649354 0.14813676996160357602 -1.02884407427777979649
C  2.76384264689467906706 0.71740318388890844670 -2.03787015953741112995
O  3.20889362853350101901 1.68854517152151872850 -2.63096491085908068541
C  4.27371888436345681583 -1.72567432356884187250 0.35653787658201219202
C  5.22186214423076222602 -0.84061921730444832956 1.17507478946109067408
C  4.98940306530137078767 -2.39732574696997513541 -0.81387618173738995875
C  6.16729252535903871291 -1.65123836620192809832 2.05630347401833057930
O  1.40022365923194058723 -1.25109571424091914338 1.54854544378303593533
O  -0.11523109851524748759 2.63774046668124961812 0.58576039360069120931
O  -0.50917576511622975044 -1.59332547578708050295 -1.30829218737554553442
C  1.91964962597579313908 2.89115573371476131115 2.56951710011347689289
C  3.15549020068863939059 2.77693848277831012439 3.40259457536814613476
C  4.51619759182248881046 2.64962359118339563224 2.97809187102128225533
C  3.18253796090917040473 2.78489113971063284581 4.77007690744014922757
C  5.30362366261186934935 2.59275408708706756045 4.15993420846968042781
N  4.46191878753620585485 2.67252283441940985398 5.22482842398426416963
C  5.15999537488266213359 2.57907037577392639349 1.73068667563107170260
C  6.54003019629101967070 2.45672101941294096505 1.72299678502207798125
C  6.68876806070957830030 2.48320917959015208254 4.12711666241790631204
C  7.29815592184527428543 2.41816330981946281398 2.89613155991253856669
O  4.42282314654375952045 2.54436376391943186448 0.55890003628293494220
C  4.43976658151591685453 3.72715404211839151927 -0.22913764085159291084
Cl 7.38886311150161034789 2.30998653836393597061 0.20128880991836217706
H  1.12746093795022739315 0.91986643148156876926 3.06691444371432719862
C  -2.57813585055748895059 -0.78125994379749941210 0.44867023497202251914
C  -2.06915070101136056024 -1.98404022319042616651 1.27263276593081564592
C  -2.93895459234030465012 -3.24536935477852761522 1.15388301449830255052
C  -2.35766861963524254620 -4.27515307691750034991 0.19068854421240485908
O  -3.16252225010477827638 -1.19397817077616008596 -0.78170848451755858832
N  -2.30885869213042260739 -3.75125096531966084612 -1.18947358288538174165
C  -4.50260357431360169755 -0.85470983136121758683 -1.00402080430931017752
C  -4.87977382324320974050 -1.59775422354459872842 -2.29998027459560372421
O  -4.70772716495897025624 0.53163739652122876667 -1.06541713252111236443
C  -6.17755628765725539608 -1.01333268542692622738 -2.85873060171599746582
C  -4.78839630545682748419 1.07190428963337613943 -2.36957617470074044519
C  -6.01150552675831306715 0.50147768278627080640 -3.12114271002161158819
O  -4.96849405859821846576 -2.97412950046913104885 -2.05286826328760696470
O  -7.18057963620167072349 -1.32112225474966660244 -1.91929493178158905309
O  -5.88548206931359718652 0.67539526667204474730 -4.50761993069346367236
C  -4.89215782423291400960 2.59159728435173786210 -2.21429972372523753421
O  -4.99215476807085067890 3.16597941639745528164 -3.49743561606382069584
H  -1.86269553730992942775 1.11292383685051787801 -0.31513059650250141441
H  2.43079809594969331599 -1.64242761219073130086 -0.73253098121094939454
H  3.87494125356444296671 -2.50045744500687350254 1.01969546779195718855
H  -3.32821007673037794206 -0.22967406475173318681 1.02583584373472480600
H  -4.07245045427921148473 -1.46155670475706478406 -3.02496479722467226381
H  -3.88460826751567589454 0.83808022678599536359 -2.95084802503518561778
H  -6.91333833902956040873 1.01327641802897994161 -2.74529652897040010728
H  1.45215146189742938532 -0.96666721085659590429 -2.50447218088203937825
H  1.15022102412159865636 0.54129385562555143441 -3.40599396797583020557
H  5.81842922282949803758 -0.21445301453188447827 0.50952825723949790593
H  4.63884769852224732034 -0.18239364683472208961 1.82214617962479352720
H  5.83744865669124468610 -2.97472614533164536610 -0.45837257879420933993
H  4.31890521952067274469 -3.07247013573497840255 -1.33975016519606549004
H  5.35358706502228365309 -1.65328745534779963933 -1.51860470139208802998
H  6.82128535865784435543 -2.28318301028145853593 1.46126582551291361867
H  6.78994383585110394819 -0.97857892199965901270 2.64137842766171315745
H  5.60554042900448212805 -2.28263092400234635093 2.74102235262348159495
H  2.11848430330234949182 3.44670500275966729120 1.65224095260180181555
H  1.15677937843492029124 3.43421978818053563742 3.12947447970460324029
H  2.36022732712123417542 2.87460171407566900115 5.45281799112096265958
H  4.74081512425288753576 2.66730621317782468083 6.19179560238694381979
H  7.27060233074347195270 2.44699748576577125192 5.03381100322638719291
H  8.36944231678719141598 2.32457681329766341349 2.81916976709251043687
H  5.45856018043708068888 4.06245060796654655633 -0.42803612128884782617
H  3.95590972768716309105 3.46382592353864326995 -1.16892141781989300497
H  3.88953606306061461240 4.53213689807307762436 0.26783442093247683546
H  -1.04749648255418392750 -2.22582510918514886455 0.97978103928327731076
H  -2.04239955386191462949 -1.66231273490743758359 2.31299228912334253749
H  -3.94735563500961950112 -2.97890395113621941903 0.84179402510633116741
H  -3.01399547779268228709 -3.71774704629775065712 2.13288265113204777990
H  -1.34593227016699179543 -4.53361492312265212945 0.50621414504080552987
H  -2.97317551814199765303 -5.17546585227230249160 0.20809133469784424353
H  -3.26187065947943999333 -3.49501451726270584430 -1.50708882544130107206
H  -5.84386263295515906435 -3.15895825539853758457 -1.67984155858777683967
H  -8.04494240054369313953 -1.05941637776549835159 -2.25790491660159586829
H  -5.66927717380869111707 1.60565059111972829875 -4.67620056475716694422
H  -4.00258530456842542833 2.95088551799545451004 -1.68368433890538282682
H  -5.77547882017318947590 2.82169469521337701323 -1.60447018920505923845
H  -5.01279803086983744009 4.12782468806715208132 -3.42024923624367760411
H  -5.13317436574931651450 -1.20114295367231238565 -0.16946548958066467994
H  -6.39428918385278421965 -1.48275631487887515902 -3.82899015019621913325
H  -1.73194443961821331612 -2.88027563781563689105 -1.21826610987899841554
H  -1.90632684899428594960 -4.43683705208430545497 -1.83168615246792576556
98
-159.7237668525 converged=true
H  -0.25932673004400635941 -0.30955424092230571231 1.79269689466781212417
H  2.89924760116872493043 1.42447664831626230608 0.83914400797778498919
H  4.23591988826300003268 0.66645092390084681444 -0.80749238724918104282
H  0.23328050263607275072 1.42538000273787024419 -1.15209221449394871861
C  1.32142928415929250541 0.12778945955461684658 -2.40592129880477800796
N  -0.65932858171230246391 0.49119523680575749580 1.30812348032585545887
N  0.31169159032149590383 0.45293316072468520206 -1.41803299372383695420
C  -1.47905678496048698101 0.15426431193292367006 0.16031897856861199170
C  -0.54883540164558231034 -0.44294592864593046455 -0.91905554467818495468
N  2.24337559702323341426 0.82188291937370028251 1.33041799091298029722
C  2.14969764681286568120 -0.47008808256223760802 1.00395051778978872115
C  1.31690186259359531817 1.50888690990928275859 2.22070578743268542965
C  0.05683816193701796138 1.63291734020988976717 1.34754221317422340221
C  3.01587500083149961938 -0.91857590992890747472 -0.18025562459620955713
N  3.37881755975709863193 0.17837877069397428675 -1.04247413347421535867
C  2.67299096056026685986 0.74372270223755798657 -2.03544968216636190661
O  3.09108146870661926187 1.72649313378712276901 -2.62889239199422863891
C  4.25696270468204840398 -1.69508292766336676749 0.31395848637292028682
C  5.20946710977620774941 -0.80427049140252904191 1.12103903856281972296
C  4.95847680312189531548 -2.34896608324316247263 -0.87502553962730400539
C  6.17940551468211030084 -1.60885656384924180529 1.98084115201773158788
O  1.40363811559043583088 -1.26438174931786306843 1.56445330075286292981
O  -0.18305772709954887256 2.61145131680137954078 0.65908611955843487973
O  -0.55323177136079038085 -1.61723932015500837522 -1.25362150165658459144
C  1.88363686196552904129 2.87340695515690525141 2.60991839821614446393
C  3.14148364929647128108 2.76754795878049009161 3.41072110957660035169
C  4.49244138654562163993 2.66038401918500255761 2.95123894119528085156
C  3.20276857889197863472 2.76263047809421902201 4.77721929436582470885
C  5.30997444158898801447 2.60079062241536007605 4.11237037789888226769
N  4.49435281388070251296 2.66082199984768230649 5.19865097041057566685
C  5.10598930932493555446 2.61070432741446012415 1.68791694291493121760
C  6.48645552955027682174 2.50178385288223648075 1.64425211265185677867
C  6.69489361450429232292 2.50589239452932677210 4.04379915086795449497
C  7.27425710629742194868 2.45868420536435872137 2.79749718676790859462
O  4.34227309079635404032 2.58408362181857409468 0.53296334144552515166
C  4.32536845688432602941 3.78056000437956862825 -0.23396399354541133619
Cl 7.29616434969509075614 2.37938691801483104271 0.09934609491364836120
H  1.12670979609171717506 0.88623570841654042418 3.10003684176859817256
C  -2.61516260655100163390 -0.82265470177543087438 0.52289891784860953461
C  -2.09660821797833696323 -2.02479459587147614386 1.34091919345317012180
C  -2.96442488424753669563 -3.28764682921042794561 1.22248501932677089421
C  -2.38712749374160804194 -4.31339468758564681394 0.25254276577603101961
O  -3.19309166709894087788 -1.24108165517554303037 -0.70780754727602068765
N  -2.34991429680471464181 -3.78628589785471225682 -1.12693236073773217498
C  -4.52386703001979917360 -0.88690755706999913066 -0.96244960820826119807
C  -4.85951826492618987885 -1.62410306740884879950 -2.27481279576760808681
O  -4.71933419799810582873 0.49910340098152822241 -1.02566828503550344642
C  -6.09066475452846756156 -0.98761990475303318426 -2.91897137435206843747
C  -4.65973278790569800378 1.04185958618560481348 -2.33006315670550900876
C  -5.82309035610197867072 0.50998623399771381148 -3.19651314253282770039
O  -5.01499143071418984619 -2.99423047237508255236 -2.02673349344140429906
O  -7.16281329010639211674 -1.22323399941360078103 -2.03803152375692908649
O  -5.53839293192315995640 0.63822594787791386839 -4.56462439302991462853
C  -4.72107608841273851397 2.56489406802756203518 -2.19381706391351727348
O  -4.64103132406896978779 3.12580160362853076705 -3.48412283547996404209
H  -1.91308078676338122470 1.08071103921193945041 -0.23134667580376097606
H  2.39398875892778217889 -1.62668890510933716875 -0.73964475506253768433
H  3.87922579556144198065 -2.47962469990692913058 0.97823920529874763830
H  -3.36967722265650326818 -0.27835158087654393588 1.10132639760628880943
H  -4.00592552394361245405 -1.52461869877255384864 -2.95165201943985566757
H  -3.71288054781675436189 0.77191121926364802963 -2.82002720078243473978
H  -6.73382152972304393046 1.07409728609256149845 -2.93487737693283712304
H  1.37875437698587455237 -0.95942903798322309861 -2.48584148239655045032
H  1.04091237352282872664 0.54596780930958077604 -3.37851114251548212408
H  5.78686397663417562143 -0.16768666933907022676 0.44847336371112422881
H  4.63051457352128004175 -0.15646102519323112912 1.78212456608242808542
H  5.29551563676323677754 -1.59530203374375045833 -1.58307966775139563609
H  5.82319886651662432797 -2.91406930793709317840 -0.54063973679108501269
H  4.28815306965504561276 -3.03233180377200817190 -1.39045483775243661206
H  6.82930379325767678012 -2.23073912572127230902 1.37089142390050322540
H  6.80515506903793898630 -0.93225527848755551652 2.55804697630098720751
H  5.63705190614120699166 -2.24954150275330810871 2.67247195891190880701
H  2.05058984256459408968 3.44428554463217784232 1.69563020526128749310
H  1.12680605350713491930 3.39686976188367539820 3.19605666646580699464
H  2.39704421078374574350 2.83605782210450074743 5.48136071159516458096
H  4.79744012016354304251 2.65107597078507684074 6.15827479712133474266
H  7.29951225218469801348 2.46682689872538229992 4.93531073955728771807
H  8.34405764009314587781 2.37544015584411871700 2.69315367064630484251
H  5.33500338685949593298 4.13465018207499390712 -0.44713891908636516082
H  3.82656996858704534503 3.52603722189425594635 -1.16833209687503436491
H  3.77341901248865818630 4.56808622659841656599 0.28839726963350148514
H  -1.07644084517338245455 -2.26227872062045376467 1.03946408664255551813
H  -2.06380860683528677413 -1.70603598809471890263 2.38198472144760575731
H  -3.97482674506954269944 -3.02144703519450175122 0.91619780716092202866
H  -3.03359315053972800058 -3.76357993907219068319 2.20017873214835235629
H  -1.37212250127437274116 -4.56976941526491664547 0.55909864123014574311
H  -2.99961429737790252759 -5.21553699676510440497 0.27309790979092585239
H  -3.30443278614157609496 -3.53218153303624537998 -1.43875803610153019108
H  -5.91571657126677585836 -3.14595676260490986209 -1.70320559388579018112
H  -7.98935705671804985428 -0.91934344541893264768 -2.43114005929192700250
H  -5.26070954530585410680 1.55215522954347173723 -4.73116849614466694618
H  -3.88885099439008063982 2.89362954430255214788 -1.56054573179609934463
H  -5.66196542906231226056 2.83796620318872427902 -1.69844372194609261051
H  -4.60340916281711987068 4.08787168868633443708 -3.41735339624440070949
H  -5.18226298007865349149 -1.22898608776492435091 -0.14837537244666779146
H  -6.27267946800662556939 -1.46381469281482234912 -3.89331076898301287059
H  -1.77405090995599068471 -2.91478062109548829994 -1.15722660890791351207
H  -1.95193576817026248627 -4.46905214114027504735 -1.77442533708607874665
98
-159.7237605303 converged=true
H  -0.33263556118508408321 -1.05913632303790050671 1.46269930774900069892
H  2.37160958805006716332 1.25429370254036620658 0.89241153741781920061
H  3.68264237794381088520 0.99702464754082920084 -0.91413992005790201123
H  -0.46051422919956630508 0.84314433617376560726 -1.70364538679280763667
C  1.05817003913270646365 -0.37391447019446377720 -2.51727832618552360699
N  -0.95241766498434266008 -0.29887997651620668016 1.18052572992731574786
N  -0.09819675910129854746 -0.11175403347342061089 -1.68418264863672195730
C  -1.75648235138846020575 -0.54542992516449106954 -0.00614301705831232780
C  -0.74311669679102265729 -1.07813843484586868726 -1.03190321233243942345
N  1.82247759018072752468 0.50159189148073701769 1.30206442775156117087
C  2.00253096922118878354 -0.73954420447590762944 0.86823625610659160845
C  0.80775551057357564133 0.93008820902395838992 2.25245622258651989611
C  -0.50191610323059110410 0.94915289737960073513 1.44290695103056587634
C  3.04156369561822703673 -0.87802029362219746744 -0.25100041377663906417
N  3.00290147164392706713 0.27350873066974457082 -1.12550522484286741332
C  2.18237926489848277356 0.59542363429384381757 -2.14115892492720005791
O  2.32336332859822025654 1.65033113080992177579 -2.73925004552463668972
C  4.46284670429360641464 -1.03893047299564944552 0.33920793361243550823
C  5.44814540072821085204 -1.61130432815738644514 -0.69028095520598975465
C  4.44415411748166189199 -1.94295287999573806914 1.57335091240452817907
C  5.78634056078297298598 -0.67627808636003161613 -1.84689193286702812991
O  1.38240075191865319226 -1.71438114053296097872 1.29601053368762753060
O  -1.02083056274680972209 1.96502887840620665827 1.02180639353490465560
O  -0.42596928510195053441 -2.26088421186839338972 -1.12791361069794171534
C  1.16450478205398622045 2.32108417815979573007 2.77830440530543398836
C  2.45338625022064604764 2.33517945415753569449 3.53653675761225105845
C  3.78932522585987996422 2.46922071060789960484 3.03973692092602965076
C  2.56275761826339509852 2.22095447208312268828 4.89534236827344226839
C  4.64678111598090914924 2.42905637043348887616 4.17322876624685079605
N  3.86900211864227516756 2.27310430539475039069 5.27742503634644677390
C  4.36434523585520128819 2.62543754896775105578 1.76697916575908386960
C  5.74369875499928816964 2.71840192932088964284 1.68355460236619047798
C  6.02799137431590015268 2.54522732974108034654 4.06827085353362161158
C  6.56791611834387545343 2.68926691696244324348 2.81159663144861227124
O  3.57750191355002078453 2.60466263344636628219 0.62529725159306048798
C  3.33481602851663216924 3.86119498786875015028 0.00768574892413759203
Cl 6.50275950468935803883 2.85642236854855413597 0.11291422959706111373
H  0.74268266056536336173 0.20246976638509567303 3.06853898790583823342
C  -3.03413069181349026593 -1.37442230304152390730 0.27155288828863138884
C  -2.86338351146566694183 -2.89105730646911140980 0.40381017325551926689
C  -2.20004696782894137996 -3.32171956219948327771 1.72242761741625627359
C  -1.26565230139796636166 -4.51208443881176535228 1.53670919253269788740
O  -3.97019364934418250712 -1.16639398907124736127 -0.79162061198647493132
N  -0.03280473026552316318 -4.09745687139606395988 0.83012879635762115704
C  -4.73544819832701513462 -0.00913343447938300135 -0.72795001191250452433
C  -5.97203173539023612904 -0.17908952233126165798 -1.62582714280175144594
O  -4.03731514710091143883 1.15868537001250038188 -1.09609539215812712420
C  -5.55047555909444678690 -0.18486270852128419695 -3.10650195860596456399
C  -3.53733616518014892804 1.13002597521469616559 -2.42855974666784080185
C  -4.69450448351340643427 1.05762512057839019874 -3.43014969676253311803
O  -6.91393428108638374852 0.83549613015331880561 -1.37740100291143785505
O  -6.67044948000978088487 -0.25150301000888086733 -3.95290556844086449217
O  -4.16378989963459478219 0.98242489768022123187 -4.72738037021217127887
C  -2.67433822426361400559 2.38080559001456881774 -2.63003508635376404001
O  -1.52311572585391186152 2.37817694643772314933 -1.82209324039423004038
H  -2.10762530135364523076 0.43728283091954245343 -0.32864187441693182290
H  2.78704819958182925532 -1.78435831490111240782 -0.81096962218603518835
H  4.81175236222121682772 -0.04682032815586378849 0.64632131364291212083
H  -3.46635936631777541450 -0.97203521059184427866 1.20143040115947008495
H  -6.46816109546554418586 -1.12538257282537412785 -1.39100276273500234048
H  -2.91665637568195190710 0.23436936622823886789 -2.57167541925419484983
H  -5.31676688016255205582 1.96375003340517539918 -3.33203744642054466851
H  1.34554575071223547766 -1.41791817891634819304 -2.38319160291304088517
H  0.81326992186749835767 -0.19193988610931220218 -3.56814377750228661768
H  6.37644398965862002626 -1.84313821348287909530 -0.16378047297603970378
H  5.05680010022890957799 -2.55048627731175514555 -1.08682250988029349692
H  3.84086214042939211311 -1.51306288067538319275 2.36777252333558552166
H  4.05010572750567643396 -2.92338000179384138733 1.32111433154761548359
H  5.45490100401933375451 -2.06790217097496276111 1.95187623743726113013
H  6.58767110458091131875 -1.10583590384017305119 -2.44484952186526394158
H  4.93453714603010684669 -0.51103421358230394222 -2.50032585997174505721
H  6.12923915905564431483 0.28617472005665944845 -1.47283925876719856696
H  1.20430400776969759313 3.00454362676542041655 1.92910523963697144723
H  0.35752059325217150354 2.65332639700922712223 3.43285890947009608709
H  1.77994159583602362673 2.11336827016476647145 5.62063840494193556196
H  4.20398327076566236116 2.22551574261900375618 6.22526486145302282438
H  6.65995763848195121426 2.52350662141241111058 4.94134319703246749356
H  7.63406040344638370243 2.77514475731548682091 2.67846401927147770294
H  4.26714374301825394298 4.37261376558159131633 -0.23715067902734959793
H  2.79137789090568144701 3.63980475083667931457 -0.90985293987770943236
H  2.73353136944900798611 4.50450115795920247308 0.65682678938859340168
H  -3.86381010516680456490 -3.31844937286355357031 0.33257632352434812750
H  -2.31358040042952639581 -3.24285383437830754261 -0.46568742660570672243
H  -2.97290181449890633658 -3.59290836916324085593 2.44065646683672632378
H  -1.64116346353626818555 -2.49445325021407970922 2.15530764723108925196
H  -0.99663139963902758200 -4.92892163174453123986 2.50759334194852101518
H  -1.76654040414369850609 -5.28376801642404547721 0.95158744367552616783
H  0.54973168717775799941 -3.45871407163896682491 1.39387617468883751037
H  -6.45141719744583408414 1.67431139305250797911 -1.24140524099915028344
H  -7.38489092702501981336 0.26654292288439007663 -3.55159161714580262625
H  -4.86390226318483520629 0.67476727552388449105 -5.32177197192542461579
H  -3.28159087991386266836 3.27193792172613573399 -2.44267096556376328564
H  -2.33399348495556102634 2.39236894715258596733 -3.66686574454192726336
H  -1.76019528123951740639 2.55906625936894460693 -0.89640144066845672821
H  -5.06227863168574021557 0.19158396388525117393 0.30608672000136877278
H  -4.94916015127760022807 -1.07879728932553864418 -3.30441693062415442483
H  0.52629147183174362912 -4.90676247779246565983 0.55484278490311245147
H  -0.26800896966842546743 -3.53192855662157034757 -0.02084063888734578873
98
-159.7237541193 converged=true
H  -0.23146742223174326947 -0.98677114359196138604 1.63650855182982279956
H  2.22309737066953827522 1.41766023012718989094 0.83213811930957204410
H  3.84577275749825764350 0.95841908677491338686 -0.86486393698843833100
H  -0.39751477143596097852 1.05258056543867017929 -1.52445999254281927549
C  1.09341407013445390817 -0.05620977475015788427 -2.51857297661235834951
N  -0.85581910732692456634 -0.24073069886362447045 1.33706439747098415616
N  0.01427550974403768436 0.11733807183851112377 -1.56834514973063177123
C  -1.60059598027658878117 -0.48123650403858314606 0.11250638697056057624
C  -0.53968155214400326258 -0.90491480205599572617 -0.91712629198812511966
N  1.83829231737425913273 0.64547553151364733814 1.36739374379363987089
C  2.05836186779845364825 -0.60984192031935458012 0.99913125341314212857
C  0.88250341321182856902 1.02722185918056641007 2.39845464170472100207
C  -0.45634406375430774938 1.01829827408168349656 1.64113067425347236572
C  2.92706459894721948700 -0.81701827079245348262 -0.23905280383511209874
N  3.03986291030555433323 0.37294542220164539348 -1.04998131803779615190
C  2.33844171062661310145 0.75046265285456825733 -2.13668907569827037918
O  2.68259634597298024516 1.71832575271550491713 -2.79403877074360407207
C  4.33680581571172663047 -1.32662349400437484803 0.15148944250680940193
C  4.29967007267508805057 -2.79052431314173565724 0.60991824741050126857
C  4.95619453140640153777 -0.44775862180655251477 1.23863135489055853355
C  4.02238958757089282159 -3.77865370479762585632 -0.51936477472701303437
O  1.56591444453444239571 -1.57814056214599407468 1.58523660152277856561
O  -1.02322545448789248290 2.02141539912160217440 1.25452300935284322136
O  -0.12525294876857068216 -2.05712875543829554204 -1.03173538653853302804
C  1.22689048173615344872 2.40951630377892733748 2.95235530590738814993
C  2.64220218169273612929 2.48809286676637908542 3.42669682854605550659
C  3.80350902281476077604 2.82350439657333351917 2.66149659711841923837
C  3.08119293066158350669 2.24705321687904024941 4.69872391872544081792
C  4.90516823321538186775 2.76666364808121301166 3.54934677253578945155
N  4.43365340246920158762 2.41057377176483544901 4.77359917320546944808
C  4.00251572443781711286 3.17928299083169063621 1.31030980806379404591
C  5.30520484022613025843 3.43354886514250701168 0.91172928824147259075
[truncated: 10,373,253 more chars]
