# Supplementary material for: Discovery and Biosynthesis of the Novel Glycotetrapeptide Antibiotic Biffamycin A
Source: Angew Chem Int Ed Engl. 2026 May 6;65(26):e11349. doi: 10.1002/anie.202511349 (PMC13285481; doi:10.1002/anie.202511349)
Supplement: Supplementary file 3 — Supporting File 3: anie72473‐sup‐0003‐Data.zip. [file ANIE-65-e11349-s002.zip › GOAT-xTB_Ensembles/1_3S/CPD_1_3S_N1_run1.inp]

# Compound 1 3S isomer; NH3 cation; GOAT Run; from xTB geometry
! GOAT XTB ALPB(DMSO)

%pal
    nprocs 64
end
%MaxCore 3000

*xyz 1 1
H           -1.00557572342678        0.45787790742950       -0.50059630448979
H            2.93028252173962        0.80750382339422       -0.68370264044720
H            3.94453310373491       -1.25738296371008        0.45403048859029
H           -0.00284681516287       -1.09070072628891        0.62979080564701
C            1.04245109591231       -2.84894308494491        1.08465526725927
N           -0.66910240096935       -0.00420763694314       -1.33344469281130
N            0.13950074070298       -2.03581886209275        0.30250313553106
C           -1.14925463452539       -1.32574651852306       -1.63610337631416
C           -0.48651790229566       -2.42620089502342       -0.79462921284548
N            1.98187066271922        0.99739422773544       -0.36796241972073
C            1.55659356998998        0.59565141769337        0.81995523360471
C            1.10397523756485        1.65516547843669       -1.32464095271973
C            0.38116130894549        0.49281753234076       -2.02435123125219
C            2.52654098323067       -0.26466540305950        1.63518369617394
N            3.01189965255582       -1.37112528059325        0.83371602485811
C            2.48694334105736       -2.59618638607168        0.62869163000551
O            3.12483180466877       -3.45436063238789        0.04359819556049
C            3.71788144115805        0.56728344988642        2.14926585158950
C            4.54623953373398       -0.22756436034303        3.17116311012056
C            3.24162791876261        1.90462727027086        2.71349815966560
C            3.87383830536626       -0.43943868562838        4.52422383024130
O            0.41172235754745        0.82639187276423        1.22552263468497
O            0.78802326912733       -0.00805879203179       -3.05488946632916
O           -0.56840260044110       -3.58820694161990       -1.19977952886582
C            1.93518957119267        2.48256388577907       -2.30608169361712
C            2.71870318479020        3.54741424205644       -1.60834536731947
C            3.99636115192605        3.44492285928032       -0.97217253999192
C            2.31210472651027        4.84212044055083       -1.43843820730419
C            4.28975545434117        4.73154287737570       -0.44454491705725
N            3.24697231667610        5.55086305051571       -0.74544801690455
C            4.93143128377619        2.41175086208601       -0.79418096999924
C            6.09263867539076        2.70147612318433       -0.09783348162074
C            5.46968840611120        5.00402561793374        0.23790199162937
C            6.36619249777053        3.97502913596610        0.40839320521003
O            4.66874140011117        1.13014906526429       -1.25682404963766
C            5.31479675406313        0.79689268313784       -2.47861277129599
Cl           7.26141516420005        1.43442408866148        0.18866685242711
H            0.39577761707489        2.28047871901418       -0.77215034092594
C           -2.68676643950686       -1.48932581202826       -1.57788749052064
C           -3.35423594857005       -1.13587822831989       -2.91379932562317
C           -2.93110018967334       -2.00727466385419       -4.10310271988483
C           -3.09494004262318       -3.51755017019048       -3.89734970842447
O           -3.25517157133682       -0.68193998898264       -0.55333299444422
N           -1.82227729516624       -4.19587462386463       -3.53596845869691
C           -3.83543551768659       -1.34008434389743        0.54278946873062
C           -5.15252212334499       -0.61244156947449        0.89179486565325
O           -2.96493821518486       -1.46147740277600        1.62611153260078
C           -4.83507172706901        0.72302478427167        1.57138229433966
C           -2.66503016709385       -0.26530235250698        2.33327871638192
C           -3.94213637442270        0.45014508274685        2.79220986503263
O           -5.94744723563750       -1.34767229934346        1.78788880634020
O           -6.00037808624531        1.41230842594426        1.94228527731961
O           -3.58393977783064        1.65024764210563        3.42971280348262
C           -1.79119011369567       -0.63660135108367        3.53738202105143
O           -0.45372142638749       -0.88169612501006        3.19691413556596
H           -0.81301118528422       -1.51123583087979       -2.66404974197839
H            1.96379118370316       -0.65169848892010        2.49087481122044
H            4.37028475380175        0.77532200914116        1.29432414087025
H           -2.88802317176305       -2.54311893407183       -1.34004326975580
H           -5.69274315182268       -0.41890366172297       -0.04633022444344
H           -2.10697412401376        0.42892680118721        1.68661605688291
H           -4.49051633631749       -0.20613432843506        3.48800038030367
H            0.90361641473386       -2.61249844202197        2.14091159584892
H            0.82344474906985       -3.90281184987763        0.90163445965190
H            4.79513817361048       -1.20168679887768        2.74378419637579
H            5.48554615306673        0.30667235885984        3.32899939444945
H            2.44878822087298        1.76055127666233        3.44207206505625
H            4.06987109683173        2.41635845346666        3.19574681948768
H            2.86799422825460        2.54543018031831        1.91833479078739
H            2.91910275163082       -0.94860005203043        4.42254754228756
H            4.51353564969783       -1.05307395222446        5.15456214864554
H            3.70991819049936        0.50616708372352        5.03296458745092
H            2.59237057397126        1.80268083409352       -2.84866065865629
H            1.25766528430778        2.94352688113357       -3.02599214125082
H            1.40876440098641        5.30871524789448       -1.77989649447751
H            3.17894614487685        6.52446319518500       -0.49976121422554
H            5.67919404290864        5.98807892697350        0.62481803920365
H            7.29062065807650        4.13593819836822        0.93899199332860
H            5.03089012941316        1.49489127871985       -3.27129738927683
H            6.40100772965876        0.80543444565290       -2.36614832867654
H            4.98169324145120       -0.20758007777437       -2.73059763688984
H           -4.43238885201520       -1.21796375521356       -2.76878880006519
H           -3.13479757350443       -0.09264024344163       -3.13922390873007
H           -1.90225738818548       -1.78377191746703       -4.38586464622669
H           -3.55307970930319       -1.70114952209185       -4.94414564338191
H           -3.83286254518488       -3.71589866853909       -3.12095658448675
H           -3.45237328876715       -3.96670198994819       -4.82465985191980
H           -1.11324177989469       -4.02390651900236       -4.25566972246636
H           -6.26300723465788       -2.16246417576157        1.37742341084806
H           -6.59398144393330        0.78031311028810        2.37423781482274
H           -4.36016535904340        2.22980789799062        3.42399256125059
H           -2.17479483960598       -1.55477968991655        3.98720999911174
H           -1.86132169365475        0.18304084228212        4.26336896419752
H           -0.14719115138861       -0.11718327940902        2.66617997376052
H           -4.06837277836558       -2.38490288970192        0.28286962431333
H           -4.30268590186717        1.37380190146778        0.87020035871518
H           -1.40256390972527       -3.89502692975205       -2.60478086257476
H           -1.97140708462431       -5.20788655810193       -3.47162507186698
*
