# Supplementary material for: Discovery and Biosynthesis of the Novel Glycotetrapeptide Antibiotic Biffamycin A
Source: Angew Chem Int Ed Engl. 2026 May 6;65(26):e11349. doi: 10.1002/anie.202511349 (PMC13285481; doi:10.1002/anie.202511349)
Supplement: Supplementary file 3 — Supporting File 3: anie72473‐sup‐0003‐Data.zip. [file ANIE-65-e11349-s002.zip › GOAT-xTB_Ensembles/6_3R/CPD_6_NH3_3R_run1.finalensemble.xyz]

77
-121.4031166177 converged=true
C  2.88358677616059155824 2.52344682285743715511 -0.05547183861484205475
N  1.81423322989402913130 -1.47432927046233630541 -1.00655234735197751661
N  2.86641216964765366271 1.26789075449582799848 -0.77866898294234576650
C  3.19806798987411200486 -1.08033102419242577064 -1.22214284619563473555
C  3.44194329268375609487 0.14990077543399815685 -0.32455365479646008930
N  -0.33523646947940849428 0.22452312206559116303 0.10052608352446497364
C  0.48297566262786423286 0.14432471138704705549 1.15485011830543760070
C  -0.51580829978522668711 -0.85798628769857576692 -0.85722922122487543728
C  0.81426172238170779760 -0.81294384537459174478 -1.62216145059966043718
C  0.80928857327317926806 1.47769016670470398900 1.84107473134094989931
N  0.63119386101546692824 2.60499068754935381165 0.95943085389381288497
C  1.47772292019019357845 3.12081627157508645354 0.05358840422324420011
O  1.13974416027788150174 4.04241046038835971643 -0.67402301696738087244
C  -0.00835856512950620793 1.63174485859265128163 3.14260490107679135718
C  -1.51329312420938233430 1.74507545711755507334 2.86814697167238197295
C  0.51428514892392673818 2.82516061638528315214 3.93998206827004660013
C  -2.35821045837628817665 1.41231022513043624755 4.09380018300139969512
O  0.97797938146614682431 -0.90234871252534909480 1.55088064947819859185
O  0.98109869262378068822 -0.12167645448908344374 -2.61483474107588342861
O  4.04837805636730685421 0.07964025613001783632 0.73635799739749840942
C  -1.70992741536407466540 -0.56018287100166896941 -1.76225135378933228658
C  -2.99899256747943487866 -0.48100601977662871267 -1.00948532073346020077
C  -3.58923967200814253431 0.64621842377137661551 -0.35420596154515626708
C  -3.86642049256140873936 -1.52305412144918861372 -0.82977589136907525802
C  -4.82292389865673865046 0.19588658553668514273 0.18971336756230919307
N  -4.95418227131313404499 -1.12316132267996016125 -0.11335658137770533715
C  -3.21452100159566267479 1.98731266245111082291 -0.16277975233876257333
C  -4.07694522494391087264 2.80311310987466688616 0.55162900747792231737
C  -5.68093971365842254073 1.03790120094389015648 0.88745021775231069938
C  -5.29500324618994344661 2.34627999635071482487 1.06146525073707520548
O  -1.98170598241785267390 2.44461090965302174638 -0.59808897788528614381
C  -1.99240536082194563683 3.28825835579310243872 -1.74149227705570730507
Cl -3.63353992326709152039 4.46509679525664004984 0.86934552925686781055
C  4.13213818309178826382 -2.24839229567536813548 -0.86550873580583609357
C  5.59150461307742485673 -1.90075882875846158271 -1.20427063309729809326
C  6.54896415524184760670 -3.10006369030124595554 -1.23801251985319149540
C  7.00226344860167326800 -3.60032648662623788738 0.13124291532227244650
N  5.92822856145540111328 -4.36045087531546116111 0.81406845210861100703
H  -0.63872113399615071394 -1.80140976059229496187 -0.31811112275395470039
H  1.86433565500145026483 1.40379894586382447663 2.12744918386318770942
H  0.16687602909023790954 0.71687466194289539700 3.71864380166366226277
H  3.32659401843244584285 2.34004554461873492954 0.92532148482817988544
H  3.49447590263028962099 3.25250525464830886335 -0.59795996578385868236
H  1.62538931417043119865 -1.87821818184202782298 -0.09128624386759395803
H  2.39020597044742455495 1.25885612817205161384 -1.67180919210877232395
H  -0.72082940984007748408 1.12173246361152334494 -0.18293079843911191906
H  -0.29767321136972263451 3.01154330440597695073 0.94111758909880816049
H  -1.75753820280671435583 2.75685883256490527060 2.53952978748886604166
H  -1.79249881381881870368 1.05606416979803685585 2.06912978783187151421
H  -0.04056293112193713746 2.93372769978598268992 4.86715786171310593744
H  1.56448852859257891978 2.69253593214992337224 4.18878216281773241292
H  0.40781298616150279956 3.74422750413446170370 3.36793737516565805379
H  -2.15670476991800352806 2.09843512027492140604 4.91214807548968757089
H  -3.41351958926400600447 1.48546883050701516993 3.84241337140682759355
H  -2.15483185978134184069 0.39966823494469910782 4.43459415473147888775
H  -1.50870776932973083007 0.37416131410762387688 -2.28824569931101340359
H  -1.77556101127817145269 -1.35523464165147067284 -2.50680135488624911133
H  -3.77757902828625891090 -2.53293492364396000127 -1.17989194663191643286
H  -5.73456184338339625128 -1.70614746973491637760 0.13998650912947874225
H  -6.61777744635166875753 0.68144886016642836069 1.28404915129961261222
H  -5.92074445299154916711 3.03550472115987579613 1.60517920838356475954
H  -2.25540714428221322763 2.72082144568524819661 -2.63959097569937428673
H  -2.69427532321860985220 4.11509290867868671171 -1.62382418386775229102
H  -0.98057900962520438970 3.68258840600122105968 -1.82732418070951130318
H  5.59800756458059556309 -1.43692638593349175657 -2.19083151469813453005
H  5.95147561940172931116 -1.15682699024618851347 -0.49142434153973979516
H  6.09428541408869950402 -3.91453869865368320191 -1.80401408595286216752
H  7.44103399198254678026 -2.78999441362418298951 -1.78249437595673554391
H  7.87508683438771406315 -4.24282025473489099454 0.01038709062252748082
H  7.28035438161676218272 -2.75157205114045666505 0.75658106356972210094
H  5.06050086875759319582 -3.74678342849097445466 0.83374101683149759445
H  5.70723339741144108928 -5.21696449796276784383 0.29865510113211374277
H  3.30510927820116995335 -0.80432623008612691429 -2.27492844344543776458
O  3.96615788437326166616 -2.60307072281833695726 0.49298216033381625500
H  4.04608944593972719161 -1.77951705709364493835 1.01429390763708293655
H  3.81036439677119043168 -3.12032468662075812560 -1.44716634560498280671
H  6.19573855700670694802 -4.60507100747014064268 1.77073332843668174164
77
-121.4029504436 converged=true
C  2.89282968740462065327 2.53452846860633673742 -0.11862243283076823186
N  1.80112180131184551612 -1.46621716464772688937 -1.04991991302616938242
N  2.87701201551681728930 1.27682649618203569730 -0.83821654544224177830
C  3.18945125940902096673 -1.08194476496616887040 -1.25409416776037607733
C  3.42723341974835538082 0.15469100352087794548 -0.36412772666989812187
N  -0.33623738082975307417 0.23308698124579790845 0.06534918514272392009
C  0.48518788998623790798 0.14057005033193192833 1.11618186455594559092
C  -0.52468308888197900952 -0.83726009124740197187 -0.90466589305043465519
C  0.80774253628412240325 -0.79611090027999931173 -1.66635402180982472586
C  0.83900574411550998821 1.46972202404801444153 1.79764560573817266942
N  0.65071411142548440942 2.60062971430052014554 0.92279514743199597682
C  1.48525907211787178142 3.12461669436561173541 0.01057765744027011623
O  1.13548332735418711081 4.05095358668354954546 -0.70561342348249589396
C  0.05646338396155980988 1.63025109821324187820 3.11982917257412450951
C  -1.45386513578151266302 1.75483342174634482369 2.88281685486497840643
C  0.61073109290880656097 2.81903190013720994500 3.90237919541010658264
C  -2.27116682247716417109 1.46017441883746501574 4.13675534636674591127
O  0.96895456412237757071 -0.91268679422660925482 1.50873141509852093378
O  0.98168412174508346002 -0.10315243650538052922 -2.65647668604362019451
O  4.00785894865407055221 0.08599692800917112245 0.71166323271872744538
C  -1.71328666004605878470 -0.51725128612407611506 -1.80954555022015650678
C  -3.00762880801469645320 -0.46904608096450245425 -1.06359312816300466409
C  -3.60105695763150057687 0.62784146708376453727 -0.36139804262309382921
C  -3.87468805297690055411 -1.51879048473814104447 -0.93343700552725838993
C  -4.83320415316828277952 0.15054052231194151035 0.16304871106339396958
N  -4.96324785928226752674 -1.15301828526911220862 -0.20047591706231437936
C  -3.23540376615938418681 1.96283300088606482703 -0.11826163880731288547
C  -4.10157430933802302775 2.74424706888143798977 0.62922742593092939600
C  -5.69225324225131945610 0.95683722391159409248 0.90020705962961866664
C  -5.31386349875721553104 2.25939882247446588437 1.12662167256645640023
O  -2.01140831206427384004 2.45247723770886283390 -0.54482553557016433210
C  -2.04497951368173724873 3.31269678352495677842 -1.67552581301340719477
Cl -3.66970162401553201548 4.39670608492395054157 1.00349377611715784298
C  4.10694338448910656325 -2.25407270369515488895 -0.86786091038078183590
C  5.57609254443999979856 -1.92348837804069372481 -1.17918024249861597141
C  6.52508646414180404349 -3.13014066194750295580 -1.16201034460647889546
C  6.95814439158486841563 -3.58681207710618021878 0.22890475319192005177
N  5.87266739818404648332 -4.32304286416332850251 0.91970437620366474185
H  -0.65733335717241392349 -1.78667613669699631984 -0.37823303458599333293
H  1.90034025866530464910 1.38439668887829925303 2.05699363480439156859
H  0.23835902428820715526 0.71381735021153103204 3.69120645104989764107
H  3.34964166543956176625 2.35777836170712706831 0.85719218683131259695
H  3.49153775186581949441 3.26570616550755632446 -0.67127683009629446342
H  1.60707070747659708232 -1.87136912707769731412 -0.13611426453642372358
H  2.41338459295373830571 1.26772427549035660022 -1.73813748906224585511
H  -0.72413509810267140399 1.13401717001436264098 -0.20266744983924489532
H  -0.27852392692041516575 3.00722249631013571758 0.91830041139268225869
H  -1.69674915630246836429 2.76127087744480981257 2.53753351239054669719
H  -1.75966372356309452840 1.05045632000449784549 2.10690647497800576105
H  0.08252266304064903579 2.93335645428735736218 4.84420620856388506326
H  1.66599744053351273010 2.67667491246867284005 4.12288554176218013936
H  0.49789179749058209978 3.73847024993576360075 3.33236371672377362785
H  -2.06031316234680650368 2.17776845885701320071 4.92530247818687172412
H  -3.33213707514288204337 1.51589187098292277334 3.90470051916851357277
H  -2.05273013384385150104 0.46235313843138936551 4.51036051910745161564
H  -1.51285638051846582641 0.43352304405717267954 -2.30548728244253409159
H  -1.76942387652346910798 -1.28926907483096298002 -2.57855352863682707465
H  -3.78475762973027007874 -2.51162746648253509818 -1.32916694767895382512
H  -5.74669490149187645045 -1.74464119103852133286 0.02043826053434016909
H  -6.62483824949907962321 0.57694258212272253594 1.28518782824712984869
H  -5.94228914995733337179 2.92253372947991785225 1.69903001711761625359
H  -1.03763022176968755517 3.71601530303809957090 -1.77086267397233410037
H  -2.31761019958005354269 2.75673558503342519543 -2.57783734447098966669
H  -2.75145667902902246738 4.13211306398972233467 -1.53478011955828197443
H  5.60849268928576805138 -1.48277040359932144042 -2.17577226890814312554
H  5.92467384144344499930 -1.16576909832786013155 -0.47531854348361946005
H  6.07102084441664047176 -3.96031302407131047261 -1.70496545189836501422
H  7.42568918321398374616 -2.84494367392916336357 -1.70568500866279482153
H  7.83206595297255514510 -4.23327825018016845604 0.14215267634160522192
H  7.22820586302936884948 -2.71810387466287473046 0.82993096318645243059
H  6.11737137845083811527 -4.52056047857231746434 1.89304139641164548280
H  5.00060263385690451088 -3.71502019450916698418 0.88981466149251020603
H  3.31337427987666544027 -0.81888941867012166043 -2.30817341988816115972
O  3.90786912437112965435 -2.59359392302277003139 0.49020092370937684567
H  3.97685148401196864043 -1.76397568083901590263 1.00417348388818084004
H  3.79046982514210384352 -3.12927067610141573795 -1.44742723909489479084
H  5.66845194611984037891 -5.20428242965418430543 0.44027951747064186794
77
-121.4028966997 converged=true
C  2.87122484695473279004 2.48054123163719530964 0.12588381458885927744
N  1.88894989856462913735 -1.44428891277309445762 -1.01514028889047103199
N  2.90993317212270907746 1.27588761012681506379 -0.68006017977911126238
C  3.27151766277625810631 -1.04407115664976557490 -1.22555991839717393077
C  3.51806204030587243992 0.15269221831221105323 -0.28515886335395823625
N  -0.37138582331998959418 0.19148264531776468256 0.09674906092531054824
C  0.46577134333953129630 0.20856350840036344541 1.13758021603925363330
C  -0.45700111730917691855 -0.88884085609401553008 -0.87426339885725190548
C  0.88235212113588590288 -0.78370141222878131337 -1.61921589138655974693
C  0.54983067521079465045 1.57127088177253004808 1.84193674704303878009
N  0.52289461407120008118 2.64708891582605998494 0.87366048634987547583
C  1.47742824958852470019 3.10441690305545892059 0.04821229058815745816
O  1.23471278503353243394 3.98529153949617365171 -0.76356890342569916363
C  -0.61697988758347011018 1.75422908728463000649 2.83536164252358346971
C  -0.43722786659776080587 3.06512788950933634524 3.61433636286783954716
C  -0.70553467157594751402 0.55967429087582731828 3.78203922958771876495
C  -1.72457999207869860925 3.53415866511767173819 4.28339643015749427235
O  1.12307744888776550596 -0.75537820517600584580 1.50389133278541464733
O  1.03873644680659826811 -0.07093245056365399259 -2.59820170998792487893
O  4.14839780263481383571 0.05046633900782312998 0.75780947764156247892
C  -1.64761288975619635266 -0.64169642119864001018 -1.80157235988527308912
C  -2.95249793520920045253 -0.62369717812482061703 -1.07109519022688237655
C  -3.59384840248789716455 0.46013134612335776508 -0.38997602655811358652
C  -3.78483717734889557605 -1.70115310682710374479 -0.93849641808745709604
C  -4.81539298732679998949 -0.05424957279148823197 0.12558527193921206755
N  -4.89474952893936432474 -1.36588737467640841672 -0.22363432111765890742
C  -3.28460843846031069759 1.81144242535360033841 -0.15825293837497911298
C  -4.18568068176649976664 2.57057044621010133412 0.56966812423164792101
C  -5.71135497313975371014 0.72930282670591584093 0.84366451684549259582
C  -5.38474308114517352664 2.04746988378474492620 1.06037156532530429942
O  -2.07779121938350375132 2.35061482564522483685 -0.58107914930651038965
C  -2.13357437296314511599 3.15205965829726597605 -1.75348510368178200913
Cl -3.81532947772011477028 4.24396143880923126801 0.91627557190425290568
C  4.20527825021926560112 -2.22483286553016590403 -0.91086998756256298826
C  5.66322232658778190739 -1.86808725533218011883 -1.24586095897000004307
C  6.61860655104587713993 -3.06667873208120633777 -1.32791033504311384306
C  7.08706112393900777846 -3.60751556059880940097 0.02045916230302724514
N  6.01770003970139732985 -4.38034703420534032858 0.69636358262606168346
H  -0.54381720989724924298 -1.84562311592578809361 -0.35082816866382882104
H  1.49306515141796780632 1.58441329618060056106 2.39897844242817726013
H  -1.54449610373252221862 1.81428439118800799434 2.25365894233640329247
H  3.15519934104464239155 2.21156044515587169030 1.14482897668602223717
H  3.57917132378095015355 3.21832329133160666146 -0.26772212818123164446
H  1.70670654419050826789 -1.84324794904237898585 -0.09636928125794608224
H  2.44140293399076879766 1.30750145703957443288 -1.57641120648736898779
H  -0.85867547183605752448 1.04388317016221021660 -0.16695929074659565661
H  -0.39158733125896760807 3.05787714530737186891 0.71152815358525423051
H  0.33880430655037041543 2.93025985020832679950 4.37073440166787374750
H  -0.10095225565004328772 3.84848320440007540810 2.93208617746164534879
H  0.22140506571922324852 0.44930690096898795449 4.33990879124384232313
H  -1.51934411647345690710 0.69793867877791149201 4.48740100068619263141
H  -0.88606740157618835152 -0.36061265353453936244 3.23377674033699502587
H  -2.50792095431965433860 3.67241877606289568448 3.54147836608039057182
H  -2.07386440441838360016 2.81740268394764070692 5.02155089982176683350
H  -1.55968670505792195158 4.48430705962585918201 4.78636989176371674404
H  -1.47634912751378433171 0.30202153989153646130 -2.32145550253412213948
H  -1.66612349058951370040 -1.43613929106481852394 -2.54912826568900463542
H  -3.65557149169369077768 -2.69447137708546913260 -1.32165227778502281097
H  -5.65912289620541564261 -1.98380767496596255306 -0.00681202502061922788
H  -6.63406580307593607415 0.32161196711625683609 1.22325703708254041047
H  -6.04441910060114295788 2.69311492432990462476 1.61669890061281140703
H  -2.82805406233887568490 3.98544309578818367612 -1.63214202444715339446
H  -1.12494829187582867647 3.53765274755774195015 -1.89719319064918034989
H  -2.43633956734667878052 2.55571899953739034572 -2.61897972235402409780
H  5.66466820185991970504 -1.36870156292270461762 -2.21494787006944093832
H  6.02766562101574443489 -1.15060316281233387947 -0.50870152877856600337
H  6.15649336986325046439 -3.86319071663996993493 -1.91303749450323912207
H  7.50482750436842582786 -2.74121716641298140971 -1.87294572582201834798
H  7.95492470618368496815 -4.25036697125116624818 -0.12986917897192673532
H  7.37812726574765953558 -2.77752228435096082393 0.66467492119686477636
H  5.15018794713067329383 -3.76659061505187953145 0.73510735213272648814
H  5.79173906009144712215 -5.22637360581685328498 0.16612255424467872733
H  3.37342703340449334704 -0.73321454500825766765 -2.26901808568716045755
O  4.04571004730684524731 -2.62236510606134531898 0.43678379045881265963
H  4.12623154027262106780 -1.81530665660777912329 0.98393606272158240511
H  3.87946511870518850884 -3.07839608122484031938 -1.51706418047336288879
H  6.29231682800272373868 -4.64398957061599393370 1.64598280219271364544
77
-121.4027478442 converged=true
C  2.86979597358188609491 2.44965796931135226799 0.16345705588510808792
N  1.88749694756833186204 -1.46463382872404412893 -0.98734296530810894410
N  2.90933455128773355014 1.25595777381911144488 -0.65904492209037357497
C  3.26413391286747955888 -1.05972292852316574141 -1.22580868357873828955
C  3.52373266243085492277 0.13057932389762566538 -0.28110499104143304994
N  -0.37163953283298445385 0.17811138955168898113 0.13537360761908720508
C  0.46940831288611306604 0.20901149948268776813 1.17297083212577524236
C  -0.45934170015920972041 -0.91615916503864636145 -0.81919840269513133357
C  0.86997955040762919854 -0.81163450762011712936 -1.58118332237252046113
C  0.53266834550101427315 1.57491740297729765352 1.87333342891848908529
N  0.52032952122302500442 2.64717935679293026041 0.90082182184136072589
C  1.48175660811699994035 3.08383697318664662390 0.07199314483342383886
O  1.24971112493009250954 3.95501684708263523405 -0.75317359617236157021
C  -0.65883068756445695158 1.75192349502288879926 2.83812421560719485569
C  -0.49951004996892534038 3.05718211920322557873 3.63060634884478705686
C  -0.77151228552354278456 0.54963863018020686635 3.77240760710291489488
C  -1.80538806409139818143 3.52621983344885103762 4.26311451342789471397
O  1.13866098748773891813 -0.74546960940634976467 1.54176364365503437703
O  1.01105131991573604644 -0.10305801111618237420 -2.56534496056044103440
O  4.16722022114752110866 0.02070880160140753379 0.75305693655645788986
C  -1.66149949799370322268 -0.69178965101455280884 -1.73726621977107997807
C  -2.95702719201496044832 -0.63466984915287139035 -0.99243332974381237577
C  -3.58447264706832813275 0.48337198422601190817 -0.35503807592975655805
C  -3.79598087954602325667 -1.69855444569058922077 -0.80439757306954740024
C  -4.80839512942241142923 0.00377533030011195647 0.18767715879077834229
N  -4.89919240281646928281 -1.32202977194391713134 -0.09980843613721951391
C  -3.25715211913935753785 1.83859484953775154104 -0.17717153518167172432
C  -4.14568563720798621830 2.63655992168570652012 0.52410828458193692292
C  -5.69612570773435145099 0.82826733550707332121 0.86936946539516535282
C  -5.35285445895681633033 2.15000530754844998427 1.03218003782251699363
O  -2.04132990265521163664 2.34227918536534263083 -0.61621585900940478719
C  -2.08074383515841354608 3.12003951994734096687 -1.80479992209356687738
Cl -3.74428471863351797211 4.31388086369534562436 0.81468077082466272554
C  4.21144380515278982102 -2.23750107167264999930 -0.94331799145430839104
C  5.65756736390427938943 -1.86923366163773962967 -1.31555371130422926740
C  6.62022090303050347870 -3.06075741416549629292 -1.41594873068262394611
C  7.13554059263388396062 -3.58399660224173910450 -0.07773728513802774520
N  6.09691844374014380037 -4.36597782680142820766 0.63462465489298414134
H  -0.53205474590232126886 -1.86470970573934602399 -0.27908179516760900363
H  1.46244571199461415034 1.59653149881422606882 2.45222523971883044069
H  -1.57146049608268523201 1.81575492027498675007 2.23390045728534047953
H  3.13757103541516180201 2.16414889021902245858 1.18224301237888096416
H  3.58941466716013657390 3.18682721364784660167 -0.20988035271653482372
H  1.72107351158404231484 -1.86103358453437328635 -0.06493089750545133487
H  2.43373226244910778604 1.29624680843104145289 -1.55124544097969119250
H  -0.85399547112632512302 1.02855003283293000571 -0.14318522903737379570
H  -0.38963120407563223146 3.06335459950415645025 0.72782066424161628859
H  0.25206863426654024796 2.91487475674827001271 4.40999866349098557095
H  -0.13954440993401306947 3.84344306999278240156 2.96379170770048894212
H  -1.59036717449391629131 0.69205913123960416389 4.47090479284683084416
H  -0.95865747043446103426 -0.36222354860538052979 3.21224852890184653376
H  0.14855492553900206953 0.42089524188442650754 4.33763216118156869072
H  -1.65149069456194341754 4.46956002501959570594 4.78218430458300680641
H  -2.56478778725417999595 3.67797764444810804108 3.49915703748726381050
H  -2.18180931008205813981 2.80313960473004142315 4.98166393823093045512
H  -1.48915576684758832471 0.23209569430588353200 -2.29166734405932981389
H  -1.69732594292198291086 -1.51161082471646635028 -2.45639918166934378974
H  -3.67645507213925659684 -2.70919667784002493605 -1.14281540603103448639
H  -5.66140498857754970174 -1.92603676712228066847 0.16004888853354584666
H  -6.62543635831455546281 0.44827961310504671477 1.26175678388918388606
H  -6.00485857588724591949 2.82598855825965866728 1.56105379483640294147
H  -1.07115443392975184800 3.50647898551628411923 -1.93926887353994414909
H  -2.36641336752962683221 2.50488315984330744968 -2.66301185718257427126
H  -2.78014165566634297022 3.95298714202412249108 -1.71311710768904124080
H  5.62943947571348424219 -1.37543209864462823155 -2.28708066438489376893
H  6.03462821960142647981 -1.14400066604345274079 -0.59229724005835948653
H  6.14533474644076704863 -3.86706438057038459633 -1.97681993609696737835
H  7.48565995885244284125 -2.73456589271393868401 -1.99295279837967376224
H  8.00767360026462782230 -4.21612362760940317941 -0.24792604887997427010
H  7.43382653667333670455 -2.74485951320883136972 0.55122187107282449858
H  5.87144946511506837794 -5.22187243934271716483 0.12005024497151395302
H  6.40027365777772239142 -4.61325943132415972059 1.57982646762244538508
H  3.33986875007690997563 -0.74029214420243927286 -2.26889738698378007342
O  4.08937137583362453341 -2.64436590487330436261 0.40536178469252143186
H  4.17169998293484667329 -1.83741539917404006488 0.95307251215297206226
H  3.87588392950287197181 -3.08850390353303660973 -1.54779638435790145579
H  5.22032977923988461555 -3.76616744966585281773 0.68790807350917304586
77
-121.4027309925 converged=true
C  2.86727564637844967166 2.47917667862592949746 0.08427505372458199417
N  1.87027406677025442860 -1.44689522864767061705 -1.04816781150089632924
N  2.90520823687177554007 1.27520713749166492157 -0.72246597402182155534
C  3.25318839494453149186 -1.04947316586504713065 -1.26062582307776205326
C  3.50094557053756982867 0.14797541389472110285 -0.32104304585987958331
N  -0.38120275833183636660 0.18737763743850457954 0.08514353695637916219
C  0.46505352648813008676 0.19971295245108888761 1.11895619285991498870
C  -0.47371087188936733536 -0.88915045759497091105 -0.88962594387803139995
C  0.86164901049241526820 -0.78038429337084680437 -1.64138793389801884715
C  0.56550536099946235868 1.56181189516070340062 1.82259551263670460663
N  0.52669133340310070324 2.63934844551642511234 0.85689270585689691906
C  1.47099265363201037182 3.09881527494849073889 0.02068739131385960439
O  1.21730983232772405067 3.98004647762826868629 -0.78722194005858492361
C  -0.58134389996812763091 1.75328592048220643917 2.83751416575459725067
C  -0.36065183554360980001 3.05257320172364909894 3.62545975346629356650
C  -0.67866256617857600997 0.54999685100692452533 3.77199727413433860690
C  -1.62269548544934361090 3.54075555969948130297 4.32808020672779658611
O  1.12009329793254952534 -0.76795153845151753469 1.47924158892795665210
O  1.01378350469691458358 -0.05853670942234928676 -2.61440897964969343192
O  4.12185460253798297003 0.04265533352721648241 0.72735339822573841229
C  -1.66952624470527410949 -0.63718338770814775263 -1.80879171498035584698
C  -2.96916885002488895040 -0.61941869173841412888 -1.06924416764922436407
C  -3.60184167617322481547 0.46360171139116196359 -0.37882345922544807815
C  -3.80234502147137432004 -1.69563329034607512824 -0.93166448816709390712
C  -4.81914310560745029477 -0.04990102531045464973 0.14723904568571882789
N  -4.90456832994989166963 -1.36018938851968229642 -0.20506461533727787794
C  -3.28798714553714699349 1.81387514739553479259 -0.14764387877476442545
C  -4.18017944538354591089 2.57309143949890506420 0.59091529230857875454
C  -5.70570530572460210550 0.73338576466210836369 0.87693644368928791444
C  -5.37443950857128971421 2.05036571189398753035 1.09380652984905202274
O  -2.08533294268672042548 2.35170654490027253303 -0.58399766041706491215
C  -2.15508549586293574052 3.14352332745456664043 -1.76201685464817559001
Cl -3.80305319880626901963 4.24571748124177883454 0.93428032895974855165
C  4.18221596297542852483 -2.23233212201342157144 -0.93923405650365543451
C  5.64376474606569278336 -1.87438999755186408436 -1.25521513014798258290
C  6.60760490623398322185 -3.06822301732660251972 -1.29505295899940287008
C  7.05555554756489655688 -3.57548806921385953217 0.07347206600097078155
N  5.98820554509289060263 -4.36304807450102227762 0.73538184542393114640
H  -0.55782499549212982703 -1.84802714726255379318 -0.36944438797616513392
H  1.51846423038082534163 1.56937487731071745323 2.36284399699385572191
H  -1.51685312145558448549 1.83762300139895562445 2.27200478783151371687
H  3.16055806083611567914 2.21043800622144814838 1.10060809649496360585
H  3.56929117411815788330 3.21951935818143519796 -0.31487465264344333127
H  1.69304453282477451737 -1.85541398558041192857 -0.13285528822724707032
H  2.43800525910315224465 1.30781112648799413556 -1.61964412495177234597
H  -0.86419885466393664419 1.04314538957032665323 -0.17541022377943232824
H  -0.38940827224336815870 3.05071441933555442816 0.70574472368644147746
H  0.42891920177117348612 2.89543931099327700451 4.36331998816725619150
H  -0.02351677498192883409 3.83549579841074939068 2.94295696921873028984
H  0.25654851020766816783 0.40993069512947932775 4.30910456774962913329
H  -1.47499998247678432151 0.69933468167165713236 4.49479289105937329651
H  -0.89239965886622429903 -0.35844271937324967414 3.21589855897879628444
H  -1.96077307608962891905 2.83099061017865327727 5.07813221654834645591
H  -1.43071620036714053370 4.48979996509863443777 4.82358224624992271146
H  -2.42482634325335366654 3.68866228429608344896 3.60838758191423814026
H  -1.49968381156022312339 0.30821644614656190653 -2.32621035037011081315
H  -1.69398026176948590660 -1.42845024090058947408 -2.55942140480667346125
H  -3.67909263775010630937 -2.68820944390422011949 -1.31886247371319886845
H  -5.66702661569974797118 -1.97732895988640633433 0.02062208903681428396
H  -6.62595567015945352551 0.32613611846357237756 1.26294262805015611306
H  -6.02780489584933576452 2.69542170657469970507 1.65835018314098414649
H  -1.14523796082055628887 3.51590736916969159864 -1.92978482674433871047
H  -2.48264638759699085568 2.54343060273180876507 -2.61587568994959784874
H  -2.83767641647746282629 3.98568449437063954122 -1.63374764201300504141
H  5.65906498366371746300 -1.39439471982361307134 -2.23386664760919950723
H  5.99110325667712562137 -1.14049172172025237160 -0.52614153988787393246
H  6.16027499811531153995 -3.88038954004777458806 -1.86995820849823712884
H  7.50050063029607994025 -2.74846178400023921640 -1.83222125358223419944
H  7.94248845376147549757 -4.19889275103394776778 -0.04317259190601868690
H  7.30917232898846780387 -2.72798600656034828660 0.71081192352054101136
H  5.79738157769415174414 -5.22448831525304768775 0.21605289316407313982
H  6.24449986860393746468 -4.60193952393989924587 1.69653440494895435542
H  3.35752853405957774058 -0.74031127300124122126 -2.30418321840011230961
O  4.00464061059539577769 -2.63141774690601781828 0.40561715983319607259
H  4.08277273119563854920 -1.82476377423942492939 0.95368103937404047343
H  3.86339242862032028469 -3.08434977628489104262 -1.55144103510690944958
H  5.10660250797957360192 -3.76825428247575855423 0.74006471849651855877
77
-121.4025303647 converged=true
C  2.74455885739624827480 2.61945078294776978467 -0.01939620748232939729
N  1.68305857881502141105 -1.38276006758203040548 -0.96344796685165423611
N  2.75743243816856775652 1.35643145149391464166 -0.72844558055471098079
C  3.07872376563922900417 -1.00166876251249270524 -1.11918048903574862685
C  3.28691276797755627115 0.23698818403502761032 -0.22483302347673739252
N  -0.51570744853009542474 0.34419490770884153541 0.03818245593651270475
C  0.26714096458794944766 0.27395932099540942772 1.11963709763012753129
C  -0.64843782096596891407 -0.74218336635561343861 -0.92296231989274479801
C  0.71911559621504927975 -0.70829817762832281147 -1.62012801003781681253
C  0.57504895154067181551 1.61380844021304126201 1.80137886015711989884
N  0.44792839494487268759 2.72633520132830664551 0.88871868994985880885
C  1.33907643254501240726 3.22568885476837907689 0.01683756676013170583
O  1.04113162201395326178 4.14201018450063518372 -0.73459089094211749149
C  -0.30632187445694836203 1.83668969165960249690 3.05087859497888480576
C  0.17222179120561814658 0.95974687045571682731 4.21646843835314477644
C  -1.77959495891663044276 1.56825459831465496841 2.74826865603863801368
C  1.43722613537147392293 1.48363307860271542715 4.88874580461814467469
O  0.75473583993244786061 -0.77050016358700523789 1.53275315734413108970
O  0.93922897405642391533 -0.01680132729792579993 -2.60275249509397355041
O  3.82661792507793352414 0.17370729516553870542 0.87193601873374992905
C  -1.78262395754864710895 -0.44663388837970657841 -1.90265097560455731518
C  -3.12338418251465466113 -0.36557878087900713693 -1.24793582182365225819
C  -3.76420138986465646624 0.76589504524311813327 -0.65113175088940811186
C  -4.00643083699930357966 -1.40432615707557095774 -1.13937306797033177652
C  -5.04165958593195995263 0.32178578429200976885 -0.21353176153131903092
N  -5.15010084332115347650 -0.99838659165152909836 -0.52012532948678369404
C  -3.40501648237943044251 2.10720451522039375902 -0.43642356422584516196
C  -4.32573186987273849979 2.93056609797254985494 0.19158421216958487765
C  -5.95543311645172401825 1.16981346189000623426 0.40096152671788831690
C  -5.58493572877123156672 2.47973461401819905703 0.59604559194668527145
O  -2.13692607071503326566 2.56290024365131063888 -0.76233351697278295411
C  -2.04684514863486066716 3.38108024922345551389 -1.92083755517455645467
Cl -3.90261959029915095343 4.59322924138416599504 0.53461844430986205090
C  3.98670019121213137225 -2.17138537798410835578 -0.70595947098815248211
C  5.46281076416494926207 -1.83222659926494779725 -0.97297272246329336021
C  6.41659021786130523424 -3.03453766638633082309 -0.94326156528416316149
C  6.79645683977472181425 -3.51993723134724856294 0.45339279549404587488
N  5.68696459529516396003 -4.27073959024863203382 1.08819329726440616746
H  -0.80509677670022639084 -1.68383619802856920877 -0.38928486661448313821
H  1.61559412957909254160 1.53929649078568120402 2.13325052571490036968
H  -0.19278437524675329229 2.88854921190624969185 3.33712877451227729608
H  3.13795518616475099805 2.44532437288753135007 0.98411240418317647016
H  3.38470235277634978743 3.33983858604534544767 -0.53911101101108871436
H  1.45091280067004602117 -1.78143045764371121820 -0.05567102975902393780
H  2.32766809140403330147 1.33939419661820235952 -1.64494744319520869169
H  -0.91056660066524974795 1.23367616242622202272 -0.25427945999828749368
H  -0.46930455018384198418 3.15583601957447434927 0.83361976181303387712
H  -0.62371023168446071416 0.91712992387483116552 4.96216395118191044844
H  0.34120716973006520734 -0.05441098907079744418 3.85194414192075473835
H  -1.94176102146103346513 0.51370942248654216655 2.53826636041469733129
H  -2.38905203898854034961 1.84280738200456495335 3.60575884203174368281
H  -2.12811326988368998414 2.14515926801907719224 1.89614275265154130778
H  2.28196095363507378551 1.48854403274923186018 4.20456294222135085192
H  1.28453706654306909485 2.49787971507788153502 5.25274907417223424488
H  1.69510421947475209414 0.85316725073977228710 5.73595358732550497649
H  -1.54574261179951522038 0.48616196946643119858 -2.41637399745617909019
H  -1.79630509762371159965 -1.24303266539720258521 -2.64888365403991432601
H  -3.89169492488967394550 -2.41523167530059490460 -1.47876778836827771357
H  -5.95306735521259433597 -1.57621229823982300644 -0.33520380198846133624
H  -6.92346787135660157730 0.81661419993943984430 0.71764329539069771080
H  -6.25515113095437413904 3.17498892777496255491 1.07484903607380788415
H  -2.23653870036371849039 2.79479776367465593268 -2.82508028016154799644
H  -2.75277800863547250643 4.21193688157642220915 -1.87992452378757746168
H  -1.02945486535922281490 3.77048504345609547528 -1.93068745295314658783
H  5.52143658949883864295 -1.38027736710044135471 -1.96324311540533646969
H  5.78838324724527453213 -1.08073138677447011524 -0.25152711700392160754
H  5.98926255644002125678 -3.85411144181445308732 -1.52305245454436977148
H  7.33681372468654480201 -2.73314306481495661316 -1.44404769611941641294
H  7.67337245574259263492 -4.16465449411016841452 0.38562826723510940097
H  7.04275094102389509487 -2.66430597079631148461 1.08267552369585740024
H  5.90376892590067470223 -4.50353412971554423194 2.06058074057239837273
H  4.82046978786475754930 -3.65564820832166281761 1.05478753053636786774
H  3.23693024280032570772 -0.73765299334023337607 -2.16850776338663653320
O  3.75022794564254935423 -2.51264803778643441845 0.64530311365551340508
H  3.80495803343614236169 -1.68392853058194069682 1.16159713551849286262
H  3.69118774797352111605 -3.04726774539601086289 -1.29578335280460077428
H  5.49183452515409342709 -5.13351353375468821838 0.57280192515595063085
77
-121.4023676853 converged=true
C  2.75019465355099868020 2.63604677319981561823 -0.05361174000389473671
N  1.68604258380207561174 -1.36485235233516899456 -0.97740538174620061884
N  2.76472943491424683060 1.36765002678444025364 -0.75318295969684678770
C  3.08546417908795156393 -0.99483620085407642453 -1.12392682119407627539
C  3.29438313463784426816 0.25213895504810318604 -0.24084151305760970185
N  -0.50835639582825153937 0.36368311351727311553 0.01826949409389300172
C  0.27517200807910185967 0.28963044659549808113 1.09901988230188996098
C  -0.64237571029121731669 -0.71749786609162391482 -0.94857411425326898513
C  0.72801617339919522109 -0.68945251453476841252 -1.64136435675340708329
C  0.59195815077840918672 1.62722728747002998162 1.78052865419601058505
N  0.45852430692419565705 2.74082968685087502436 0.87021657861412571311
C  1.34276630343866099082 3.23834977545183511083 -0.00967657000939248224
O  1.03771116406621999317 4.15243739506762388203 -0.76103115173162627638
C  -0.27371877608084449474 1.85078278301206466949 3.04069791573997738610
C  0.20965068120383434369 0.96601993379078932023 4.19809324813666684406
C  -1.75192713681500622513 1.59255027649917124677 2.75373678309948521914
C  1.50603186039255709794 1.45472754667335024692 4.83622692450741453740
O  0.76153042727539133061 -0.75656070827226296061 1.50918380255150763603
O  0.95414563449401312845 -0.00433680900580193929 -2.62708005447486447892
O  3.83396847698842524466 0.19790770928848080978 0.85664464298748388416
C  -1.77171673054415768078 -0.41109883248848833048 -1.93059625311442584206
C  -3.11726897568264549321 -0.35760517877745878756 -1.28293749766467746198
C  -3.77212933256065197085 0.75168424593076244022 -0.66005361965255537893
C  -3.98886601856989608805 -1.40862229530985949566 -1.20262396761788581401
C  -5.04532208474245535967 0.28205205043822584310 -0.23654744169770813844
N  -5.13821462627164926573 -1.03119277967676570285 -0.57616100993137309150
C  -3.43012305680914808548 2.09178717419461879246 -0.41233533181407788781
C  -4.36224939178466009082 2.88865329981500451595 0.23288358063680308918
C  -5.97060534002560672207 1.10389675855870672549 0.39587769221754820492
C  -5.61655666119308705220 2.41290944906036264328 0.62386100102236663467
O  -2.16881354363871281521 2.57322073153334374140 -0.72879154768901532879
C  -2.09432460957577815108 3.40706025440658111236 -1.87731422765335409508
Cl -3.96156890755644885971 4.54793604150423469434 0.61621217180599308083
C  3.97521152707569447315 -2.17020496273974794477 -0.68629624963495527989
C  5.45801506841377026547 -1.85902528578449643959 -0.94930352950954033364
C  6.39142144450911153797 -3.07646511296653279999 -0.89339594884697104415
C  6.76753102688997110192 -3.53503403362511203767 0.51320484149918066397
N  5.64591780596586723107 -4.24772152391265578331 1.17023410814627593091
H  -0.80617987352561359948 -1.66184612008555632201 -0.42142049682048399184
H  1.63620420669573851669 1.54982056951845237336 2.09965964535635629673
H  -0.15027282440942435482 2.90071654350149676915 3.33020219204991096973
H  3.15235809644564923815 2.47216872424219591409 0.94822579318109911917
H  3.38241519120214650940 3.35587944087220968470 -0.58387057079189907949
H  1.44773977323989599952 -1.75642553028743630961 -0.06783140581038260564
H  2.33683076171836434654 1.34392555317981754470 -1.67060223660779172405
H  -0.91232696678029068238 1.25262663854019695719 -0.26303292043564419078
H  -0.45951935543017841113 3.16928752177614958541 0.82165709761918181986
H  -0.56867024489580697555 0.95079541836814907008 4.96316867078230394839
H  0.33909989189201877879 -0.05437015647636267435 3.83505382831618835127
H  -2.10941658390779362975 2.18406300146765408599 1.91550217344515072426
H  -1.92133362364358184493 0.54187085340528717836 2.53016769825933129923
H  -2.34860336000699820858 1.85558227323736613101 3.62366240308202680609
H  1.39788879497555829090 2.47982379678522413258 5.18552505584775591529
H  1.75779882029627843032 0.82940721731939703876 5.68907636768218871737
H  2.33621447474660115518 1.41610630646736090910 4.13567020307047172878
H  -1.53994193467620510418 0.53415602596544631275 -2.42341552219346390018
H  -1.77265937749633950560 -1.19193750963532618670 -2.69305395685298298858
H  -3.86306973510886697554 -2.40945279960602443126 -1.56725960375639727928
H  -5.93294271029966857611 -1.62400518967084694921 -0.40383160178024402054
H  -6.93515475706302630954 0.73154632341037706400 0.70096493019201666641
H  -6.29693103856150493414 3.08791489206490776809 1.11687331861955985168
H  -2.79791243849608495253 4.23862029444184607030 -1.81335092156136390429
H  -1.07636312996225869121 3.79445863051170606539 -1.89788326617236169369
H  -2.29985668704833612352 2.83388076522231058263 -2.78645447325440009934
H  5.53049719585297516744 -1.42479233892484025148 -1.94662985508322128325
H  5.79048729432158282293 -1.10124425805684245105 -0.23783010224437162172
H  5.94807810232306444220 -3.90236344791461009507 -1.45162066980226356350
H  7.31522182552456712301 -2.80321262462787013092 -1.40347086419092992315
H  7.63104408150086754858 -4.19876693600768735593 0.45768115900502737148
H  7.03441037607130859044 -2.66930352892101696582 1.11986180859438855251
H  5.85904814499978954245 -4.45534397279554195137 2.14911743948714439867
H  4.78836676672020189471 -3.62134937455531868977 1.11716374697434028818
H  3.25840294071486757943 -0.74477189822568801159 -2.17433386980575527048
O  3.72517956454809828770 -2.48724634380515885468 0.66859094103366856210
H  3.78473021012953347864 -1.65106525571086226734 1.17246296477867817387
H  3.66923788354875357598 -3.05076794259568417900 -1.26372626580160662968
H  5.43581149592743173571 -5.12219082071097009390 0.68096113178029704649
77
-121.4022890549 converged=true
C  2.84157974981072980469 2.61296441639550991454 -0.19283876178033587667
N  1.73439112972980202798 -1.40665262475964158995 -0.98769239246642781538
N  2.82535482368496504435 1.32905543133761439023 -0.86334639769591259295
C  3.12709406515861321196 -1.04069097691406620143 -1.19586852379048158568
C  3.37122548999704108041 0.22330153782567313536 -0.34706372406966223831
N  -0.42658838104283625103 0.35669669261718561781 0.03202840196782164028
C  0.38962562975651449104 0.30972662613267654130 1.08990441231000811939
C  -0.59239937772607265121 -0.75198335481726163998 -0.89808289966412413463
C  0.75501177362603455467 -0.74572769698901175683 -1.63464285322950009238
C  0.72846308110977675554 1.66540246947775072428 1.72559119607124111795
N  0.57650539068933948084 2.75474076485153407390 0.78943288000205358301
C  1.44060995787041701277 3.22678582550618608948 -0.12421337984325814263
O  1.12121244099874872724 4.12598224103584687583 -0.88746538337134905916
C  -0.10443035941398037814 1.92576609453618008416 3.00232917622477479824
C  0.42240729635909435302 1.05185837595732234462 4.14815691533812369585
C  -1.59214067368038136863 1.69563597696479773091 2.74854234652499496150
C  -0.24981777180065900534 1.34212816994303896223 5.48591315999211026622
O  0.88437339530093739270 -0.72623641476614897439 1.51469012836762528806
O  0.94925405271119034367 -0.08408121994230238760 -2.64300534933370556701
O  3.95189781260504080507 0.18989547535729373040 0.72985862472510398824
C  -1.75035618572597950759 -0.47223249515241738639 -1.85476087195682848296
C  -3.07349520143691634644 -0.36960054666273012280 -1.16825186972298022958
C  -3.69157805017254458946 0.77762845646470357686 -0.57757007974245344606
C  -3.95968361865437179503 -1.40024613396216279781 -1.01615359510135738752
C  -4.95939565305383123217 0.35034298873833469301 -0.09706459932261762846
N  -5.08397193904931654629 -0.97480255525601766653 -0.37494887054138736904
C  -3.32007582710242887813 2.12071797417044827228 -0.39974935768011865544
C  -4.21835660852070404303 2.96196529319587531504 0.23705890120731365478
C  -5.85076826301389374407 1.21554328084469975835 0.52622944501907809034
C  -5.46808544731063417288 2.52683428011057964468 0.68547972007237578662
O  -2.06012420059947709561 2.56514794713332694442 -0.77104730237171525964
C  -2.00124580193192835864 3.34904962356033930604 -1.95505312311653978163
Cl -3.77613781843680174077 4.62857969906525834602 0.53249700624656159942
C  4.03722243557358329014 -2.20476029195804779093 -0.77097288581508349736
C  5.50851698221508279119 -1.88692420207786692998 -1.08609435880664229046
C  6.45247875506928192380 -3.09666732977281711214 -1.04783558447217384213
C  6.86420014729791194696 -3.54718619879478236356 0.35150899267786284152
N  5.76377725543116969931 -4.26730004427361642172 1.03562959176141045070
H  -0.74077783319053314148 -1.67955108764755367545 -0.33796906062197706877
H  1.78086767159240810798 1.59131497153161793889 2.02160411376471449429
H  0.04987096277476799067 2.97722623994179658169 3.27154740083730644074
H  3.27000529379033277877 2.46725383497464711979 0.80097700877193900304
H  3.46487655548028694596 3.31499458313132899789 -0.75657921935009997405
H  1.52759740406754351838 -1.77628268751696927197 -0.06149098085988885520
H  2.36432751695557641369 1.28628806998200007072 -1.76386202731977914659
H  -0.82666519127479942686 1.24089927773602903827 -0.26959744757283021777
H  -0.33929892341686473944 3.18946007944186327165 0.75370773525625434086
H  0.28502262030922553837 0.00122148780296604809 3.88906535508674178203
H  1.49511537443168163186 1.22861284531100212192 4.25505864511523945737
H  -1.79404577870542070173 0.63989772917234177818 2.58355162917769121123
H  -2.17504668939167178365 2.02879025458365402912 3.60204023186612243279
H  -1.93852460392068559614 2.25007191369041459339 1.88084253890861985425
H  0.24595039564044773872 0.78509694535732288401 6.27720160311495423144
H  -0.18707999503581995704 2.40205866977700477349 5.72433439045385039634
H  -1.29631391072752188975 1.05109738628393722948 5.47498022651681726103
H  -1.52191506652738794969 0.44759905557049539659 -2.39505322865544822974
H  -1.78656559721870911162 -1.28458520694599354073 -2.58269040141538219757
H  -3.85984648388331175184 -2.41848785877159055957 -1.33799568075780417331
H  -5.88616380257815929866 -1.54300487062160307516 -0.15939939700718819271
H  -6.81154193243994043883 0.87405125790866255997 0.87615117993176117039
H  -6.12105373830073506980 3.23543625538847878786 1.16855974590944100555
H  -0.98297524317005235961 3.73276135414991694361 -2.00631015936642054243
H  -2.22054571428040015135 2.73845965012999803534 -2.83620952604605669478
H  -2.70241297220263021472 4.18411776194260021100 -1.91626042326663825754
H  5.54475780504223614287 -1.46314842811526535371 -2.08979057572095605622
H  5.85920820454508994857 -1.11870717904808936183 -0.39473382610572116391
H  6.00313917381932160566 -3.92775751591188759804 -1.59361009184695934238
H  7.36192133413426486044 -2.81766874105888254221 -1.58019212908393202888
H  7.73218967253082922753 -4.20339302637801726092 0.27927772657980354243
H  7.13596536909385026348 -2.67719116580112670434 0.94992647757267711928
H  6.00367286314065573549 -4.47518110269411906188 2.00811239438499544718
H  4.90311946054909508774 -3.64348568539518291587 1.00767616518893343702
H  3.25722053993683102746 -0.81127154470217421878 -2.25715431432285118518
O  3.83266959575556009909 -2.50278390042850817920 0.59581478848170776885
H  3.91187839483557198150 -1.66037474097570481035 1.08613184489063230309
H  3.71934683449554626122 -3.09571294867909907467 -1.32552001930335427993
H  5.54565994702075926170 -5.14190948823948623669 0.55019857219946188831
77
-121.4022452478 converged=true
C  2.89749548560610037384 2.55314698908763570984 -0.12793763239266231491
N  1.76693650679858982322 -1.45929066706323284919 -0.92801937644173193576
N  2.85981619461899594370 1.27550252534324437548 -0.80970913327892302114
C  3.15325280178863920355 -1.09210866459091615610 -1.17136274455181976784
C  3.41848032458479167417 0.16465214599706839982 -0.31859139927709195783
N  -0.34749985999318500074 0.29623662292394548068 0.15414705280603965831
C  0.47603422622515673135 0.22927209425714653590 1.20548819990062283658
C  -0.55251909451144931573 -0.80690726556513980849 -0.77409884833385245173
C  0.76973873093414890700 -0.80385636739366417292 -1.55429285243259407423
C  0.84759783440754432604 1.57351046140721084754 1.84454008518390755178
N  0.66672497290933174785 2.67695481185467976104 0.93353197393947184857
C  1.49935517398834239344 3.16471445562716535704 0.00031625160000897656
O  1.15334751524893563968 4.07602840985079595271 -0.73685438891671184436
C  0.11536132640965884866 1.80692454614311204253 3.18593044165225602882
C  -1.41156217510781734070 1.90805716934194391499 3.05480748591011241899
C  0.68932549559059796973 3.05722935846810006666 3.85521313374494800641
C  -2.11735488678555494602 0.55660695187866915390 3.08409773502428086189
O  0.96746342865015733103 -0.81446405545157618544 1.61497692395014058597
O  0.93417449591607160109 -0.15132413129878241609 -2.57327018429107523545
O  4.02342215893284382844 0.12121428809792710035 0.74474804136735750504
C  -1.74935955933439069021 -0.51637899466469039389 -1.67748882128103105060
C  -3.03781467713034114553 -0.44055057162768884726 -0.92421336423095845625
C  -3.62932972172422463331 0.68323903562852983384 -0.26540717702034938297
C  -3.90446922971809406988 -1.48427529578890338158 -0.75019023217248870239
C  -4.86237942648183718575 0.22849113501859355524 0.27717329483915248423
N  -4.99267897413755967762 -1.08884087757250114237 -0.03252122585242728237
C  -3.26104029241848181186 2.02504984550581745850 -0.07163521134683903391
C  -4.12662074017388569303 2.83695234365925585962 0.64349041161352338314
C  -5.72262030673816646242 1.06558749016320319924 0.97781286787794874371
C  -5.34232264947048740567 2.37536012050763067904 1.15447834850845398869
O  -2.03336328065774019080 2.49715215470753637561 -0.51037974090679516515
C  -2.06124733861211417718 3.31137512082082352549 -1.67467427278281943970
Cl -3.68561955514906625098 4.50022264105874114648 0.95768366813967098494
C  4.07701801272207475790 -2.25835017908799828845 -0.78313809184096183635
C  5.53691227993624934811 -1.93494722268831864653 -1.14330327054992064717
C  6.48062125164770996832 -3.14523908180548428248 -1.15836221569827224620
C  6.94380517210636316605 -3.61545909825627020950 0.21797873214096460948
N  5.86726917239711820429 -4.34070336495479125460 0.93404903006572892465
H  -0.68353696233349214850 -1.73731684118951124063 -0.21352833245435437481
H  1.91334033370832856669 1.47936409631873289072 2.08398851759771375214
H  0.34789328988961337741 0.94045758061969075836 3.81389763144423854513
H  3.36446959466737105515 2.39942021786441284092 0.84697576881134417626
H  3.49723831623693204307 3.26223766885779609126 -0.70795093878214432337
H  1.58379931715091792910 -1.82449663547381835116 0.00485474312664813112
H  2.38066049310578442544 1.24448569332456493441 -1.70078022815768692411
H  -0.75505193551128790830 1.18492301673510969096 -0.12380392346206181564
H  -0.24947622874816910432 3.11281168726016410631 0.93541643672049490377
H  -1.78580044403885662696 2.50520562780856259621 3.88898834836535423065
H  -1.68856543955542037772 2.43604054298833494485 2.14221797730607033117
H  0.25873329902023300964 3.18354250505302527330 4.84520651009059033498
H  1.76864541862520274762 2.97900720313708378129 3.96312509798525880456
H  0.46552153032708099012 3.94566839786211920327 3.26963941720943296332
H  -1.92520595773129099548 0.04813738005401788089 4.02633714542103859912
H  -3.19053745357415774464 0.69843838094231736058 2.98039829629441710424
H  -1.78255115615951598151 -0.08336935565724523656 2.27418508073977587713
H  -1.55196081226777793383 0.41598206203550175397 -2.20800542571424873728
H  -1.81308265401333801314 -1.31444357958095414673 -2.41886000649592247669
H  -3.81531995960923975275 -2.49216876941726050987 -1.10573814298628447794
H  -5.77262406090998148045 -1.67356850893320885376 0.21757140412539099916
H  -6.65818182352539178481 0.70436380662038544642 1.37321035284993042680
H  -5.97139376401599974997 3.06121450386895821438 1.69818477468834005961
H  -2.34526316865668515987 2.72342086622958534647 -2.55277730978511829818
H  -2.75735725029711886691 4.14436968393063320804 -1.56319244534400025870
H  -1.04951256764211264816 3.69838570707194191911 -1.79051376251966765096
H  5.53970595183935898831 -1.49359776202095329012 -2.14011203551510043042
H  5.91124636495827004978 -1.17894678668576835534 -0.45077994315387909241
H  6.00992218152988666446 -3.96808543883144837494 -1.69837824119027791525
H  7.36961033161067291530 -2.85924226013050342132 -1.72058341935465719530
H  7.80585561704261365890 -4.27349460418765403347 0.10425517630314998230
H  7.24192349950074554243 -2.75426083353934947340 0.81635685219730036444
H  5.62939550256375120796 -5.20891516129581599870 0.44650091578347050891
H  6.14276173864873342723 -4.56112836259517084869 1.89435602343128461911
H  3.25323818684060039885 -0.85491531600908043931 -2.23418630527074490999
O  3.91839026447680893739 -2.56989562207646438097 0.58685201746848214555
H  4.00721428751993435924 -1.73225439846933593202 1.08376506898834179538
H  3.74235044304976494089 -3.14560667369640212243 -1.33362447459752297974
H  5.00731488300194804708 -3.71568459833182229701 0.94498788317017901051
77
-121.4021158387 converged=true
C  2.87015886529600061650 2.61874853916263017339 -0.18036373918137810213
N  1.73278289585273403972 -1.38086510138921947366 -1.03643866240304061144
N  2.84872020690070382187 1.34381070786157752472 -0.86766120599873741703
C  3.13142666033971384110 -1.02660314681550302041 -1.22315917845205079928
C  3.37768457837858626647 0.22643669713965697277 -0.35838334969039248312
N  -0.41664942896668011318 0.38106544901971539652 0.00780577192284959143
C  0.40094912827869694238 0.31162116907534703758 1.06330524627138167659
C  -0.58696670624865510124 -0.70800469247885033930 -0.94469872318018555113
C  0.76360031833248009914 -0.69806481942232478932 -1.67579484927965882690
C  0.74921168297087681331 1.65463857456376461919 1.72021681573677986954
N  0.60424292117683997549 2.75921627119741064149 0.80084925020321739986
C  1.47282278074723604888 3.24074662113572120603 -0.10377826227134168136
O  1.16093210330271090491 4.15525630766392151116 -0.85176800225435878033
C  -0.08032444284265594092 1.89952568570684054983 3.00234724896928906190
C  0.45044977698407762112 1.01051390019559450550 4.13460088700885464164
C  -1.56887147198929399750 1.67272481952585816423 2.74972275708550162321
C  -0.21639548962383714503 1.28091095301257729133 5.47897143036352840539
O  0.89115476410302441046 -0.73353879154243628591 1.47000283966562106386
O  0.96899200539342955629 -0.01932465998558632880 -2.67045245248390727966
O  3.94505417578480788166 0.17481303961896638155 0.72481305827631847816
C  -1.74096971125774802047 -0.40038579791371231575 -1.89737339369377799869
C  -3.06658033496877902024 -0.32645133556647343287 -1.21178877700502352077
C  -3.68922264814239841968 0.79605864966990136367 -0.57964696610589672154
C  -3.94826812258473225370 -1.36574936955246273307 -1.09659215036364710016
C  -4.95358395288084807362 0.34524611473159061426 -0.11166472721221043507
N  -5.07284856631978797736 -0.96935221903975521407 -0.43752444456928668570
C  -3.32588227156591065281 2.13535854211042863682 -0.35971556561828571530
C  -4.22782694914333134761 2.94931448294735876203 0.30665135516172520314
C  -5.84723931706442989764 1.18307310186154168719 0.54465656573179810351
C  -5.47212761695006122409 2.49053286725960543180 0.74636928767855925670
O  -2.07070510611485580910 2.59852381185417069531 -0.72453113634568699908
C  -2.02534609476140348150 3.42349305266342973653 -1.88068727074847608094
Cl -3.80002467858754577890 4.60966179204392378921 0.65359118681737848888
C  4.01990281304817642649 -2.20556260690075411901 -0.79255435812516772387
C  5.50099609655732901814 -1.89914460213702818159 -1.06899750554211236953
C  6.43249912338178031490 -3.11777233731557767982 -1.01781292650694288326
C  6.80402706568645143648 -3.58368326424267102936 0.38767900388478843121
N  5.68389716599894700977 -4.30981451698008122264 1.03243018345144110803
H  -0.74357300798827796751 -1.64568540941607444061 -0.40360144259992275506
H  1.80134070857204653393 1.56819819674472138438 2.01367080502095907590
H  0.07428279686268668414 2.94759166336417699483 3.28441791971011509688
H  3.29767196874334755918 2.45898258779463141366 0.81173813673268824243
H  3.49715712142890033931 3.32515671915130717196 -0.73444121221900493524
H  1.51735492382482872742 -1.76557110647926807090 -0.11838514635205932279
H  2.39604020440794140967 1.31669811184558294137 -1.77311215334121596854
H  -0.81543117709800838622 1.27216624674321021615 -0.27424802574500689589
H  -0.30856288835773648671 3.20066859701155870255 0.77472586448488045541
H  0.31283875798361077125 -0.03617601864191682948 3.86017988422136149040
H  1.52340083668779291415 1.18657785580614905108 4.24016805375890815100
H  -2.14976259783170764450 1.99525455209151059144 3.60866763442309368415
H  -1.91648189212722952490 2.23865994760504438688 1.89007092365521156552
H  -1.77206420560437116762 0.61927083181282105429 2.57163919980193833581
H  -0.14532656940992971784 2.33596702426057500901 5.73633463099496587745
H  -1.26511319348794959438 0.99780852819130927411 5.46575364842268474064
H  0.27703801694040508519 0.70610621144667273796 6.25900877998059002039
H  -1.51419059891322271838 0.53767016844527648622 -2.40591705414406087371
H  -1.77144150921408449761 -1.18830271228774231318 -2.65176081287912701612
H  -3.84670362978979429869 -2.37111052888156770280 -1.45622057313782793386
H  -5.87192387984720287619 -1.54921962793880374498 -0.24237459975616920671
H  -6.80436649703813856149 0.82460269103867134266 0.88702996735565409203
H  -6.12837508753238591197 3.17753801443454708675 1.25535170721901079283
H  -1.00066067606185127303 3.78726332186749026221 -1.94547242611737303264
H  -2.28105147388909390571 2.85027432914053058255 -2.77697765555413411676
H  -2.70576447920252416424 4.27206312644412999902 -1.79301607582304001198
H  5.56629487279090628959 -1.46656957416108446601 -2.06753440413456424096
H  5.84074262095922236426 -1.14099880249386043118 -0.36136514667430580383
H  5.98955484683079042441 -3.93975154088089141169 -1.58204411943920475458
H  7.35756248918997357578 -2.84249831169746514092 -1.52453808926343836738
H  7.67345456066500375414 -4.23944492277251416823 0.33308735139102813028
H  7.05963782617667856556 -2.72046503318373833480 1.00259413001684349886
H  5.47746742330253777453 -5.17771288757981462680 0.52995104035289164468
H  5.89723075105257343864 -4.53128906312942802970 2.00826613353758753888
H  3.28095336365482648233 -0.79031460038704681725 -2.28031676302674490842
O  3.78065466114735615477 -2.51918601442051048878 0.56503206424815000108
H  3.85860775444238868204 -1.68535420790410284120 1.06940593545358741956
H  3.70513196260595467635 -3.08613426793487732880 -1.36498856154317382838
H  4.82686267662213275287 -3.68283798378849880351 0.99006520977055401111
77
-121.4020792778 converged=true
C  2.89825233001315751835 2.55705758090249135606 -0.13627321783553220103
N  1.75937889577121664431 -1.45091679971393228143 -0.96985714537504563726
N  2.85837052259364909901 1.28425839176341982650 -0.82700163756742439691
C  3.14775160549165278212 -1.08297191524457825373 -1.20175777491286428500
C  3.40952715058363020617 0.16818264292071152810 -0.33937065707331492970
N  -0.34775342146272503197 0.29750066040433609249 0.13522098652090999704
C  0.47778615533285290207 0.21592310669675390811 1.18402348915835009535
C  -0.55777644770252210460 -0.79499229392435832864 -0.80444483635718666559
C  0.76372288268464605387 -0.78352030003247719048 -1.58580903574036513604
C  0.85898714302656442587 1.55192667748578316811 1.83388190104535064862
N  0.67306846448723489651 2.66579761110564250615 0.93698366177203240568
C  1.50069166131048303825 3.16672968584790748281 0.00642004780994331892
O  1.15123164131953403810 4.08870142341706621636 -0.71561417046398723141
C  0.14088767658956341533 1.77612236830845704461 3.18444673430161762084
C  -1.38642036839221205469 1.88778676563561154111 3.06807630761108640627
C  0.72995888788776852607 3.01745052334267294114 3.85746048277610276145
C  -2.09954278252944170902 0.53992940213038531638 3.07458166214034100960
O  0.96542929662208942787 -0.83423318836163529166 1.58124493434895763144
O  0.92978552983590667669 -0.11401289988085186455 -2.59346218727948141236
O  4.00815892818384877927 0.11667402348553669589 0.72728454684010968023
C  -1.75751010256822093325 -0.49296034148613776527 -1.70009842197283012055
C  -3.04182654262918505950 -0.42577686837738271119 -0.93867796077606036054
C  -3.62848726017950573564 0.69042710508098348310 -0.26240851226001771224
C  -3.90652693770315506683 -1.47182588681365067451 -0.76897778394365101651
C  -4.85607652179532500725 0.22880861291216278430 0.28627826328623140473
N  -4.98822470941058249139 -1.08493115280170204784 -0.03687758624064180202
C  -3.25994314724737543898 2.03081139846603830890 -0.05884680785174967177
C  -4.12191811760138726584 2.83517909812232238309 0.66901745190110628592
C  -5.71020841527533118409 1.05660948018542799609 1.00525223989029122151
C  -5.33111700268172405970 2.36583082159990043536 1.18863269710707064597
O  -2.03480588063727863002 2.50617927205198665064 -0.50078676090166629464
C  -2.06698900439703026066 3.33060537182011850987 -1.65760984605823136206
Cl -3.68543472750332279375 4.49809174911088849314 0.99151149649738934411
C  4.06319983806781426239 -2.25472039465376195011 -0.80973955854159196388
C  5.52953492567974791427 -1.93739900060376091240 -1.14695243654156087132
C  6.47126528110428633767 -3.14948509165034185031 -1.12770124420307071844
C  6.91559840571092099282 -3.59528574355576591159 0.26312137586871359174
N  5.83407654739829251156 -4.32110975100152749917 0.97105052910672828848
H  -0.68864689095876718827 -1.73081826953653195034 -0.25284088707254814832
H  1.92666656895053911569 1.45177045918601010932 2.06191480950705274822
H  0.37354817396463246837 0.90266894458828039749 3.80275036703900326529
H  3.37077929370100504158 2.39735260806853966997 0.83514776490195641312
H  3.49413655417302937423 3.27019088767567733811 -0.71504707223096353186
H  1.57404371485747729409 -1.83226614130987575102 -0.04383519157140230993
H  2.37903236562149444921 1.25942432795276193502 -1.71834483194320686295
H  -0.75407366070291892424 1.18996203183788740176 -0.13197662272278504192
H  -0.24350358626262857964 3.10050631394382136818 0.94964198430175805754
H  -1.75085163266650178926 2.46846605845160782522 3.91800941085604348402
H  -1.66816154069014599415 2.43698226625042169147 2.16939127283432453552
H  0.30337292600587761893 3.14570332118244433417 4.84884446400765778407
H  1.80864281157641837439 2.92629956547258140986 3.96232853990285072143
H  0.51508365736868022555 3.91013707295872725567 3.27490901971458736597
H  -1.77072408701992944913 -0.08733001878604354506 2.25241597071881960446
H  -1.90800878064511225674 0.01374772039983415683 4.00717087372693203662
H  -3.17191044044530068291 0.68997850221432377449 2.97547349492266732796
H  -1.56233342416968135069 0.44600448102019851770 -2.21971995843324609865
H  -1.82480501958716256894 -1.28185885650391928614 -2.45094911362872380778
H  -3.82053966371938313884 -2.47586717950570944780 -1.13636333469531791707
H  -5.76750664826599201973 -1.67107828169419070363 0.21139868996843752535
H  -6.63917288783385917128 0.68800859124522661947 1.40946625574943906756
H  -5.95624961453721191162 3.04645076788752611208 1.74352497285118346326
H  -1.05461973259395236369 3.71498681828345489464 -1.77660301360621808442
H  -2.35863343256807933557 2.75175419754781236392 -2.53925970485384544517
H  -2.75928784339122579183 4.16493714709460682855 -1.53421608606045634104
H  5.55045576458705092193 -1.50980289511764675936 -2.14952650486071439317
H  5.89286107876600695477 -1.17305161023951609600 -0.45785838259588929056
H  6.00648831955128148508 -3.98190623843103308488 -1.65794924667776077953
H  7.36779585306785644860 -2.87507957364789401566 -1.68349395240401111806
H  7.78604314685406340146 -4.24597549554759190471 0.17391771946052084208
H  7.19461793234941016095 -2.72235383553595866601 0.85373911600660035148
H  5.61821778053343301451 -5.20275027920790389402 0.49741188912986500359
H  6.09088381661669941991 -4.51671606313892137763 1.94177664350918188774
H  3.25788090124498808109 -0.83987793447731518004 -2.26220768466864363688
O  3.88236347284470628693 -2.57269454920509232920 0.55595553868139413467
H  3.97066034042386650782 -1.73773189997902322013 1.05723788815239139183
H  3.73334397082998004080 -3.13657051039290379890 -1.37128063222758367345
H  4.96616806219070650030 -3.70717459569940643860 0.95029430822440263960
77
-121.4020345956 converged=true
C  2.77700984938389261458 2.48038001334280133747 0.02931949516663434618
N  1.78053270410377195709 -1.53836690022401167965 -0.98885409699238757675
N  2.73157690593340518603 1.23030661898845727897 -0.70187678984918666636
C  3.14773182673488527428 -1.09627630335621595314 -1.20866751100068325897
C  3.36361812578211871738 0.12472500893127630439 -0.29179396905988674860
N  -0.38391915906867457586 0.12080878685459339739 0.08142095326743259420
C  0.39143203162365380887 0.04014252070465690325 1.16712735705290571175
C  -0.56141198291116367614 -0.98962878166892875864 -0.84631546630414145049
C  0.75819869213187773838 -0.93126470735004140966 -1.62604673575034075483
C  0.69081932638130449931 1.36704230438194196395 1.87489743931181007675
N  0.51515153179364248093 2.51373326322251555709 1.01869633723041808082
C  1.39335208925570230853 3.11150684491583229274 0.19583872524008863469
O  1.09668420347608730481 4.12915565521741534383 -0.41001924113387955284
C  -0.15669105975437591649 1.48644581623916627322 3.16224009008016704314
C  -1.65508615164237693484 1.60922058939030221403 2.85376381067172069095
C  0.34972057319611432602 2.65534555367983804430 4.00526239225296531998
C  -2.53123363141106594298 1.27376951821793449326 4.05677476132559799993
O  0.86141582406796202154 -1.00949211976391439727 1.58501626607431389537
O  0.90348217330510371958 -0.26626404787274482455 -2.63881021210206423433
O  3.99961303826766823022 0.05704679879852925239 0.75171923419020370005
C  -1.78775690913097684565 -0.75138496803520749001 -1.72629225049447776463
C  -3.02050117204803747484 -0.53086462098232878315 -0.91046357450234993713
C  -3.50439913819114678972 0.70130232023261862562 -0.36839074159936002761
C  -3.90414764365964117587 -1.49471256229926408032 -0.51174753248303184172
C  -4.69063963334629807633 0.39421596458576435573 0.34352016759387621336
N  -4.90374380100601836574 -0.94415056771778271827 0.23608375367835454650
C  -3.04842409524152113676 2.03354878740140998516 -0.42964466256379407749
C  -3.78272217391037379741 2.98473536041623788151 0.25996828994846588046
C  -5.43568446346859968088 1.37571275882703192295 0.98949132080471091655
C  -4.96400691668614513219 2.66495743145378183314 0.94048177756807826988
O  -1.87526868974067872919 2.25459318911593209478 -1.10554833072736924393
C  -1.74327546042989411923 3.38299214327516795109 -1.95793916096196007892
Cl -3.24421076661776197625 4.65291677430843453322 0.36660362119574585460
C  4.12791424688506758400 -2.23798957168365753034 -0.88924285388163393229
C  5.56602694797725749964 -1.83438148660696498382 -1.25614999098378787856
C  6.56749004904676692007 -2.99608364250296066444 -1.31670414500917720702
C  7.08245853218687226871 -3.46900168537598840857 0.04017552531091839185
N  6.06291062042722561642 -4.27204342892476862659 0.75657387264398412441
H  -0.64838081796349622543 -1.91561259869892763774 -0.27148309635441281173
H  1.74125356209262505125 1.30030501506959628166 2.18119693485904875274
H  0.00380549693447285176 0.55575450284231930898 3.71658589200629663196
H  3.24120041986285833957 2.28099024729864918726 0.99836576306462099240
H  3.38762331301137642470 3.20759376992271194595 -0.51668309122902378316
H  1.60279393698835059823 -1.93479822250856026145 -0.06894352623136856817
H  2.24670638254393573163 1.23148520252458149038 -1.58953286954637551531
H  -0.70242951775344319998 1.02078428854350056199 -0.26264190637792128591
H  -0.38938852475869079051 2.96633416977589936536 1.06561455673585836479
H  -1.89171669724798907630 2.62442618631780177907 2.52804644022929814184
H  -1.91704005912675401468 0.92774990281390334879 2.04203271001996711220
H  1.39725824892509553621 2.51857984529800837947 4.26330820535450172315
H  0.24746091996316477157 3.59387184127261782862 3.46468523371103387376
H  -0.21699225791073495362 2.73004288507029624355 4.92847624458700117600
H  -3.57926157104473219306 1.33794561981198856238 3.77476107356139944926
H  -2.32895559197542301177 0.26457257452035404244 4.40782274910385662992
H  -2.35950643787920366634 1.96565861812546294196 4.87709651870134219820
H  -1.59071936721775464285 0.11638265936820819946 -2.35637997780566621486
H  -1.92161340132956026672 -1.62108312768679629912 -2.37066408023537267269
H  -3.89007067833439013071 -2.54611630908501007653 -0.72245867898440363497
H  -5.67708577195568420137 -1.44668974750240031391 0.63833655885800966168
H  -6.34733683934053960485 1.14011888050935672467 1.51384027146760491433
H  -5.49422143321116074333 3.45794593847021847210 1.44267062514291066755
H  -1.20580525426371898412 3.03521129827638613818 -2.84186452629611885357
H  -2.71411111000733473730 3.77432597182488871468 -2.25982128851763164334
H  -1.15638111748688743319 4.16650152038084975459 -1.47361236044635823816
H  5.53459556506953909150 -1.36532513896140828003 -2.23965036940520434428
H  5.91263159224099421607 -1.08122916465065621594 -0.54626066148347085516
H  6.12729683011861414599 -3.83116748974637566505 -1.86391444880670120732
H  7.42897598523179247820 -2.65502508068079956516 -1.89096419190851272596
H  7.97923656182753138211 -4.07249704372425025412 -0.10345749055257658089
H  7.34055532749316697050 -2.60533853554477845549 0.65366574760766515961
H  5.16508278377173457585 -3.70295952502009217966 0.78776397143161003278
H  5.87285717091391035183 -5.14440412300352178931 0.25604861131470502134
H  3.23186136515560917815 -0.79731790040603478520 -2.25748475712494034440
O  4.00617618750922144244 -2.61890022562496627145 0.46697143795366902186
H  4.07304604713634788027 -1.80033392261320202010 0.99826368404181786698
H  3.82269560558494614355 -3.11233594563993154480 -1.47624452664856664619
H  6.36404670273649220036 -4.49127546507666597364 1.70951069299312874428
77
-121.4019111228 converged=true
C  2.74676673673626359218 2.47619643549321200027 0.26140331717323028737
N  1.81648774620517716727 -1.40811195546485201646 -1.02562560755188858508
N  2.82428194988797498510 1.29830909755917978110 -0.58042766961537339832
C  3.20576248052742363015 -1.00557608181040580853 -1.17748490201282463019
C  3.41693329392943390133 0.16383884993208758241 -0.19495373738488541715
N  -0.47755874975915968417 0.19758594048574504298 0.04209080158479255873
C  0.31211335579554505548 0.18231514456119132794 1.11948032422883292369
C  -0.53214391999446475356 -0.85839621484116079841 -0.95687948141595902118
C  0.83141969202532250982 -0.73714519847810056064 -1.65322259123865178410
C  0.36944880072419478134 1.52630374407235813727 1.86241273227268022694
N  0.37189143524737228175 2.62690307982629400740 0.92376484315519480361
C  1.35491197393198348209 3.09886074778077924563 0.14212859679365683063
O  1.14235540610662900107 3.99253442422123772104 -0.66416466720672062696
C  -0.83455230826221071805 1.65820510439182533524 2.81730229025549050448
C  -0.87721412350080429920 3.03259186447133677333 3.50642469109480003908
C  -0.82505785776851825464 0.52190909308515576193 3.83860485921138661070
C  0.38960937173463877636 3.42130387879969211085 4.26213556932071035988
O  0.94524746139834670000 -0.79631116251918121485 1.48992777127117781433
O  1.02199797890329402428 -0.00429092120031920876 -2.61091380644897119723
O  4.00473608257242652542 0.03096187894343407909 0.86928996587387208361
C  -1.69347990517179125547 -0.58678282131717307557 -1.91386083745411372803
C  -3.01625392750222820482 -0.58873094381159374322 -1.21632001264877587232
C  -3.67157110333895175813 0.47525257904676776466 -0.51746442937309433674
C  -3.84670241401066981268 -1.67177211024317329269 -1.12409998035748337486
C  -4.89949533465720055148 -0.05544020726555604073 -0.03479718221352540164
N  -4.96914097546265498551 -1.35762937418422757752 -0.41930000953578061562
C  -3.36899865599328895982 1.82002103184255181745 -0.24354288187380690456
C  -4.28012236391306810646 2.55572975296259707889 0.49559386775152036719
C  -5.80812906428677599990 0.70617654800368345747 0.69099440693663716218
C  -5.48599476703451394144 2.01749816995396225039 0.95229417748864597648
O  -2.15943344026893768728 2.37418887496799646541 -0.63796745774409524543
C  -2.20815862616515090622 3.20590256871823964246 -1.78932663066183916811
Cl -3.91221788125442415662 4.21557761458759383544 0.89993951804481520096
C  4.12555889439802125906 -2.19697582052435258504 -0.86171053721889590005
C  5.59526221259429856758 -1.83351923255330340190 -1.13081383847850824864
C  6.55807646629149054718 -3.02782356596444346408 -1.18395949512141562820
C  6.96923658716977900696 -3.58111251893538007351 0.17811706307491090295
N  5.88018053816073926754 -4.37942353790193550367 0.78960584646265563613
H  -0.63714793205883057947 -1.82699258892840732393 -0.45926114967357523078
H  1.29234259707605803058 1.52241854311224988905 2.45030400493973576914
H  -1.74672519683091698184 1.56951262266970359427 2.21366562252322651716
H  2.98928447396881402653 2.17358973130586363709 1.28161335852755864373
H  3.46838264456498723831 3.22745353536631762736 -0.07795092285562332801
H  1.60186534311513018025 -1.83145102742984922095 -0.12503737120664826232
H  2.39103338891543470979 1.35704867180947830185 -1.49282444960169469184
H  -0.94520333998001315745 1.06058776303535617913 -0.22211245583041838714
H  -0.53655799399985337761 3.03754949748540026278 0.73304364593399706784
H  -1.08907893393908272728 3.80440312107798161989 2.76396418285576084273
H  -1.71699240668432429047 3.02244503374427964104 4.20439378644719230493
H  0.08643589774923343683 0.53927185219213669143 4.42960283243795771568
H  -1.67567134899751035704 0.61610475727679747671 4.50841169967427912724
H  -0.88390426473442984534 -0.44242657696751147567 3.34195813632890859068
H  0.66050295792080149226 2.66618068143061259789 4.99453584436716369055
H  1.22329227163671117040 3.57068075462310918766 3.58059092921952881738
H  0.22292536557669351271 4.35717132996118827748 4.79097851119867801373
H  -1.50783014419988559141 0.37064669484645756947 -2.40293070971401290237
H  -1.68994021283553585988 -1.36124842858669081735 -2.68227129073657444280
H  -3.70756711160189578180 -2.65475950414105810182 -1.52988113503883305100
H  -5.73258027781167278647 -1.98401838750374159837 -0.22514233005559269873
H  -6.73702269463721226117 0.28594684821681598530 1.04107969645588127605
H  -6.15469400468324501219 2.64648063620303952703 1.51706141422996054757
H  -1.19737671777446896826 3.59017979813002563461 -1.92005275151565335534
H  -2.51093355606821821979 2.63289662178371264289 -2.67047895325306239300
H  -2.89932507006583994880 4.03905161942263557506 -1.64830487852253382286
H  5.63582028488229980212 -1.32455705577373672455 -2.09403851553705999677
H  5.92636529306510340120 -1.12267815687321781404 -0.37175557816602300409
H  6.12526307661116398151 -3.82015142676661501042 -1.79671495414004001034
H  7.46536496042438102450 -2.69262056927166959497 -1.68683400353929124904
H  7.85325294757120140332 -4.20898813321092912787 0.06274976384968466991
H  7.21448822929708466489 -2.75648026323614647737 0.84807631964437379946
H  5.69034678328786558410 -5.21900122967177892974 0.23539399981709033249
H  6.11504934143673928304 -4.65557700535991081381 1.74606765721400103430
H  3.34480558043945475077 -0.66518221085289508387 -2.20731660940572282925
O  3.91312152748119457257 -2.63013171835940129384 0.46750391528365042859
H  3.97654470442076313219 -1.83723964162287223267 1.03709009908345350937
H  3.82180892556008933170 -3.03224888926302105219 -1.50380255223964098832
H  5.00436156590556713297 -3.77612205656521426889 0.79742030456171186792
77
-121.4018773043 converged=true
C  2.73664550078433022051 2.49818599630259630118 -0.00933322793412355578
N  1.77558094145089473415 -1.54146687918577107723 -1.01866480902811895604
N  2.70178771216248048148 1.24358814458752786614 -0.73304010436743682888
C  3.13920998005677320819 -1.08297596979476118406 -1.22675007487971088338
C  3.33236004905329252779 0.14202355416753714712 -0.30978231484066004464
N  -0.39227522009097037792 0.10313992090699414250 0.05421587896086244029
C  0.38364143927855043348 0.02320743875278141743 1.13960988284912478896
C  -0.56887111766360864973 -1.00751924423824279486 -0.87351285818951507345
C  0.74896592661957517301 -0.94056053937726413761 -1.65530758598806437831
C  0.68036317522094968968 1.34974253665645571587 1.84894446378007315523
N  0.48347662963506948808 2.49957329020090313065 1.00165616663800904895
C  1.34860051859848839584 3.11421244815444531184 0.17742205643080644073
O  1.03762922351969422152 4.13678889022217788352 -0.41306208241816827487
C  -0.15442670565281402251 1.45271568256968897082 3.14570261685049024081
C  -1.65533263441214550937 1.58315328388251641556 2.85226553962131568198
C  0.36119884945834002110 2.60821343095691604574 4.00127187960241670339
C  -2.52175115449173770088 1.19834402924449734407 4.04747530903149499437
O  0.85518035136876591196 -1.02578770771692462382 1.55729060088738857637
O  0.88922513272799885709 -0.27186394701439997590 -2.66623962216951326809
O  3.95206197262659841840 0.08061923503021910242 0.74389739847383073990
C  -1.80101459682140818686 -0.77479458162061398685 -1.74724334398222103104
C  -3.02363464695355022016 -0.54676892004443622408 -0.91845737635796420584
C  -3.49025572120637450624 0.68842674858199348620 -0.36820677735399692798
C  -3.90378158097265215432 -1.50567095250516813643 -0.50056902812306836026
C  -4.66000195251336712943 0.38772338179892668064 0.37254829546648215999
N  -4.88347703253257670042 -0.94919058938958122962 0.26911846661326022101
C  -3.03147989501819070668 2.01914377483069795716 -0.44621811391584303985
C  -3.74282491455747345910 2.97425230973676546498 0.26173361353314616995
C  -5.37988521834516131293 1.37213671206927512181 1.04240086247746588377
C  -4.90366561023300917554 2.65906678280161568040 0.97920567485015497233
O  -1.87694822973169994640 2.22942998391813551606 -1.15605942300747122076
C  -1.74919018096734157908 3.36492808106350160813 -1.99909302055518001140
Cl -3.19876871253146566332 4.64239083868079660533 0.34804277008990375242
C  4.12850706709310610876 -2.21246566814806033818 -0.89240127405507552183
C  5.56705261630898551317 -1.78675542167435419394 -1.23067702009657375939
C  6.59127950330250556021 -2.92970226977754899522 -1.25706415584414199493
C  7.08212742191590116647 -3.37990135306480077304 0.11672046570918051533
N  6.06754048165877346577 -4.21160388728350820742 0.80702326673289137560
H  -0.65003323266062607022 -1.93346508125021387947 -0.29784467947002307708
H  1.73494071569614716211 1.29106850028244357631 2.14245012327495443216
H  0.00904625459169605683 0.51381253852275687866 3.68484825927672732249
H  3.21726524899509280786 2.31138396400610091064 0.95437395880003261794
H  3.32874791888974197462 3.23108729523400706185 -0.56772044209390282177
H  1.59852035500915201638 -1.94423570112140775556 -0.10138021642031658232
H  2.22498064383136684441 1.23678516886357892091 -1.62508045704491710381
H  -0.70563900930657619259 1.00367038758206450488 -0.29283094373300427860
H  -0.42336785476248739446 2.94583071160870479943 1.06465352403329194253
H  -1.89674406890464775088 2.60983977502455211095 2.56835291777593344165
H  -1.92191813903005126463 0.93311491387313671986 2.01664380854460034698
H  -0.21471269225993749874 2.68624689741993849523 4.91851548012715333869
H  1.40369715149707907642 2.45372826240132635434 4.26925391786591124088
H  0.27870160576266611585 3.55124275259476718247 3.46511748525933382936
H  -2.31227313796424649439 0.17766250866746777226 4.35879171405045529042
H  -2.34708637750555659807 1.85933237058758593641 4.89237481941417406972
H  -3.57189760726065363983 1.26780781254255714430 3.77468799052170744801
H  -1.60832439051012476838 0.08834074561307056483 -2.38486890904734627483
H  -1.94161164626112014986 -1.64927937294905446741 -2.38368078888195222831
H  -3.90061719784168170477 -2.55712231799951572597 -0.71131930822715161433
H  -5.65411856356817565938 -1.44605520026210898621 0.68323054604303168347
H  -6.27320014212997900671 1.13880961197947150332 1.59850802403181568856
H  -5.41375711842732876278 3.45470214373980644140 1.49810748598559140277
H  -2.72179097254029978004 3.76532134481907210244 -2.28314910259194636666
H  -1.14923427294544433508 4.13966654195157257590 -1.51663810422749723017
H  -1.22769739592751259138 3.01998073857982385348 -2.89352921484573721855
H  5.54877312107589482082 -1.32608052387520247706 -2.21869931506906903351
H  5.88342557345065753083 -1.02206650652588559858 -0.51918038696698509682
H  6.17985975370559703634 -3.77795684550376575928 -1.80622628327921752600
H  7.45924800670203591579 -2.57711318745401474217 -1.81426299210701413855
H  8.00184141164715789785 -3.95439532622101630466 0.00353005652832655281
H  7.29435209660651828756 -2.50545173151808286960 0.73247706131876078040
H  5.92459769532220192900 -5.09540913794829730676 0.31043792986062379580
H  6.34332184889250250137 -4.41129024273741610074 1.77173118243744109890
H  3.23194119704692184314 -0.78636018203394986159 -2.27540204391641820436
O  3.98598544935260790112 -2.59909935033655026260 0.46004295593888000493
H  4.03156963428685521933 -1.78211767400587617338 0.99566754947221625116
H  3.84601797690036395494 -3.08867512858857562463 -1.48764327415753383477
H  5.15250079239860525604 -3.67037003984439280657 0.80426667602745838259
77
-121.4018539665 converged=true
C  2.76773632516132428449 2.50163569594212287228 0.00887481881824681018
N  1.79116717375294509651 -1.53405792886978464828 -0.99162211997662286223
N  2.73265509657370930796 1.24622104726574334244 -0.71354589252972933089
C  3.15648629399055691280 -1.08186671804817358122 -1.20352914486836515273
C  3.35793477949155505513 0.14246085727787277664 -0.28812567743753708660
N  -0.38168783562510044671 0.11998764839754487432 0.07916808757996524060
C  0.40165283368190346502 0.04797193038169980661 1.15992711633075584743
C  -0.55296097165464275225 -0.99232679383050004240 -0.84735969533198463033
C  0.76686198707904917882 -0.92716075156108024302 -1.62588776917944266565
C  0.69526276323654856437 1.37918770316023131528 1.86201672316934296880
N  0.50803471782681286495 2.52159276180689095881 1.00239292729835072215
C  1.37870056619235681339 3.12195016361722466058 0.17342925747182696972
O  1.07178296426514663153 4.13329630605599351867 -0.43795199039258631002
C  -0.14838595056352676949 1.49726440282867190312 3.15168977272112105226
C  -1.64881122727278084383 1.61237068304262654017 2.84960780753305531476
C  0.35373580847239499692 2.67104747318706126080 3.99047298429733965364
C  -2.51618547624398214424 1.24373904419745762162 4.04922095646567559157
O  0.88159565632713499106 -0.99710663464852711257 1.57765956090474968043
O  0.90954345984836959538 -0.25692417527937305710 -2.63566129013030314709
O  3.97890196631618886514 0.07898509701198430655 0.76449391239779806995
C  -1.77908055245744289863 -0.76030429588810233277 -1.72911532258543654272
C  -3.01487736420377272495 -0.55126484181897816850 -0.91496159505304075488
C  -3.50762559691180353383 0.67497418456548152754 -0.36749103315009751247
C  -3.89454415151690813701 -1.52217321513137893163 -0.52478812480983427768
C  -4.69328934306616307737 0.35692181037774983743 0.34087371223656942609
N  -4.89810729188728988248 -0.98206485517377761774 0.22536117187807261364
C  -3.06237539990255402955 2.01082670700919940998 -0.42369412881941209692
C  -3.80524935583878143319 2.95472890094791784676 0.26677557031388765552
C  -5.44516661822579361996 1.33045540997729760946 0.99098552151265550947
C  -4.98393168844765810377 2.62385985603528615329 0.94636702279538931215
O  -1.89042871172496163013 2.24556719561400841556 -1.09760001227210657326
C  -1.77901781187403074114 3.36834255806154247992 -1.96048879038281564924
Cl -3.28073431923317127001 4.62726050701080726668 0.37211267605878373121
C  4.14151235925768634871 -2.21587329248871300891 -0.87387632930070813231
C  5.58139505447109485203 -1.80288229281223544298 -1.22312049588573690251
C  6.58597603713492585342 -2.96172109932914340291 -1.28704700247381631506
C  7.08563631177499075875 -3.45324185025329422061 0.06900351765476175903
N  6.05758769116053930048 -4.26437701900158661061 0.76396219699098999456
H  -0.63680816023566622075 -1.91845094776744429232 -0.27234930711204724529
H  1.74738653808201416240 1.32043643128357746086 2.16441765522844598024
H  0.01874372568881843559 0.56882490646629413344 3.70757063239343853667
H  3.23513686317790805091 2.31389260872370883249 0.97871806001164229905
H  3.37146565718272794854 3.22947934288615989828 -0.54375410106880872618
H  1.61370666632927894923 -1.93700898016104905430 -0.07442509331453672772
H  2.25520855695349453640 1.23959898538709589744 -1.60526350631076586417
H  -0.70598850487015252231 1.01731194398498869802 -0.26640285290606197099
H  -0.40113281257937172253 2.96505336930395735351 1.04778850978711024489
H  -1.89507957535928373005 2.63211872964971815847 2.54578398422151330749
H  -1.90859372629526502507 0.94510792417324418491 2.02556374945015971178
H  -0.22030825212386873080 2.75301607430111028307 4.90856070040918002206
H  1.39911596889841471913 2.53505945031148360869 4.25725925153677664525
H  0.25627295380482528753 3.60589619716540132899 3.44266313428800962981
H  -2.33471453904632397780 1.91007721394448326535 4.88836745050758203490
H  -3.56637483009987743543 1.31852119968210845791 3.77837506688440072367
H  -2.31363510076581713193 0.22405163065556710222 4.36829922525879865702
H  -1.58688192415078388464 0.11064239136736744862 -2.35625308484165207901
H  -1.90441906298102558992 -1.62920116454689822838 -2.37621466990936536234
H  -3.87407906353943687350 -2.57221139580073288045 -0.74152118172556380493
H  -5.67247671085978844019 -1.49122715678695461072 0.61733467780527762070
H  -6.35415763484164219932 1.08532583535096427418 1.51549326333108780318
H  -5.52032645500085639156 3.41138154912991709011 1.45109180438669493896
H  -2.75736780393866620642 3.74435112658795299367 -2.25738535187358690948
H  -1.19836954908434689671 4.16264427006789983210 -1.48640946902587867129
H  -1.24375448259530463346 3.02099731475823540805 -2.84584087270292229732
H  5.55749381702392142302 -1.32378336293404874624 -2.20216128909113928458
H  5.91935267582973256850 -1.05618594498458406861 -0.50232421762349432903
H  6.15279431368650175926 -3.78975697121216859031 -1.85015763979800218486
H  7.45366191278590761726 -2.61161205621809777710 -1.84639256677308094545
H  7.98326650303941320885 -4.05578871362239379295 -0.07284464866201795230
H  7.33857719547374021118 -2.59817710619168273922 0.69646961089768422148
H  5.16117423490931059860 -3.69386517247083379090 0.79280556130592227948
H  5.87311499395693914494 -5.13220366789142268260 0.25290524386900725684
H  3.24637430910247237748 -0.78511779772583201176 -2.25233623747614375432
O  4.00627525445510634938 -2.60070514873181402038 0.47991436681045701595
H  4.05734523759274789967 -1.78460762441323095295 1.01647262232681967475
H  3.84917807978497350518 -3.09063935112884058398 -1.46679006457853988721
H  6.34728255124406182119 -4.49367811223113555741 1.71791268423393872489
77
-121.4017492361 converged=true
C  2.74142097711073873256 2.48157246052188140695 0.27228814346251517531
N  1.82907104848293045052 -1.41636411999012756802 -0.99724432604315227380
N  2.82011753422048006001 1.30045525523178784333 -0.56506199195644746247
C  3.21488614354627966208 -1.00328809287644116210 -1.15474493864950189526
C  3.42056583944041481260 0.17087112731374531904 -0.17706861025626313699
N  -0.47878773542579855516 0.19422729439313324296 0.05301965337472752671
C  0.31138951857116387023 0.19761538192214453402 1.13051056082459600027
C  -0.52359326979886944287 -0.87452712721885694780 -0.93305073931213189375
C  0.84066134381062451730 -0.75276360960227872710 -1.62765472479787498550
C  0.34916647936147027220 1.54749443846520762236 1.86342532267576843630
N  0.36333489726888607008 2.64342668494836541271 0.91923072251579696079
C  1.35293941757452840235 3.10880220561083842057 0.14171759521362700673
O  1.14781437219826898399 4.00021812214468397428 -0.66903930639731279406
C  -0.87482254653117741405 1.68329597889664994703 2.79165589110895062674
C  -0.86720699228558761895 3.01752131316014082785 3.55537855267978164520
C  -0.95957675086624760752 0.48909165421517664107 3.74100588879050910407
C  0.29985859158183342243 3.20916937878507280146 4.51858483976626512657
O  0.95712039206630517008 -0.76878943778523245456 1.51002872350375572097
O  1.02850902799748133987 -0.02341020784142688882 -2.58855141025765034257
O  4.01139504758411380436 0.04521105794716792636 0.88633620482545194541
C  -1.68270900400198786251 -0.62202504274335668200 -1.89810456628240298294
C  -3.00953684370276164373 -0.59695622264223069386 -1.20864911959620635606
C  -3.66826251115444357254 0.49430667453275112244 -0.55671092905565733311
C  -3.84734355415846440707 -1.67173011932077097974 -1.08991835400114345234
C  -4.90840850540468309759 -0.01097696222395311283 -0.07808703449913334538
N  -4.97973313636728942555 -1.32595602917722232839 -0.41636544227135879881
C  -3.35558560826993446113 1.84320202489542350754 -0.31576151905973276479
C  -4.27027461820641196510 2.60812549447044661477 0.38877428674691172361
C  -5.82456980512402111572 0.78254601073103946529 0.60267170742409925666
C  -5.49229841293841491989 2.09702701633438959306 0.83335381841361777511
O  -2.13013264540146884940 2.36972090630774490094 -0.69754994722061502976
C  -2.13928008319101170542 3.19767112163572120309 -1.85261938706399775789
Cl -3.88403172828835430153 4.26969109151359749177 0.77021398488410763861
C  4.14836181363350942064 -2.18435120939691218567 -0.84144507858873862638
C  5.61219630912614686480 -1.80760840734203265256 -1.12557788956298709948
C  6.58199663967711590118 -2.99516161570560157656 -1.19918408623778383060
C  7.01793884770133225004 -3.55363948535846141397 0.15291998672989834396
N  5.93861010649794263117 -4.35065218898834604744 0.78317543005826317781
H  -0.62356905488199187992 -1.83712194117306815144 -0.42284088367287037125
H  1.26083258472232584424 1.55192956357983291582 2.46866816661552990197
H  -1.76920371887356631113 1.67991737824075459962 2.15577671739892773317
H  2.97469780583458476286 2.18168030678058588734 1.29551058099956328817
H  3.46883897974640653672 3.22892993326890165307 -0.06350637927701563434
H  1.61718332780607898513 -1.83089436930624493982 -0.09202137071411353730
H  2.38984177443797740636 1.35544935757759454908 -1.47928001422505994711
H  -0.94608850016162415741 1.05257083712547916399 -0.22634896226036776978
H  -0.54241428686678228033 3.05622855068376431120 0.71941630919364840668
H  -0.86785088940528920531 3.84162837687914970886 2.83902093006443045908
H  -1.80167085701548645993 3.08011544881053467293 4.11712222559094609409
H  -0.02443862429069598718 0.35167134617215334291 4.27655927957260839634
H  -1.75718109646771192267 0.64349866078798201308 4.46279396206423584204
H  -1.16688969172727108337 -0.42448159027180210057 3.19063358505543614996
H  1.24915874447166563854 3.23004723503906010507 3.98957648146051058191
H  0.18871833860662651228 4.15854358001658308552 5.03781039597098700966
H  0.32843566912014526826 2.42002299726411429504 5.26423730050950222648
H  -1.49080517838819726073 0.32161553953531130112 -2.41125922666364767011
H  -1.68206161125611086682 -1.41582476168487714219 -2.64660131956215893823
H  -3.70734265761126557948 -2.67007459409922365268 -1.45611898155878138894
H  -5.74642419411720428712 -1.94323725099863242605 -0.20584284651439826996
H  -6.76645036982963610228 0.38459013183668944169 0.94389191175762121588
H  -6.16424648220118776010 2.74847956851912966769 1.36781549665278978622
H  -2.83884715477957172425 4.02817082876131404845 -1.74178741214757670797
H  -1.12571698453950097552 3.58603513274463603366 -1.94606024533504551322
H  -2.40536432415379319849 2.62052115330283896810 -2.74303317829395920668
H  5.63707745396297177365 -1.29235671981799171704 -2.08601474315267187976
H  5.94727671116613798574 -1.09850811192365038771 -0.36663177800646745697
H  6.14411711827393869356 -3.78670838320903779817 -1.80902489205459304777
H  7.47957097173137785973 -2.65241617783084793203 -1.71417911150299073775
H  7.89738118756447438074 -4.18406318198323923241 0.01728986173630975287
H  7.28026905671316537649 -2.73173237342645913728 0.81955322338194058762
H  5.73859456140643864330 -5.18922790163666025620 0.23095303811602579946
H  6.18836674140720166548 -4.62802758472231179354 1.73566919630359661753
H  3.34604826781011954751 -0.66534487236591466353 -2.18644950901471224469
O  3.95233976933443020840 -2.61537409056692204956 0.49093234617199832392
H  4.00630589542111170687 -1.81936233000615787958 1.05757041102375870523
H  3.84801169531244280364 -3.02487317599913874133 -1.47827839004644334686
H  5.06245842538262369459 -3.74820933166852876539 0.80604591247384316244
77
-121.4017040109 converged=true
C  2.81778893032647648198 2.83001670170439822982 0.25381122988351478842
N  2.12473432249061477961 -1.19728441185681355741 -0.70258408834383967445
N  2.86437027157434531688 1.54016463682896032061 -0.40599649909427931727
C  3.50002604229638958344 -0.75290074428309838872 -0.83000335684204373798
C  3.66248991947851099127 0.54246259282799802470 -0.00574439388195535638
N  -0.18209016601526240020 0.35636324624950288520 0.18721679910697330840
C  0.52715515361684328610 0.32223764482224798167 1.31826140679427372682
C  -0.23763823666601391338 -0.73803230905987171617 -0.77280113855424881208
C  1.13934450130167030935 -0.65879259465387907113 -1.45146996850486553754
C  0.70599481481156478591 1.66913221669814970660 2.03008595111809686529
N  0.51512324905876416548 2.79062725902732955419 1.14448525512797316672
C  1.38685197309322361114 3.36819671804310027952 0.30191444408687279077
O  1.04747213922636328576 4.29268868751049570420 -0.42093712845265046640
C  -0.21132420915350480506 1.75822935174411187909 3.27019436383689043879
C  -1.69734490495872925031 1.77397961393201453184 2.89014164887534175108
C  0.17416407483427659431 2.97768423787620140075 4.10541430599766066223
C  -2.60463731439244750021 1.39834693083361516486 4.05738937450987080524
O  1.04966421498849782346 -0.69401041604779867278 1.76333129231311702689
O  1.33380573683611469704 -0.06219716354241267009 -2.49711855206991684142
O  4.42467242692551199212 0.62231339459133483416 0.94670371915584849987
C  -1.37329167540508700895 -0.50335586684039923533 -1.76793792843083763522
C  -2.72161540083658071154 -0.52893502549378590416 -1.12413631256736712416
C  -3.43813490415085265539 0.54088233254214901358 -0.49957380773736664858
C  -3.52848535550459718735 -1.62972166417732777788 -1.03724436595031588304
C  -4.67743351832516474076 -0.00373062226342180114 -0.06561648292612543010
N  -4.69436561907304117369 -1.32053740230140670420 -0.40380380205099547508
C  -3.17360087810031821220 1.89937769010003187908 -0.25736145630879386781
C  -4.14402694557232997852 2.63902909173712352242 0.39918940175114753233
C  -5.64389705283317333340 0.76255976028822480828 0.57474836597177669795
C  -5.36413915496872117927 2.08979977685362561246 0.80135007836189475761
O  -1.94799878698941264510 2.45150678046910242003 -0.59126691607256853800
C  -1.93792743242970133544 3.31578342333307363177 -1.71973388188364251228
Cl -3.84084901580495152729 4.31864718510818246244 0.78016921117637116900
C  4.44872516103361714812 -1.85657528332694554685 -0.32272855833492525290
C  4.38875522652391136802 -3.06885546197515379774 -1.25773003559756735292
C  4.96797118064072051880 -4.36941749502465626165 -0.68454843051205949145
C  6.47789034572365807207 -4.51159223789693886175 -0.85294574738804751490
N  7.20929852793869319072 -3.61056027106257326764 0.06942698538348296422
H  -0.35890603488260675036 -1.68431945923496839690 -0.23670519582713739348
H  1.74079669558932814688 1.66683543506055098504 2.39274334203935978849
H  -0.01661662289985776919 0.85288931309399873548 3.85525866285889184937
H  3.24394231260622234458 2.71342937329583566708 1.25292502404233863089
H  3.41308192773211338533 3.56247195359648527457 -0.30312574589218527210
H  1.86230657462299742377 -1.50798728108213841992 0.23200988305858943894
H  2.36069689521066905513 1.45596313087645179429 -1.27900622521622886474
H  -0.61818041828390968284 1.22453883116390316310 -0.11466201813708454260
H  -0.42987041971062223134 3.15262314800121856706 1.08158076755610599307
H  -1.98122453985802704501 2.76588014479805144319 2.53418940296682215774
H  -1.87469027595847870238 1.06277599378308584832 2.08136382838732636458
H  0.03944598519019371086 3.89263135143090011070 3.53279336733132609538
H  -0.44298331668987844800 3.03769242830064456484 4.99683672376938670112
H  1.21365943306353263331 2.91636159001234274157 4.41878952547388870187
H  -2.36100578268017624595 0.40505424932451816744 4.42738991770951617610
H  -2.50787475628422118490 2.10518121270006508539 4.87724771762932540753
H  -3.64215718938518140391 1.39982515632052906263 3.73179557176632359372
H  -1.19709449566269787724 0.45241713387087034715 -2.26311697399034761347
H  -1.32170158109486379772 -1.28523466937999608639 -2.52726263405806417239
H  -3.34390090332252398753 -2.62222007541627366578 -1.39918561964001497699
H  -5.45294670400029968249 -1.95857666676374120307 -0.22933165608701094884
H  -6.58217403000823875203 0.33468546601878945701 0.88834245524167942953
H  -6.07838234911133312721 2.72333339120345740980 1.30196722946412624111
H  -0.95743573934216841259 3.79026636891780865923 -1.72132971017031732863
H  -2.08667618850984748491 2.74831006284380396920 -2.64352491855238946883
H  -2.70981173671348152254 4.08282688189407583224 -1.64426698721783681734
H  3.33783096114002031385 -3.23077411749805598618 -1.49475473486884147256
H  4.90014170800887693957 -2.80956332001024255973 -2.18573233358812446525
H  4.69510759280917877589 -4.46369698682228666087 0.36736719804165107739
H  4.50376370735044950777 -5.20170268053547601994 -1.21310616679189164913
H  6.77199569927215883069 -5.54332576666638221496 -0.65799808528438030741
H  6.75373189764713455219 -4.25894209194992345857 -1.87678067453157670919
H  6.79799001749059872424 -2.64083056001889371345 -0.03168286816735943479
H  7.08594932950610090217 -3.90971685814125535785 1.04084464512597962838
H  3.69350413566064439408 -0.53091184079475017832 -1.88529805722478216445
O  5.77769749639874330427 -1.37670048505819009321 -0.25700839654245605237
H  5.77943613871214090238 -0.59697767391901046530 0.32627783007263405635
H  4.10717185919145766348 -2.13712753137685629312 0.68582432798076031766
H  8.20804507565542884606 -3.58404485515365722748 -0.15074940067450864900
77
-121.4016215569 converged=true
C  2.79988836730848955625 2.45114619974386416246 0.31715665594798841953
N  1.86774236569934304342 -1.42092921300021135522 -0.96708375687202541293
N  2.87286743777144204515 1.28265285546728380339 -0.53792817860655439688
C  3.25139077205273929749 -1.01428229785629886450 -1.15713699655106161401
C  3.48804758444793572281 0.15226048966292229925 -0.17729142511776635471
N  -0.42629349793013304737 0.18097606527624063300 0.15722734278558511689
C  0.39530887780477275140 0.18749847338934130803 1.21073274361819072098
C  -0.48271619490425277110 -0.87608855682937358811 -0.84088216697781992259
C  0.86658561702428960061 -0.74549527489998779206 -1.56318312434003403588
C  0.42893213752756603752 1.53218120062534213233 1.95831229676286189267
N  0.43347765398668636205 2.62483684461056165915 1.00891804371811000252
C  1.40838283857882728967 3.07524043995492490922 0.20475118063155098302
O  1.18866292898493863817 3.95628118608478640539 -0.61408274625033887339
C  -0.77565299099517093229 1.66326438516586261329 2.91452824897141971050
C  -0.55160722279723495287 2.75136389316380514103 3.97420062242971994237
C  -1.04969224144074724236 0.32883533791227853582 3.61110407048433179611
C  -0.48190318056883774123 4.17505328417120846751 3.43125336904274913508
O  1.07753971967544792676 -0.76627017644429329390 1.55630477525136412531
O  1.03222155048653552178 -0.00489830969516891201 -2.51978479145920530868
O  4.11397147543089580779 0.02011325444560230213 0.86508873253033491402
C  -1.65808761689100947478 -0.61585815354135320376 -1.78415059496570949094
C  -2.97809641656694257250 -0.62718519307851161582 -1.08150467628224689065
C  -3.64932793107989938974 0.43747672765856115973 -0.39883478985196035849
C  -3.80013165035525579682 -1.71653551283962602092 -0.98717112113233218551
C  -4.88000854862343125262 -0.09800325545839641550 0.07126391648405883128
N  -4.93365113533731491913 -1.40506358724205027144 -0.29920744364193924136
C  -3.35704286828123432684 1.78523710958168102536 -0.12736308360448139743
C  -4.28417581034321770517 2.51975701960202469465 0.59290965921968297181
C  -5.80670586605960714621 0.66476342882272299040 0.77238734301680200822
C  -5.49659705976020163121 1.97956031575383351040 1.02929607641394960105
O  -2.14127032246619819489 2.34025789374208281757 -0.49956983539360183544
C  -2.16638034405125656789 3.18051747407322382699 -1.64576173484438670336
Cl -3.93121175129314215368 4.18248427863315974662 1.00111147714617865212
C  4.18502929483902619268 -2.20328088296299640092 -0.87672197397082785031
C  5.64218814528017009735 -1.83841805578645889341 -1.20695980271884817370
C  6.59510714190536084800 -3.03542597242423539683 -1.33034637199940863894
C  7.06756551954510214841 -3.62034981086738305578 -0.00198261246579067851
N  5.99658696890001596813 -4.40757149882981291711 0.65400188394271685510
H  -0.57066564232783634214 -1.84605116450483386359 -0.34199161975326680674
H  1.35114077933139409282 1.53800263040995099928 2.54969588706724392679
H  -1.65498904156577841817 1.92882227264107308784 2.31684300424811029373
H  3.04261165201249239587 2.13835572860353106961 1.33420904014743624266
H  3.52285007361255875225 3.20488674872412859784 -0.01453653659849368784
H  1.67714082778568496224 -1.84243417373545614879 -0.06035211394333700463
H  2.41329838700576093657 1.34275755065760704632 -1.43750113052662631397
H  -0.92819918518656352457 1.03021326164045778917 -0.08851455932189744580
H  -0.47158679547403459242 3.04918675927919391455 0.83356353519413783904
H  -1.38247360997759605183 2.69835080519615866379 4.68120380615347908559
H  0.36216781647089291152 2.52952673507189462754 4.52986167960738406180
H  -1.84363144582102700397 0.44684724543047110723 4.34369090251421230420
H  -1.35786005486256877717 -0.42946154493979915578 2.89649526903359788577
H  -0.15734097021071213884 -0.02299300574137258524 4.12334093711198867993
H  -1.35698104604423841479 4.39743598670053348343 2.82410558456006643979
H  -0.45956037731388799106 4.88227078203162001557 4.25790232186943562454
H  0.40841634511532010077 4.33507920361255649766 2.82973677996503480969
H  -1.48462786647985689470 0.34249528227369940847 -2.27607694608769239863
H  -1.65521605091703882806 -1.39001209018086524516 -2.55299650743564621180
H  -3.64791423094078437472 -2.70274312754072676412 -1.38040602821053459692
H  -5.69116153042697980879 -2.03810974759293683789 -0.10231090826017208428
H  -6.74002816832478401921 0.24299651562456500709 1.10823845286070477023
H  -6.17909179038550337992 2.60825488684081197022 1.57765594360079020042
H  -2.85789502580414556121 4.01461599258921530975 -1.51226128100268364385
H  -1.15220149310382335983 3.56298807961754837592 -1.75482452991961013211
H  -2.45367584446883579830 2.61525162770232455500 -2.53695824914188872157
H  5.64010966009136627264 -1.31016687797475794852 -2.16063032638491314685
H  6.01106257523700726608 -1.14373912350741702149 -0.45034757340003067627
H  6.12847276856429701297 -3.81220459397319899608 -1.93805662225127051101
H  7.47974276823817341153 -2.69471994172872619799 -1.86842304185572105624
H  7.93049025079769975832 -4.26384628944303045728 -0.17673016463175422741
H  7.36704914031835933486 -2.81284639096599287100 0.66656562498984572862
H  5.75783026326384383964 -5.23046744626672044376 0.09365850625891108949
H  6.27734368215092697341 -4.70977238978112033863 1.59001793050927342499
H  3.35795941700524958051 -0.66962726534757655017 -2.18945860667825664692
O  4.02926191013415557762 -2.63698702314216415488 0.46020698849816310538
H  4.10637052942695746083 -1.84346762044614331799 1.02770699377820662335
H  3.85641241206101748062 -3.03938037804391791852 -1.50543440429204511410
H  5.13458516350939753181 -3.78854030557543763891 0.72298075037662223874
77
-121.4015435612 converged=true
C  2.82625744740268647348 2.83688639329175407156 0.27103478629060329119
N  2.12936483043394897408 -1.18672747873978834399 -0.73112591618448918851
N  2.88112083375690808396 1.55124169796319999470 -0.39562526914971951619
C  3.50815277597855867953 -0.74283322121585382281 -0.82285913585624359534
C  3.65095255830619347392 0.53969043172979613843 0.02437048463903473960
N  -0.17839211285486811231 0.36480115121448691839 0.15345564378027024000
C  0.51963893295390506388 0.31400395862091118326 1.29055520989843475199
C  -0.22892487509724213091 -0.71803731352442534686 -0.82012710747275385792
C  1.15557265652278839951 -0.63246642074780023979 -1.48375763368353275062
C  0.70576340258573022624 1.65264947064231404461 2.01625262115152015241
N  0.51730014369530485929 2.78353291429253113520 1.14231189980191483180
C  1.39399856086854523340 3.37292436016587249270 0.31318401821544933350
O  1.05905138909849849682 4.30572292136328993450 -0.40085709741319552890
C  -0.20437123222290143332 1.73503824432403574995 3.26226348992422954254
C  -1.69103873269365734267 1.75841120523511285079 2.88630506605148129395
C  0.19157472222747984336 2.94689039394657559257 4.10360075741669128035
C  -2.60340449285552733016 1.44395963943319682876 4.06770655925107149642
O  1.03161496457982471142 -0.71026339568923690937 1.72938738020274884732
O  1.36473029185851002509 -0.01918273139602225119 -2.51660798553175446557
O  4.37302202655276062160 0.59961987214237932875 1.00912701980639729626
C  -1.35765886277151448525 -0.46895635460709117481 -1.81959095902191680949
C  -2.70856034193313099934 -0.51443494374142495484 -1.18186053563123039112
C  -3.43115973544287378161 0.53701453911165519806 -0.53391269985123579467
C  -3.50760273550215995186 -1.62255447482558046168 -1.11636641487428467379
C  -4.66601041708083652537 -0.02482224233888863374 -0.10955212704404249102
N  -4.67485981733707145480 -1.33418536102178464375 -0.47577861584259395489
C  -3.17586129911972303574 1.89257557815780907973 -0.26501304823642413133
C  -4.14984185732986876616 2.61126052338663550145 0.40887054081370521885
C  -5.63555726126728551151 0.72078766315093234507 0.55064142430523288496
C  -5.36441465093895963889 2.04482993208135699348 0.80424944328163361362
O  -1.95560739389167914659 2.46036974943613939715 -0.59254353606353438177
C  -1.95723721685435658735 3.34219540101572043511 -1.70735221763471889389
Cl -3.85961252512914843038 4.28595190213997589979 0.82046914554154048993
C  4.43723005147399351955 -1.86048469028121088442 -0.30920374106429804328
C  4.42466071406579786185 -3.03883149367751270731 -1.28866830985777647278
C  4.95818225441663695818 -4.36485774177527208195 -0.73051179611642669265
C  6.47641999689484659797 -4.50668524723589936087 -0.78909441714498695930
N  7.13675222420685617664 -3.64297403729988689136 0.21874932386115364391
H  -0.35655964781807791830 -1.67054399056852198591 -0.29670415224590573899
H  1.74212999496184273163 1.64122929982944043559 2.37397066194403949524
H  -0.01123707607022350619 0.82449021814612311054 3.83963429721382043525
H  3.24584707655339865795 2.71672512860230508380 1.27245598349602939692
H  3.42330983547256018085 3.57297434985093831372 -0.27862738236394990476
H  1.85305696931220187373 -1.51341299005984875059 0.19381886323545563511
H  2.40301082246491137795 1.47926302800764775114 -1.28390885369950003003
H  -0.61243116804288999511 1.23677613907328587395 -0.14001727219385418088
H  -0.42797928491880132817 3.14451619136069204785 1.07814297224855515367
H  -1.96227557778626438001 2.73945280467494844956 2.49278632090263796428
H  -1.87899595758854887073 1.01877882593188284766 2.10538101440603497849
H  1.23649445219174669575 2.88517041055243605996 4.39860687936877514659
H  0.04480075392181204208 3.86733955526219608245 3.54304720211457491175
H  -0.40966512320246017964 2.99558810431351263404 5.00633425804037468509
H  -2.51105767960877024336 2.19304992138344445607 4.84950396437046116205
H  -3.63895997151780292711 1.42950681757192121779 3.73651922754228849044
H  -2.36270717953313091897 0.47122594812911988704 4.49055313171996228760
H  -1.18303105312102352364 0.49706753010365434253 -2.29484926339419725849
H  -1.29877341453866135268 -1.23583724009645390396 -2.59335249806785439475
H  -3.31846504180924828376 -2.60615268008607792183 -1.49984469089084004878
H  -5.42720507135324581327 -1.98199322550434109402 -0.31076927194987902237
H  -6.56972680523826380039 0.27981598101642118914 0.85839606887235320176
H  -6.08093869889521432270 2.66219329185891151468 1.32149884368615766483
H  -2.72532517974997468002 4.11074746326668183372 -1.60985218648924721663
H  -0.97495007037422909413 3.81292510536306572533 -1.71484993619713987911
H  -2.12043761131744368242 2.78955174882515821722 -2.63767646580514281140
H  3.38879024783463300707 -3.18265661054498538718 -1.59401876316599189209
H  4.99321039098586005878 -2.75017393432939316611 -2.17371817033088143845
H  4.60496884074774559537 -4.50207685594679940522 0.29228608872910055716
H  4.53394996149413298525 -5.17169107939342076463 -1.32827540858221815334
H  6.75414808333118088512 -5.54600979395824911222 -0.61084391092780210286
H  6.82982218089581571974 -4.21714132182651901815 -1.77890119890221898302
H  6.74110489598703743752 -2.66640807458126882779 0.11530918274514273536
H  6.93577270293518832744 -3.97371172545954776112 1.16680064735851929392
H  3.72672417715633041979 -0.50578640937521723853 -1.86978557858092653277
O  5.76123509448969794988 -1.38566151524727465549 -0.16148591257650346531
H  5.73430768233035870196 -0.62231433475043107517 0.44324236689631202335
H  4.04705280168693093401 -2.17573511699090049731 0.67118466942555610188
H  8.14989943017310203288 -3.61627175913307352673 0.07935202148983777626
77
-121.4014568294 converged=true
C  2.79766518868686286936 2.44914037360335878901 0.28113786011484470651
N  1.86014490876040339273 -1.43781906300301010049 -0.97010337792698686510
N  2.86641957984185991037 1.27326549025928570380 -0.56432645864189845408
C  3.24232375137913342300 -1.02917475820438908407 -1.16737489148746931278
C  3.47963274514497022949 0.14443972560635295888 -0.19579331045575187886
N  -0.43078332091087123690 0.16609506397985734916 0.16055898974940005508
C  0.39980733053695510781 0.17620797151511458090 1.20718735012571576348
C  -0.49103399688721360850 -0.89169233295146366203 -0.83673122645496167404
C  0.85659309060403432401 -0.76281335587405707521 -1.56243642180801645125
C  0.44446772585401128630 1.52471238579441203953 1.94731844055370029167
N  0.43608127980473265772 2.61221186199391919303 0.99241075018026492227
C  1.40225065455903563638 3.06630765266862326257 0.17991189834692386529
O  1.17079154345387070890 3.94502403053726968807 -0.63832346654400073938
C  -0.74634387671555402211 1.66256525542850397414 2.91915024243583509644
C  -0.52614629290960801544 2.78717099407858714955 3.94152712062128340875
C  -0.98281978918145862512 0.34631322687991594744 3.66218278123196894214
C  -0.55664190143026492930 4.19879276351719799010 3.36424754425101646405
O  1.08266151710448554901 -0.77758757223692709371 1.55160099926067918119
O  1.01953426907293520642 -0.02245303511590859835 -2.51984950809249452774
O  4.10603660161040462384 0.01900104644598668568 0.84721010445890543306
C  -1.66584937902886887073 -0.62998914529403715612 -1.78048168431902631426
C  -2.98755262520256703596 -0.63855110702064465933 -1.08135745377358771790
C  -3.65530081171694476438 0.42541146240506899634 -0.39405624823786433719
C  -3.81604880172823257567 -1.72396452902562780096 -0.99755470919376565408
C  -4.88854736621659480278 -0.10780748118289962267 0.07200234008694739174
N  -4.94857017497961138019 -1.41131832525184486293 -0.30881544482397027540
C  -3.36097304125667095676 1.77204780111057003111 -0.11934056695274380955
C  -4.28737001864899180958 2.50666862131927814517 0.60187634706280346286
C  -5.81147398738096043758 0.65258049641389503925 0.78053072950180113487
C  -5.49856362871289494620 1.96599580257523842697 1.04125841475100422429
O  -2.14552206549507262778 2.32768292324827008599 -0.49243902707556641563
C  -2.17173996923106837897 3.15800445678043395503 -1.64593888828099776944
Cl -3.93458270557170308734 4.16992579083640713122 1.00819583700063297727
C  4.18084018057141371116 -2.21310587218781140706 -0.88126142143058239231
C  5.63599554425746429587 -1.84257596845562665600 -1.21356656863050549333
C  6.60066907810526437572 -3.03344115090952204383 -1.30134388599856931634
C  7.08179623636742938686 -3.57038384274854525557 0.04421411284110299267
N  6.02699428639695433674 -4.36184917617676504165 0.72153435922941255853
H  -0.57978262060805041411 -1.86139977525915045753 -0.33767584384528903652
H  1.37483896158421980971 1.53309479367380219195 2.52566417645047991414
H  -1.64025613639400047461 1.89197494763792883887 2.32812945910444613062
H  3.05416263211057970040 2.14690082695079276220 1.29796767319893602277
H  3.51272090916776624780 3.20321063815158257881 -0.06656167888585967640
H  1.67481492473445703340 -1.85853361319820975517 -0.06194919543764054737
H  2.40229579180615626655 1.32529335935419112502 -1.46216231500384674646
H  -0.93333808927075978534 1.01523405679802980472 -0.08447394272101843571
H  -0.47344349590889056589 3.02903201825546286585 0.82133238588447898820
H  -1.31790957107065054288 2.71087381299109608790 4.68986215938559780625
H  0.42352743719043833837 2.62570386895311624897 4.45622447616263173131
H  -1.79480225970661022572 0.46294424209155493610 4.37507940859346522444
H  -1.24868342274129373592 -0.45143675071812894295 2.97416745920720204666
H  -0.08767141820960766552 0.04878557825676493875 4.20305202671122479785
H  -1.46987233696674124417 4.35910501512665238266 2.79488599067077059246
H  -0.53415868697132118381 4.92684886203160044005 4.17264721555467144043
H  0.29491551349227884682 4.39025185008042040380 2.71776424880928235694
H  -1.49015640188720466242 0.32775362457290935225 -2.27270069379707884138
H  -1.66262433518918939512 -1.40509835476239031138 -2.54835764378783657946
H  -3.66931177985999656954 -2.70776627366522060214 -1.39882746264423785121
H  -5.71540896120375130351 -2.03697273083340935074 -0.12705886738450383744
H  -6.74399111873755430224 0.22997762561359400002 1.11812463082868429609
H  -6.17869120583830699900 2.59363604175842521471 1.59350388415479349291
H  -2.86676598789700731729 3.99041980561370124292 -1.52008401455693631377
H  -1.15879417967748832297 3.54330725558798320662 -1.75784034437404956819
H  -2.45622785364890194870 2.58420471012753871776 -2.53260109775014718991
H  5.63273108451343951231 -1.33867823324959656084 -2.18032266177442934918
H  5.99486157157808907670 -1.12509636977323124185 -0.47361809360382567391
H  6.14106761757403418756 -3.83369109903011739959 -1.88321003962060729009
H  7.48083273822837657718 -2.70110766872708918385 -1.85188809534854659233
H  7.95939347225634108440 -4.19906552629240614749 -0.10994799958740408830
H  7.36157675233285502259 -2.73708083502747889781 0.68929495414786545737
H  6.30568161761071799276 -4.61664099551119466724 1.67240437750670700723
H  5.14773274371880340539 -3.76425986929873523934 0.75637541902899374513
H  3.34429684114447178800 -0.69125112611397787621 -2.20237899959736083133
O  4.02632075743827400061 -2.63932667214509297793 0.45806321694301366243
H  4.10046277639322465092 -1.84089550742397389804 1.01927552394761478105
H  3.85765212791110156942 -3.05452010015617325678 -1.50561625966554357703
H  5.81732183209481767960 -5.21389991380048822833 0.19396490141972611010
77
-121.4013078014 converged=true
C  2.60583691275817974642 2.60482511300873476046 0.05798896852491347564
N  1.66950400304343693492 -1.42599792550184756301 -0.97720222587877736409
N  2.60015457744696165676 1.34664287572577379137 -0.65982175220782313119
C  3.04685486943619343592 -0.98368067342170739664 -1.12033823326579362600
C  3.20911483782856654656 0.24580831605684214103 -0.20321335386749272978
N  -0.55034939876277866322 0.23546717010845369389 0.00080138209536939620
C  0.19360805523645940873 0.16566684314479324103 1.10893333357723911092
C  -0.67623151393065372705 -0.87378210142407120031 -0.93600789638774939405
C  0.67893653134337383914 -0.80861374209280834080 -1.65243397306670236624
C  0.44566625531681025585 1.49642054614078690022 1.82585919406934515941
N  0.30208193724392484736 2.63475324879714989379 0.94792886205041526626
C  1.21562940829622911920 3.23484747018812379693 0.16547506983727702790
O  0.94640087272819750641 4.25627464706802705052 -0.44677422738294070292
C  -0.48016549284193354996 1.65167877976270327522 3.05477557730717741435
C  0.00096423826178626548 0.76905052122989059349 4.21479039484396889037
C  -1.93152709683270140673 1.32963410704342299695 2.69980509628508524855
C  1.21991931716427215449 1.33424007004537692467 4.93693295410218624397
O  0.67361065807417463969 -0.87803687410298447702 1.53205388050356416940
O  0.87085223153044888367 -0.13174194686752813133 -2.64999710135628863128
O  3.78498696039751880704 0.18895134730259399714 0.87493615047795414430
C  -1.85494877114590428491 -0.64089723555057720450 -1.87962850813535742311
C  -3.13286409167293822264 -0.41494701729809380097 -1.13871048969837485032
C  -3.65725914406635865816 0.82368061498805111853 -0.65264619217811614682
C  -4.03831600040128613216 -1.37578816028911066205 -0.78440801237139079483
C  -4.88810925264615203645 0.52357053410027254436 -0.01797311063809192699
N  -5.08757584373974491854 -0.81765323490124108829 -0.11425968831301691608
C  -3.20468495707508260750 2.15741270727827227915 -0.71012592187698242441
C  -3.99557799605538654930 3.12038761660019758892 -0.10341043155081963700
C  -5.68130983799477373708 1.51313334430963419841 0.55411497315188695811
C  -5.21856545211254729821 2.80558746446768347838 0.50262857760552792641
O  -1.98092562741241318136 2.36841205702279866685 -1.29348633962562753474
C  -1.78345923176960674539 3.47109093837783788672 -2.16647380990970717107
Cl -3.48508782729590471661 4.79875665332702272536 -0.01395422688559500024
C  3.99903493195055270704 -2.12659237485083707497 -0.72881426201766852380
C  5.46179148541893599855 -1.73653758529986523840 -0.99855167576365788662
C  6.45219328943865910730 -2.90933582107780530634 -0.99703614095797199468
C  6.86159758164567978866 -3.40314199606313794177 0.38818578550259730253
N  5.78171259768171008631 -4.19637598275238943302 1.02249622509170512430
H  -0.78754686797918915797 -1.80221919909293148976 -0.36911062655985138470
H  1.47952261506600679652 1.44818206143752048476 2.18369330706444308987
H  -0.41934815083740606401 2.69998162431723010002 3.36983621582982362241
H  3.03125691130812224827 2.41933039609658440128 1.04762860663511103709
H  3.23419568033918070071 3.33030947543451327775 -0.46990504159247636906
H  1.44728207183698209803 -1.82795736847469303399 -0.06888081577812282807
H  2.16149896930212959134 1.33539712242534069908 -1.57144754949537945876
H  -0.87804594251883372191 1.12948824151299254126 -0.34768313498944147799
H  -0.59803706214843999067 3.09890295516278646559 0.96494273439754574273
H  -0.81435040111659218187 0.67350631360225610145 4.93400181744259302974
H  0.22662039925036731036 -0.22725735661402293730 3.83289403822514795905
H  -2.28154170000064393520 1.91069917117482379609 1.84978499712063282345
H  -2.04151392790594687909 0.27469311362984372149 2.46049860926902397296
H  -2.57721209765775327583 1.55652345954969018038 3.54440151780565582129
H  1.00780480240679315429 2.32883199783920336046 5.32474351291239678119
H  1.48717407182266558863 0.69298058462954104098 5.77289382583264654158
H  2.08086740908290224183 1.40104851960820275814 4.27659233458306964337
H  -1.62334542578674190239 0.22308225400620951273 -2.50312719557814578053
H  -1.95271986124108476446 -1.51432137659520082984 -2.52577186172296830335
H  -4.00765050526815436172 -2.43020710204466716675 -0.97753230828062864788
H  -5.88716677754149220192 -1.31608218499448637040 0.23912179686739754025
H  -6.62228074152564527566 1.28041214125256042067 1.02504337212926754930
H  -5.78795473348963440685 3.60650888751792830789 0.94600555961577670328
H  -1.23069182177793257082 4.26679658556336516284 -1.66219329033784712912
H  -1.18360924555806645841 3.09720313016326453948 -2.99816846759317812143
H  -2.72821316740210928486 3.85499178327506086816 -2.54928667203677417064
H  5.50030660135192572824 -1.26468051270356873772 -1.98062076032512179857
H  5.76851443731643431789 -0.98929142633783473393 -0.26460820253034944560
H  6.04384646723112872735 -3.73330074747240647781 -1.58424653692311245834
H  7.35721023031267762349 -2.57282051452382720669 -1.50301854532514966856
H  7.75695157803113399808 -4.01955058690223943074 0.30206494098732072917
H  7.08895066703528708985 -2.54971067885692814770 1.02741081712416870708
H  4.89540507387323486910 -3.60990200683568573936 1.00195737430134657053
H  5.61014026593089365491 -5.05889385681388237259 0.49845226796347585907
H  3.19660730568318340872 -0.69451685212044211859 -2.16445292196243865845
O  3.78206466074194214144 -2.49848658763312769793 0.61784586537080166124
H  3.82048553078236086122 -1.67977775326586886706 1.15058947827714330714
H  3.72814493381464151511 -3.00276536098752044879 -1.32980718782039830650
H  6.01304373074968001589 -4.43342866052987272241 1.99048927740615044790
77
-121.4012640371 converged=true
C  2.80280144149869236969 2.78546247424446713481 0.39969260580069126965
N  2.19596510873244188389 -1.17064741298149055382 -0.71659673382409105891
N  2.89236894804571864626 1.53725811359726893812 -0.33340031222468052841
C  3.56921332881574304707 -0.72226493536422964326 -0.84958063765778124576
C  3.73303993450941806742 0.55234204819869392455 0.00555591882030526119
N  -0.19970614180153611894 0.32719753195999906614 0.15959708307897990665
C  0.52218909520714362760 0.39099263052577709621 1.27987240737053564743
C  -0.17561787432234310380 -0.77351742846035287382 -0.79257090063607860131
C  1.20228295311234312237 -0.65001555593756321638 -1.46620736667694218092
C  0.45584762121720223682 1.75245560093841978855 1.98654552418727381458
N  0.41774680585195311799 2.83238351026995038850 1.02405528766508369110
C  1.39158903031966474373 3.35285608566021986476 0.26024398282896288315
O  1.15033196729975695227 4.23808619306761080736 -0.54661489521593575880
C  -0.78872619547660538508 1.84523132858545357848 2.89568062983025953372
C  -0.74706247156930882802 3.15210479433325829746 3.70103388072759553751
C  -0.87393298821390663633 0.63299475504576285800 3.81963591478652864097
C  -2.10620800202346014629 3.53195803320857093510 4.27842554455838097738
O  1.19799019444737919748 -0.53335339556632532787 1.71680930619009886051
O  1.38152216683952211440 -0.05599452441933977509 -2.51565904467880008255
O  4.52500666488624947448 0.62473095794735389319 0.93311922264395485982
C  -1.31473580186143301773 -0.59546791627038553329 -1.79759554817196054444
C  -2.66371718911259680596 -0.67218371537036825103 -1.15716505145795989229
C  -3.42062458713717987280 0.36051157917304055278 -0.51678245097263775243
C  -3.42609045421924207631 -1.80540214503521578848 -1.08013351391109724275
C  -4.63462473075453207372 -0.23977697534167868865 -0.08289228870659842707
N  -4.60053514466801782845 -1.55130457858038317553 -0.43905507243869951184
C  -3.21990582057293917018 1.72837065376273280037 -0.26390850803560544913
C  -4.21475767036740123217 2.41817715962069579305 0.40876840338407749442
C  -5.62615962573426564575 0.47544828032262381745 0.57844193032496393769
C  -5.40368785556783226554 1.81063181898647673762 0.82100740698784291371
O  -2.02872781708226757047 2.34922395577058118477 -0.61096917004746931212
C  -2.07026059319410205006 3.16504727459193446748 -1.77431269452478224125
Cl -3.98406318209122645158 4.11042176813387882817 0.78451761741262981964
C  4.52159307494818296647 -1.83411244216012381258 -0.36667295771895019874
C  4.45038194000860354294 -3.03829752796989138730 -1.31088141108309352845
C  5.01763225677434121508 -4.34712368978112717599 -0.74521369860838726495
C  6.52908321518403944594 -4.49359332436751301998 -0.89435472937069060428
N  7.25202582481251312174 -3.60301589822293211185 0.04470856583491100711
H  -0.25885750182053934854 -1.72371633188644279855 -0.25517801978443716004
H  1.35397068097547057519 1.83023506301443505961 2.60959852175381934458
H  -1.67345382337945935980 1.85730147276645052301 2.24821654311749519195
H  3.07425960984832169487 2.58768344512620851461 1.43874928275367830466
H  3.49592150563736492330 3.52550075848264032885 -0.01651979670720632454
H  1.94039128365688195998 -1.44985263014007870197 0.23078647679831576500
H  2.38029196898297801255 1.48061558801447068490 -1.20286440354733881186
H  -0.72876907077647579136 1.14308848894310788324 -0.13917290689118577696
H  -0.50616457324690422581 3.20098471848913534998 0.82108176346144490232
H  -0.02224755499356956268 3.05142452481602077796 4.51163490938548861209
H  -0.40910838901301715964 3.96548631230378223478 3.05560929790741742096
H  -0.96086969865433546900 -0.28720998752154203171 3.24893658226777315434
H  0.01512071233811307369 0.56588717829484358468 4.44253111202271888658
H  -1.74339725784291110777 0.71404650550755632832 4.46479756412927564213
H  -2.45871017537466141079 2.78909873549414077942 4.98879234381855596325
H  -2.03951804963118110692 4.48726729777776967012 4.79410558174347567473
H  -2.84298069086708782294 3.62419519234530262963 3.48363364189706947727
H  -1.17344332078815183351 0.36242942683788215152 -2.30006858639012889967
H  -1.22854750469149709424 -1.38060858969880939640 -2.55014327457137168764
H  -3.20435055723325934451 -2.78484078113875899163 -1.45652253759339633810
H  -5.33191625753453291026 -2.22167861950886980082 -0.26980892615270052337
H  -6.54189241469016291575 0.00287830066591082678 0.89458222865246961319
H  -6.13929069421794437744 2.40545975656150101685 1.33762217495914637055
H  -2.27781067697841610453 2.56351417900444866760 -2.66398134690185406370
H  -2.82713722609158235599 3.94645280935950060197 -1.68614247007703044190
H  -1.08458573973617955488 3.62242509171283977309 -1.85052929756106454562
H  3.39793950120976173679 -3.18932235890574622417 -1.54835637330749364970
H  4.96379377415585842925 -2.77738976019664507433 -2.23730815033148999760
H  4.72940322484157782412 -4.45112810351203602721 0.30168811575019743865
H  4.55718319820399830888 -5.17184684528798044312 -1.28876033857101179869
H  6.81696189688914078175 -5.52799457518434689263 -0.70433068139913768135
H  6.81922745910386485235 -4.23316820099069701655 -1.91236606357423966074
H  7.10904565239702534996 -3.90434439527396115466 1.01290864905180932887
H  8.25468756637671141618 -3.58423029585414809617 -0.15772820875573562160
H  3.75495288403427451840 -0.47919735437218435870 -1.90150950608167068623
O  5.85223481674897438864 -1.35769243070120149142 -0.30818751602188415584
H  5.85738677073222202552 -0.58109659015880088528 0.28008970899086682582
H  4.18884750994347410114 -2.12332750415402804478 0.64260075508711567149
H  6.85212373474440106236 -2.62827457314723700321 -0.06216109579862338919
77
-121.4011825163 converged=true
C  2.79525030312672440047 2.77234016035984298654 0.45658514288701124162
N  2.20783340245561809922 -1.17535633426833308057 -0.68496529401957650940
N  2.89080462620107025984 1.53155337375002886802 -0.28844273944232612372
C  3.57705240019712711330 -0.71781298748234678708 -0.82852454121967800127
C  3.73849955693750590768 0.54841494779862554054 0.03896621086428186942
N  -0.19487034808278491660 0.31795439482533405240 0.17863928607246065683
C  0.51531537741795907515 0.39072227024266736883 1.30567443716723241565
C  -0.16632143398637544429 -0.79647138953072960099 -0.75646576543616594890
C  1.20746939942041886518 -0.67208623483494966955 -1.43842139078114139572
C  0.42379789726691563523 1.75146728255553374431 2.00963835280572844511
N  0.40226006936556879534 2.83251721173977299983 1.04780245309589270519
C  1.38909895487925671986 3.34663297586138464013 0.29651099482674658780
O  1.16408765672375014155 4.23046006591712053790 -0.51626301929553153336
C  -0.84564738910156611595 1.83162766165431922794 2.88478878525435700197
C  -0.82534848575643082746 3.12396732951445565973 3.71367751998924067180
C  -0.95942972461602082923 0.60314747787844202875 3.78405499631330188848
C  -2.20683332345708160815 3.51070729020447735991 4.23028225816658220992
O  1.19393115945290206881 -0.52698296088895846268 1.75169858392409838466
O  1.37893956546951512721 -0.09130275305901647265 -2.49617691479556924605
O  4.53140799760070400737 0.61539782468943560190 0.96597154875303559152
C  -1.31600617416478615773 -0.64547852073520817218 -1.75369971884982644994
C  -2.65681650161004023758 -0.69030260265341536474 -1.09259338078225498592
C  -3.40047032219691880428 0.37191265222623015596 -0.48565659810865380308
C  -3.42440119692997724243 -1.81491126447478556827 -0.96005524900019345580
C  -4.61322884363280572018 -0.20228914013980953124 -0.01506202101795756088
N  -4.59007914553352946996 -1.52777876719129812599 -0.31675355386611292463
C  -3.18695225155446104637 1.74672877563473893936 -0.28655164090245799358
C  -4.17021917224467131291 2.47065722336650672730 0.36732474215501365045
C  -5.59452121546068781299 0.54711184593460238101 0.62351376563185789692
C  -5.36135211789676446870 1.88944994810720467981 0.80997537073936909380
O  -1.99285577804580071870 2.34342626633672024283 -0.66416979704103273896
C  -2.03725998062307267489 3.12308788332144349198 -1.85155950976727856627
Cl -3.91920679833576768303 4.17385686589001458913 0.67944389235604285560
C  4.54361199286811512366 -1.82810470752653708715 -0.37061985661767371525
C  4.47706919976269190897 -3.01555561217181855582 -1.33641385961800751581
C  5.06424056179811898915 -4.32889242294389386956 -0.80225816233821944934
C  6.57373078165968216524 -4.46128754932608284633 -0.98114166606687036598
N  7.30615372211313207629 -3.57667493435611039132 -0.04393223663328510442
H  -0.23742299713939607475 -1.73728458715558531367 -0.20117623765225178811
H  1.30429399982884808296 1.83600593074092888202 2.65639343492278445780
H  -1.71194979029591953790 1.85660808058942317089 2.21326598381717065678
H  3.04728197113420762321 2.56298884429842033228 1.49825344553398398517
H  3.49960540424492494438 3.51304476210103455713 0.06059688963654419336
H  1.95784180568615662210 -1.44585664053954543462 0.26621180340415395715
H  2.37855147616040385472 1.48107865879780176144 -1.15808708094186552096
H  -0.71634414595207807075 1.13239326534517559253 -0.13659238930313849503
H  -0.51695840954494065578 3.20454652293095598736 0.83059109112745965753
H  -0.14222518387842342236 2.99968700341065774850 4.55656371626657019647
H  -0.44644337626302288413 3.94358226040564652237 3.09943946973182837823
H  -1.82451006458369269225 0.69337531438040145293 4.43385313794068025572
H  -1.07169522853113519112 -0.30270955058827631046 3.19470597265344169458
H  -0.07046537467749691697 0.50073335968937116025 4.40210460629770850005
H  -2.60974297022656553935 2.75147513963154644046 4.89518845866869689587
H  -2.15239905061526526353 4.44734035149198003722 4.78035344828345287738
H  -2.89777417818602689437 3.64150301635049267190 3.40050646396794009618
H  -1.17525032748838365038 0.29374929104172731176 -2.29036352228202977344
H  -1.24596668517503461615 -1.45669191803028907906 -2.47957121708122807391
H  -3.21269741514982865027 -2.81077344406385920550 -1.29734165527980982446
H  -5.32016375096335814021 -2.18834539884107082131 -0.10711734451958182524
H  -6.51069566049661219154 0.09482665448889157633 0.96644940984553773244
H  -6.09011750020474451617 2.50962496020494585380 1.30599715628820045588
H  -1.05846447781108032871 3.59364942302846390731 -1.93411779802886085733
H  -2.22778876308727058486 2.49156228048912087303 -2.72425439560539794925
H  -2.80750601864931859097 3.89411162240109520738 -1.79335973469185772089
H  3.42412096359813800106 -3.17404141303375642025 -1.56642392252806739172
H  4.97789212971932037988 -2.73115890978540853951 -2.26278050060434177126
H  4.79637806513981068690 -4.45188508036082364328 0.24790070205312753071
H  4.60025026384576918304 -5.14831917391076210322 -1.35074285589077480729
H  6.87339932385358309830 -5.49549547200544630243 -0.80891284463477419742
H  6.84296834128233122385 -4.18572189182569776023 -2.00081047357898489381
H  8.30369376355845290050 -3.54051146634763558296 -0.26843244193221060812
H  6.89029881722958492674 -2.60652075987514342259 -0.12373597144210357612
H  3.74830571752232266647 -0.46226772753758493817 -1.87999055029229200642
O  5.86986044246482130404 -1.33948306836280850440 -0.31246587003595149845
H  5.87329283872813334710 -0.57363863093544009697 0.28993448129453386342
H  4.22038094252148887620 -2.13892415781095568406 0.63504867508819340394
H  7.18959068091333008965 -3.89724099703405535422 0.92156703410080464955
77
-121.4011467280 converged=true
C  2.63024594955995105749 2.59505085057908591040 0.06025482938920090348
N  1.66700471154968332677 -1.42750122419156455500 -0.97491141897529165483
N  2.62241428271350107693 1.33957264871828352071 -0.66210255646155902198
C  3.04709577931062280953 -0.99477402608707321541 -1.12161229824358188445
C  3.21703541956494998288 0.23242927925479642259 -0.20326415215829463090
N  -0.54766023338940961196 0.24656288839356774178 0.00103763912837673278
C  0.19617276048765242003 0.17234081710611781624 1.10885294235427522835
C  -0.67639363803261209895 -0.86001296334821408784 -0.93861162196135961011
C  0.68121328317913620864 -0.80369846198549144134 -1.65125348052059162107
C  0.45765766028870880078 1.50093319163810656747 1.82671574728983454605
N  0.32566155427176557424 2.64076654257336329579 0.94886884443501351427
C  1.24073317598566013054 3.22811070544317324504 0.15856349202920752561
O  0.97350671720441472878 4.24142934103717728078 -0.46773897031491407095
C  -0.46811166599950571054 1.66489259910210218862 3.05456651521632327473
C  -0.01818940604289609464 0.75316312911644422989 4.20461093540238017852
C  -1.92641809021786913902 1.38804984890779037343 2.69014010337381659355
C  1.22030787566722409565 1.26488987019434051540 4.93325654065238605739
O  0.67127796825238639222 -0.87425072886771171277 1.53107349793840130658
O  0.87898897152764043916 -0.12900765807894376547 -2.64916677521483112656
O  3.78557797961767761308 0.16866272856825662019 0.87861039018650233245
C  -1.84798390027747183595 -0.61723483271884205248 -1.88871061340499957204
C  -3.13419416592826749479 -0.40630178605844069484 -1.15797332064192337597
C  -3.66806496452268682162 0.82266499092987321884 -0.65834015052294958537
C  -4.04181539541271828142 -1.37516448880522323961 -0.83190306915641443197
C  -4.90612941288809967233 0.50910026981024958381 -0.04419037191133728948
N  -5.10091535277088325984 -0.83081521417093351367 -0.16578643414952465296
C  -3.22113859453221307305 2.15845557504998719622 -0.69039454000680766654
C  -4.02444896567985654912 3.10930846489323453596 -0.08089734178333529702
C  -5.71108264433228818291 1.48677193792133022221 0.53180734811681307228
C  -5.25411105152152568820 2.78230607729476986378 0.50412530865242599631
O  -1.99126635353873737699 2.39006128869958445193 -1.25386057880169876633
C  -1.80731784225248226505 3.48952534915279333205 -2.13438721200395686850
Cl -3.51727344875191239026 4.78630915889361663318 0.03687119432776575501
C  3.99653627832003177645 -2.14101287247761362664 -0.73372073199457243931
C  5.45828046416762902027 -1.74796216599377740586 -1.00486753995234501247
C  6.45523079218173467808 -2.91501110969755217184 -0.98455648043946730752
C  6.87519334609168986105 -3.37292779493894112619 0.40993697994459893374
N  5.80901778941846114179 -4.17083476480187176350 1.06132547066245019884
H  -0.79684433885476857462 -1.78944745424508266929 -0.37528140903465589950
H  1.49037742686799923320 1.44272037206621761563 2.18631895405421783352
H  -0.37919975264796157433 2.70688047910310647381 3.38376239111306009733
H  3.04870668667606059543 2.40479401488827715383 1.05187408297343321095
H  3.26507664745626646763 3.31893682446594961988 -0.46215510319259167638
H  1.44277546812708745705 -1.82388798357014558782 -0.06459226726699118792
H  2.18804845941244607843 1.33422352246281761268 -1.57572207620558368824
H  -0.87693514549702866745 1.14185461669677268404 -0.34301772977896427541
H  -0.57260972992349046251 3.10895709067824643768 0.95999947465468782326
H  -0.83693559716173693275 0.67912687047522357631 4.92263930367644775288
H  0.17175363450927549902 -0.24640651812955938205 3.81185830796778990504
H  -2.56898093397321369835 1.62074848057875220420 3.53547455642692920463
H  -2.25798616176231803365 1.99068283509426380284 1.84796033165816941946
H  -2.06500588084033509517 0.34023446760007336476 2.43516574890455306246
H  2.08487160201246979341 1.30055700748953384505 4.27541649753159003211
H  1.04719078401734844164 2.26457169537293534489 5.32728110634458484896
H  1.45936058009648528255 0.60763785722274232803 5.76543008275109780669
H  -1.61297868276175249136 0.25552463630324107058 -2.49860250084232760059
H  -1.93667770139489103798 -1.48171049795533260607 -2.54803615313490094962
H  -4.00538505058309191043 -2.42593367183486474659 -1.04306842942301081223
H  -5.90493113113356837829 -1.33616473284067049931 0.16692094283250538678
H  -6.65780189177078707274 1.24316207432352876516 0.98558100438539220089
H  -5.83394300652150210595 3.57524639693688772724 0.94820504346856182565
H  -1.25830182541145041419 4.29155551300287285699 -1.63632400905556241177
H  -1.20952033894512389622 3.11841618135027953684 -2.96885402999236980293
H  -2.75719001976807298604 3.86494122679434326528 -2.51285567203968085437
H  5.49660534430984881737 -1.28752189223864710321 -1.99236311012859990122
H  5.75857798524256025985 -0.99030339472237360887 -0.27894411972751609330
H  6.04724357466109818660 -3.75474598315043017749 -1.54913451315132610908
H  7.35492827932411064040 -2.58555752690190132626 -1.50436208216706379659
H  7.78130981130780519095 -3.97486227058406083046 0.33645218981536906266
H  7.08829022891644378035 -2.50206261440557575781 1.03039233834740784346
H  6.03872017942638361632 -4.37252357814481751319 2.03769482047618133436
H  4.91020767828874049599 -3.60420920546213707780 1.01808189814611527169
H  3.19531912172979470910 -0.70615914558561909686 -2.16606755546743823260
O  3.78210337958866915642 -2.51440669263521598964 0.61293584543977974732
H  3.81729138110126919869 -1.69394098854433350354 1.14375594197315910705
H  3.72481521427842565686 -3.01588039113691319670 -1.33604530933919440905
H  5.66117608833139840385 -5.05302508187472110279 0.56332708652672125460
77
-121.4010324781 converged=true
C  2.65873601753923649582 2.93662764296427436506 0.31505921951619281218
N  2.00094738740081323769 -1.07929343571665348200 -0.69609827371356280956
N  2.72701446305088035515 1.64697768793266963172 -0.34209546915507160758
C  3.38494583938315019012 -0.64638824209506495766 -0.74231260259366060872
C  3.51166600792336902614 0.65018856292306814737 0.08646051727543785370
N  -0.34786802288682727724 0.48234732693914716961 0.08726790464183681317
C  0.31323639527698826646 0.43931592482002501665 1.24632993648396106501
C  -0.35252059356335663232 -0.60136501645394346838 -0.88656365347328591753
C  1.06069179367392663060 -0.52609109965434974754 -1.48964561817941198996
C  0.45358714710648823099 1.77792278698777606039 1.98073638237106619542
N  0.31424890929205501200 2.90587508339227262866 1.08942950481390710138
C  1.23240837106357314923 3.48834423976008611845 0.30051957155204389593
O  0.93872093360435360232 4.42949719159222343734 -0.42075952970628671679
C  -0.54529593446216539920 1.89121421169824044384 3.15490491918512061531
C  -0.11292523687331512683 1.00514883713512248598 4.33142774895199522689
C  -1.96353963711516454893 1.53402043619837824551 2.71264972029517448249
C  1.06854780577431762723 1.56696113116757906880 5.11587357140392295918
O  0.82932858178613655387 -0.57979774133162675920 1.69477197802397361315
O  1.31385344444430351984 0.07728335529493304823 -2.51906539137308449483
O  4.23593676299734056556 0.73199575948880202247 1.06795942817901612365
C  -1.42155052200219822467 -0.35114666514739756309 -1.94927647921830571320
C  -2.81304935749833839864 -0.39039381502542835900 -1.40645506438567791108
C  -3.58284825126566763842 0.67261286984726575966 -0.83706317598427992799
C  -3.62024496236437398622 -1.49442978632327316824 -1.39395380830014770090
C  -4.85261820476115079970 0.12237292329106905231 -0.51273719163987829806
N  -4.83614230519306520506 -1.19257537501606925012 -0.85835869458659463938
C  -3.34428262047781021948 2.03035600188069320637 -0.56628481950167608439
C  -4.37081392791370060280 2.76534778221042421009 0.00518865273134089255
C  -5.87184682239434607709 0.88239206485920163026 0.04852265959531365525
C  -5.61857394983693136936 2.21023286016585274183 0.30080443995565642190
O  -2.09215875436344367344 2.58499071899832477683 -0.78182784529947357832
C  -1.97787937854444839658 3.45126431016226131732 -1.90286560272612659261
Cl -4.10635108704150031400 4.44501623267705880949 0.41832776923340808661
C  4.28713400269197464354 -1.75621177009457918317 -0.16795296789716784858
C  4.25751344872905956862 -2.98617825274801029778 -1.08108769149750516547
C  4.75091550334976808756 -4.28970250576543499221 -0.43912395227792633268
C  6.26523813965578479923 -4.47321654226227050088 -0.47378526562959488722
N  6.93983738894451640533 -3.56191906294324178717 0.48122796063506534381
H  -0.51075002802743540986 -1.55402866439756337513 -0.37156438045860151753
H  1.46563872175380160989 1.77745556992982400857 2.39907693209390293632
H  -0.53176939198252626273 2.93632014775430416620 3.48479026183999618382
H  3.03792992767202285620 2.81720771762776900360 1.33274329835651816900
H  3.28482719171207415698 3.66524156626953168114 -0.21232217887753801477
H  1.68745673069653134846 -1.39236869173849076020 0.22239980970059070042
H  2.26360826186747576827 1.56773089983359570354 -1.23733201917843982365
H  -0.79267493380632358946 1.34520497550614948068 -0.21499518764984826280
H  -0.61831974394875943712 3.29320887364655279228 0.99801168614716762040
H  -0.96165728106525538710 0.90379360657122664868 5.01026324434093606186
H  0.13409507758795746746 0.01101029668813166551 3.95663876390812685457
H  -2.66216473011196530507 1.72307988583443139063 3.52372110395101900693
H  -2.28018396026097214246 2.12452762704100450719 1.85762284603487182189
H  -2.02881068129424235735 0.48165773682171530989 2.44633335297085174886
H  0.85024545400637097092 2.57262305559667758814 5.46991843872447347508
H  1.27206635965978831493 0.93864599636798284887 5.97949291107669189671
H  1.97053011433230995664 1.60365946613253185227 4.51033090049365625873
H  -1.21557989138092015224 0.61360479915542931462 -2.41420256004987843212
H  -1.31365038734195183068 -1.11838145694553570131 -2.71765532247411645272
H  -3.40393922419286942826 -2.48415645703625731500 -1.74609503550143596584
H  -5.60453371821550039300 -1.83393289648421942140 -0.75303248591494509334
H  -6.83095496957839376506 0.44983801950070045894 0.28242040196503698235
H  -6.37511690978879652647 2.83917687286743580799 0.74094205463693330049
H  -2.04952749240992870838 2.88654734009413083129 -2.83744442708207822434
H  -2.74849558938180971168 4.22312027728074657063 -1.89285064806825698014
H  -0.99793579629446738100 3.91937206660947135006 -1.81819936947539062544
H  3.22291634611396826671 -3.12313371994140487331 -1.39331531625825966181
H  4.84442687854637998868 -2.76263240033182455591 -1.97300231876668119568
H  4.38495255056992050413 -4.35691094167450287955 0.58641268763604714742
H  4.31129263485131719591 -5.11984470704017802234 -0.99167405066634128907
H  6.51441260902163055135 -5.50533935213867664515 -0.22536085971166008868
H  6.63360094256928256584 -4.25850674590015465526 -1.47703103322808826370
H  7.95487747082455154413 -3.57243841642760040500 0.35301830434785358426
H  6.57220986579500987546 -2.58389381672853879479 0.30977604171276434952
H  3.64671646226953605208 -0.43217548605354316749 -1.78426789784294692609
O  5.61965030259084130648 -1.29865341901007602665 -0.03931554315202240302
H  5.60469013330998322431 -0.50620494652294301119 0.52654264713718035296
H  3.88645324354550458779 -2.01031900872046476181 0.82606337112445871185
H  6.71962867465545432566 -3.82283230184721567468 1.44646278845163123172
77
-121.4010224268 converged=true
C  2.71761023643164234542 2.58544787243981044611 -0.06350789941256207438
N  1.72344344586597064684 -1.45727823048597682210 -0.97128052230754513552
N  2.67753444528263440105 1.31262404532932586143 -0.75383325289222402610
C  3.09675000939112532450 -1.02895110335303163751 -1.17978254533994486586
C  3.30394863674115857322 0.22060558596061496939 -0.30039244569325773693
N  -0.45917181522577221742 0.24806336782939553132 0.02599470305377626911
C  0.31604747667037708103 0.20769137616986912964 1.11375550476569751268
C  -0.61789323791845451872 -0.89105572800571697378 -0.86894358509259861378
C  0.71295689006877582816 -0.85610658310927845172 -1.63161861547074216183
C  0.58674809340660838419 1.55784959372127929100 1.78752496037206887181
N  0.43646860441823354115 2.67121778045582392025 0.87901260623913679559
C  1.33758542408581893035 3.23431977265069869887 0.05509457710994908330
O  1.06386069234370950198 4.23628137584061992271 -0.58644138873829199099
C  -0.31960378996033533827 1.75188764901123472661 3.02654608312298245565
C  0.17723278720320034818 0.86523419815918944931 4.17581344147187838445
C  -1.78382069340150861692 1.47881363764898932089 2.68815039638236097375
C  -0.57773036109494935175 1.09198075842365027732 5.48128646247455719731
O  0.80553725539683096457 -0.82470511988210959409 1.55238936745782107884
O  0.87381697866931284935 -0.21276650998996685105 -2.65648281874510727718
O  3.92887591665005375674 0.18671563134415272711 0.75094328165874602021
C  -1.82700564726532688198 -0.68611512653607298340 -1.77995832101307449591
C  -3.07667369147802238771 -0.41364136214489455323 -1.00679926115202267312
C  -3.57721295978796893777 0.85227265546449693101 -0.56817398368806060205
C  -3.97849745197396531537 -1.34755905147909649244 -0.57864394627869264465
C  -4.79215721722223442214 0.59569583156775718358 0.11398585561035842750
N  -5.00337115226740891671 -0.74703997558722778916 0.09264485420889062572
C  -3.11395960188845766226 2.17683018331090094577 -0.70228814024809005367
C  -3.88285729875855389892 3.17702700826135542300 -0.12834092714157191439
C  -5.56423432216348246016 1.62058351074871898057 0.65202012793163288684
C  -5.09439147596152430708 2.90469715435818676141 0.51997144504078018912
O  -1.90137893963847259826 2.34376907887089025451 -1.32174185773662067334
C  -1.70750226377239933129 3.40581840257464385502 -2.24363518893242863683
Cl -3.35742741018085499860 4.85338721366981218353 -0.13451990495267535097
C  4.06093911919585526249 -2.16612449935412731961 -0.80129370610068306746
C  5.51056598552374587996 -1.78763364804546176501 -1.14807536893506512143
C  6.49888152675689312332 -2.96201750536509589296 -1.15614510085019595031
C  6.97179703923203142324 -3.41283366316512459804 0.22350995459069297744
N  5.92411349902094919173 -4.18873593379224917754 0.92940206293037808116
H  -0.71241448493452019797 -1.79907038416470599351 -0.26704880260493957245
H  1.62610226572317340121 1.51279683003861031843 2.13283570132233180061
H  -0.21614246700446770877 2.79971395948049561753 3.33291848055328854272
H  3.16061301482662893036 2.41476456895735358543 0.92114252189900602819
H  3.34595439363501512275 3.28986679374592005942 -0.61950158994817350333
H  1.53185389052195031212 -1.82776877109055813087 -0.04302412682114564735
H  2.20145750876487511505 1.28419765234378746577 -1.64589506652477290949
H  -0.79183582741527969162 1.13219577858227404832 -0.34253907655877868788
H  -0.45615827913506667990 3.14961891729539456009 0.90488533503806933833
H  0.09545248831154551361 -0.18181099476751758082 3.88180936065117521139
H  1.23480855360884045346 1.07920283253150461888 4.34642180495381147409
H  -2.10543989412544174655 2.03631481663760816048 1.81162291608256342812
H  -1.94138720683553289703 0.42059670180348074364 2.49407452852485400641
H  -2.42188661501319613123 1.77683158356356329932 3.51455547202234086512
H  -1.60882975366153724295 0.75868445381296434338 5.40607979415014305857
H  -0.10202646374453605560 0.53467170906993877200 6.28467994075177927016
H  -0.57266408026729087588 2.14673435345902419158 5.74911832958179935815
H  -1.60971087221091835318 0.14786894789221657898 -2.44795635599173655450
H  -1.95596456428654974502 -1.58520424093403500265 -2.38393476929635150796
H  -3.96118945255541854422 -2.41068310490432802240 -0.71855518636628334939
H  -5.79566888890474452012 -1.21998402525628701909 0.49402308518470339216
H  -6.49566152267053631419 1.42133368540077364983 1.15591938119409443075
H  -5.64913457837743493428 3.73246946680484148473 0.93146635173941227936
H  -1.10961562985680495252 2.99412955562322791181 -3.05851148037441422645
H  -2.65438171374369202837 3.76957637397386058353 -2.64108848790639205717
H  -1.15540194911030247304 4.22552350790162822847 -1.77876672724967210826
H  5.50548520381531325540 -1.34569723224593729149 -2.14462718225596482569
H  5.85015076568280889546 -1.01937699632316158826 -0.45119522723266036746
H  6.06194247421854903735 -3.80240361346391120279 -1.69761931961183387685
H  7.37959859331270884297 -2.64387407143465136272 -1.71426604810703953063
H  7.86476782754913017470 -4.02931577311406030617 0.11623639725613568729
H  7.22479206191476208687 -2.53973427087576908434 0.82552624524375728399
H  6.19763295300808714217 -4.39056043121950612118 1.89431155223734304371
H  5.03451441151274714514 -3.60666244520672751861 0.92746421196267425646
H  3.20472409352339226984 -0.76599437694726058012 -2.23600573106906042042
O  3.90599965636325885399 -2.50199593831624333973 0.56324404407111616777
H  3.97278715621025613203 -1.66936777809541392337 1.07173338740058499141
H  3.76055167104892840158 -3.05629664063171135879 -1.36642632529423169174
H  5.73666052790580138776 -5.07067104344310859432 0.44421575769216403717
77
-121.4009632068 converged=true
C  2.67852500946194727049 2.81687392606620790048 0.29629824198906828947
N  2.11530507766016429017 -1.23223052296766399927 -0.69473970260704409618
N  2.71046693923083870104 1.52027450807124653309 -0.35106668800997914426
C  3.46679020469096244028 -0.72965264401742202516 -0.84108075781264535209
C  3.59491840184480615505 0.56999279335562780258 -0.01723165286602390545
N  -0.21433230614286868931 0.25360169363285378630 0.16750021781841828439
C  0.46466621657339812757 0.23805062199479376517 1.31688779612354722737
C  -0.25840021732060203252 -0.87658140787199623212 -0.75224634438240012280
C  1.10133635695925047315 -0.77370343361558857609 -1.46072717003483210085
C  0.58910652913066752223 1.58239177460460078706 2.04170260774140155391
N  0.37636382452681205191 2.71473727476213655407 1.17500651400215194720
C  1.25939627928392616774 3.37324029238659628405 0.40449717603536045063
O  0.93758065440984283967 4.38153240272233190922 -0.20367561846698450934
C  -0.36094406161722214499 1.61429656065085591621 3.26095985219012929335
C  -1.83668305640257534250 1.60634617866133933006 2.83908266866188663258
C  -0.02785189734233195491 2.81448008528790838412 4.14521320879232924028
C  -2.76384555677542298469 1.14660935663970731113 3.95982382220096917891
O  0.98765425699907760659 -0.76882770002213018934 1.78164565250987738665
O  1.26174233482389164251 -0.21770572782105587772 -2.53284982451315432428
O  4.40954156170840594342 0.69313501862522131081 0.88576152488834991594
C  -1.43646508195014233067 -0.72955875001942871450 -1.71507232771582374120
C  -2.73734389054348703496 -0.61117807281196456781 -0.98887693581749891436
C  -3.35236422057616367809 0.57642900879021619076 -0.48151589816485357298
C  -3.56984224991533549698 -1.64288552537218768279 -0.65461460104173707641
C  -4.55683825267054931629 0.17391462536624832658 0.14715507135905112057
N  -4.65831798851548040119 -1.17595796229397686616 0.02240417966587687770
C  -2.99941984105284475959 1.94054699383734163831 -0.51147520954091629797
C  -3.84916203416447855190 2.82717914190960195597 0.12972729969931140470
C  -5.41594804558931564031 1.08978102246059616043 0.74610289575524912919
C  -5.04355327646749973525 2.41197550654687020710 0.73144146679754384888
O  -1.80581454202121127750 2.25626217037891585449 -1.10983091559718594077
C  -1.70754229538340318584 3.40082485150965574405 -1.94544823151213042145
Cl -3.45007469355602269800 4.53144373471610428794 0.27562907547763926264
C  4.47224664023377904698 -1.79079083254486137733 -0.35061688759827974726
C  4.41741603829889317723 -3.02652461445303577747 -1.25471662325897170831
C  5.05340324351213610043 -4.29572009848204050542 -0.67115843066495473046
C  6.55943981826635802435 -4.40219940848390312027 -0.89155423777096864946
N  7.29700016441110932419 -3.44505242872766892503 -0.03283548735863106582
H  -0.32887258612623038179 -1.79905794601471424876 -0.16851320482032688952
H  1.61545740209790489317 1.61003887116759991649 2.42745844635282903567
H  -0.16042225754345229571 0.69599676831962276058 3.82279152090029805677
H  3.13862940823429914516 2.70949545191181062620 1.28242671128182927909
H  3.25772312820034759540 3.54629513684286079567 -0.28156959854220336981
H  1.87204670454818211667 -1.53335406232727322617 0.24739665401952898316
H  2.16857683794347666506 1.42082700283810958730 -1.19805837282282112710
H  -0.59378247468694078659 1.12197855257583389843 -0.19646617052714338003
H  -0.55409202719647854263 3.11375742497024043942 1.18424427419758737656
H  -2.14456125510099981923 2.60560666275309049666 2.52417246164677644416
H  -1.97109393974550783923 0.93169817211086591868 1.99164470387834002807
H  -0.15380028030219039525 3.74560566035697961595 3.59690889903843880049
H  -0.68143189571630180534 2.83847382058837283125 5.01209240809722000876
H  0.99914509036816623322 2.75937240638817726790 4.49895724246755079889
H  -2.49538548411391225557 0.14617098369031858440 4.29106170914164763985
H  -2.71591361624896165949 1.81678702040565043241 4.81390941717443610059
H  -3.78963846219655708936 1.12815016435337489575 3.60023986243213123259
H  -1.26591544407125455862 0.15315905826290970859 -2.33168626320281546782
H  -1.45442820439689235457 -1.60356520679981762179 -2.36720872446355867780
H  -3.46054180494665564183 -2.68856114317170469263 -0.86583500619549580435
H  -5.41950355724872689933 -1.73808296925959404611 0.36439750660072173227
H  -6.33696716464000076030 0.77892930673354210391 1.21154993437288438507
H  -5.66448183383777159605 3.15830255835388173935 1.20040690991223941708
H  -1.21191930890856580660 4.22062998641812825440 -1.42102824371672009640
H  -1.09352181130330583514 3.10371397967412843144 -2.79734704740124362488
H  -2.68487024750354352776 3.72177990598681907031 -2.30348178163307171218
H  3.36448874032557121438 -3.22539900575298021934 -1.45094141576308133246
H  4.88857070212266719977 -2.77503244436239437931 -2.20576779100668751710
H  4.82065347273587452293 -4.36967976896991494584 0.39193197507324872841
H  4.59345808156127244359 -5.15378713211994199384 -1.16094078170497705393
H  6.89162777826561789851 -5.41652917800242850177 -0.66842468317773251485
H  6.78920788913401906939 -4.18292089481988771382 -1.93441538475051877377
H  8.28322107078483682585 -3.38962698976658272088 -0.29881346838624306406
H  6.84665429721972707000 -2.49375989919041796128 -0.14653308146174542914
H  3.63434231126775975085 -0.49949472735798094991 -1.89942197019738334696
O  5.78512641535788230129 -1.26449871809427794034 -0.34909702852100882309
H  5.78493348246380634237 -0.47608914487022446771 0.22310198960980201499
H  4.18024634916188020384 -2.05961498678920884586 0.67661378736744226536
H  7.22903845002188027991 -3.71619509050527740968 0.95220787775656900997
77
-121.4009212125 converged=true
C  2.87825209115384339498 2.42713979200403784375 0.25112160727994742304
N  1.90821473436373079124 -1.46974218264750855489 -0.99174026280124794042
N  2.88572020045618327089 1.24205371778073736522 -0.58489930401016798633
C  3.28397944218387927151 -1.05404356280724931239 -1.20843149196389187949
C  3.53308179301391778182 0.12259768151815152171 -0.24381521780506854036
N  -0.35381276754605017754 0.16912369685063605163 0.08545219301661088895
C  0.45233439427824123635 0.20028908502707207240 1.14991483100306757237
C  -0.43739863835355996535 -0.94563126669390151768 -0.84596119944523007206
C  0.88946800675457771135 -0.84009234909809715752 -1.60989268851393640958
C  0.47566029805402376684 1.55955722146220820967 1.86254827550639556755
N  0.50985617553254602985 2.64536317071338844542 0.90537442309739102342
C  1.52173160976265120503 3.12430664340730990247 0.16207124606744172102
O  1.35529290248104494765 4.07691618111538556235 -0.58314449643762356068
C  -0.76862814383564836973 1.71862364229418052020 2.76257674357875515625
C  -0.64784029279395571876 2.99796259816447463464 3.60324601989094173149
C  -0.94884224319354859567 0.49008162849543035477 3.65097222190892622962
C  -1.99248142490011637129 3.47383544045551584389 4.14259222970149121323
O  1.11137800743953008009 -0.75306878771807816975 1.53836939125388294514
O  1.03065520097225138407 -0.14737976410624559209 -2.60455554105952646893
O  4.19692753717863542562 0.00714674930452935397 0.77645802106048478208
C  -1.66394383918175603476 -0.76020724614912593697 -1.73979647496272948892
C  -2.91903365747573495526 -0.67606458524849000202 -0.93128007859036343596
C  -3.51189465692995916868 0.47802874820333263184 -0.32735043199645741385
C  -3.72237143263359371304 -1.73231645337501394266 -0.60143595766962665294
C  -4.67585020989287869497 0.02881968739524959355 0.34830799489307895378
N  -4.77118456775288635185 -1.31423147630562531241 0.16284025172938412784
C  -3.18801198044018274658 1.84878307884936532446 -0.30828784429368960573
C  -4.02550112573587437481 2.69276172967138638370 0.40278902700273461202
C  -5.51576898534845483368 0.89938551806130151434 1.03476368619942871163
C  -5.17584916541916051358 2.23062605390928991866 1.05263350928121024452
O  -2.02655323340035753432 2.24222075937972453730 -0.93494058969312643370
C  -2.06538690223552645620 3.32590612864533463622 -1.85303652975798738289
Cl -3.66434209661967003058 4.40217152513405629577 0.55193862517583691663
C  4.23128462164046847960 -2.23483304454733477939 -0.93517368901100805800
C  5.67876670848507725253 -1.86915535905673513284 -1.30430390761293213409
C  6.63207693853187141286 -3.06521935243148657690 -1.43470662698956341607
C  7.14329576196123827714 -3.62686184712123438345 -0.11072922984011285275
N  6.09376525294327819893 -4.40770199820152797088 0.58636213210746845892
H  -0.49146995550403049791 -1.88028372187124936943 -0.27981565213690828831
H  1.37304454935997055642 1.57904248626765131291 2.49113373016638739443
H  -1.64493436977641471763 1.80732671714324921730 2.10916451545776117982
H  3.12173944749800380549 2.11735674938372842036 1.26963374557054931024
H  3.63252015882819634385 3.14066645958145462814 -0.09975838468932024528
H  1.73066060833203438918 -1.86007021819692264231 -0.06898385509903937063
H  2.40693593665967942030 1.29817594303720862392 -1.47380166014968283505
H  -0.80480851593243141195 1.02024288064447343771 -0.23135026733938546251
H  -0.37283822945290667761 3.11850801348789552492 0.74925292781333241443
H  0.03592072841832005814 2.81885245508459059138 4.43556002297321239070
H  -0.22077287516339294537 3.79665765813164401976 2.99293613796538338079
H  -1.13648163905360033432 -0.39745416296316971039 3.05307488083737865736
H  -0.05667069490259812881 0.31848655440617734680 4.24846842813821723439
H  -1.79265379873536079280 0.63184865817168933688 4.31921489775189382243
H  -2.68852041865766899775 3.65038775708505003337 3.32542919007207427029
H  -2.43177116763086065276 2.74194804580181816789 4.81488789548345064162
H  -1.86765519625377529600 4.40428877159954090814 4.69174718682643465684
H  -1.52302809691363605360 0.14767206587358699954 -2.32711348059609424155
H  -1.72438340816690804935 -1.60573047811303482035 -2.42594106674204024188
H  -3.61679483154535219569 -2.76415308841878593071 -0.87407371704380487643
H  -5.50736057337656159660 -1.90112164212312872991 0.51800111514363955667
H  -6.40263379214546635154 0.54801413798022535762 1.53641014124425456799
H  -5.78859146393454171431 2.94429005104371555035 1.57942757538801559214
H  -1.73418265368164647988 4.25411181143275030081 -1.38295023563108854248
H  -1.37071721670423052331 3.07166627548188797547 -2.65447137363024676660
H  -3.06537156669288712862 3.45932689092363476746 -2.26647651881935985330
H  5.65236482825728625556 -1.35369477274655980459 -2.26462308384103128134
H  6.06313707237943422257 -1.16363432875144034995 -0.56566747648499648982
H  6.15101593973538918192 -3.85315165528796699235 -2.01620758619940865231
H  7.50012832064020340539 -2.73121521323310512130 -2.00301237748398897054
H  8.00415788553478968481 -4.26949619322003748323 -0.29862911960473847994
H  7.45753755314265553977 -2.80776072175218738280 0.53663393647991841640
H  5.84731571784228432165 -5.24313940107211351460 0.04835258404772135865
H  6.39822963048844162159 -4.68917101167515681936 1.52141230199919075261
H  3.36954205926342087452 -0.71850184182960230572 -2.24583622324125808944
O  4.10918433090221491000 -2.65372212923926076300 0.41004899710970671434
H  4.20065484321484916563 -1.85413369310097353448 0.96662005002568274215
H  3.89147095776769269548 -3.07973111688513379036 -1.54588174639734865501
H  5.22919358246137999657 -3.79298619441714102152 0.66380269733523866726
77
-121.4009039373 converged=true
C  2.74905239288451319624 2.61014770455265354698 -0.06842630602192828482
N  1.73467588674399308957 -1.42800693896648978054 -0.97889811409302263101
N  2.71383782699170206243 1.33567996261035393246 -0.75596786645837887875
C  3.11395966475495633574 -1.00993398497686914794 -1.17107273220718632878
C  3.32138645305979096634 0.23841469109006188654 -0.28971921453929555534
N  -0.45934212194980694743 0.27502660495081315828 0.01581357489646184611
C  0.32016597109312966429 0.22585647864560284837 1.10056522824867486499
C  -0.60662193252103369101 -0.85117673340125499237 -0.89736041202792837801
C  0.73557601023509722182 -0.80915410832944045794 -1.63947267004357710718
C  0.61604041599357095560 1.57190362851750808915 1.77225144863390182692
N  0.46530520474266534592 2.68799810972111341556 0.86777577656528603889
C  1.36645529507104179778 3.25517815567142942967 0.04662256255357677404
O  1.09102538651489666677 4.25735272771570549821 -0.59367194158206437749
C  -0.26178094795440776110 1.77800724778765406597 3.02946671027590674896
C  0.24737920304058896859 0.88329770727548417852 4.16704360168870735492
C  -1.73587021419104337028 1.52416840166852951555 2.72094140798423156369
C  -0.46519873833778613292 1.12810050678759710152 5.49284999402219664688
O  0.80280602833147352015 -0.81212856990131099266 1.53384493046589542864
O  0.91253990755309721816 -0.14853198124473071529 -2.65103305618585416426
O  3.93008093539560654506 0.19922524327784491005 0.77107067642269555563
C  -1.79605640095689800262 -0.63256723198305664368 -1.83050575639662094218
C  -3.07333492214312986590 -0.41782052967634014662 -1.08539418725495195872
C  -3.61290391865066862209 0.81631940746906983541 -0.60437448160126860941
C  -3.97073424269899710737 -1.38741369589053031852 -0.73426084297550109348
C  -4.84549543699313378653 0.50470764841111792620 0.02217477886110719165
N  -5.02963760535727022472 -0.83903913714685929293 -0.07138542251856955234
C  -3.17541870206110976582 2.15454511897296452361 -0.66025730239978286384
C  -3.98434690700252769346 3.11038556012984823695 -0.06635067568977959240
C  -5.65675280381256939677 1.48689178479138361944 0.58130099596560802500
C  -5.21008738862368137035 2.78505375775935748450 0.52734798212411082563
O  -1.94839801233904719169 2.38649592225869788820 -1.23058622764995306831
C  -1.77731726288078917264 3.47078347971743239597 -2.13227889621316446522
Cl -3.49143465473004788180 4.79337779524990459379 0.01915325337152296026
C  4.06122312582880340415 -2.15681225073575078000 -0.78028513544697131188
C  5.52053652464363242558 -1.79545878724067575760 -1.10407420256116606261
C  6.48983440020817692329 -2.98545389593287557872 -1.11970886879882480791
C  6.93290511948503240802 -3.47290935474868911470 0.25737533612233254310
N  5.85663702105093175732 -4.23133638449196336495 0.93894107248680303002
H  -0.71391639209929380616 -1.76846707698085836569 -0.31199688799182406784
H  1.66094435531032136311 1.51282046626840105397 2.09778381951725556576
H  -0.13805745386960355248 2.82406691073486193488 3.33385185351130042264
H  3.19043411725107972643 2.44325709721635586646 0.91739515647683145261
H  3.37578445368473456512 3.31461952106123858286 -0.62577625527190061661
H  1.53201472344643518930 -1.80818306392245276015 -0.05670625194341488706
H  2.24674747991069123643 1.30751249527685953211 -1.65305515526811452887
H  -0.79948075161738307859 1.16225635171270380575 -0.33891394481623832169
H  -0.43078593697413081198 3.15979680413931385274 0.88890214617501550620
H  0.13535144836328105722 -0.16197093520473432315 3.87667435651056191404
H  1.31355668659802682363 1.07462431131248137284 4.30802187381670709243
H  -2.35245817861506756330 1.82994943791686703882 3.56082786967289344204
H  -2.06865599853081949533 2.08567920973401355056 1.85106004494729448062
H  -1.90997722349633392014 0.46788834582917998572 2.53049099934957588687
H  -0.41957660774127114589 2.18114890635129832219 5.76368117160607340566
H  -1.50801575058032755194 0.82789905080359815770 5.44451375147553040534
H  0.01423277918319953983 0.55272682136789530460 6.28117599020699390877
H  -1.57772376914430978445 0.22982005593823093270 -2.46110797261699065785
H  -1.88848233800579956565 -1.51009049566083675131 -2.47207679301868354926
H  -3.92847048427475087351 -2.44169385288261198141 -0.92604756984403979736
H  -5.82663242848141660346 -1.34513032537959720258 0.27669885324010018435
H  -6.59968667146518050970 1.24514949070865710290 1.04385398669430107255
H  -5.79543353137590599999 3.58145568225049792943 0.95777707133167599984
H  -2.73105034823239067876 3.82067585755627803223 -2.52543525841307481272
H  -1.24665708337431180297 4.29355948036785139976 -1.64843844085149182632
H  -1.16552674428889835312 3.09315080424949417903 -2.95341543294427832933
H  5.53447467637808010466 -1.33660273706381360626 -2.09283222730481899276
H  5.86369307800451178281 -1.04418875098274588353 -0.39073129950455626203
H  6.04936703986277635181 -3.80763656709517528398 -1.68574313726428481885
H  7.38542453645714846999 -2.67066764062165784566 -1.65566282569766753952
H  7.80905103034631231651 -4.11285329887036255059 0.14816727030400037024
H  7.20377757861599476996 -2.61776700503852932655 0.87710027388077116406
H  4.98459372968163183515 -3.62370377452494629722 0.94576426329942275828
H  5.64473104082558485572 -5.09531073907652132249 0.43211288464785524432
H  3.23711456543181386181 -0.74793220427875795053 -2.22582075053476513560
O  3.88171857522261687379 -2.49246967330207302993 0.58144333147031646014
H  3.94936801568725703859 -1.66130539254030096252 1.09186634506151269974
H  3.75958846165426718855 -3.04242287888075368940 -1.35175440012306258275
H  6.11808875983238653617 -4.46396474885478422578 1.90036627218984199850
77
-121.4008966132 converged=true
C  2.79946141116805291560 2.42769188955216907999 0.20148471629085742962
N  1.88431551304759548060 -1.50364194645453541632 -1.00109041499035633649
N  2.81712643841427468061 1.23454815865605693759 -0.62277090678817215164
C  3.25020414242290245355 -1.06192437437594344729 -1.22870872347840709438
C  3.48025959936171913611 0.12665949774691187546 -0.27383759831167647780
N  -0.37933134756132280696 0.10528359677346364742 0.08340822048133278432
C  0.42740533175086847795 0.13643049416619690284 1.14756505610082548685
C  -0.46891941184645802299 -1.01072851059101420645 -0.84622252477015313943
C  0.85137485200245910377 -0.89914700546189374464 -1.62120379117608304220
C  0.45309157374590414147 1.49593300986304256206 1.86016622765143080365
N  0.44114823613165154992 2.58470691802907470702 0.90648303955946807342
C  1.42519102403071484808 3.09292277022241979267 0.14565648492820201798
O  1.22046646061595076560 4.04824569104514697671 -0.58664979822635165974
C  -0.76711167954187609030 1.63370403482296255859 2.79675660084885802092
C  -0.66317421162936984746 2.93096766903693373152 3.61246101138193198565
C  -0.87943339004078946441 0.41926970940076913053 3.71525229317894867265
C  -2.01295182393901272988 3.38718671287820383142 4.15578203250788913437
O  1.08234383868836347986 -0.81881474213907878834 1.53862777509959469668
O  0.97636208811976321620 -0.21790691646254253810 -2.62577572919065760360
O  4.14565454250958520532 0.02869140130052499904 0.74751524897762944288
C  -1.69993707963214779610 -0.82622382338974698079 -1.73526912170968117266
C  -2.95143974299534717076 -0.69271085608595261984 -0.92754638838826508618
C  -3.50890837797304389056 0.49009907678559494482 -0.34551130803606483477
C  -3.78697463124148381297 -1.71697857822150790064 -0.57773256205937451035
C  -4.68340533071159992318 0.09010179811358080826 0.34186449232389692909
N  -4.82193601792960979679 -1.25222688882428889734 0.17905437715831490353
C  -3.14187732055563495592 1.85002775983749168098 -0.35352942103814716246
C  -3.93841372012035773054 2.73075739692924779334 0.36014805343251909964
C  -5.48957879479780253007 0.99931810596326309248 1.01925055236873296494
C  -5.10028980490176131468 2.31725553973730047375 1.02218711275748197487
O  -1.98005193764236864240 2.19250606104487522074 -1.00513762337165113436
C  -1.97830698257799397766 3.29305106376229650422 -1.90419115722157705761
Cl -3.50213850449350871941 4.42475704094356370177 0.50068870895736550253
C  4.22688303609961835150 -2.21809947119528416692 -0.95197959492444361729
C  5.66299015488041579403 -1.81138194572406896476 -1.32200062072552126935
C  6.66236232538260608749 -2.97347294072941892296 -1.40653934022951077054
C  7.19272374945755998965 -3.45932034715357739074 -0.05993797520989468941
N  6.18426773211944880160 -4.27795960416187082132 0.65448145654406497673
H  -0.51638358568492559453 -1.94463528469226187845 -0.27853380828128565527
H  1.36776575109660081253 1.52870165789424006242 2.46266879526612392226
H  -1.66494843236170320111 1.68248962354203834835 2.16845755291900932349
H  3.07660637088392840965 2.13470602985607449398 1.21643818712834472784
H  3.52640160433779259463 3.15624971068590332024 -0.17517595539459590581
H  1.71937487869648641947 -1.89169388771743496314 -0.07499969079137347450
H  2.33696752824998199571 1.27771064527755706663 -1.51164752336741892158
H  -0.81295096000217059728 0.96122531341872097244 -0.24423881029161215173
H  -0.45445087333643530147 3.04117813809843706707 0.77611067849265791274
H  0.03218589680224115401 2.77972758257221208567 4.44060418004676016324
H  -0.25861558081632396444 3.72867501981160920366 2.98585663963898406692
H  -1.70966940666965383500 0.54605026157472269510 4.40335541364651650298
H  -1.04851191389836762013 -0.48843280808674272020 3.14304982765434148817
H  0.03331560900662444702 0.29453913781632307112 4.29307331603500319517
H  -1.90023521980353926608 4.31881039915405651186 4.70563834710483419599
H  -2.71286678995939478654 3.55436494571887173777 3.33983232889986814129
H  -2.44040684002222718618 2.64790847427510822598 4.82755456846797770254
H  -1.54400286401803654712 0.06286339159157569578 -2.34732782106477788631
H  -1.78000216571524960685 -1.68844627938293001534 -2.39822898265316908351
H  -3.71411420109319934113 -2.75652326386854262807 -0.83108104273758387492
H  -5.57453017777076276218 -1.80985296804763229339 0.54679114038624321292
H  -6.38592318824117555209 0.68617356578973875969 1.52913082483436824077
H  -5.68238229090936020071 3.05784486831622492886 1.54666166648689751284
H  -2.98890864087038643504 3.55802215385096731737 -2.21343917915393895157
H  -1.48721585950738433013 4.15864229649907635178 -1.45461305952357444760
H  -1.40369645616861182802 2.97862187958010427025 -2.77690447409905205589
H  5.62496750327661487745 -1.32654650693802289574 -2.29769021351857372082
H  6.01423381727061112656 -1.07006078771480539480 -0.60221053999321028094
H  6.21352637340638658259 -3.80245325028789737942 -1.95582298841617285845
H  7.51703527623671075020 -2.62816413322504471850 -1.98839959370579100195
H  8.09311769152751203649 -4.05370506005051112197 -0.21730652722033588775
H  7.44954657962736455090 -2.60079073912738589769 0.56121568723380688137
H  6.00690862424835270161 -5.15326796359815553217 0.15403460175664307474
H  6.48709188524829638567 -4.49330971169779935792 1.60759164225994077846
H  3.32283267842616902854 -0.73229213302139739561 -2.26895954656253939774
O  4.11637384232991809796 -2.63460908135939098074 0.39479268818531093599
H  4.19119571432658943877 -1.82952535493652512777 0.94614177715019742720
H  3.91112450329880756428 -3.07458623696684751891 -1.55921155800389765744
H  5.27995137873479603030 -3.71831709024426793064 0.68706259048171514081
77
-121.4008593985 converged=true
C  2.71837779698804560269 2.58729460900164109916 -0.05330054680150891899
N  1.72984659201302037879 -1.44984678721076365449 -0.95632222783065512495
N  2.67980145437143235654 1.31519626150005830567 -0.74526071108870950432
C  3.10271192128481665407 -1.02510631487312453558 -1.17425213944540662858
C  3.31769561148688563179 0.22647740044070568954 -0.29950458938135798848
N  -0.45865504997321182579 0.25151833566116998941 0.03743171873287159945
C  0.31696451719912238643 0.21549930312626489060 1.12514767826810913043
C  -0.61339127819334726688 -0.88970779240073183392 -0.85583427404334999622
C  0.71754033942546990854 -0.85361896344771748257 -1.61783894363629099367
C  0.58051671743727562003 1.56647910940487689047 1.80002030636962961907
N  0.43572011358304429951 2.67865495066792069778 0.88918769063013169962
C  1.33793551977665536867 3.23597060957947757487 0.06257247514167774138
O  1.06446194067874411182 4.23509541866931726872 -0.58359053749724698612
C  -0.33494198542822128939 1.76073401589683431467 3.03274509424399951740
C  0.14275637870499180426 0.86161904430995517323 4.18061971321482861441
C  -1.79883349148927318417 1.50448359662483310828 2.68088324128355015574
C  -0.62523040974246302248 1.08369129319464474470 5.47930392614859851363
O  0.81229320902556811923 -0.81411202989826325638 1.56393733617816055315
O  0.87563218310403001521 -0.21440582933592067238 -2.64567972212983004709
O  3.95655717094620040797 0.19609802131530792990 0.74362484213542845435
C  -1.82020713165782388465 -0.69073160818811252248 -1.77169983044246914794
C  -3.07163136498636291094 -0.41279159134341858461 -1.00378472601214929760
C  -3.56619618695840845390 0.85556200593946962751 -0.56548755323637811543
C  -3.97701557172518960215 -1.34256760590408497080 -0.57418323541112070707
C  -4.77999059755283006723 0.60452151067968307174 0.12073327892742150014
N  -4.99811505704604819300 -0.73707706680713780401 0.09852627392662632877
C  -3.09849197638259177268 2.17810264964867261739 -0.70396254475242203696
C  -3.85894605184966721367 3.18157153829370953346 -0.12450625039772328373
C  -5.54264700379200192515 1.63257793260806138846 0.66587771308828291872
C  -5.06643303867718408640 2.91433271107157620960 0.53336960225283325254
O  -1.88913925851382891175 2.33873448494595326252 -1.33129265261525042696
C  -1.69292797313413401206 3.40091364374833959872 -2.25257156072177888717
Cl -3.32480101845664233196 4.85530185156329441298 -0.13306587136654007830
C  4.06354257041731159461 -2.16583706023465261126 -0.79797875797998973901
C  5.51265014849541312714 -1.80243369048216184325 -1.16287038403922937668
C  6.48783178412946170965 -2.98775049259586067407 -1.18620587773266961129
C  6.97509436157417006541 -3.44604490940271457333 0.18588283917499448528
N  5.92336035333425936500 -4.19853255330971375514 0.91041850136624136169
H  -0.70690690566420455454 -1.79680270779789630353 -0.25242976751905316091
H  1.61728435091309341587 1.52296763328663464776 2.15318410521262082469
H  -0.22426624036042364096 2.80539544081902159078 3.34735763889587101261
H  3.15966250364742418100 2.41513073033759484431 0.93183149046191493525
H  3.34692334687893389145 3.29318299572439832090 -0.60724889819828442583
H  1.54135739294632490015 -1.81185417302891549340 -0.02397569105494656849
H  2.20093088665024616546 1.28697560981341574404 -1.63589693521285384215
H  -0.79182791747009506622 1.13408673642660007275 -0.33420391383535713592
H  -0.45588384183205010736 3.15909463368719922727 0.91179464364377227348
H  0.05709906054733870917 -0.18270439325292503474 3.87774695568711935678
H  1.19957343017421180775 1.06643064377860863345 4.36543143607482608815
H  -1.96485488135052466241 0.44990297142533897112 2.47531859922645525174
H  -2.43978170232917168647 1.80018956259119811136 3.50588126703853841803
H  -2.10958685839588522271 2.07385233245513234124 1.80829465021833013516
H  -1.65794233772164090190 0.75916447874963077780 5.38964471768053954293
H  -0.16308411067000161410 0.51595115329974672314 6.28317495217564125909
H  -0.61458470504723283767 2.13614630697876783927 5.75614867849663180976
H  -1.60036692408046321567 0.13857229845477381236 -2.44472284081516155752
H  -1.94690922458311077570 -1.59408832111180487345 -2.36994568325613386151
H  -3.96504001973776798451 -2.40566744875563687245 -0.71434924925790999062
H  -5.79357254696636303493 -1.20578525415212478578 0.49845254319299792112
H  -6.47122897021704712728 1.43790259026544209320 1.17700728305593727008
H  -5.61340077697827499748 3.74430180464073592006 0.95064333107182852345
H  -1.10102588635533726880 2.98617078603418173444 -3.07027734586043266063
H  -2.63913214313010069390 3.77118620733517406762 -2.64557700290112363106
H  -1.13301723274351284765 4.21628895418879334756 -1.78932796988038611552
H  5.49941813630757270204 -1.35829606245934408904 -2.15844957918924018614
H  5.86984218828822701397 -1.03917268132111217938 -0.46943095150595054443
H  6.03439034311755051476 -3.82301549182370115076 -1.72200818555019652401
H  7.36425636408490547069 -2.67882561316184730771 -1.75600052211642077005
H  7.85264697050166482484 -4.08198713264375356857 0.06429451110879130793
H  7.25681659453300120788 -2.57763418379928532786 0.78182743113052510786
H  6.21076812296486391318 -4.40981582004901273564 1.86912810319316147201
H  5.04633499428835730072 -3.59742113042956379587 0.92624267202162680057
H  3.20532755909414568407 -0.76601920791068578431 -2.23196757460337424916
O  3.91921679817272128332 -2.49118718902095803713 0.57064897623457799813
H  3.99233272125343674475 -1.65481238126076535266 1.07215032567539059194
H  3.75004658960580794513 -3.05723529683041084226 -1.35394608490784418287
H  5.70464863324671700440 -5.07356538393989797697 0.42593458964662483934
77
-121.4008283604 converged=true
C  2.82839006519383806548 2.86873224801641457660 0.21162994167442195081
N  2.09353228846847372324 -1.17178052461844450782 -0.61948664071129133646
N  2.85335386029998083757 1.55744026854839767715 -0.40461326979076966959
C  3.47155727095832844498 -0.74767885331853034536 -0.78040562197405005662
C  3.65981074009629558930 0.56931119583400435769 0.00301835263265509690
N  -0.19114283005913990099 0.42950980132181970639 0.24378843100390029663
C  0.51965626311348978028 0.41911646391207568740 1.37444746255696181869
C  -0.26570905809767775274 -0.69650682873813429818 -0.67714508534815642804
C  1.10316681885791556539 -0.65412915013888839333 -1.37613105787877998409
C  0.72141117764908258003 1.78236329352122435665 2.04587163734631571899
N  0.53508453314824122593 2.87804644164424772157 1.12753949587313617720
C  1.40399678928898929975 3.42400960300876366915 0.26170255021720767452
O  1.06610811115055925669 4.33434611587275586686 -0.47969817504381945250
C  -0.14896713042280396166 1.94321573365041766479 3.31391127596639734065
C  -1.65966441187723523498 1.91468930704971262990 3.03810010255465279272
C  0.25159160129308216769 3.23300969661122872267 4.03273281232968905385
C  -2.24937111124078192859 0.50859822606832849612 3.01599169915563436462
O  1.04807442760173641361 -0.58735629304313685672 1.83567410199062908127
O  1.28795605729554463181 -0.10166733021788301738 -2.44733508805297850230
O  4.44552669127709076946 0.67295689647533540878 0.93371317461095815204
C  -1.40924181881300780717 -0.49074039208009334612 -1.66915909559181452337
C  -2.75307881386250263844 -0.50613657324805849669 -1.01615897171283142697
C  -3.47312137780966345701 0.57738573325303599315 -0.42151922544839132145
C  -3.55246344891145504619 -1.60894672977402874992 -0.89209235830612443330
C  -4.70803857368941702788 0.03934122022431232879 0.03253050790980555051
N  -4.71777016818304240076 -1.28745796922273125773 -0.26392157474519234439
C  -3.21574763935513274760 1.94369428961272205925 -0.22088022029889403663
C  -4.19078531025844736035 2.69913536940652054597 0.41047953150958027546
C  -5.67746142739786119336 0.81952737882148596338 0.65153027526384210688
C  -5.40690735254897525408 2.15576935804056368795 0.83266888218801893284
O  -1.99017471864461148456 2.49173672006354562924 -0.56599446358360294695
C  -1.97674679177351109161 3.31052866453672489655 -1.72750546104480040555
Cl -3.89621590292421604573 4.39252065615393227915 0.73618282526345568684
C  4.41573030724137449710 -1.84620607517990009683 -0.25357034963301933184
C  4.32298651967039671007 -3.08863905476098965508 -1.14521739406144629214
C  4.88884272743567205310 -4.37846715127705454762 -0.53620306774888537582
C  6.39490311831667757048 -4.54890236337232689579 -0.71203869569754552060
N  7.14746460005061567955 -3.62588990429676405469 0.17076448134284982761
H  -0.38772080875948233825 -1.62402421828126053427 -0.10864230911167588323
H  1.76484984997268989915 1.77422411118519707252 2.38361927504782089571
H  0.09680629590830569509 1.09535513552100982615 3.96185685110067176140
H  3.26746951136319685460 2.78302903107692944928 1.20834464204985891911
H  3.42307822072677314651 3.57636643968534739813 -0.37732089169794830186
H  1.84084109428173325895 -1.44272046301482381736 0.33025734956201807657
H  2.33054132515864464992 1.45059293243847964305 -1.26332028748386271388
H  -0.65075874732472083206 1.28256994593484319189 -0.06488785037332683858
H  -0.40004046243224866686 3.26734237771019797592 1.07744654790628202612
H  -2.16059899663324683772 2.48005805661437328524 3.82618387765092604624
H  -1.89119914647367126648 2.41356594944528701774 2.09708441528492217643
H  1.31843116544131344625 3.24421163380206944993 4.24418080314692591770
H  0.01170701179604527464 4.10388691978254183113 3.42743846339614988139
H  -0.28075377721256966623 3.31629982865523098567 4.97677097688268510467
H  -2.11138850496716301564 0.02380756184009558130 3.98012070400712625329
H  -3.31449540209420367987 0.55932528761462874112 2.80285134855442574775
H  -1.78124268691439935353 -0.10622672321185758215 2.25383281627058895680
H  -1.24045867719104574434 0.45279172748949936267 -2.18956264079437179504
H  -1.35868273528773775283 -1.29122258894421571007 -2.40890227592831696057
H  -3.36336257084909462378 -2.61079925647767430164 -1.22483371721461864468
H  -5.47075880230953615069 -1.92478203654003898748 -0.06443097223705479548
H  -6.61106835937245485013 0.39481934064581619692 0.98346772075955812831
H  -6.12421911680590191907 2.80121677546947189796 1.31311985318154222924
H  -2.74406709994004449626 4.08447355599001227233 -1.68031281489088835102
H  -0.99333409204327904884 3.77850482930137276938 -1.74975461672671084301
H  -2.13060161556596661114 2.70835051767106627096 -2.62824381669592188615
H  3.26614919413288706806 -3.24124884854864436790 -1.36122700394965479020
H  4.82457112623573269872 -2.86971169526638503200 -2.08885859511918869913
H  4.62354589216425804210 -4.43518792444917409057 0.52035133302154856771
H  4.40782576045667973119 -5.22013542224851700979 -1.03425192641839758245
H  6.67552040237088295527 -5.57709636306833633768 -0.48159530440106818050
H  6.66574974959507837724 -4.33773530533511664231 -1.74668031861727701681
H  8.14496589774558010788 -3.62481946647832753428 -0.05626120145739815781
H  6.75160859538453816953 -2.65363596701858739380 0.03491093297070241297
H  3.65248381248090137063 -0.55954209467083804164 -1.84456602817072878864
O  5.75170018207518030096 -1.38203475797882813225 -0.22807210870324373664
H  5.77472517063411583393 -0.58209882072168561695 0.32696576246581404712
H  4.08884095177548090305 -2.08827799567882887999 0.76978041187088397379
H  7.02696430993943366161 -3.88710149830072237975 1.15340887014330606419
77
-121.4008255687 converged=true
C  2.75970490619047037484 2.41264640873975055868 0.22869435299654952698
N  1.87878938580809728975 -1.52719969660332521855 -0.98050091210136636199
N  2.77829333141657919271 1.21968456077597831033 -0.59546493457066551613
C  3.23859711064724420382 -1.06861864494823866067 -1.21159565117366962994
C  3.45664104048815223891 0.11864435598574665787 -0.25287277571054117553
N  -0.38238675217258544237 0.08148369037758550204 0.08762006095554930596
C  0.40978621436757156626 0.12076361024653475829 1.16225670582362683447
C  -0.47517528561454358549 -1.04817878477553061423 -0.82509637914641986711
C  0.83943428929439112274 -0.94116263774155917154 -1.60919866001472722239
C  0.40875454049316184424 1.48029249086858638584 1.87546681991753017016
N  0.39904765782332929369 2.57098675338060855822 0.92366697323102586736
C  1.38796133038336977350 3.08167225111769882417 0.17092783855349125144
O  1.18919363624337082186 4.04186051813929037024 -0.55673632840954567769
C  -0.83183881645978019481 1.59817653846802687490 2.78795996821298519563
C  -0.76489929942624168557 2.89275434405828368867 3.61174552772719525962
C  -0.94732861432938120227 0.37822804917244129408 3.69873902980235991222
C  -2.13514072119824716012 3.32939646400483413302 4.11905849379610522476
O  1.06491097905177745098 -0.82926651856017175035 1.56505504123943950390
O  0.95684637675559491843 -0.27617049319924480422 -2.62495958488033753753
O  4.12621260286690194619 0.02560673681587197215 0.76602708796302332317
C  -1.71806734595399035470 -0.88371521899303928649 -1.70233879031795476422
C  -2.94773594773320590789 -0.69068024093698854315 -0.87302523966263967381
C  -3.46215318765771717935 0.52845542556014990510 -0.32731152200602203761
C  -3.78832454114499883602 -1.68076093351201838466 -0.44590298286101498482
C  -4.61645857846474783059 0.18476895696304582173 0.42041741152896361378
N  -4.78649048092274842503 -1.16051419586743165269 0.32459755496721537371
C  -3.06428143196588020913 1.87824723629154943794 -0.41257670617497826937
C  -3.80740818077365572591 2.80688054510237394723 0.29789266244456996668
C  -5.37372696570215069301 1.14222280118271934946 1.08852376211078705204
C  -4.95108321029486386777 2.44772645303278135742 1.02171726402404261513
O  -1.92305152498603026956 2.14555072410629854573 -1.12856550125596011291
C  -1.87402491900175860451 3.25772399866949857739 -2.01028591677910251079
Cl -3.32440092270292009147 4.49497836628634139799 0.36851723435771194248
C  4.23411632122963954572 -2.21122529425411817883 -0.94661954524303526526
C  5.66180275497563378906 -1.78202075113339808432 -1.32515658771913935610
C  6.67121785019816204709 -2.93206667470604109837 -1.44629231188095852545
C  7.21378329412788676933 -3.45291706665104003449 -0.11803233668885787511
N  6.21099556729891411067 -4.28441518313664637674 0.58941317880883137281
H  -0.51274068519288096279 -1.97262298119099055427 -0.24178998366452825186
H  1.31169781437010501968 1.52320400109081610651 2.49510852837846730523
H  -1.71707529271273795501 1.63760855948385031233 2.14136331304941007758
H  3.03402932747086051535 2.11847430763975186352 1.24421870005286461236
H  3.48871165909702485308 3.14054856251245473331 -0.14541214480290831634
H  1.71603100519685236591 -1.90244415557527046801 -0.04890115373576481295
H  2.29449696449880624627 1.26103063367977918929 -1.48219561921954268158
H  -0.80023791954349487998 0.93655684174678888176 -0.26118648157131435505
H  -0.49159902192967053214 3.04001293992992938087 0.80492696942611852151
H  -0.09036724224076397860 2.74639933288496917996 4.45783729196068279066
H  -0.35387122336019893876 3.69906498979763842527 3.00042560301590244265
H  -0.03739889664777273914 0.25066289003082831144 4.28029535924833126614
H  -1.78096718706081880157 0.50072670122037932217 4.38330047711322468018
H  -1.11285028117686302096 -0.52621222039100978840 3.12035800466312096546
H  -2.57181470529049160945 2.58229841312196706227 4.77618151831072790259
H  -2.04970012417425051510 4.26046409987759577831 4.67457402938567145867
H  -2.81430182971723930052 3.48968829586665307829 3.28450303299263346446
H  -1.55988023633826422554 -0.02540234778259689574 -2.35611494854396585907
H  -1.82590018330409487035 -1.77412188902638723320 -2.32251122964306899732
H  -3.74358969712591305168 -2.73253182213652712207 -0.65071593866798904671
H  -5.53551788034996494758 -1.68644641231521119629 0.74302719176608778007
H  -6.25585251163023858822 0.87612312319783702819 1.64710021832065112157
H  -5.49280675690025255165 3.22267381208805758774 1.53975697704592273674
H  -1.30462806392979935310 4.07796410619902882644 -1.56740393008120793006
H  -1.35499661205376398243 2.91331292143935405292 -2.90616364915937586133
H  -2.87228309667127357230 3.59922305368025563510 -2.28171014221860080085
H  5.60730177615685398962 -1.27865259580031143116 -2.29053135003856311869
H  6.01528587927248370448 -1.05082072929857095467 -0.59590410508572855264
H  6.22734466640920381053 -3.74846707641891763174 -2.01794250639414540771
H  7.52028028920142244118 -2.56274916504349992152 -2.02162908877378422190
H  8.10910068436468733921 -4.04753093353964743528 -0.30218725880337032885
H  7.48238786505828645801 -2.61143963979237136996 0.52120308752097754823
H  6.01432604311444851675 -5.14105784872280491271 0.06436757120487512918
H  6.53012708831226174055 -4.53357684075419342662 1.52898047657755453699
H  3.30097167722371098719 -0.73389709955971893507 -2.25103578373457891004
O  4.13927231086796965087 -2.63744959748986751435 0.39818704308522584467
H  4.20532089506933992595 -1.83581330683305088414 0.95547570368045287026
H  3.92725150254839006081 -3.06872579361720321245 -1.55701008478223212883
H  5.31248953596299156033 -3.71904407452698793080 0.65686000025780755252
77
-121.4008087401 converged=true
C  2.77445298365656078943 2.93538618481254687254 0.20145493264987623938
N  2.06562509576639152797 -1.09761271061781595648 -0.71228544004963356695
N  2.82798742360428345677 1.63214098650474115360 -0.42922988413479468139
C  3.45081406590656758482 -0.67325017779349338731 -0.79446935956335129614
C  3.59902685134245992060 0.63233702462039098613 0.01620267033984101879
N  -0.25898063523483938475 0.49875090749529277234 0.08949852184495526997
C  0.42809284775179734517 0.47932089763353730172 1.23417798453359628397
C  -0.28851080026251718635 -0.60878764452990430378 -0.85657521187447216438
C  1.11073268982079120804 -0.55008934706446377394 -1.49253831310651818853
C  0.59051423808168101992 1.83556983012706265157 1.93248812159830452018
N  0.44303564490606772708 2.94084319321338094610 1.01477106930614335845
C  1.34963984506689516074 3.49135447347473482083 0.19000780550458609697
O  1.04587016997994819434 4.40624187440212278233 -0.56002137247636973871
C  -0.38364189023279826607 1.98488780081586080328 3.12438417001443813348
C  0.08831331641944262234 1.10954278454816779309 4.29282942670653167028
C  -1.81662303540384728606 1.65810588818089765795 2.71123104068079490148
C  -0.72225338735078514762 1.32011151707802110167 5.56722265453631148802
O  0.94862759419777475944 -0.53137294899941123205 1.69465446150327281316
O  1.34359581624803881006 0.03757950297433951259 -2.53574695980247355465
O  4.32556325781748896020 0.71902236074586933778 0.99540164210291848246
C  -1.38322573083789457371 -0.38436140415358732714 -1.89842025237493094991
C  -2.75889173278203880812 -0.39528691299294760331 -1.31545016171727757737
C  -3.50413148903128046641 0.69107523192616060470 -0.75768828238959240462
C  -3.57227183939803349944 -1.49236890597860494267 -1.24250599954180396267
C  -4.76676564912194766777 0.16093126762622186887 -0.37706891625313254668
N  -4.76905725756769083290 -1.16462869269203617151 -0.67985271856406181978
C  -3.24851400459889072536 2.05506199093163344216 -0.53877363539678024829
C  -4.25274111463551918177 2.81628388547921115759 0.03784227472837164985
C  -5.76458245982061878721 0.94692240085797174665 0.18710600359217441357
C  -5.49517078628767663417 2.28054312932903080480 0.38697653267224918494
O  -1.99929151615115818785 2.59159790533015010894 -0.80943675579061868941
C  -1.91212816225834325579 3.42027960445291245861 -1.96079210376118906467
Cl -3.96332691912698731329 4.50576959111819075332 0.39015427525545615106
C  4.35937258844819819359 -1.78333147992271001669 -0.23050364921021004871
C  4.32156125332545837381 -3.00805497705221513982 -1.15037915377252009108
C  4.83735237375693749584 -4.31226751363176230569 -0.52776110326335801126
C  6.35047673461434669662 -4.49084131614716675074 -0.60942008587048246415
N  7.05002016271907283596 -3.58541567750265510739 0.33320496681537709049
H  -0.43512360356988499799 -1.54720329185448957077 -0.31305305076632916617
H  1.61107332125387925359 1.83689591424870846126 2.33246532089508784580
H  -0.33677406532871101419 3.03342713662531071606 3.44053563589917255072
H  3.16464793868393634568 2.83594979401575741917 1.21707960813292537239
H  3.39762702494266788378 3.64880420835643581867 -0.34983187953787742153
H  1.77129525701714296559 -1.39256578840280642595 0.21824594452527584787
H  2.35395833424897071851 1.53805985209995910168 -1.31735357561094224010
H  -0.70213147828029887076 1.35717034416356563398 -0.22750936158658119357
H  -0.48890748758035040833 3.33059196303784998960 0.92678723595445144934
H  0.04212150114209567420 0.06061653321785592796 3.99691544699215706160
H  1.13357186911931817619 1.34581424608511701635 4.50547131278963242096
H  -2.50550526211694979395 1.91126849232156592606 3.51147115331531933791
H  -2.11591337673960655508 2.22276111774764562057 1.83289519547675761046
H  -1.92074540072582511385 0.59857381411590404596 2.48873643832247237739
H  -1.74485181138884026808 0.97341315318660237565 5.44891732754217095192
H  -0.27214089527644824695 0.76612060365530498807 6.38737890235037575337
H  -0.74231353842227265627 2.37391839860310938093 5.83798692736057223129
H  -1.18269213226349512169 0.56299201733238224410 -2.40013780364350015617
H  -1.30249359423879207398 -1.17788245532653323977 -2.64304548942852512994
H  -3.37342059927624982052 -2.49380715863870427995 -1.57081466420882076562
H  -5.53769411940956413076 -1.79674634205192518266 -0.53016103208134413016
H  -6.71971751500474034913 0.52983490373087538394 0.46220895261745881255
H  -6.23505970310977364335 2.92988749051064800710 0.82596760018824499916
H  -2.67194607864709254841 4.20296788821146716231 -1.94923073759282194928
H  -0.92371591061139779466 3.87666526667440836107 -1.92443319025309866888
H  -2.02344458397225324120 2.82739086567470110367 -2.87384506384148386005
H  3.28177651655986890589 -3.14986268450427120413 -1.44299369942420074864
H  4.88881945599765099786 -2.77365793889408651651 -2.05221319463346629774
H  4.50425985992627531118 -4.38317566258985191752 0.50859725741862538140
H  4.38348980192783699295 -5.14197864246479241501 -1.06932073499265190009
H  6.61064153633117079778 -5.52397729665775116814 -0.37715393525940277275
H  6.68797248032323121691 -4.26727164393018565391 -1.62152963794535098785
H  6.66939835152404114638 -2.60879113167526899275 0.18725587002797419722
H  6.86467216591360163136 -3.86005895435755030931 1.30219889530506449660
H  3.68978777232574062239 -0.47093370546327284476 -1.84438365763813916232
O  5.69191997062643295635 -1.32446215859353477740 -0.10993398848135360613
H  5.67964983814242518889 -0.53726555319779756292 0.46372681632191214973
H  3.96762860129221817118 -2.04307234270424631362 0.76543975759175686413
H  8.05987301533641087303 -3.58553177690765023655 0.16944390242672918712
77
-121.4007798984 converged=true
C  2.77842604271458837317 2.52987193708371771450 -0.06032552996373624632
N  1.73855615113191763754 -1.52106912399545768366 -0.91154064949484270297
N  2.71271549297031233650 1.25384888722394238769 -0.74254255332125340683
C  3.10439635999490759488 -1.09329632670111553949 -1.16631866531552397248
C  3.33871279430415413003 0.15842645023079293676 -0.29725255191163413304
N  -0.39867464031400967617 0.18310488330466292983 0.16079496541964843903
C  0.40529686311766743856 0.12773508152877383059 1.22753132229162087441
C  -0.59699717239414595849 -0.95022417022543914644 -0.73395954705336119428
C  0.70825770809749244439 -0.91836490634116307863 -1.53938709621048541720
C  0.74470113259426140573 1.47084405428887254885 1.88265589883369877100
N  0.54730772551967077355 2.59186659720424916742 0.99757708385458476741
C  1.40188520259964466419 3.16832707994172890764 0.13574789505167222936
O  1.08914398331846662416 4.17464440529045432982 -0.48101026942159408328
C  -0.01611776719519741885 1.66031738562032327167 3.21558501121197215511
C  -1.54332870125824372920 1.71583636708653575198 3.05269322910665108495
C  0.50807980540823316495 2.91299383092257979655 3.92058271469625996275
C  -2.20756179118217144008 0.34442031879333756539 3.10411303558132223301
O  0.89028683841917921615 -0.91252714974354998123 1.65307474547816291022
O  0.83720011707159902592 -0.27558659409474206559 -2.56902085122149781427
O  3.98520132583859520992 0.12355670994857821665 0.74131353849715897475
C  -1.83319516857221032069 -0.73201837592393259602 -1.60422541551127517678
C  -3.06362550113618858916 -0.50492728658480234838 -0.78722036056714628227
C  -3.55962098899053946965 0.73495668498206367936 -0.27574694838788682549
C  -3.94240703238058509683 -1.46645257617350921464 -0.37239533256112888893
C  -4.74884953346082117065 0.43531224795967526919 0.43455293625338392571
N  -4.95010459458603691019 -0.90691488054136104591 0.35747929702660746765
C  -3.11504173904966696895 2.06876048389878386402 -0.36533028597613870225
C  -3.86900542545112857695 3.03246656984024287596 0.28535085672588195171
C  -5.50835522959518364416 1.42589502144908575332 1.04921588053556957831
C  -5.05197510690028650515 2.71918945272388956624 0.96571700613302491334
O  -1.93204774206024332273 2.28782193138867384619 -1.02608282777012238540
C  -1.81334797985789064612 3.37369141059983368436 -1.93425355256603870302
Cl -3.35415274076485347976 4.71055951466349220880 0.33303118723763608378
C  4.08245000441970162797 -2.22721907710266719960 -0.81517840004966946044
C  5.52144642077031111427 -1.83882629811526898678 -1.19405932998985209181
C  6.51662746992742292207 -3.00667198117216738495 -1.23143333741762761591
C  7.01529278568720382481 -3.46935855229583767212 0.13513974855617730264
N  5.98448950223629250189 -4.25717109237539759192 0.85240368791005560745
H  -0.67825446141250445020 -1.86202314882188701972 -0.13544116204924466773
H  1.80930178857654988533 1.39774563504894233645 2.13521769319992094083
H  0.23032299677712125829 0.78980612442487518887 3.83210646700235724182
H  3.27734338206006592387 2.36725309978485398688 0.89855638023362371936
H  3.36757156758569742294 3.23739460967786651935 -0.65364781903029445242
H  1.57643940509757207735 -1.89253448148454817002 0.02195846532839346166
H  2.21008684231862950753 1.22284744755782570635 -1.61990986806284098520
H  -0.74275434936651174578 1.07179051192755214750 -0.18638975271919089316
H  -0.34567797617300177748 3.06494600431814534502 1.07260065701025197882
H  -1.95177854369340852969 2.32299736569014747545 3.86272184597410461748
H  -1.82264201825572413895 2.20783165301514383572 2.11932861852955323201
H  0.05716167441494679480 3.00367258703890227522 4.90542345902546905734
H  1.58737052915599008429 2.86435331103742951697 4.04589003415536652142
H  0.26795887810309843013 3.80903213658326578184 3.35281142597983361497
H  -3.28277305535788199720 0.45281599017355544934 2.98721350008168062828
H  -1.84354652149436581965 -0.30013095023887015333 2.31041569524390233425
H  -2.00943600067096195261 -0.13793153608831870693 4.05865581240312334188
H  -1.64444055291745883096 0.12589190586520720982 -2.25025727036782940971
H  -1.96676875053286792649 -1.61253926538759406739 -2.23410664721872720406
H  -3.92057139142135246956 -2.52210637432394335633 -0.56035287714535542136
H  -5.72262689793728540621 -1.40643054374088904979 0.76482795748491638754
H  -6.41979469681593517549 1.19398221189694275779 1.57567956637437678324
H  -5.59638723845943530932 3.52077738131674866651 1.43833180163875962165
H  -1.27416404529752558261 2.98973142089211973982 -2.80225473928147206237
H  -2.78860421418300408192 3.74084233390072018466 -2.25136134039460689138
H  -1.23355531568249343621 4.18519822001482566520 -1.48904223400600788096
H  5.48999000172027340483 -1.39133108501494540121 -2.18760497003360399049
H  5.87368603239348985312 -1.07212351307931186284 -0.50168154860409153173
H  6.07724976668986904826 -3.84421703606913878204 -1.77543369437921594312
H  7.38639326733584500317 -2.67580215470427074109 -1.79928387625756203150
H  7.90900352230048309110 -4.08029384568579267523 0.00550692152992593442
H  7.27426611559085678493 -2.60109190452117111647 0.74148554517662057517
H  6.28084613585482376408 -4.47475299318646246860 1.80703184852127840543
H  5.09514841935435480735 -3.67541392192538518557 0.88032688339128084554
H  3.17750287158474531424 -0.83383789095047744500 -2.22631494701545484816
O  3.96035923431774294912 -2.56801941854072524052 0.55158201471879153566
H  4.04079911536135227834 -1.73740725933284556604 1.06089013715900271073
H  3.77442175307142724350 -3.11718306642616171942 -1.37635758881654268748
H  5.78464785901424072279 -5.13068847523063009675 0.35707106952942774258
77
-121.4007554395 converged=true
C  2.68503801648451201345 2.79375582346533901656 0.35740718596640319582
N  2.10732010630983612742 -1.24505005837857640749 -0.69236327652624130025
N  2.72292619546186953627 1.50743908752575128673 -0.30976553945514939681
C  3.46203283585360965802 -0.74229385715308526805 -0.81284291093922966809
C  3.57797530857385348568 0.53743350056679617399 0.04255039607763988485
N  -0.22436828528775853986 0.24318609684845685082 0.16418778505663125800
C  0.44026526510196278830 0.21272659444278027574 1.32164920029246091282
C  -0.26366129446449471097 -0.88029723446894048156 -0.76398918881405641912
C  1.10204250348238685930 -0.76881285166542145948 -1.45940607072486927542
C  0.56734995683512035036 1.55030519049418558097 2.05855685322635473256
N  0.37020435780510652091 2.69053913515370446419 1.19855135646726917997
C  1.26669383898274245936 3.35498548608777769076 0.44914626817976971429
O  0.95693431483081403677 4.37047373848273412733 -0.15323834877267517030
C  -0.39093064954018152957 1.58286553567969612288 3.27157069491520502424
C  -1.86259473794980490169 1.57974616439631643239 2.83740298650239619604
C  -0.05821451011086198335 2.78047612686108980284 4.15953556261187795684
C  -2.80935942959932072327 1.18475854178850403819 3.96627192081524881928
O  0.94940229831075173550 -0.80243311776507642019 1.78342659599377229007
O  1.27401440880676242173 -0.19256630956424827805 -2.51884451489373972777
O  4.35675643588532768291 0.63200004304169021818 0.97997422345533502508
C  -1.43731307091295024136 -0.72782437046465076058 -1.73137942230950092615
C  -2.73669709534764082903 -0.58697226161397275668 -1.00646314634823164091
C  -3.33311536252736928532 0.61233282905043273647 -0.50445945071153508454
C  -3.58304064449565151662 -1.60440537109330194632 -0.66411291146752060577
C  -4.54091076412770178194 0.23107698003603699410 0.13088883704095621852
N  -4.66268408701800129990 -1.11810182201739038987 0.01392464114826302835
C  -2.95848162517823798368 1.97056388526118619886 -0.54438889130470091704
C  -3.79032459178912484177 2.87390411979333304515 0.09697018840440430054
C  -5.38220028657965876562 1.16415446222321405934 0.72899789846352835987
C  -4.98831131304577013452 2.47995529769104505746 0.70611008881594561348
O  -1.76360726020448455031 2.26097227276295464904 -1.15206487059897777492
C  -1.64199486384816051299 3.40847704849979038499 -1.98048302970866241246
Cl -3.36323715354272589906 4.57252639337128563568 0.23684044917814822684
C  4.45524681856377835487 -1.82484153578919006122 -0.34355556238132667346
C  4.45171034389993902636 -2.99473013561129075555 -1.33338408794287155423
C  5.06565751142789721939 -4.30152977169272787705 -0.81442236157803171714
C  6.58521633770861214430 -4.37380761121479189057 -0.93204271527087700910
N  7.24528924903716475825 -3.49917909947316818631 0.06622771714787289987
H  -0.33693470519804691321 -1.80641400388033046553 -0.18620933756161750505
H  1.59068210639912366311 1.56700419551183967037 2.45240012021793862829
H  -0.19743930285665878266 0.66317859604722084743 3.83385666556231630153
H  3.12748596584289106914 2.66823023812518922426 1.34941853342409112670
H  3.27820352812876647519 3.52825950194714055286 -0.19933312587805018801
H  1.85295717988884645067 -1.56245690951277493852 0.24120998391520109827
H  2.20243555785148314996 1.42493340123775680262 -1.17195814414771226630
H  -0.58762465680650233235 1.11746369543127999080 -0.20177012844270825198
H  -0.55924936675732295210 3.09200333316151976248 1.19806374083769240357
H  -2.15258778951690299408 2.56861556110915012496 2.47660984961949548477
H  -1.99700857149827637471 0.87202526237636823758 2.01708072190606380047
H  0.97252548821920159483 2.72979149222615191661 4.50279060368164163464
H  -0.19555510381019214350 3.71402084932369680459 3.61816990593091958317
H  -0.70226250087067876304 2.79459525156111299182 5.03360865148204705832
H  -2.78135835782361295898 1.90730753060667312937 4.77738287663814986672
H  -3.82771052757337004735 1.14057311047143450367 3.58822424875449730308
H  -2.54448156234727296265 0.20803743999679297216 4.36465247236280884380
H  -1.25504784959876358741 0.14782070133697478020 -2.35470456576541309346
H  -1.46522785377200426282 -1.60764932193300280616 -2.37530276809367979496
H  -3.48921596989968785252 -2.65281713745442582209 -0.86923403855441461197
H  -5.42942200794243134965 -1.66862602807278048722 0.36304301268348615483
H  -6.30508339883212265420 0.87210464983472102407 1.20252353322915306322
H  -5.59490963370575755675 3.23811206127045503322 1.17474346296848253246
H  -1.12839184700874683998 4.21378933931807786450 -1.45083122917356810433
H  -1.03595062919113400923 3.10281415964589823986 -2.83503719850123037105
H  -2.61287945563855350528 3.75234252836657056207 -2.33499837382180963630
H  3.41097752314109659011 -3.18199919309552825553 -1.59614950381552667125
H  4.96881829447661083066 -2.67380931224516960043 -2.23872418282671059586
H  4.75828795571927631869 -4.46917736081094929546 0.21865376216002016529
H  4.65600814730413237186 -5.11858249976250512248 -1.40845741178003902583
H  6.91436215004347776159 -5.40264608068418805686 -0.78391192231068029805
H  6.88792920366546912447 -4.05180336785352501749 -1.92858604094566499221
H  7.08749415275057526031 -3.84940680024610593080 1.01550520555049406113
H  8.25169794178743742918 -3.43444048185552075481 -0.10550606176103738409
H  3.63971122610334063552 -0.48491188612598179475 -1.86316533159664943220
O  5.76377697965337354447 -1.29791300284901556239 -0.24248534868871285397
H  5.72713482958536346246 -0.53479559254320097050 0.36258017216236948510
H  4.11590087197190435120 -2.16361630433830365305 0.64790269722365101401
H  6.81108291032355595007 -2.53689656120092976721 -0.01157005665679627926
77
-121.4007546475 converged=true
C  2.84974152663796331808 2.40479462139652255814 0.27260691792500368891
N  1.90220600633656733436 -1.49212510637118667134 -0.96864266686534850059
N  2.86646460649520040675 1.22444099618529822493 -0.57046580399999680111
C  3.27273994984564309263 -1.06777041950947615412 -1.20190745328662806912
C  3.52438824033895592436 0.10876302883559965662 -0.23789751070688408552
N  -0.36375236031838520390 0.13390511728159404381 0.11424178233472281896
C  0.44165849715849619939 0.16919689680493904538 1.17939030386653165294
C  -0.44817154923895208274 -0.98146018601957041305 -0.81604170685544241692
C  0.87584104775127991083 -0.87276025253676325910 -1.58460306781841886448
C  0.45394180996044469767 1.53085168341807764669 1.88912596236695939922
N  0.48039435672827224266 2.61279023070132110362 0.92730600801774243358
C  1.48806568830507757184 3.09117472724596265010 0.17795024841031686913
O  1.31407138574533721709 4.03374989375474335418 -0.57817334408155773851
C  -0.79559089992575093842 1.67482224614990382605 2.78533184539865752427
C  -0.73047199243639460153 2.98594422259013514420 3.58159084412408690312
C  -0.92154892009122468810 0.47332437933897747451 3.71913771530957149025
C  -2.09148756396329771334 3.40969545836524989824 4.12376740468879354751
O  1.10233849730571265013 -0.78182741010186762587 1.57080846207364044353
O  1.00870743874688018060 -0.18380871737628684537 -2.58305687269904105108
O  4.19826498076539422755 -0.00450881037468478518 0.77620425930975511797
C  -1.67424196029452332368 -0.79515080272947602502 -1.71111413631202347041
C  -2.93115740539098279527 -0.67303256353372442611 -0.90963108961634486782
C  -3.50624135424220906287 0.50392573857103839519 -0.33266651983667699932
C  -3.76050919976831110603 -1.70591565283953849885 -0.56990252574502919813
C  -4.68637041931641640247 0.09157044452690585312 0.33843872680797759678
N  -4.80832039743065120518 -1.25231395751523044702 0.17534619368275136675
C  -3.15342998467023871711 1.86763427137052873128 -0.33259821362992963989
C  -3.97792152375800078801 2.74177977887146084868 0.35680191928761012532
C  -5.51282657202331805024 0.99180449347664767501 1.00269112585374964297
C  -5.14363399601011384021 2.31541301416022893278 1.00327936550441032537
O  -1.97717878446222750100 2.22655157369503964304 -0.95243081830191744785
C  -1.98450242262993370446 3.28983799558391387663 -1.89500572303507319738
Cl -3.57729257265905431495 4.44422026687275906198 0.48167251063610427853
C  4.23620128587540722975 -2.23974803569775504641 -0.94745101949243282213
C  5.67044843298212164484 -1.85317257637658072689 -1.34563195887644782012
C  6.64648525890261865356 -3.03161000678027203747 -1.46802583152633192576
C  7.19951706218828135775 -3.54450169590365682382 -0.14096767548922506386
N  6.19109595573827409254 -4.34627846884805890681 0.59268052981649077537
H  -0.49986462317738766803 -1.91601776333758366810 -0.24987279640611276266
H  1.34910113467057257708 1.56270759186052021761 2.52032594074709281884
H  -1.67483670505653492455 1.70412003724800653615 2.13027993101735635406
H  3.09056164764954521829 2.09085888354604154671 1.29027868883911223108
H  3.60110946276432786206 3.12478410520974847486 -0.07100447971933682156
H  1.73485490248383378287 -1.87901739828702374346 -0.04296286484930672556
H  2.38189542200789228232 1.28044919530677825392 -1.45616416548640059681
H  -0.80730457903389607477 0.98626685064996766350 -0.20957196860822441264
H  -0.40794398952062838060 3.07142032159765454580 0.75958728991726465196
H  -0.02771749418728408632 2.87007104282909342174 4.40934977302219888173
H  -0.35332402126273254606 3.78501518740889597581 2.94017668784192753861
H  -0.03629437677205893387 0.38519867424201464923 4.34455035173787162961
H  -1.78950534875508271426 0.58674808950855283918 4.36119262969893739523
H  -1.03471704818859588926 -0.44815901899427829091 3.15533986413453026998
H  -2.80497215806119903903 3.52554326300704001795 3.31064850585857239906
H  -2.48580016072092968571 2.67820336275663750669 4.82354343288396147926
H  -2.00695418267701919390 4.36203777503949652328 4.64218883814392668796
H  -1.51828986678843591562 0.09844227846944138272 -2.31663734193145431917
H  -1.74705723650779676248 -1.65293299219234901543 -2.38074612456891498979
H  -3.67452999697164894854 -2.74441391957647651267 -0.82328667127502441758
H  -5.55941738589581735397 -1.81785437001777094856 0.53403841755958558757
H  -6.41124907886079054009 0.66866735388826858966 1.50236195751868684134
H  -5.74561729437854928904 3.05026993580353389390 1.51305054398976057684
H  -1.64855602695706870975 4.22397414813957627899 -1.44012327710565246619
H  -1.27821238919788671140 3.00772048489625998258 -2.67643739364239596767
H  -2.97495141020148068378 3.42671264536056607852 -2.32994266901494206934
H  5.61786492709571039228 -1.35602406444194900637 -2.31436927694125138544
H  6.05124124863628765070 -1.12659923378110171654 -0.62577206824972453347
H  6.16983858408144758556 -3.84535413997074249082 -2.01646493990308428579
H  7.49360136238984519963 -2.69443928031836010817 -2.06546474598706097936
H  8.08062869902332536753 -4.15882024838663788557 -0.32827043141101702739
H  7.49369439879189513931 -2.69901231645851247265 0.48133222522402530075
H  5.30179726011876706337 -3.76596208756174055665 0.65588414844839526552
H  5.97823450214636054056 -5.21157833339625042868 0.08834769329091440859
H  3.34055702873369630979 -0.72866368847739937387 -2.23958294743954988704
O  4.14735924835674563127 -2.66107185552865388445 0.39934552959500357883
H  4.23665547645304663149 -1.85915319567018344493 0.95349522648342577291
H  3.89509455577595531395 -3.08855425212729128859 -1.55204853477343207580
H  6.51526336281569751208 -4.57891948492680267435 1.53471683412003589986
77
-121.4006438935 converged=true
C  2.76272387908128003176 2.93129390748752527429 0.16987299952993653585
N  2.05413050057660129255 -1.10751179843697600269 -0.70868611823876148659
N  2.80735828164358824921 1.62399910938395497517 -0.45344407137094844273
C  3.43707269255151359744 -0.68161690530608232130 -0.81447563034215664235
C  3.59587245052662218825 0.63252490035965380777 -0.01960405950785754081
N  -0.26565820779233006999 0.48922521612562558380 0.09852639526571882467
C  0.42777299205805152660 0.47668048681343055950 1.23934342908676420336
C  -0.30324956232091870856 -0.62517531591610375763 -0.83939087776892773451
C  1.09086860612319491715 -0.57255905288513031515 -1.48722703199761419057
C  0.59880540083335564994 1.83729902947388468171 1.92695356345401913600
N  0.43915520406066327341 2.93765207414731177593 1.00553077430477300069
C  1.33891067870845370535 3.48951220762604785719 0.17426807041010841659
O  1.03023272406080068642 4.40720259077448783813 -0.57028680099792272706
C  -0.35892300424751844012 1.99247093860173696278 3.13161148449326809384
C  0.14318204709836607202 1.13840971781205313462 4.30338915221259465937
C  -1.79360674242759565722 1.64167874652283729553 2.74498946925271036790
C  -0.66680093054206879266 1.33229987357846457741 5.58092034245841528417
O  0.94823377388040153146 -0.53185937739791389056 1.70469222463705971649
O  1.31450425653457436681 0.00168132221523853431 -2.53985169632918506011
O  4.34595974145856001059 0.73201802968455420562 0.94053795898168068845
C  -1.40403963402077525124 -0.40592867354079270603 -1.87615472628945978428
C  -2.77734661808794047744 -0.40081669439721373527 -1.28763868162119088367
C  -3.51331801300781076947 0.69843712077775599312 -0.74296897053904242814
C  -3.60052872686456471030 -1.48982071872510490884 -1.20305795056181841218
C  -4.78120866518724518812 0.18404869020790701195 -0.35827610238755380756
N  -4.79480468915580004818 -1.14483134006438502794 -0.64536441112727049862
C  -3.24540016367943540132 2.06241194246372172572 -0.53839129053802903258
C  -4.24317134365447667932 2.83897485958916195870 0.02886090600124463501
C  -5.77325604028815320135 0.98565228844555208276 0.19388822025217333778
C  -5.49179245621153100387 2.31884468304508661873 0.37932332768331894490
O  -1.99166365272540635267 2.58493691628754129752 -0.81490219260397733780
C  -1.89915050507294291826 3.40640248681424617772 -1.97120544570589872890
Cl -3.93829758440966237742 4.52891887032539042224 0.36619522266005061217
C  4.35752222533626198953 -1.78197772877887650189 -0.25129674276649527354
C  4.29564092753874771091 -3.02725391540818788982 -1.14169169444685225656
C  4.81732011994084885487 -4.31887272728096416330 -0.49789561246328217781
C  6.32768423745905028710 -4.50774157922170815027 -0.60417781850113050357
N  7.05289479391432294619 -3.57733001043497944593 0.29373099919201428598
H  -0.44687384683527242579 -1.55965801141932791651 -0.28841646577270696472
H  1.62469445327977446425 1.84134731593579248354 2.31314641936294007607
H  -0.32025616476901475060 3.04571167981303858596 3.43280928283742259310
H  3.16653963826523998648 2.83745433742720942760 1.18073624642278196539
H  3.37866869591890139901 3.64154624426716733154 -0.39341280831456015843
H  1.77081488040817114360 -1.39365301883044123699 0.22784579366686946722
H  2.31755939710486025263 1.52324738075741006327 -1.33232077215474120635
H  -0.70600188918353690148 1.34716562904045966675 -0.22381197937602781423
H  -0.49393869177890081801 3.32684264774838123202 0.92641302373540590498
H  0.12512799007199049139 0.08681287370922184665 4.01362242993419560122
H  1.18246730596870985863 1.40610286854595556427 4.50859219636648322904
H  -2.10874008226018005985 2.17887821649214075137 1.85469047110119333865
H  -1.88837401133972071499 0.57540981433041338278 2.55351368822257906999
H  -2.47539343618446849860 1.90933363544291689884 3.54675481847503126787
H  -0.72416568826198912667 2.38725151838141336214 5.84180294113524922750
H  -1.67638492585714327099 0.94650498331021015730 5.47197955539106928313
H  -0.19181403113300343755 0.80369600040902988702 6.40394783394506639240
H  -1.20089769558960357543 0.53508045982140006736 -2.38880603140501479587
H  -1.33284301240179403614 -1.20716909676246908489 -2.61359317321429829306
H  -3.41007923611314200940 -2.49742751165594345508 -1.51746728816732678879
H  -5.57102762959048458669 -1.76679757062475384366 -0.49279199809152374190
H  -6.73326141228558316953 0.58101407659718407039 0.47055993153505581983
H  -6.22639200987230445605 2.97978668511486111115 0.80945010118861648873
H  -0.90932278613362615971 3.85961565338757495169 -1.93563511702890611588
H  -2.01056613027532016247 2.80834618882106434867 -2.88087946686720464129
H  -2.65597283260192096321 4.19187446885576520117 -1.96573489275315438363
H  3.24968710733876253727 -3.17091010166324993591 -1.40993521620831607777
H  4.84602267314975421186 -2.81766326031755598436 -2.05988104106540959037
H  4.50254423776730128282 -4.36355240587481496561 0.54551449775526950070
H  4.35009689873579130648 -5.15938067932492039347 -1.01079726566217731332
H  6.58672756006686022090 -5.53461462490339251019 -0.34439437073483192275
H  6.64433218625836907734 -4.31747446479627505767 -1.62967409842224242311
H  6.89350406379063329609 -3.82358444362011518081 1.27480532562804227403
H  8.05828900633030897893 -3.58499594876366511897 0.10375149974035363654
H  3.65992904784214001523 -0.49054035304840332143 -1.87005167664674054606
O  5.69304918242953128527 -1.32213340291103231827 -0.17571087678590258108
H  5.69633659106263667837 -0.52236374668112794950 0.38015984045176798301
H  3.99152430254329004811 -2.01937478605302400680 0.75982472033831771618
H  6.67092130044463527128 -2.60413942172695023203 0.13021730766691785863
77
-121.4005931970 converged=true
C  2.79813706170209997026 2.54950838732439333256 -0.08914452077920570483
N  1.74658376550427174578 -1.49762867968178459144 -0.94687709143353349095
N  2.74412448551955368004 1.27557242495395795068 -0.77669055014855070684
C  3.11668958329144851760 -1.07642819295507630173 -1.19104531385966039281
C  3.34866830710349283606 0.17371076238632854327 -0.31847980916256923845
N  -0.38456274248369171076 0.20371749747942372033 0.14546533492335533833
C  0.42788824790101770423 0.14166077849552277668 1.20535771347159226252
C  -0.58561928260546525227 -0.91849539169923177795 -0.76195303556721538651
C  0.71997739243475700199 -0.88153155196921550996 -1.56713131677830341815
C  0.77592406257923851598 1.48219799455675138589 1.86159789577162237961
N  0.57154901876161734453 2.60418158315424275173 0.97972398548812278385
C  1.41330080532797097703 3.17279795316558166363 0.10111692000619282306
O  1.08418236794343370022 4.16234607264687817008 -0.53459849923642155378
C  0.03544073630110866624 1.67144798516114834186 3.20596380647761725058
C  -1.49294619241814174870 1.75061722821613430234 3.06795096762240682153
C  0.58787585943026987589 2.91207906986409970074 3.91077479493304069891
C  -2.17706001417076056015 0.38800098713772107617 3.08451799464780584970
O  0.91719113908091820520 -0.90066289630678397771 1.62066919968385958484
O  0.85136345560959658663 -0.22653476544852690910 -2.58872820853736484992
O  3.97388730140210100217 0.13174128656666628245 0.73287171576521603633
C  -1.82091729054681339406 -0.68563124075933579160 -1.62950874262338496479
C  -3.05838618267742745616 -0.49952690700375923516 -0.81277095395429788116
C  -3.57228368730260648078 0.71507649138552809021 -0.25992554344796814370
C  -3.93193068695910152854 -1.48438789053174202692 -0.44414352273941548610
C  -4.76804620252031341465 0.37680963039990100771 0.42417470556559278005
N  -4.95346310314172377787 -0.96373263930498209717 0.29459263681955455416
C  -3.14449286216860190990 2.05500863231892560989 -0.28504478651658382571
C  -3.91878622194288439573 2.98454362499996239677 0.39151432144729436668
C  -5.54619790356990716162 1.33328290639239677162 1.06775968872210569316
C  -5.10680733661307595384 2.63581924025476777018 1.04251396664941520243
O  -1.94768669343304479113 2.34541748410526240676 -0.89685928868376951772
C  -1.90221789684244635410 3.36985425323417464583 -1.88357306874995744650
Cl -3.40476040069611229910 4.65827559954768677386 0.49736012939822693557
C  4.07998120020698706867 -2.21864243677311545611 -0.82632332643120520732
C  5.52977239528400144053 -1.84095882514838704580 -1.17238166741300053886
C  6.51553699478584835703 -3.01714747498258617497 -1.19175731246478644465
C  6.97846751768563677842 -3.49006090009279024144 0.18402702816075436343
N  5.92606393931953157050 -4.27719805183663925874 0.87021883414440703852
H  -0.66990878104039242036 -1.83802941814095488482 -0.17588317793776264697
H  1.84347064132770555034 1.40549296094458364692 2.10005947105057533264
H  0.27831175465575924699 0.79303799829587739989 3.81299365379898569373
H  3.29556399635967789408 2.38845400989909162348 0.87045692657010209636
H  3.38258756728497145261 3.26317377728231283740 -0.67947626720970466518
H  1.58164595345374081603 -1.87740790386550626678 -0.01696387670658011659
H  2.25222297087119160963 1.24789758808025186276 -1.66038005199044791382
H  -0.74123656979186247629 1.09469683779551218983 -0.18369343289001371922
H  -0.33210138581456594142 3.05929267050111874937 1.03901997248072497371
H  -1.88070705200641752342 2.33599049319640261757 3.90412178465113024473
H  -1.77831338688620421706 2.27847556758689062661 2.15657827818793013108
H  0.35957891351770132626 3.81362215811897575790 3.34695930346750758488
H  0.14700361564417968596 3.00803317345378262715 4.89959231532677375043
H  1.66711683936490828728 2.84357725981418951733 4.02693124117124678918
H  -1.97287262252846939958 -0.12788704026778285883 4.02003605744328940119
H  -3.25220809946828781634 0.51634672228537670247 2.98701915077227919681
H  -1.83623551465920176184 -0.23653406617839445314 2.26496256051771238660
H  -1.63902708132152774567 0.19321784657254270634 -2.24895045789017267168
H  -1.94172392036742458288 -1.54738127499766608963 -2.28740243576337887177
H  -3.89704708200545191232 -2.53176738499200126853 -0.67215712708734243197
H  -5.72553051852682948208 -1.48642743480826622360 0.67284696279746625258
H  -6.46015437449116713964 1.06846226595369309109 1.57418706470332159242
H  -5.66680803257019238828 3.41149565962953937870 1.53960158136357172509
H  -1.20843800876153428803 4.14880151594562018857 -1.56104405156753944794
H  -1.52995692259648441436 2.92028418843033987784 -2.80748970793351082520
H  -2.88520709058037239103 3.79947977746380027853 -2.06738850166206455938
H  5.52422335470969549931 -1.38919990817717753373 -2.16451830384362331472
H  5.87271279637439391763 -1.08041641696263002181 -0.46882686872339984774
H  6.08128192556539115543 -3.84850597154021745183 -1.74884497576441999556
H  7.40038152947757232880 -2.69161193043086166554 -1.73879632690807950368
H  7.87190574792668851245 -4.10524231292237384849 0.07335058045854297992
H  7.22630256953331606695 -2.62684859108206136824 0.80216964409584767814
H  5.73355244546057285504 -5.14514671130213407935 0.36241984801549592676
H  6.19839124748474645799 -4.50466911763641686406 1.82982966609153940851
H  3.20286363039994448343 -0.81809892102591308394 -2.25019367236252954001
O  3.92627618452924753711 -2.56394132112132977497 0.53616618997967779858
H  3.99941523520132502512 -1.73585767838105442529 1.05028763226627797067
H  3.77579288394653334038 -3.10353628168210615712 -1.39754308024494777740
H  5.04059370324427469257 -3.68955281498831588749 0.88219735010466804326
77
-121.4004744926 converged=true
C  2.83655083125386386911 2.58916290712941021823 -0.06540301493720790393
N  1.74507141351492589543 -1.41173722292197734163 -0.99529893277002379204
N  2.80178447275583142329 1.32758364922670812902 -0.77652666045056328858
C  3.13294092390353151600 -1.02662237487844532069 -1.19672739970850328106
C  3.37198944147783485903 0.21181850081266551111 -0.30977281559187919147
N  -0.43090022544522055270 0.31892914752008127977 0.03721123782636909239
C  0.36736532223177220668 0.26417734586438568201 1.10818320867983155509
C  -0.58598873347776625486 -0.79302741905311435744 -0.89113573529608525181
C  0.75606636162120532951 -0.75570663738260790421 -1.63380955981039477365
C  0.67012162134385433454 1.61072789766653823307 1.77781655830597529189
N  0.54761274826587602593 2.71838639192369591058 0.85844062466540638212
C  1.45312444569998744370 3.23973308361565104363 0.01209077536582914281
O  1.18238921193149582045 4.20645265761477027411 -0.68183768365491814745
C  -0.22258463935086514329 1.83780956489171432011 3.02049315786396022077
C  0.25206826990123482046 0.93608535826316807693 4.16766522156873620020
C  -1.69682951878610444041 1.61182749325047858235 2.69296165498714890063
C  -0.48216400073222676070 1.19208061268660925336 5.47953371011148604453
O  0.86122761753663357176 -0.77418712983000581573 1.52721029129667273949
O  0.94121732861313145424 -0.07322630634089993817 -2.62964911207899376677
O  3.97134415874267165947 0.15096719741279976401 0.75557258189262954673
C  -1.77062847249110255632 -0.54345932744624914079 -1.82191866138938518560
C  -3.05967246159861883115 -0.38958638549623081371 -1.08150727314761496700
C  -3.64539118020344599103 0.80928557719686722294 -0.56642095692198257684
C  -3.93581840731322962768 -1.39741793938917568951 -0.78815809816065585114
C  -4.88447362766945580859 0.43756304012815749882 0.01601296285016934329
N  -5.02424343054746724846 -0.90705881953110012450 -0.12892982420525100906
C  -3.25010471013595658718 2.16054856243024007156 -0.55487769366097705603
C  -4.11475373689008527833 3.07112218920085311424 0.03099606953684130861
C  -5.74341572243244424811 1.37288910181683743161 0.58263278394631390356
C  -5.34540323381228876798 2.68819763694259483700 0.57663291674401739861
O  -2.00199627676441549440 2.46961006507830749257 -1.05273735420396308271
C  -1.89876298699056444974 3.45620285979774122254 -2.06918282485407045712
Cl -3.68995060220084081237 4.76631476442058144016 0.15682214449659870326
C  4.05669827450845232875 -2.19527134036802573647 -0.81424602890283293011
C  5.52098568076702989060 -1.85643824569569071414 -1.14036741328531077144
C  6.48109556116784535362 -3.05412644446665293430 -1.12616382587878671728
C  6.92816233755345223244 -3.50123385879412696298 0.26346415050528015911
N  5.85417503675619244063 -4.24487579696807504348 0.96393283991591705018
H  -0.70435353991900218062 -1.72027807316605985122 -0.32356232102248994043
H  1.70922608815689724970 1.54051322169180249233 2.11911931150645527211
H  -0.08376739392214271884 2.88224366888242844453 3.32409886888036609776
H  3.24947289895569690898 2.40001647650159899428 0.92814480044743297160
H  3.48463054095560975654 3.29541631805780665943 -0.59556606454168559139
H  1.54336708235311048654 -1.79950766386148064413 -0.07626974727433749601
H  2.33519685028685763939 1.31452240561399458230 -1.67458983266227878772
H  -0.79695774965942089985 1.20675195260495060623 -0.28980696924627258326
H  -0.35094499440261872625 3.18634830179985995002 0.83953284153606433371
H  0.12891898185622446826 -0.10759554533358034467 3.87606379630560704541
H  1.31825164712222209218 1.11032234910125282568 4.32947892199925288281
H  -2.31869677008991681433 1.92834667979431850782 3.52486895802702271396
H  -2.00652143219556489129 2.18170965397927130169 1.82059548127435100184
H  -1.89044745463512153805 0.55962147377831161776 2.49928230199496370645
H  -0.02844159858193184842 0.60856967788227356309 6.27704843088227537606
H  -0.42512005867634483636 2.24416601699675233306 5.75183471730389062060
H  -1.52840957603843463630 0.90849145213137938448 5.41017713785589915432
H  -1.55947171807015871892 0.35292940599665784118 -2.40597424406182502921
H  -1.84423810685306976964 -1.38695181100237752148 -2.51013303353672778684
H  -3.85641093777001131571 -2.44182810843296449477 -1.01851826407006518238
H  -5.81306762846788949162 -1.44947797843330095091 0.18137782480918021588
H  -6.68948275220624921644 1.08390987672838945421 1.01039868917259578751
H  -5.97388005163880286830 3.45025868961819437430 1.00846096778307270370
H  -1.78683972204284868823 4.45744751153307117164 -1.65008539242482088483
H  -0.99796568134462915189 3.21128530424848790403 -2.63111242023110625254
H  -2.76585763692351038756 3.42951900709327617278 -2.73159827997588600113
H  5.54127626440923748419 -1.41967522174086235864 -2.13896511944866807298
H  5.86911787139522900247 -1.09232529628946339884 -0.44316359753738676641
H  6.03108910186270197329 -3.89039182668259408970 -1.66312601994302600161
H  7.37503391166861810291 -2.76226644281774413869 -1.67742426814914402655
H  7.80752907638057624951 -4.13977848399400905066 0.17320574803670257813
H  7.19403470937316580347 -2.62781350883103037575 0.85948684010134412947
H  5.65469262220581114775 -5.12797262562117062146 0.48620174242601521541
H  6.10750650618061907693 -4.43977642852873621848 1.93577804823923083077
H  3.25541326513749140759 -0.76311843430097703322 -2.25109472533177745746
O  3.87261966295044102182 -2.53138950478400337474 0.54661641595449439457
H  3.95023036168909680299 -1.70115215476093561975 1.05797939934228324432
H  3.73768810492676895052 -3.07377806609532244764 -1.38782649945553204773
H  4.97683016286655721672 -3.64394262568635429744 0.93953353338470935174
77
-121.4003400978 converged=true
C  2.65767425214982644377 2.76774325287123890149 0.63410158526416871005
N  2.13765243017144923598 -1.13395601305167215145 -0.69631172918015871165
N  2.80424925659635748687 1.55379147024538566413 -0.14549699297880197557
C  3.51444208981834149697 -0.67664982256124073245 -0.72453029124457157817
C  3.61777423481215931744 0.55052288603665178179 0.20599492400286900651
N  -0.30439918673761090506 0.32306585086355177339 0.10014417637648886927
C  0.34098464511403769883 0.33280537369964358074 1.26781623535204746034
C  -0.22518929740620308166 -0.73727549338318598693 -0.89333059695161176617
C  1.18816461459755551289 -0.58121502892604004487 -1.48003715375120092901
C  0.23153721078766154040 1.66255928101569172561 2.02810445540004824494
N  0.23824294550646202273 2.78122153041066244583 1.11189302882359353219
C  1.25250097170283725134 3.33119314276411149223 0.42654289948618984152
O  1.05612904150733677433 4.24058227383900465668 -0.36555397937539935160
C  -1.06153083718953089587 1.68520428030372615424 2.87026592196813279401
C  -1.28313049362272924014 3.04478412682342725049 3.55529886883785417595
C  -1.04865726915815926645 0.54852285084258545211 3.89122824802973354963
C  -0.11121405517427140897 3.54934428230983156638 4.39130768973580654091
O  0.97943706334842106642 -0.61699813342382925363 1.70689906391313206413
O  1.42711997016674008165 0.06132333413623636265 -2.48799227947050649590
O  4.33900661255111419479 0.57273611486712783236 1.19195564514624896546
C  -1.31168125773346000429 -0.52077216878816989798 -1.94776403242066686872
C  -2.68776725755286438613 -0.63018400560842469105 -1.37292737148111099188
C  -3.47663884194309735776 0.36883662632825831018 -0.71794271162882428161
C  -3.44213131598863819605 -1.77128129779611942496 -1.37157175051234014873
C  -4.70008952050298933756 -0.25829549901593507055 -0.35423916508354291732
N  -4.64183777754505122459 -1.55302281497055205683 -0.76490137059659801810
C  -3.29579827112916445842 1.72484586891437419176 -0.39605015366444940028
C  -4.31660531255657886618 2.37582007357819602333 0.27652716922470566008
C  -5.72026022291455760183 0.42029026217553633327 0.30239126507943081545
C  -5.51538152019761529488 1.74349533096454112346 0.61631685614532871753
O  -2.09972361399867635257 2.36965509146383412897 -0.67551986566580601856
C  -2.11389075385761060488 3.24490761510128455924 -1.79574025518271351842
Cl -4.10403740334070565865 4.04473077367699485052 0.75029505206402613560
C  4.44119657112190768800 -1.81514806746056178710 -0.25391152820588336336
C  4.45663032061202546430 -2.94041042669047936187 -1.29399579422928212580
C  4.99258041029391108623 -4.28953927902121545657 -0.79693043039459621202
C  6.51312450743305149103 -4.41341451274331131316 -0.82689008819488363233
N  7.14012767219744048930 -3.60406702052904037714 0.24500341495954108817
H  -0.33365723849967554582 -1.70860082517217359843 -0.39990248791901006342
H  1.09449762962789698406 1.71389654478438169249 2.69948267922104756522
H  -1.90428137070818026544 1.52348488656762892646 2.18631427179769488589
H  2.86518774533368247859 2.52628728666869717401 1.67862834418751205590
H  3.36884809933787154890 3.52968817013908742197 0.29455434195587032464
H  1.82678352019794898453 -1.45977790484882130606 0.21886438384548492775
H  2.35356401569399098506 1.53748650304681544476 -1.05000849430180709376
H  -0.80952112626534777906 1.15446355412879531066 -0.19673435483502044185
H  -0.67437416450606113560 3.14902356957417595140 0.86433640188775384683
H  -1.52348646237058016339 3.79902388887865472000 2.80369418995429908747
H  -2.16019567436982207198 2.94605105042112880298 4.19789779630318893311
H  -0.94940604114998661256 -0.41383991245359297295 3.39762737783570578642
H  -0.21757646546163789125 0.65785283570233243911 4.58237199966911923354
H  -1.97465184518610792352 0.54912038435110843704 4.46010736444267852363
H  0.74146582490263879262 3.79476125710137113245 3.76319656094432763993
H  -0.40511293407329740379 4.45374457433252146643 4.91922608167429942227
H  0.19311340964876755333 2.81402618347618949102 5.13076717381098834636
H  -1.15150104399073827111 0.45771858757411065799 -2.40246690320408129438
H  -1.18552896689412401443 -1.27447857095192529364 -2.72627910607257062381
H  -3.19617339544139555940 -2.73281719430451985886 -1.77793809969784666336
H  -5.37145134530888324065 -2.23626555686283046143 -0.64725460533004286479
H  -6.64387141638431710788 -0.07128246173504590444 0.56187578774832869222
H  -6.27223723781702524604 2.30884127516933679303 1.13518169218924391828
H  -2.88805433044019466138 4.00752977335384397151 -1.69476629299111714033
H  -1.13472159105000125479 3.72192694369806620358 -1.81130340011366319786
H  -2.27757892784783777529 2.68726259762917640828 -2.72247565409495884126
H  3.42735153592719266058 -3.07731925093295410889 -1.62439406600456770491
H  5.03732480290835660242 -2.60104929882649038575 -2.15281988359287046464
H  4.61746650242621825555 -4.48719721039979102528 0.20808253599474152429
H  4.59176627567854556133 -5.06593690842891941628 -1.44845659797437509297
H  6.79739852471402450362 -5.45873628562827217792 -0.70271603112849423400
H  6.88681756559378577265 -4.06327213243270435328 -1.78920067713687691580
H  6.74169886928280792660 -2.62498723429810665309 0.18347594927051058544
H  6.91479604589626095645 -3.98727374078825747006 1.16748748535629509604
H  3.75796643615393177740 -0.37472746951321034281 -1.74906038109672845593
O  5.75803963925331441231 -1.33897173807565894599 -0.05436019154715254764
H  5.71009551401626058720 -0.60399129438237875167 0.58412970765177885113
H  4.03413340956195476394 -2.18472207476892288369 0.70018465342956226483
H  8.15661559966983240599 -3.56582491105548271548 0.13567148827425157265
77
-121.4002056026 converged=true
C  2.68519252296655741574 2.80132990714977969660 0.55604571918595180335
N  2.13187579608152510957 -1.11931728572110245068 -0.70851093568406819934
N  2.81017381083698314370 1.57268721071637629372 -0.20422861711054812739
C  3.51019391657429702391 -0.66921749997979396163 -0.75715067293544091598
C  3.63165467751434345445 0.57568938527086477297 0.14715292351580827601
N  -0.30275688091132613167 0.35357040911636217206 0.08405701775613105831
C  0.35548956567509371052 0.38037662078908673902 1.24438490573367710468
C  -0.23229999893171859870 -0.71983806824290774706 -0.89608331858134748771
C  1.17798333701283608477 -0.57817866444033416684 -1.49463252542338520534
C  0.26232891174837019710 1.72301308404933761764 1.98321517218762743973
N  0.27078725407440074058 2.82966301827498778465 1.05192550542437701644
C  1.28342605564825751330 3.37668038096699474337 0.36131303909336404123
O  1.08617830217690625183 4.29028544656725152606 -0.42556157548822554082
C  -1.02243587199263985532 1.78575544248811746151 2.83508109452937340222
C  -1.10604060114659441538 3.09722938053048091334 3.63336734956938123275
C  -1.13112374202723375838 0.56320308305741684229 3.74452535702626221337
C  -0.03987305642026106600 3.27271883561974386012 4.71005568108629635304
O  1.00007184527449055622 -0.56120205478870688331 1.69123534070533954043
O  1.41099288405027967208 0.04486585489736008570 -2.51625799240352243658
O  4.37475618077217376367 0.61553755973886936648 1.11617223546170896142
C  -1.32227287501134882497 -0.51310655363689916530 -1.94895582688694091189
C  -2.69720881534946999025 -0.62269103707219897181 -1.37178979254887090100
C  -3.48504816671229056269 0.37743735148851975669 -0.71756162290828640060
C  -3.45147263615894717148 -1.76384918516577093861 -1.36711489719268186604
C  -4.70733516390615847058 -0.24939614098124959773 -0.34927628246710223925
N  -4.64974938972268247994 -1.54480575215996562832 -0.75783562285479511011
C  -3.30547116088594972183 1.73475309077772288369 -0.40131946221828546095
C  -4.32489095715629012773 2.38725833442284729458 0.27173624989502903615
C  -5.72560645406604429297 0.42993516892510819094 0.30937882851219478120
C  -5.52154155924792355847 1.75441704632919259765 0.61859265455615319862
O  -2.11427851908617059351 2.38424431266123315609 -0.69314004534843465244
C  -2.14117438038298679714 3.23073331990342538234 -1.83484444018718484415
Cl -4.11191471680031916947 4.05948476015103842940 0.73429694540126200231
C  4.43613077261036981014 -1.80007214821160110851 -0.26752144780849113070
C  4.40923880553170910446 -2.96761193680849766352 -1.25923564022752976221
C  4.93060278402910689977 -4.30366210903363377582 -0.71435597382174220726
C  6.44747970434317707600 -4.45787447354077936978 -0.77282276679796479968
N  7.11447325606971503476 -3.60863653488796964908 0.24275912140417216234
H  -0.34276352188742886806 -1.68475437252734661087 -0.39063327766049288359
H  1.13319438181258780318 1.77421273935996337556 2.64434643510272637812
H  -1.87282135029614371646 1.77297426778807643011 2.14186214076949310581
H  2.90360607261802483592 2.57543670079557962538 1.60179759253025633114
H  3.39978296733493001724 3.55039944798290774131 0.19575215574585999589
H  1.82803076042583101390 -1.42972184369078880728 0.21448440988548431174
H  2.34432276533816175146 1.54213720651364205594 -1.10055361205218660281
H  -0.81376088095612253426 1.17977809818138235087 -0.21718619241186226665
H  -0.64172177344913361452 3.20442997247164562680 0.81325754434729791154
H  -1.04897944543406529405 3.94167279217243837763 2.94335273882541370583
H  -2.08965011426999369704 3.13417022979301052032 4.10592801462887457831
H  -0.22836471861276197437 0.43626930312833539505 4.33520345536852058643
H  -1.97765319165178565797 0.67577302554896467868 4.41679908396401899040
H  -1.27789905287142491197 -0.33983498420241564641 3.15838315756965481995
H  -0.09620168813445617584 2.48143188105939316301 5.45182579997409533235
H  0.95918964096394798702 3.28259031583830784840 4.28201555803101285846
H  -0.19214213705337568339 4.22221179293850390479 5.21843114610681890753
H  -1.16593703007697246932 0.46283320130096605727 -2.41041352601541980505
H  -1.19483506476819534292 -1.27096752657230571693 -2.72307878061548924720
H  -3.20629625525071482173 -2.72614118134524696657 -1.77225280631632653439
H  -5.38025370487301657363 -2.22719889320485453510 -0.64000755906376838311
H  -6.64700026828977286186 -0.06299476972356241045 0.57410401244261588527
H  -6.27812561167898230963 2.32130461827664902330 1.13629066039092663232
H  -2.31743978317971821568 2.65034203538165691327 -2.74511802577727648256
H  -2.91412845820648858108 3.99598740624309733960 -1.74289060824212072021
H  -1.16210562982807430465 3.70626881003883745791 -1.87575595993988830656
H  3.37087430550247590944 -3.09896155410462492696 -1.56163531639697050757
H  4.97698108636192060317 -2.67680999168054523096 -2.14401794641272447350
H  4.57404798660833478152 -4.44849042252093695993 0.30649171274433950618
H  4.50082172789747758657 -5.10048643931177814181 -1.32125105693021915876
H  6.71569072853675663737 -5.50112383197807996993 -0.60396188596009370286
H  6.80387264695907845180 -4.16242652854029948628 -1.75970691314019322959
H  8.12885026828019263689 -3.59610940004820278659 0.10938778921938280275
H  6.73366299732921369525 -2.62613328797202116860 0.14097966471236647590
H  3.74732114948916184005 -0.39051097927230815632 -1.78978407533869754431
O  5.76355781273142397936 -1.33200168542986996378 -0.12474044794006444725
H  5.74278091622241149139 -0.57480057344406798592 0.48816959547614136028
H  4.05247703828443484042 -2.12476804865244295328 0.71231020219425555950
H  6.90263899099798194925 -3.94052708981269272925 1.18818943803485521649
77
-121.4001528221 converged=true
C  2.44434280565555228648 2.89605634746843243477 0.43553318187026252017
N  1.99213993945501854910 -1.12962076488982554601 -0.66812674951559825054
N  2.52241221049672725840 1.61198477026308673032 -0.23205402600761793064
C  3.34394928186066708875 -0.61181137178320765813 -0.73507564749391529624
C  3.41514435149780570811 0.67409703719658409238 0.11622455556258989851
N  -0.39775248419278808054 0.32068909668849793215 0.09476141344427801982
C  0.21735521485533959574 0.29443456135959567010 1.27901457668212970020
C  -0.37895804202529748128 -0.79668344794203516113 -0.84045271641701013721
C  1.01366201048144333186 -0.67269590811029478239 -1.47966009280959287508
C  0.25933848330754277756 1.62218650529159669205 2.04034665907043022415
N  0.09395119595028267323 2.76780642507651686302 1.17529809765868198390
C  1.01993746138119734113 3.44691325621840638505 0.47533272724701319811
O  0.73167602145808863234 4.47159311172719764471 -0.12194866716434360487
C  -0.80284953230785116585 1.64809850404457591821 3.16469566690803105757
C  -0.38101631419620418662 0.76045533413965527014 4.34371918777739907114
C  -2.17418874271061390857 1.22292420289100389752 2.63996243983411105205
C  0.72721740753621988418 1.36903557891757499121 5.19722531832427225851
O  0.74500409556243862852 -0.71159901885732246285 1.74210470798844574425
O  1.22168785304453741958 -0.10574961622499687297 -2.53785985955889348276
O  4.19313031642079092620 0.79818552470975401292 1.05077660925397253777
C  -1.50473731988852321706 -0.65154409875205732128 -1.86427737180661456939
C  -2.83822098482755835747 -0.47058916414032836428 -1.21470454372038583202
C  -3.45211435415316891806 0.75535314081470106284 -0.80811905382978688195
C  -3.71914223426914958281 -1.46320600017713120522 -0.88726330307455447688
C  -4.70700871632479689310 0.41594912269376649316 -0.24570294242018586583
N  -4.83574175644489834269 -0.93588779939899102711 -0.30695567448467475646
C  -3.05656287941690063548 2.10674097948057781338 -0.88419400569632711218
C  -3.93169173466670507366 3.05072284971058182990 -0.37092490605761363476
C  -5.58318512176666104097 1.38534173823637241085 0.23272629974857811375
C  -5.17901909876275556854 2.69621696238427688286 0.16046850593206962721
O  -1.80491932946554722861 2.34498393369013902188 -1.39172471550566734244
C  -1.57348795695734366973 3.45011773899032592183 -2.25199380121553716094
Cl -3.51150188062441070969 4.75586192218704084667 -0.30664917780606071318
C  4.32947377985650927457 -1.67790684719335847497 -0.21498994701646856331
C  4.34331329973473945216 -2.88312080591677055708 -1.16154714466645314630
C  4.92728801024396290131 -4.17440487956231631728 -0.57390312476295146649
C  6.44909953919474077111 -4.26284210402740182388 -0.63603843001615634201
N  7.08094442841094551255 -3.34375716290212832149 0.34019263431334917369
H  -0.46836467077397581082 -1.72714402245390608037 -0.27172839427410144797
H  1.24922512263723750614 1.66698870851705271967 2.50769320070922496768
H  -0.86629417104002237604 2.68359354827176410652 3.51920940140284255193
H  2.84761094866651198743 2.77268193628999615186 1.44466807044778766667
H  3.05194938783807812044 3.64010516414185358869 -0.09308325100284009501
H  1.70177399200970347337 -1.44022140936903153552 0.25796505177578543666
H  2.01717626087188506290 1.52018405765912301142 -1.10213601519758208624
H  -0.77110948927538924824 1.18763231609228503416 -0.27571037423388389254
H  -0.82927627080079469035 3.18401939345691920025 1.15537576871064651129
H  -1.25519244192838730356 0.59822287263423457038 4.97663024935852504882
H  -0.06069441444105128092 -0.21041416374151852842 3.96373628345916095839
H  -2.16584845039322759774 0.17364327260062720204 2.35524675743523559390
H  -2.92407944928151763975 1.35906126793425774402 3.41502352581520085550
H  -2.47986329613221379020 1.80920165508617780681 1.77663258590146999616
H  1.65515023399392324777 1.46625950310162922463 4.63929145716284452305
H  0.43736996531722294179 2.35416194976301129671 5.55768843705739978844
H  0.92145358732724247375 0.73510040107419249988 6.05862809460324669431
H  -1.27797126002787608812 0.20561957137046046884 -2.49878445149076267029
H  -1.51583085350373547584 -1.54578155710645415155 -2.48853808144512989031
H  -3.62651547202041957263 -2.52038213941033140131 -1.04160886401404995105
H  -5.63393970352423689718 -1.46136852346014634030 0.00806600255303074887
H  -6.54332010925406315494 1.12453008255797071158 0.64663551903453841962
H  -5.81613470678423105653 3.48377250437603391831 0.52921909963700486390
H  -0.86243897097810384711 3.10130320136097603623 -3.00266706288061513419
H  -2.48938950713810136506 3.77149716543400748137 -2.74689810613326201860
H  -1.13041191948473684903 4.28322945924359022030 -1.70202732398833478378
H  3.30905424016490279371 -3.07081298999269369787 -1.44795061584809969801
H  4.88969205900948011845 -2.60222176515747394276 -2.06299154893275904499
H  4.58348294511973630705 -4.30052523918363593936 0.45362561982574511887
H  4.53065553343857541080 -5.01022022075263251395 -1.15006315081026544433
H  6.76428890296772067359 -5.28523494862045151166 -0.42549002126981450012
H  6.78849321042539788351 -3.99265800571751761083 -1.63617646463546750901
H  8.09412074107252088595 -3.29925843846961708294 0.20690234959894096556
H  6.66221757539635373035 -2.38205380515068920744 0.19553848195932349574
H  3.56429060456748292296 -0.35953621396719026571 -1.77854440261112034527
O  5.63577956718716155393 -1.14498733890290305126 -0.11227521743559271128
H  5.58886913730820200641 -0.36209731976132519815 0.46633015184241366491
H  3.97512152224188586302 -1.98256052006857741432 0.78242062124736033724
H  6.88009039581747483538 -3.64078906398240098596 1.29939993609664461438
77
-121.4000740428 converged=true
C  2.50002429320230712406 2.87554802287669986072 0.45045646862626709250
N  1.98504722903695207670 -1.14874441481596778480 -0.64113082516817310186
N  2.56863039067866028020 1.59395699815126623555 -0.22267264769370076483
C  3.34409881548433540743 -0.64896151411955804722 -0.70808567918566323041
C  3.42871551894886339440 0.63396334287309574762 0.14591700830503112618
N  -0.39733048039564367038 0.34094325054859697666 0.10685487621188885510
C  0.21729325830770379602 0.31460103187385013435 1.29148458022983581017
C  -0.38288728860157694722 -0.77908086771602458320 -0.82515505074961337240
C  1.01626547057650795658 -0.67174610747502760955 -1.45248860176189964477
C  0.27937118302215813159 1.64819690076057545625 2.04178761230618111000
N  0.14037778934243111406 2.78771783691809771355 1.16436888392308635076
C  1.08265156483235802654 3.44551882012329535598 0.46597237862414586651
O  0.81425748300423550496 4.46492031049125337461 -0.14924564549293761750
C  -0.78648112069802533775 1.70700768694531057612 3.16124844059931797702
C  -0.38484578335148644790 0.82313077261077249869 4.35028592219938659014
C  -2.16458588531250128995 1.30461903086537156504 2.63665334217850100273
C  0.70935579792907477170 1.43579469088803346466 5.21855005767936930283
O  0.73192666775466619367 -0.69494738487500995472 1.76154621708005887371
O  1.23811950517502400437 -0.09964243083764096065 -2.50527834859071685258
O  4.18751381057491833815 0.73765095367279820415 1.09844476722923722889
C  -1.49464606051474957482 -0.62297143350850037180 -1.86234846136468590316
C  -2.84079352056784184555 -0.46287712497496702468 -1.23370174072070604154
C  -3.47605659393813271052 0.74994170159544393250 -0.82025719292905552305
C  -3.71848336354924002833 -1.46965305920304745158 -0.94234608176851419881
C  -4.74034813454831649437 0.38822784562106094075 -0.29289724721310961275
N  -4.85337336341290637165 -0.96364431328145072619 -0.37922051919127996999
C  -3.09397833246289177822 2.10636614918047548883 -0.85962613756083705585
C  -3.98892947611472203917 3.03059626435548201684 -0.34411316406858460937
C  -5.63829525116594965084 1.33878259503729046820 0.18277109185906273425
C  -5.24500566261470879681 2.65458158670841859461 0.14932730241048436381
O  -1.83543047742458753646 2.37559016012158430442 -1.33450914392426112087
C  -1.61508951821101076618 3.49019975266446769169 -2.18658750946106072988
Cl -3.58081481066298534799 4.73573305729775562156 -0.22824708514487612732
C  4.31945577847901063251 -1.72439064605337177838 -0.18916273848351172759
C  4.32203958540405341893 -2.93020281412389360653 -1.13422248972551376056
C  4.93360525110060699205 -4.21411052079084047506 -0.55719379275045111122
C  6.44993809669917794736 -4.30666006200427986528 -0.69963637632553188350
N  7.13646945443786684393 -3.38289309476242472385 0.23473497956320699132
H  -0.48933442993753484274 -1.70755399142755903696 -0.25614411837038686404
H  1.26772669186193409629 1.67831591986400185945 2.51344219867870988239
H  -0.82963157962681721713 2.74737847273949853388 3.50425221731039515660
H  2.88438500431972233429 2.73986946719431356811 1.46519001576823715283
H  3.12789940819693246254 3.61195944853813122322 -0.06447625370666976163
H  1.68944718275982230793 -1.45687950289080547783 0.28393365566057870986
H  2.07841385487738872229 1.51404396290955878257 -1.10257692488622094373
H  -0.76795012614307101018 1.20850291065726533901 -0.26545244099922127301
H  -0.77900365666244275609 3.21070998169283550183 1.12284013626790235563
H  -1.26842808253338068525 0.66229595792313256108 4.97038930349488516924
H  -0.05856937622398139531 -0.14878945429578288584 3.97816297309335675791
H  -2.91483448010954271368 1.47414238015332821341 3.40473297522261697523
H  -2.45159839504310905767 1.88121231945742350966 1.76069567917208269492
H  -2.18031077209317913912 0.25014493728508624404 2.37172165434904336223
H  0.91130491928055090689 0.79088093827392913493 6.07007217287790812321
H  1.63740911329822735887 1.55967694527113831526 4.66598465649929838861
H  0.40033258053150622136 2.40936226414414456087 5.59423369454010543933
H  -1.26318157971598621359 0.24502764916156719033 -2.48015091286352751254
H  -1.48910245740412072735 -1.50725888448885569915 -2.50089431992974420282
H  -3.61136157469058494129 -2.52322570249904476469 -1.11135020489031965951
H  -5.65036480883663472241 -1.50287039689775170359 -0.08514411918419889647
H  -6.60566564678577883285 1.05979774882220656451 0.56690866360422409453
H  -5.89796339015169479580 3.42783918491230332748 0.52085385001947370753
H  -0.91472001871020514052 3.15308931533528280511 -2.95264306285677236019
H  -2.53721412469249507637 3.81875134398302495953 -2.66418398560610780734
H  -1.16449653994243007560 4.31615841934829802540 -1.63193845808326232216
H  3.28258592088719725055 -3.12669511761711982345 -1.39468673793031916475
H  4.84334308293756166108 -2.64588459491739858009 -2.04933715330731436310
H  4.64496761401414381965 -4.32280168025349809113 0.48931152340522021671
H  4.50605697796752391326 -5.05826450221756029890 -1.09774420268661287992
H  6.77442693175357923963 -5.32847468054510287061 -0.50048092844278879721
H  6.73425742002184968271 -4.04473181602345110974 -1.71887309932236354015
H  7.01686090825655739422 -3.69330235818957053340 1.20313157048028807061
H  8.13550470492717003879 -3.31403982557310916590 0.02454955799687602580
H  3.56635847568140507136 -0.39822659027367091067 -1.75150672906159510234
O  5.62922904684899272354 -1.20054794560234623368 -0.08974542249710854014
H  5.59287731577854074771 -0.43003159831789838918 0.50496881788766978527
H  3.96501861618061823833 -2.02620409153776837030 0.80876163142614743151
H  6.68770344847795961130 -2.42956980773713304700 0.13438467711888946177
77
-121.4000519146 converged=true
C  3.01706768319955331847 2.44645959759993525395 -0.08168819709042979271
N  1.96546967115924120506 -1.34508891662624630037 -1.54478920540308228837
N  2.97983215663623379754 1.30030192908935138263 -0.96973216764377856425
C  3.34942936225896792379 -0.94666834454507831076 -1.75099257409332587088
C  3.65290963641462385070 0.17244937027941523167 -0.73902763951403172005
N  -0.18656148403687788928 0.17571223110244021948 -0.15535319689702198342
C  0.70814612310520996807 0.08032479692289294648 0.83001469094600133225
C  -0.35242692554497145885 -0.78262268103749610404 -1.23895513345765007074
C  0.94424389980823431046 -0.62507001144041063334 -2.05199368466474219019
C  0.83104981378733944197 1.35149148563302445858 1.68242160247277405816
N  0.73562782387686620478 2.53447170246168340668 0.85472148404842174241
C  1.62550363566978273155 3.07500578929251533467 0.00656018599253865853
O  1.32898569639838726175 4.03549989253724650240 -0.68749275077763838393
C  -0.26548160400797027325 1.40452990084509066193 2.76797722281430358393
C  -0.01265948674398231777 2.60010729103849724808 3.69797983114466299881
C  -0.30977279919605249514 0.09586662931497996754 3.55328362918966877970
C  -1.24801935902129557121 2.99563357496130988622 4.49933790769013519650
O  1.39718924487947582236 -0.90909903496844690629 1.04746476680782807378
O  1.05483287995305441420 0.15775403049458097682 -2.98082240490290484303
O  4.39949724073627201903 0.02617605791828905848 0.22193426883669642447
C  -1.58732996203929266343 -0.41049211838340055047 -2.06010625050181594986
C  -2.85306612182491203811 -0.50619328696898335807 -1.26976749184177384322
C  -3.45868344384739545561 0.46628454688217724211 -0.41158792295896340363
C  -3.67477379727491682004 -1.59959395370328993913 -1.24444908806300080784
C  -4.64977885842434091046 -0.12577088512072837068 0.09118646852880585296
N  -4.74521580264316078512 -1.37684254826243468450 -0.43232337450490399000
C  -3.13887757594314598109 1.77556661594425202466 -0.01349437438248018983
C  -3.99923301499874517262 2.41759262976779520926 0.86124631065139445329
C  -5.50570535992835274897 0.54210418862270692841 0.95929139076342861969
C  -5.16820467847850295584 1.81975255996383133983 1.33976618403451119832
O  -1.95917952707031073345 2.37763456535285033766 -0.42756648398161978264
C  -2.08588102448754053597 3.33182677283542805213 -1.47388801681544956423
Cl -3.61605154807465245526 4.03151978524172438512 1.41248367754431169985
C  4.32453747930324716719 -2.13539604051003450991 -1.59657863592287752041
C  4.00736763407435869766 -2.96867753243612941816 -0.34217322620701628999
C  5.21165530151120570679 -3.75027856998676822897 0.19301610124190754503
C  6.37344421846084330241 -2.87652627803450045008 0.65933837167009401448
N  5.91455507627185639308 -1.81865123592310906631 1.59182963203264948859
H  -0.43671066617340914551 -1.79358050979592165142 -0.82752442678474535942
H  1.80880801937738500129 1.31247379921497464572 2.17487111789548803742
H  -1.22849038452219172513 1.54604020661057695030 2.26391118122379930711
H  3.38336277582920219587 2.11003721848961900420 0.88946161336490658922
H  3.69229909295159552940 3.21017981075570180138 -0.48214029086082166309
H  1.78939952867318030627 -1.78194766927536862866 -0.64214299292513110640
H  2.44826434678749960128 1.40143455774307734707 -1.82492220342933109123
H  -0.70116201581633841311 1.04522472288925349915 -0.27313865971965500812
H  -0.18479146953074798709 2.96092531482304188728 0.81360151896427668206
H  0.80149223271813896385 2.35675664550754948579 4.38371898441800489366
H  0.30005111500464726193 3.46133405076539668599 3.10406945066810902034
H  -0.54641791404739181726 -0.74145562173511381232 2.90279861898784519170
H  0.64981477881499805083 -0.09591489471514624832 4.02704748820692159939
H  -1.07159404012983872079 0.14828633232315591162 4.32508767109970193587
H  -2.06928700994280490022 3.24701380741122003215 3.83181729961021133590
H  -1.57257188763728983361 2.19169328674329788598 5.15446608043690979173
H  -1.03202081877205387173 3.86587197181188813033 5.11504758081119259572
H  -1.44182621427777934997 0.59827494596080788014 -2.44905819632888510640
H  -1.64429172275983237483 -1.08935766305043624236 -2.91252731652145069319
H  -3.56404773073125946681 -2.52887859461878727885 -1.76850613273906231981
H  -5.49733272363974911912 -2.02438787157242794379 -0.26481785343192743021
H  -6.40680226127573426709 0.07781910130315503049 1.32575145835265972849
H  -5.79627448902189268409 2.37501830551412096426 2.01710158263771788256
H  -2.76266559756122109803 4.14135238253190340885 -1.19425994781332134309
H  -1.08595664869303076827 3.73410357373006318582 -1.63255098283843436135
H  -2.45191595974407849923 2.85934564531102575202 -2.38997705493888501493
H  3.59576580809135881722 -2.32203744240702603108 0.43230241070165620343
H  3.23359503716781127025 -3.69275415386901206816 -0.60415846956624452702
H  4.86829305721566107934 -4.37533098387202645796 1.01862990027296107520
H  5.58285035978635324483 -4.41304545236722045587 -0.58880768381032455583
H  7.11002642003416607253 -3.50679206938822263240 1.15890634737336384319
H  6.85671761817569791475 -2.39895018036409890527 -0.19197104800322728480
H  5.37632301431978110173 -2.22728473574655305711 2.36204452914363649541
H  6.70962555837271956705 -1.30016421021024153326 1.97554134737631814644
H  3.43431651565478146537 -0.54722735018057777623 -2.76778108816037793360
O  4.37522134373727400458 -2.91974975367221745159 -2.76028953227843620866
H  3.51488897051923077086 -3.32941614237074734461 -2.91512005604720503271
H  5.32615211581927283646 -1.69870149872522357981 -1.53039481419832945619
H  5.30260964130738177147 -1.13643338765822488057 1.08031066206441672684
77
-121.4000280311 converged=true
C  2.73588641997088011237 2.72227316439435451656 0.69918722078215833626
N  2.17159741208413548108 -1.14835719027463567521 -0.65883137406290070981
N  2.85517194420981512692 1.52278811346744058497 -0.10710771950428682464
C  3.54802414173447644430 -0.69802156724663066978 -0.74136557673204206420
C  3.69445560078277424054 0.52348602373830355194 0.19029718321250446711
N  -0.25511650370317284775 0.32314294973360918606 0.19363805092234862015
C  0.41436009120554984086 0.34666481399258708418 1.34714889906705037603
C  -0.19563325797427932873 -0.74742070443489461162 -0.78977183291388508568
C  1.20010886881653711100 -0.60171693470180542818 -1.41995187593645333379
C  0.28526052904689935819 1.67357696215106566129 2.11243951307390664951
N  0.32030704835843482048 2.79155512406589378926 1.19380820339565962840
C  1.34323075580387341077 3.31817681269537034794 0.50308673320348806790
O  1.16257261262452860073 4.23414391989341787337 -0.28555051124768793258
C  -1.02079769259417352245 1.71318648751063085101 2.93714542324640781601
C  -0.94069762137935641899 2.73657006761314214316 4.07836146842800051360
C  -1.34188499975462871561 0.33359491848663241909 3.51467617534624965359
C  -0.82322609519161538127 4.18889874196610190182 3.62794252972393582723
O  1.09173654848827883512 -0.58238988106315392468 1.77039626562345375760
O  1.40934770685325672090 0.02369752542777489590 -2.44500298759920209335
O  4.46789523891799866817 0.54300788917456233040 1.13584929840996595729
C  -1.31093102845558151515 -0.54648680048979236812 -1.81704374710320237796
C  -2.67179567770438186614 -0.64434829768305879050 -1.20474587404517663458
C  -3.44471250869417788820 0.36813935017342536149 -0.55109728058782270210
C  -3.42849847268875285167 -1.78338967546183879698 -1.16717158146419253129
C  -4.66205919627710230202 -0.24911037224625262598 -0.15188995400697924421
N  -4.61429957194268336451 -1.55159762259845090959 -0.53857579986057979582
C  -3.25502116622487491782 1.72933867847170374965 -0.25732167222010582375
C  -4.26364127690527716652 2.39598557791410682327 0.41813966400400159884
C  -5.66944035074462693302 0.44456042255993227785 0.50856077298180601964
C  -5.45788585267004044965 1.77371109776321200791 0.79073753005540559080
O  -2.06047859903580699026 2.36497890279428002458 -0.56367801684425966613
C  -2.08163807200644201956 3.21228247606936800906 -1.70457759113416562613
Cl -4.04095372253918405647 4.07505898434906832506 0.85264018572486599545
C  4.49521015768106835253 -1.83608289914764499784 -0.31274340868129024695
C  4.44381810896107865005 -2.97711107296775434605 -1.33365529229414470080
C  5.01736790928084008812 -4.31620388132906462886 -0.85107205117099538061
C  6.53058195882847503100 -4.44305656752353694827 -1.00151464414782731538
N  7.24132863103943513750 -3.60985351428018663711 -0.00269160072932461691
H  -0.28806701339696239028 -1.71335921456058404289 -0.28210540572300046858
H  1.13803157601630355877 1.71927384263291993527 2.79935544683646675423
H  -1.83583114980120232218 1.99996847588018655806 2.26341622813776099932
H  2.93689399474623735742 2.45393500501943329084 1.73848641346514565242
H  3.46448344412983910701 3.47551771895822270153 0.37734786972171979746
H  1.88892995622281789636 -1.45395415605508371293 0.27259272979609605603
H  2.36398895267658160080 1.51627012818160022967 -0.99005944560584369096
H  -0.78227839069995719345 1.14480640497714336590 -0.09216990624299692403
H  -0.58207401778002665349 3.19333888472774418688 0.96232173068043824760
H  -1.84926115178760186453 2.63775025679012076196 4.67622335765590158019
H  -0.09701180405460640976 2.48710005381130683233 4.72567600533539522445
H  -2.21307576019799023825 0.39577181700358088356 4.16133389242408391340
H  -1.55817910919110991230 -0.38055757028274073139 2.72455527670054076239
H  -0.50456176939652197522 -0.04049223840489035720 4.09881322336680309348
H  -0.89112588765066502727 4.84827897562319698466 4.49072038402796902545
H  0.12369693689321470398 4.38263760871315088963 3.13205716954924673345
H  -1.63146515267768954516 4.44464455002148373097 2.94605686676390732259
H  -1.16235492376428783956 0.42439294330945709355 -2.29156449279818685838
H  -1.20615770063700944448 -1.31222439980913407886 -2.58684998454255854483
H  -3.19519118936177681789 -2.75238409493157965002 -1.56323597574302608493
H  -5.34086666893989026050 -2.23220242483490105556 -0.39061648513526214810
H  -6.58875521418313336852 -0.04029729297687162370 0.79462122185442352063
H  -6.20619966986377491480 2.35155262082999749751 1.30830967552572330348
H  -1.09653614062313664590 3.67468260025316872941 -1.74813594332484312233
H  -2.26822249054032987203 2.63499403909336660234 -2.61478609976101949997
H  -2.84305392363158881963 3.98855154470167949654 -1.60996032400855870748
H  3.39478214340044326391 -3.12109914067910931834 -1.59004234200017213752
H  4.96270500996853236586 -2.65172074753570674588 -2.23627910791056461193
H  4.72489444108927703070 -4.49051152398821251666 0.18532275144700555147
H  4.56535813736224493908 -5.10623321191064594160 -1.45041622566711714271
H  6.82464474050522262871 -5.48557027918573325564 -0.87639349816021339112
H  6.82442901422655534560 -4.11551828891719040371 -1.99882360783135348825
H  6.82924338072487646656 -2.63529524758192801315 -0.04477111378096365613
H  7.09865470023997868765 -3.97777205355237573059 0.94199464594845505605
H  3.75009549228427996326 -0.39317069905162704835 -1.77401274084936266817
O  5.82243019439776166024 -1.35869692695000754412 -0.20231766988696386900
H  5.81557566098755707173 -0.62374106537371132308 0.43743232540334209268
H  4.14770111896105309057 -2.19064470393550703164 0.67011983586666823420
H  8.24434021514365866778 -3.56482421296733065219 -0.19944140644970831389
77
-121.3999878647 converged=true
C  2.72678261866243376588 2.75538184563541577177 0.63214299875250601346
N  2.16831373019052175977 -1.13294867519942199507 -0.69037130406182578568
N  2.85093968658009044859 1.54689035778120786979 -0.15969209979621140638
C  3.54543493477202398267 -0.68278684309760118154 -0.76456419278123521899
C  3.68426631804430826378 0.54827343410197060258 0.15618768876097671727
N  -0.25691499292886488259 0.32981242407215416446 0.17464133013727273225
C  0.42453461185496049746 0.34898218105386735743 1.32132654984882424998
C  -0.19875177438282176645 -0.73151696856866688101 -0.81913188417219595649
C  1.19753111059123473758 -0.58046419873414989432 -1.44743411295620916235
C  0.31521404417647769236 1.67602563656183378704 2.08925919848241070653
N  0.31865143541947160699 2.79342208522522561509 1.16975798632610694661
C  1.32150344146762210862 3.32818525728640812744 0.45612573159174352178
O  1.11357650521479389916 4.23579566320138045654 -0.33559398425213254891
C  -0.96099798218986631770 1.71263274608163107438 2.95921960241940729119
C  -0.84137586846216383396 2.73660858828432473899 4.09650243832050708903
C  -1.25724593664203743160 0.33230788872655070421 3.54832552938358825045
C  -0.75055968872416667370 4.18920447711017640557 3.64099286230731200575
O  1.10209488648532305533 -0.58354000909641401407 1.73699963463199469338
O  1.40735206074319707525 0.05287496213254683219 -2.46769622934363086486
O  4.44814386441371034664 0.57561471479110293270 1.10956780681783961917
C  -1.31238040630667462949 -0.52034296693564563441 -1.84581489124437925220
C  -2.67491809269779734493 -0.64342356356936925010 -1.24210794513345734735
C  -3.46296749857446028997 0.34792006351570115008 -0.57452148557966031817
C  -3.41952621200094020182 -1.79099746566812734194 -1.23238524733853194171
C  -4.67738249857726273717 -0.28945465548669818689 -0.19859683689379153959
N  -4.61327712017635427344 -1.58347607170998383452 -0.61060538227255345411
C  -3.28865452205186592494 1.70430038014487617026 -0.25008237282548190228
C  -4.30918951253092430420 2.34576052795266321027 0.43197527762965398646
C  -5.69758811625014249813 0.38002084719641648913 0.46698991444928728001
C  -5.50055346081621543419 1.70430418012201112532 0.78046565875121542977
O  -2.09972887822323217577 2.35937165334017384666 -0.53633191042398009607
C  -2.12749439198037082477 3.23158691420058685750 -1.65862632461758674474
Cl -4.11013481783409773129 4.01746455387402434667 0.90403699360155309606
C  4.48247601480343416114 -1.82052217720723996663 -0.31277771014262439886
C  4.44576717235247276250 -2.96784604760396408807 -1.32772327810080903454
C  4.98476860805655519471 -4.31199121548203478937 -0.82061919335471311676
C  6.50155434957554234643 -4.45494527388957983760 -0.90322798015473915179
N  7.17798190399680535734 -3.62287894805128019016 0.12007925649367406917
H  -0.29283071319094344798 -1.70250558189688261379 -0.32179069971814883155
H  1.19065130357915549553 1.72385615442360062843 2.74653857100285003767
H  -1.79973643900894764158 1.99747110342320000065 2.31426321034390936049
H  2.95247850531635558369 2.50503148776147677168 1.67086017758971050462
H  3.43618601531250611458 3.51596918509088585125 0.28535373557248400189
H  1.88435347919654194726 -1.44610440033980314212 0.23836103178750539522
H  2.36739052505507396873 1.53350487881788466460 -1.04707288680997789854
H  -0.79220687289507230044 1.15043580520617672036 -0.09896701339433588984
H  -0.59292393336341453480 3.18325419169844403555 0.95412119972781939126
H  -1.72370876459772093270 2.63236711449432103649 4.73148463680479292037
H  0.02936629999155526693 2.49242996665256377753 4.70903679683607112594
H  -2.10314623638301645414 0.39273712264493843005 4.22790335928587257541
H  -1.50145867149708234223 -0.38239433161975028286 2.76682657573022883213
H  -0.39730557928069509810 -0.04027275552095416211 4.09980560983902719840
H  -1.58551131288571234279 4.43945091346330489301 2.98999155969570162839
H  -0.78972076663995671719 4.84897316584952697838 4.50517040947965785591
H  0.17559982108590382888 4.38814094401818799440 3.10924196654532236650
H  -1.17111399149336303793 0.46064905458642169123 -2.30139984347673154375
H  -1.19840459133148868887 -1.27012608457656783756 -2.63001622891587327757
H  -3.17097774718191027787 -2.74986159486572612209 -1.64362018919982233456
H  -5.33449238762937216762 -2.27366654880813490180 -0.48196740159933154635
H  -6.61481426742592670820 -0.11964901006319689225 0.73346578012212870767
H  -6.25757160792131816862 2.26354851036630488892 1.30572922774174671190
H  -2.29330326066385303818 2.67086100093313216775 -2.58299624209692035848
H  -2.90675815105231549751 3.98870764771858743458 -1.55467656060293224485
H  -1.15186896572227626123 3.71554860227672234529 -1.68284278027998790428
H  3.40334936712832769601 -3.10038801767917338026 -1.61576582774539012632
H  4.99689989697160186211 -2.65442884045392313297 -2.21534449754658480103
H  4.64409436438411038495 -4.48330102284514087074 0.20136168762710665581
H  4.55243432432714900671 -5.09780530553307187347 -1.43999282608470635658
H  6.77855014063708960492 -5.49966132499887017104 -0.75860404781715851108
H  6.84187873170563598535 -4.13755936342247832016 -1.88890601293096671576
H  8.19036927379926460446 -3.60413849038788525192 -0.02608516898119100924
H  6.79159770824794062349 -2.63980494640090013192 0.04404591537862218020
H  3.75904332614028380277 -0.38851705232194971851 -1.79789511186763406592
O  5.80984619202220109457 -1.34924006774939964082 -0.18046735735235192033
H  5.79211849421248192726 -0.60145844112600332920 0.44446691445977404289
H  4.11510443661067082388 -2.16664452918233241263 0.66600977002963279716
H  6.97945652839002850243 -3.97414544172566319702 1.06115046756011421891
77
-121.3999877323 converged=true
C  3.00699109393091124076 2.40605977495026790436 -0.04158300613175924809
N  1.95904833677913137180 -1.37979480233037299364 -1.48882340192423856529
N  2.96026826515994700983 1.26616478436982804467 -0.93773065994228566034
C  3.33271033203137667655 -0.97156582985961903454 -1.74034536387670701885
C  3.65894288971746606265 0.14827844642293863675 -0.73702159816977719231
N  -0.19514684706400398095 0.15136453142314074127 -0.10735764202490666319
C  0.69774346516508689575 0.07611995241651173250 0.88139096815266548823
C  -0.36281160450384131178 -0.83366950609041179376 -1.16582029273409260028
C  0.92223630169736270368 -0.68364384907186481755 -1.99856685317465077034
C  0.79752885009133112071 1.35822108632490357039 1.72069789671603090575
N  0.71990982316419172005 2.53030682133076822993 0.87497748163578470404
C  1.62243194231127230154 3.05086288618548939766 0.02788075321614857938
O  1.34153442860038651929 4.00272277227827721902 -0.68441706779274857908
C  -0.33192714156057512298 1.41557323520939770667 2.77180072742583849532
C  -0.13216751662656733846 2.63214377331747551025 3.68724346549238024551
C  -0.37774027697700574002 0.12145810759781984489 3.58110569842134474072
C  -1.40124038551450658119 3.01303860121218880508 4.44194953710383177992
O  1.39475926357849333570 -0.90443835262727478863 1.11270945193972248255
O  1.01236384337016405155 0.07697444278517143190 -2.94771064651540282142
O  4.44165103757248402871 0.00913878101980991620 0.19570347067431853594
C  -1.60954644162646154371 -0.49224253340840734561 -1.98293395809517836170
C  -2.86610971027551331147 -0.53560554093115486651 -1.17310684861194935991
C  -3.45638424130118293576 0.48759532047697057289 -0.36414456274733902896
C  -3.70110103645649646253 -1.61585417147261622972 -1.08756494602521236459
C  -4.65282895184492861773 -0.06234149168647828976 0.17243293259416053731
N  -4.76426623432255347268 -1.33847653540208710865 -0.28279660331077588475
C  -3.11903760288340636819 1.81134744265417602094 -0.03432857866250316192
C  -3.97091409863351740839 2.51105510092267802946 0.80408541134263478156
C  -5.50030561780044013886 0.66233810169452533856 1.00242040554046374368
C  -5.14801759212888487838 1.95517058166629142946 1.31205555026210229919
O  -1.92849921658727563312 2.37247966077480798575 -0.47273627947519286652
C  -2.03332860867166820285 3.28853182080925821040 -1.55454951727396850636
Cl -3.56479498803727201661 4.14714557363465452511 1.26991801738874432459
C  4.32541564682128765185 -2.14940062826989741751 -1.62500695817545492972
C  4.07511076960007656567 -2.97942620996722595805 -0.35405837768312981018
C  5.31000523514545719195 -3.75236533024352603150 0.12065076474518962590
C  6.49392681912284697177 -2.87123210071347623185 0.51206318338071832308
N  6.08757347503802215272 -1.80632178208242222262 1.46096667405094970960
H  -0.43141994041125208970 -1.83452206402973749810 -0.72773683615297657390
H  1.76077928449518639198 1.32938480433464922825 2.24152746786372336629
H  -1.28140065717981199711 1.52995256682589086950 2.23600755643465021194
H  3.35531931165137731199 2.05782814847206951825 0.93193639740646516678
H  3.69939846968911112413 3.16159990987379702077 -0.42855489052438627828
H  1.80493540196240553897 -1.79275962304050939800 -0.57090839857685171665
H  2.40429825035721211890 1.36693698346278624811 -1.77699647009042127621
H  -0.70636517026173828437 1.01945800988574730717 -0.24834856143617017876
H  -0.19755089836200778741 2.96065074104475556283 0.81369697019835962593
H  0.66477318701845033999 2.41864848844312385623 4.40264478294116479162
H  0.18075543729164206264 3.49006037654343614918 3.08883150259083416600
H  -0.57199129052267749795 -0.73376831114526308575 2.93994699962181416097
H  0.56754844838352958014 -0.03992777715107470593 4.09336989664975714476
H  -1.16818670638760790936 0.17209846123261893225 4.32355238633614646915
H  -1.22537086914022452788 3.89979242794054670185 5.04673374929019669111
H  -2.20734278107531300961 3.23073458671700786127 3.74474271776491374197
H  -1.72692013734347105114 2.21402224574229977705 5.10240186103552240127
H  -1.46181408170433035920 0.49526916892699313077 -2.42269317323275590326
H  -1.68598058526676064517 -1.21125111748670311052 -2.80020395393665388895
H  -3.60576982059005191061 -2.57156370889427332571 -1.56482855047139746141
H  -5.52001506857129875527 -1.96920426934948999964 -0.07306351039874331432
H  -6.40687728383171783975 0.22917799281108189313 1.39272926151918308157
H  -5.77114315307663527932 2.55522474511871644509 1.95507525440614493561
H  -1.03414077540343152251 3.69941560010498005084 -1.69350584424159356089
H  -2.36204196117413145473 2.77971999124846957940 -2.46540669428054703971
H  -2.73006283624285828182 4.09663974397759567125 -1.32585822540116038404
H  3.70000213738161987109 -2.33069540253315166112 0.43673197084223974729
H  3.29229909166939505027 -3.70759420496761160635 -0.57316817901675154445
H  5.01637725517762689265 -4.37100064373263830220 0.96985183023147714110
H  5.63815245071837001234 -4.42127737977943002790 -0.67529921211154753102
H  7.25930773126207551371 -3.49531801504390449153 0.97424288083846510844
H  6.92693472722388126073 -2.40056102618093625267 -0.36971668291730314104
H  6.90066980479613079069 -1.27164190440009616800 1.78008956225706160836
H  5.43088150432138228041 -1.13893271930034112316 0.98708607767696787683
H  3.37712809963051041606 -0.56977215058259145231 -2.75892541034576055381
O  4.33407061674099480797 -2.93866173238853845007 -2.78642621696374392926
H  3.47179628630947023638 -3.35661170531603891831 -2.90338703194052261125
H  5.32363589489553312717 -1.70071421215151574735 -1.60496600244776921329
H  5.61150691948869440040 -2.21167996055331572691 2.27281549084592082721
77
-121.3999772272 converged=true
C  2.81343080467033379577 2.47164216601133679418 0.19286138937651831071
N  1.86603343928495379878 -1.45828262846767708893 -0.97342413108143810430
N  2.86167368049078518766 1.27822298635319264726 -0.62896709338528278277
C  3.23923200054495241673 -1.03433975906987285498 -1.19884985530638399354
C  3.47988370834998761438 0.15590892304115985811 -0.24871509496530075367
N  -0.40619313542964952113 0.13565731965566901751 0.19626630932399000140
C  0.44899867162749174110 0.13513455724910711231 1.22307956571543297031
C  -0.48691033689383766969 -0.93428127803395299988 -0.78729574905343702174
C  0.84204597187248042545 -0.79649598649676789375 -1.54524909278331179507
C  0.56007683663779417316 1.48203726319069328810 1.95255259474880116244
N  0.48452993660855758762 2.57992254912416107970 1.01376897617075489855
C  1.40285784508166955220 3.06241124213288884448 0.16232349203416127081
O  1.11703786688223960510 3.94387294670232746441 -0.63479700853860865362
C  -0.55244054798111208449 1.63420187805586780705 3.00961690072456100609
C  -0.41617097325489371684 2.97816962638607662939 3.75680900024175068452
C  -0.51494867010210332303 0.46324932952544861653 3.99103730968185743677
C  -1.51110478765008249269 3.97770780432809356597 3.40091649862533484949
O  1.10696535351636149436 -0.83921167224691239905 1.56076384903890197364
O  0.97590528293381617608 -0.05556983548715307974 -2.50673953443398822571
O  4.11652011885489876875 0.04954029074526253296 0.79051459822721215076
C  -1.68596801111251659577 -0.69813861985081882011 -1.70446973217050334881
C  -2.98877682215285700451 -0.67790047859147528619 -0.97142140020315170812
C  -3.65581362831123524160 0.42419808365709255060 -0.34687743247948688019
C  -3.80854777844444214452 -1.76077576174980299228 -0.80892294702823075436
C  -4.88542125652948300285 -0.08270742764637364908 0.15574391255355157782
N  -4.93777419595000033326 -1.41034455511163137054 -0.13282985275662162472
C  -3.35918220858720184552 1.78562694097608676280 -0.15713379707317787215
C  -4.30177658059715462002 2.57016075099521401626 0.48714279514340175226
C  -5.81715647628209264752 0.72385580795413950739 0.79858938036084492484
C  -5.51598204189607432824 2.05661236176336092996 0.95143047232381883216
O  -2.12469518682901714612 2.29780116349694729649 -0.52633206558768463879
C  -2.09970970723135685887 3.10101305335921262341 -1.69887178497929003385
Cl -3.98010940146179681420 4.26657041217319576987 0.76064459632068115447
C  4.19414379183637286985 -2.20499354390906399104 -0.91180880609456849140
C  5.63944705339888230355 -1.82923199813011683190 -1.27978898444045530169
C  6.60679497176165142491 -3.01613952955404140965 -1.38891535614557826150
C  7.12072548663994364659 -3.55145434903547219108 -0.05505974006468539184
N  6.07857776928874926625 -4.33215325806386353236 0.65316122696737188846
H  -0.55298524262179560296 -1.89736212841210072355 -0.27269687277819254501
H  1.53052517938506360551 1.48216728674759767870 2.46097676268419141010
H  -1.51336075080400167536 1.61475212817296265300 2.48282331934948929941
H  3.13405090462169644283 2.19807310903273345204 1.19976942564790012291
H  3.49127204781439770542 3.23148845101605042274 -0.21155752978681063858
H  1.70362172606334527636 -1.88450775804486037046 -0.06344593292001682316
H  2.38146330580968834667 1.31340423624648550138 -1.51933585482362065733
H  -0.89970941528937165010 0.98900256938507302706 -0.05367153101728638909
H  -0.44040152817429967236 2.97829430439431375177 0.88862758407221209556
H  -0.45782980541285356324 2.79411867357920096211 4.83142011973954588200
H  0.55537449884290590596 3.42738730469487151709 3.54398575144094962752
H  -1.32848119171940104444 0.55374947278945729767 4.70601290170980313121
H  -0.61864282956696903248 -0.48643389846931883724 3.47368387546618739847
H  0.42699837724427974761 0.45386778726508503201 4.53461654112777701187
H  -2.49481281862342818556 3.55383297400464481797 3.59179551051913747983
H  -1.40791066951282806130 4.87908851832695944495 4.00178847770996615196
H  -1.46157441857928294127 4.26861556518435136809 2.35428017189472926773
H  -1.52212253469304226172 0.24289776652608299767 -2.23169304122084311004
H  -1.70626642732536160096 -1.49752885314565098440 -2.44696363552530460339
H  -3.65883637628393909580 -2.76753994819223336776 -1.14715081863836054765
H  -5.69644839291815152649 -2.02946870509084398293 0.09964428837548111595
H  -6.74883600399505922951 0.32325969454276387571 1.16376511213562627844
H  -6.20714064416958954951 2.72295918372651568617 1.44144510636460720931
H  -2.80195829657732486950 3.93311730998451203334 -1.62805071217975294573
H  -1.08398104778269122050 3.48856579183243020736 -1.77119383363342741688
H  -2.33907333216020996147 2.50454186964156111372 -2.58415178891810759509
H  5.61154828149389484082 -1.32801017600801030127 -2.24749918954339023003
H  6.01279331486131685125 -1.10896488889658506594 -0.54981026957605905192
H  6.13693881147244368890 -3.81841662337173914921 -1.95975441326500421368
H  7.47288203879617629610 -2.68060231154582773172 -1.95955173659521353358
H  7.98844444823967592129 -4.18802119504506187297 -0.23145315426792323343
H  7.42521711922958438379 -2.71857986774609727831 0.57920737441457115224
H  5.84367061249454078364 -5.18024255817297873961 0.13000973253346889691
H  6.38393783786701618510 -4.59278911404715461941 1.59403221021688512593
H  3.32139969031926973742 -0.70961604681469336864 -2.23979342923068269755
O  4.07070594520695827612 -2.61084019825044277852 0.43711181817892830193
H  4.14368316975327211082 -1.80273353706122030360 0.98461275135919590351
H  3.86392283367834776797 -3.05890139796555793339 -1.51541019288357947659
H  5.20588273943177792802 -3.72725156624450715270 0.71629169285522542587
77
-121.3999314879 converged=true
C  3.03877104814151932644 2.47461937972998224922 -0.21093011180665505178
N  1.88895989305532241431 -1.39482378012966723446 -1.50998675806715332293
N  2.94337283808725880263 1.27803093621168439853 -1.02385849620271374150
C  3.27203605330279012620 -1.00073060387827506013 -1.73164946190191493258
C  3.58499212538585565468 0.14159464766765356147 -0.74826753052684180645
N  -0.15751440356606949411 0.19053245347407243848 -0.11858507863825118456
C  0.72167120382890281860 0.00211911857644958568 0.86833522908568072651
C  -0.41237372308611541794 -0.77227832151728759147 -1.18264745516478697596
C  0.87224792685540686321 -0.67003537099694332468 -2.02128378190910629186
C  1.07842611937031551683 1.25086970950278031367 1.68467562566786277500
N  0.85665966710480279112 2.46929317637065537383 0.94683484038881027267
C  1.65396007785221765829 3.07495574608548061235 0.05168139427198548130
O  1.28994378207207427423 4.07705404044471197977 -0.54396386064562207707
C  0.33351026231900560148 1.25659255429899796574 3.03914967541679947871
C  -1.18362781141799633389 1.39637336255076793812 2.86335756052792467230
C  0.90680382211625842892 2.35695155327608940610 3.93041472989202267385
C  -1.96063771190233415709 0.97822997377958453846 4.10800696030084555588
O  1.26078017109828222075 -1.07207928888528813971 1.11080766970191380238
O  0.98987122514820813368 0.09541011988983996717 -2.96379008272833743831
O  4.31539672677313479454 0.00657094490901397044 0.22772997162249064562
C  -1.64672893663047092971 -0.35474396510789374393 -1.97986553340903048692
C  -2.89867875387285423017 -0.37645623394713834120 -1.16371975205935007658
C  -3.45053600552427885972 0.65510746950834231050 -0.33977969874279240203
C  -3.76590132243364861253 -1.43127017445830739817 -1.08578986680414568688
C  -4.66135461307695120325 0.13847433389089369715 0.19592058341386836551
N  -4.81623009332302931540 -1.12847463231067557388 -0.27267458900121005483
C  -3.05926752361717113615 1.95993922890489136179 0.00538728240577190931
C  -3.88391691987428044897 2.67763107298293245861 0.85630172608536581080
C  -5.48067202416496535022 0.88287672835948116656 1.03628115249886798566
C  -5.07999371256667853203 2.15827666215382940607 1.35861764502653370457
O  -1.84604268267839000117 2.47007249154958063997 -0.42735400677145801707
C  -1.91075019360106246324 3.44204734840814108310 -1.46246780688636746071
Cl -3.41913537534916001093 4.28600698421891035395 1.36057626409193854755
C  4.25087510855087025163 -2.18477336321543358366 -1.56990424755403989998
C  3.95189991147486585632 -3.00561376327981211176 -0.30315257212279550503
C  5.16892459431324802210 -3.77218650441437297616 0.22536660065418664955
C  6.32836805116981615527 -2.88363183157894820141 0.66936893031674715715
N  5.86972729746379862092 -1.82009345359024776734 1.59576718636294745401
H  -0.53017619490405631932 -1.77119903149481294768 -0.75187642205826055175
H  2.14746394226738201993 1.15570780487120572388 1.90568118499854799452
H  0.53423058371421983104 0.28445159254125695902 3.50212701629970446504
H  3.55273635931760223272 2.21627639684662192110 0.71663101586331057202
H  3.61587667850738014863 3.23748236049904480893 -0.74340280347509080094
H  1.71154122085950355370 -1.83761215552739431978 -0.61074650456357759687
H  2.40215720607986282786 1.35028793159575055682 -1.87619646828671582384
H  -0.57596412983032208022 1.10756038617723628903 -0.25776276212782661679
H  -0.06599912042673483636 2.88130322508922720459 1.03034640660145448976
H  -1.43951571965309721435 2.43042401685912690112 2.62646886199827145347
H  -1.51442312439003545776 0.76985515111698488155 2.03290764314313321393
H  0.41021624498961251071 2.36009762793457600338 4.89594789717904887993
H  1.96972661004422144870 2.20345638749636840714 4.09898948353824277291
H  0.76701848917210568857 3.33291214025991866521 3.47147528358430390583
H  -3.02835806910083338295 1.06457682819129595408 3.92014620195621965593
H  -1.74023725882724278335 -0.05423852490216585220 4.36976231730152520072
H  -1.71749677097145081461 1.60968632520362575633 4.95839072531723257242
H  -1.46502936682143669600 0.64084606215777695226 -2.38692886809556803485
H  -1.75347839703871422046 -1.04273101993562899992 -2.82028237634674905365
H  -3.70208630038275776641 -2.38516966247664896628 -1.57202357106776324791
H  -5.59197332216291886908 -1.73604025909252235316 -0.06794744141824671235
H  -6.40032274868856099204 0.47749884535231384985 1.42601404339086301754
H  -5.67836359090996189991 2.77227660800417208264 2.01219077683127434142
H  -0.89859491052743567518 3.83037743679445252809 -1.56912094519392897318
H  -2.24326083744268300890 2.98835800098290604865 -2.40123870625910518228
H  -2.58550208544999371441 4.25901385935898968427 -1.20317237456617731617
H  3.54212737583959969001 -2.35455384774746256937 0.46853174067840175354
H  3.18135570152131341715 -3.73859361936976419827 -0.54860592290555776351
H  4.84157465000185283088 -4.39311812224174769170 1.06054269299492287537
H  5.53596667570528477853 -4.43827233735626336397 -0.55571790358958228495
H  7.07623872852687796353 -3.50117937230456721664 1.16779141092516347555
H  6.79784233318920971811 -2.41071946350797805536 -0.19224359226316894977
H  5.34375648383274715059 -2.22669441158543701675 2.37562727237048854079
H  6.66433718987767775843 -1.29073735608492157212 1.96567999502809254153
H  3.34726018477217701630 -0.62094708168394985304 -2.75681985467940782186
O  4.29045910299806099175 -2.98215817765002277895 -2.72510207379411717454
H  3.42690438415413156648 -3.38814800245154756908 -2.87075493082133359479
H  5.25246213999505329184 -1.74580176759070004877 -1.52060776945555420347
H  5.24585356336360764118 -1.15010352376350888370 1.08385898417761916690
77
-121.3999225390 converged=true
C  2.56629556777202783024 2.89502526038372387518 0.30164051560824944875
N  2.04503506066477891423 -1.16000525830199907595 -0.66545000526607178681
N  2.61273565832827348032 1.59266818000810750355 -0.33287391474568228666
C  3.39661495883265995843 -0.65276781159025643042 -0.79490781046145808642
C  3.50285486583092087187 0.65403161095322892571 0.01978214364864494534
N  -0.31507102813642762218 0.33661689739251443587 0.12030159722756522678
C  0.33577123762528349182 0.34584099697697379128 1.28560760960476105907
C  -0.32966189724052752386 -0.81295812761246111222 -0.77529458190865241374
C  1.04410657786447558237 -0.71957604124937024626 -1.45866223347677959055
C  0.41026196422186522739 1.69968988790833752667 1.99870978320247560944
N  0.23371147451708212950 2.81627053894051870842 1.09908836700671841413
C  1.14981208569485082727 3.46378727496573590727 0.35702086860794823853
O  0.85785664510090375856 4.47263131248672429763 -0.26462958394580649024
C  -0.61875235905620429300 1.77579326001021686743 3.15228614364606229969
C  -0.15152936336477051960 0.90522709092522413155 4.32608824714882977958
C  -2.01462387171173062939 1.38223788802135816312 2.67272198197999388825
C  -1.02687362782991753463 1.04987524001678500518 5.56647280332480676179
O  0.86918193076158400956 -0.64767920527398248343 1.76732161286003197631
O  1.22290515321939396998 -0.18473676068692904129 -2.53870356837319199883
O  4.30437367186477359837 0.79385892765371857127 0.93188683145808370867
C  -1.48303506637753668151 -0.69641051408455523219 -1.77160040550614983346
C  -2.79607612926860493729 -0.47051078982355531988 -1.09492647207980242641
C  -3.38594457528411219016 0.77965373642591950798 -0.72845222882195381775
C  -3.67931654633731053394 -1.43701666631670987861 -0.70190228609872951093
C  -4.63094927809118406259 0.48079929615759453565 -0.12274276775509407322
N  -4.77616090069591958667 -0.87093437572271703573 -0.12022903866191203548
C  -2.97425244367280861013 2.12127840329059358382 -0.86703559594791557164
C  -3.82313904968300732889 3.09684587032020752773 -0.36905851052079297059
C  -5.48342633569633353119 1.48062663666704596999 0.33557263031132028575
C  -5.06262848554913080790 2.78153846829507456206 0.20370199851254039425
O  -1.73165479799938881733 2.32235158090333504433 -1.41191612519794285063
C  -1.50627450480762292706 3.39170856794225139552 -2.31794436356228272800
Cl -3.37704220959945633496 4.79665732129366340075 -0.37869937429881894708
C  4.39780927895217388368 -1.70847219364460989333 -0.28409280233378642055
C  4.37991030300182249135 -2.93511110417013743046 -1.20221905309260312933
C  4.99850728472716632211 -4.20789701416687123015 -0.60901148233930357812
C  6.51463149531056462394 -4.29774059538526653768 -0.75555735994455386351
N  7.20060699622324396074 -3.35273606389690570495 0.15773200845133744652
H  -0.40768101221186969774 -1.72213193249963114617 -0.17191665097164965381
H  1.41378786586416982374 1.74858244249901262357 2.43819021763929200119
H  -0.63937818682928027059 2.81919915976049040296 3.48881748600765906332
H  2.98998611609307207715 2.79286218340212633038 1.30481444081708053417
H  3.17123800399974786757 3.61621981010434812021 -0.26033131969210465684
H  1.78360417744988786204 -1.43971748902767382461 0.27897638722985340642
H  2.08269856498347349927 1.48217022186254498983 -1.18592650792949960703
H  -0.68923914023196042322 1.19358163921872795221 -0.27193611080110557943
H  -0.68550801129153970948 3.24166514837038288732 1.08838830500542194102
H  -0.12934728764269887158 -0.13902240339688179405 4.01217961086781027547
H  0.86945346076173279926 1.19198306112148721958 4.58865745954823722741
H  -2.74903136616091181565 1.59485396568779580484 3.44362108537532352059
H  -2.30582309416203123931 1.93446329619851442594 1.78238429219157490380
H  -2.05394388384372650336 0.32027133147355119069 2.44305788065439921652
H  -0.58389463413869235886 0.50525144606088290278 6.39672283718831469201
H  -1.11436547800877350234 2.09599064724942163451 5.85322488360335224655
H  -2.02334582859835698798 0.65204562206673577496 5.39758528199608100806
H  -1.26387107139710219705 0.12971180514173813458 -2.44842788070338057693
H  -1.52271368759840330931 -1.61633345472248413088 -2.35603267819055384180
H  -3.60130822032861619419 -2.50098146715648539384 -0.81052124114652668307
H  -5.56933056148056504497 -1.37236452125763408461 0.24349721702470952800
H  -6.43725220461393199400 1.24998017414090378807 0.78092966710398292740
H  -5.67922841462865068962 3.59212584120544153876 0.55723328323578691368
H  -1.03890023398854824954 4.23822218283754903467 -1.80990565232004074758
H  -0.81850515763216780130 3.00578768653711314585 -3.07217457398934001844
H  -2.42978164956548869924 3.70796330735786794364 -2.80202854201435158643
H  3.33603094162927948929 -3.13509839092725117737 -1.44116183551541032770
H  4.88621382030557160903 -2.67183942794024886780 -2.13194769721753951686
H  4.71441365710340942741 -4.30209526863612445879 0.44001004309726809982
H  4.57178251142571312471 -5.06146270483821236752 -1.13544804389633879893
H  6.84307280816990726180 -5.31413448379181208026 -0.53609636622091327851
H  6.79526229286349803260 -4.05510457907536991939 -1.78069582385992974949
H  7.06739653308498461115 -3.63253761857633472587 1.13348161565231997372
H  8.20233760837360925677 -3.30205666988098078818 -0.04335045017702310322
H  3.58000096544525092668 -0.42876510833473069351 -1.85203590044810395554
O  5.70679750326659096515 -1.17457878335576215711 -0.23961902812411006725
H  5.68144042258669124124 -0.38096635594553984738 0.32515671890769398678
H  4.07765565064054769095 -1.98942736613232540321 0.73148396868358389611
H  6.76286648019440672641 -2.39790467281392594145 0.02458804312814372173
77
-121.3998899008 converged=true
C  2.53491266322992458981 2.91708299939836690484 0.38864545058073496353
N  1.99872472844169468686 -1.11727176397069061231 -0.67835394141845917204
N  2.60692642216315251247 1.62951081206317205385 -0.27252113841065317423
C  3.36270934821410749649 -0.62730378596226410437 -0.72468421188920917331
C  3.44323071157889915028 0.66031224546755518112 0.12360314396569158091
N  -0.37962823249395605263 0.37875144871549326631 0.08056922843366276510
C  0.25065068714384003412 0.34528989918193531139 1.25669799524569936189
C  -0.36586796944027577538 -0.72599759539126562657 -0.86962275759007900966
C  1.03891610205959472601 -0.61640371699913787396 -1.48513762252044356771
C  0.33749150002816558080 1.67908160828441199719 2.00557590213627623399
N  0.18470090581338294289 2.81865639246078281133 1.13096822119871953660
C  1.11170469453921794134 3.47382782958410318841 0.41121164059589798701
O  0.82622881493917088580 4.48128453962761064133 -0.21656513457732484706
C  -0.69858164045003456888 1.74511103701631942187 3.15173844506942169019
C  -0.27108449452200567009 0.86155985010468860708 4.33199164041125950320
C  -2.09074732398467189043 1.34725672610113855754 2.66290983492840327429
C  0.85043971403998575020 1.46902395286668885355 5.16863324519034872395
O  0.76651538540948371825 -0.66791774137782522480 1.71804269441675527830
O  1.27062785155589264008 -0.02497726829460858444 -2.52566727582125816198
O  4.18102019833468485643 0.75994708349410466930 1.09326144471507502587
C  -1.46463840981227111371 -0.54266140870859058687 -1.91573478793019980060
C  -2.82917935374242546231 -0.46335731284030906574 -1.31237015083807917470
C  -3.51389962576302128383 0.69849226242114625940 -0.83680180476085919139
C  -3.68412100508564410717 -1.51298684425510643337 -1.12080928587198269675
C  -4.78260770957252034918 0.26333905947670821490 -0.37526481642938291916
N  -4.85025301926671659203 -1.08193411024934249554 -0.55994283728372018505
C  -3.18229355527503532386 2.06423657628134193942 -0.76665791370015812234
C  -4.12329706888220304251 2.92149464598508501467 -0.21750061897072892059
C  -5.72332813704340281902 1.14751048857143556070 0.14217109657180168614
C  -5.37732772442367767951 2.47603472597215645834 0.21439053271126209954
O  -1.92010157342771581312 2.44790281996102798701 -1.15503507108536318526
C  -1.77582457968456974839 3.49985501301552837106 -2.10315142696669443723
Cl -3.75206533790559682018 4.62144059890259217838 0.00881858534895829660
C  4.31645217217498888829 -1.70916222313768151331 -0.17933005331910489843
C  4.33435697656050944460 -2.91829763711685519212 -1.12034013752582684020
C  4.88793065626360601073 -4.21370491890573717342 -0.51200681919632118344
C  6.40860561218853241883 -4.33055378302668891877 -0.55805947041784631502
N  7.04872197498292596407 -3.41420376888991450315 0.41569742161444073192
H  -0.48361581334666381427 -1.66585842840638442830 -0.32204303915880494458
H  1.33776356647948801992 1.70337778132876671577 2.45146054735260765511
H  -0.72965963128673061444 2.78609602957109725452 3.49396880045323765529
H  2.92989266523801994424 2.79526198512222423531 1.40088687195363092997
H  3.15167404399785144875 3.65235293947947203819 -0.14104795265011665917
H  1.69412988530945840537 -1.43544581208688137863 0.24091896200576101705
H  2.13020952715202049887 1.54601268695005611420 -1.15981051810509416811
H  -0.77113537575516988287 1.24725653999949481765 -0.26952929618040766258
H  -0.74230537472594326776 3.22391198939096845777 1.08092226603189822676
H  -1.13918051079945126247 0.70938932981816282819 4.97573519576930412001
H  0.03816949961947657677 -0.11386785380914488108 3.95422591654010391338
H  -2.40185090255658284519 1.93104902063562877679 1.80024528257853644320
H  -2.11410710122462575100 0.29509851248935303758 2.38975170824546045978
H  -2.81877356250802124649 1.50981231390415704396 3.45335483338124404895
H  1.06306814308614105968 0.83152443927628949538 6.02305473448441475171
H  1.76692807703983278955 1.57427307353703493931 4.59355434923793470858
H  0.56290206664711073259 2.45096932444345760871 5.53951106827475125982
H  -1.24772035917553436590 0.36552588833787275080 -2.47892598229524585562
H  -1.41902725349317915260 -1.38710684532749084497 -2.60495154702274467340
H  -3.53938047449946591172 -2.54813586437643113669 -1.36091015694030215144
H  -5.63990781984816980099 -1.66332112406414944772 -0.33433087702181540912
H  -6.68893491410553853171 0.80882195006401014226 0.48046320802827235941
H  -6.06533218669149132296 3.19852693827964396078 0.62255056226827965027
H  -2.73876992782096495560 3.89644284410601127178 -2.41870093612015191198
H  -1.17190388606301931773 4.29494821801449244703 -1.66157242997241905158
H  -1.25488936879223933474 3.09355500788203485740 -2.97401387425582219848
H  3.30471128068698316582 -3.09307778556679124904 -1.43020453630920529875
H  4.90550518874532137659 -2.64903135781915199942 -2.00985510754653207144
H  4.53172272630804595650 -4.32118250017202232272 0.51348055144270121630
H  4.48188440486193506729 -5.04904052612020048940 -1.08220715643028175812
H  6.70309552026576671580 -5.35640666949417543208 -0.33454858551245802989
H  6.76196957347518878834 -4.07702270870204763753 -1.55767235737456677391
H  6.63983048054745239597 -2.44872784271005361489 0.27006739200162804826
H  6.84431886545372503150 -3.70795653931839330752 1.37489076945811428132
H  3.60689391259809344348 -0.38439527214845398140 -1.76493513560306558574
O  5.62872165700314219805 -1.19770042628891792980 -0.04707503549815977850
H  5.58119673359515466871 -0.41691144422417975024 0.53368508631864253200
H  3.93345851219631059692 -2.00346068673785637770 0.81046380520002447856
H  8.06258777350008415397 -3.37895586108468126696 0.28324336636037916737
77
-121.3998739469 converged=true
C  2.69444774554023869229 2.43842987552160295195 0.31000058352985226939
N  1.80995972511129243898 -1.46090579144913035314 -1.02539321748550404934
N  2.74553113273990989640 1.26306929254077604519 -0.53755362978738840951
C  3.18796751741928297008 -1.02281632214234963207 -1.17412906513728709790
C  3.37715045593671270296 0.14007282521642866469 -0.17921857304481708661
N  -0.48858412287436181476 0.12636990605544712318 0.01160424340583610103
C  0.27484376254967207709 0.11450715953700545124 1.10769567962788784143
C  -0.54478705716424113970 -0.95629995017895730314 -0.95959554632027144194
C  0.81016941715116153055 -0.82635487215410585726 -1.66909491780927377036
C  0.30353540443753534994 1.45438634795280874457 1.85767743359878467757
N  0.31121328888005095337 2.56606808040644196467 0.93283781615759120420
C  1.31800067228770334538 3.09742584461596681678 0.22031997681698603508
O  1.13530351738605927991 4.06729215666157895015 -0.49869201986214578559
C  -0.92266418780499559471 1.55304857977267696256 2.79062206186203276559
C  -1.03510220946567343958 2.93182556896997459361 3.46442034484831529184
C  -0.88255822727683408413 0.43360469827909009499 3.83009151993654350932
C  0.21406514138720839080 3.39493120454953212217 4.20757896325625235789
O  0.89490174788825904706 -0.86508464438026511090 1.49675674816006343271
O  0.98507734253561907156 -0.10881061765045757506 -2.64057622961811988560
O  3.98484542095608818002 0.01074400209921116955 0.87418405618903394227
C  -1.73290738554395851168 -0.73287120212109813089 -1.89621823961984370399
C  -3.02296990642000418248 -0.66277813764916815309 -1.14336981308511687061
C  -3.62242997336093797145 0.47407324556058860754 -0.51405045183571429490
C  -3.85920031685462472382 -1.71663504101347386133 -0.89849906319721273285
C  -4.82177089037945449945 0.01762042347016790078 0.09161868939222267416
N  -4.93354074804772579910 -1.31309740287743448306 -0.16198214090602108817
C  -3.27841649837117099509 1.83593134643390287764 -0.41886847306456159723
C  -4.12135079390875258554 2.65996802718312430613 0.30885006027060246669
C  -5.67117594744043174160 0.87134917156580993236 0.78771126106620770191
C  -5.30451200154574475931 2.19199950453939784722 0.89111869767102125373
O  -2.09584428879635975562 2.24801261940385277427 -0.99084046865217167976
C  -2.10901406328512752708 3.36149522534665878837 -1.87548565803644740058
Cl -3.71688441086872423114 4.34644508164279308460 0.55968921551996286823
C  4.14078131333326915353 -2.19337484869697352252 -0.87631714846665853536
C  5.59765151860386822591 -1.78663273171064473921 -1.15303669496726590715
C  6.59612631456585418732 -2.95126771219332217910 -1.20695350642646692663
C  7.03894677682117642092 -3.47663799625149438910 0.15641618072571092379
N  5.98727988785971554364 -4.31532015836880766813 0.77934957565138751612
H  -0.62392117967119598010 -1.90970784990329267572 -0.42901152264584913043
H  1.21374521426861470275 1.45891219671198446584 2.46573023235694854804
H  -1.82048552715357914167 1.41757080304181282138 2.17367425186940277371
H  2.94096152004127064927 2.12467851684829911463 1.32663050192173748165
H  3.42886312057897102434 3.17825887770679393896 -0.02792854532593558314
H  1.60050778420611417019 -1.88049169049984143953 -0.12227792333390546942
H  2.30619623356782721402 1.32801867169368281729 -1.44610320473901143856
H  -0.91103557504029686331 0.99438642749084360517 -0.29904710128081096743
H  -0.58416118380032144852 3.01232456248506030860 0.77417110480211814849
H  -1.29567744868538881065 3.68610679535292273812 2.71908848760665167177
H  -1.86848721910957804582 2.88322981858318572179 4.16801031192281179472
H  0.00198525981301878041 0.51719222251986107786 4.45537216479390352220
H  -1.76253318368746381140 0.48468747899413949787 4.46566599067116243305
H  -0.86165537481141407650 -0.53973757812932787736 3.34884269970991077514
H  0.52895000183251972281 2.66274309115668783576 4.94560623359795670240
H  1.03465383931721177646 3.58023628447823183407 3.51895475587335004874
H  0.00194476265888776645 4.32603452069201921404 4.72856204423653370128
H  -1.56015292861100096644 0.19121084005054392319 -2.44909048005704921280
H  -1.76891653321753583583 -1.55613077640374353194 -2.61050144532685601817
H  -3.76009367892760870689 -2.73725421796901180471 -1.21271481554489191090
H  -5.69390991048162486976 -1.90160373227093115744 0.13467410777784641351
H  -6.58521747782157884643 0.51467855253689409611 1.23373552038498401906
H  -5.92151304681702850274 2.89009219348383039616 1.43348424511729888309
H  -1.50208370523361312010 3.08335550565603000450 -2.73868371112035191572
H  -3.12040316940769191234 3.59678012197167529251 -2.20534501064689614225
H  -1.66178921499845388965 4.23591375676681192175 -1.39829458270793449692
H  5.61780792502411241429 -1.27840948799472275965 -2.11741811464522111663
H  5.90990446779195988114 -1.06480310206468176126 -0.39648708823364636755
H  6.18060825305080818737 -3.76285632544830050961 -1.80621625906430560704
H  7.48665669094195607158 -2.59385642252587222956 -1.72401125154962286956
H  7.94853008936458849121 -4.06658283846376722437 0.04071288810022860583
H  7.25329248392447034632 -2.63692759132873533190 0.81808105438011202715
H  5.08462928629952326531 -3.75256626603301635114 0.77533964245024256101
H  5.83940367811876992477 -5.17215558953785858876 0.23898065595961873187
H  3.31542805475851043440 -0.66854636087712981940 -2.20089118042660736307
O  3.95045400348470066021 -2.64600926469046671130 0.44970332366325160844
H  3.99830809385744379014 -1.85749033584056499890 1.02713074483569322126
H  3.85466791930642305175 -3.02992141366029965610 -1.52459760238216146533
H  6.23061260128617444565 -4.56427315306711189891 1.74127062663508636042
77
-121.3998254242 converged=true
C  2.70832015927463842786 2.47028450408469746336 0.29225441737512314333
N  1.81931679201299800752 -1.45131887907591750064 -0.98119476127174598545
N  2.75867596538390547067 1.28103910562074529977 -0.53600366567529511563
C  3.19757001376355720623 -1.01511614668287819541 -1.13523651769154265700
C  3.38853869880669700265 0.16299729283710298611 -0.15916843697128341129
N  -0.49406463262380773127 0.14673827517194304448 0.02753548376438874623
C  0.27504273858369993055 0.15561443751893175302 1.12002876664960182573
C  -0.53805967721588621178 -0.94682373643898554150 -0.93199228523506705280
C  0.82193147851208203658 -0.82132897630422818658 -1.63265045909951678205
C  0.30776769632351241857 1.50803237175233872946 1.84648445047231524185
N  0.32296753488641843921 2.60617795644848193604 0.90531442448930143918
C  1.33227195930032671356 3.12800739352160528384 0.18916106027046164506
O  1.15147918040382801763 4.08761102667825149126 -0.54395367050199716630
C  -0.91759950973937132179 1.63981429065635020415 2.77495410541225151491
C  -0.92633901599866119714 2.98119499890572958734 3.52716766032976680734
C  -0.98469568827196851668 0.45610848380648516542 3.73878180063772669328
C  0.25765827417674369570 3.21084556967462253496 4.46108164386435479543
O  0.90221770124557543191 -0.81385947361894284136 1.52209933095290184113
O  1.00114925781425245788 -0.11046357251464450355 -2.60854333669270310736
O  3.99783518214724153950 0.05082776597191937529 0.89520732016264781272
C  -1.71461655801228296525 -0.73748268680756967619 -1.88608938895925670742
C  -3.01855148386745408828 -0.66449412179913180942 -1.15818324205678258032
C  -3.63535416405452904698 0.47610519714216004150 -0.55321414476337515964
C  -3.85998112435624785022 -1.71746765239019549831 -0.92798192439866467041
C  -4.85123889951656650510 0.02292129004282289495 0.02226781663981930448
N  -4.95446629681807415579 -1.31007411563251863207 -0.22411282546680605376
C  -3.29578798209722823032 1.83802015803002527505 -0.45415111432842719674
C  -4.16015087378767489668 2.66654634307984972352 0.24274061118139764193
C  -5.72079441009417077879 0.88028721276511334715 0.68810167373742148200
C  -5.35921357711273849134 2.20250122156921745997 0.79376030779066719667
O  -2.09729358783736685723 2.25986758989579783474 -0.98711857733450014685
C  -2.10731676418277702467 3.33175873409479716969 -1.92298108026466185727
Cl -3.75487701507709159543 4.35275013782437802945 0.48929985230396894069
C  4.14986669910439864850 -2.18230977357128974603 -0.82403890483966146796
C  5.60634955583938943136 -1.79149353167497249473 -1.12627003438375772326
C  6.58553948385644272179 -2.97044971583208683441 -1.21365680822511445847
C  7.04013085191793841489 -3.53001008253449910512 0.13182139011659763095
N  5.97267133244979753215 -4.33507042795607588914 0.77184502081230432768
H  -0.62052253901583431794 -1.89443533664683605444 -0.39179025374526316172
H  1.21830913420452113805 1.51520019117320337010 2.45369033280761961180
H  -1.81379894997828694514 1.61728491249127115381 2.14120114720872090075
H  2.95301440488513744498 2.17321939887009207837 1.31423465897846658557
H  3.44393949903991591910 3.20342416598632873104 -0.05706443254006143828
H  1.60687701956164286088 -1.85962494669805278313 -0.07350113629155979877
H  2.31870416884551744374 1.33093326587508564707 -1.44533581547314660121
H  -0.92118759154057106020 1.00850440198733282138 -0.29439264896463185339
H  -0.57405280934895908107 3.04396019087402480707 0.72979253998799054060
H  -0.96630724086053698674 3.80126748025441996148 2.80714587555098660232
H  -1.84852095128922133682 3.02378787598376641554 4.11059090344344735257
H  -1.17190774353296989219 -0.46817685513259427177 3.19969539456492224616
H  -0.04977756105558950317 0.34350322984376269186 4.28045433510919792752
H  -1.78810371146420621358 0.60489974002169022427 4.45520737885899809072
H  1.19273064982366694409 3.26098252849333691827 3.90908452306871412318
H  0.12974683711954404508 4.15723753805918061488 4.98185914696392995182
H  0.32909012424440781119 2.42432291442791481018 5.20656197550165433796
H  -1.53602160548590793709 0.18150304188777005576 -2.44583856319437087379
H  -1.73630597415161336272 -1.56767159887026874543 -2.59319392102261714328
H  -3.74994408887915797735 -2.74002382219418016973 -1.23180936686561981475
H  -5.72229091570678516376 -1.89742734682620661779 0.05546381325175003818
H  -6.64657940887114406792 0.52512493313227714964 1.11071849783713494375
H  -5.99198606349553664074 2.90338349935476536245 1.31382417669512419067
H  -1.63066935500213094912 4.21335119106310340698 -1.48965218822170819557
H  -1.52772108826625441225 3.00750819374254207972 -2.78949814313567889812
H  -3.12018371665009031091 3.57792479122495521437 -2.23880003070175925828
H  5.61494592442942419552 -1.27533493908636597070 -2.08647661847232823717
H  5.94448723207511164901 -1.08052360384178824937 -0.37046624377219722346
H  6.14803638540297114901 -3.76368555064491028261 -1.82164995687438335814
H  7.47484560276625309427 -2.61842010668631486325 -1.73662661375887350523
H  7.92152451780474553544 -4.15498084274966217322 -0.01595287305871717631
H  7.30544403857368429556 -2.70875634987512503571 0.79806698925369945474
H  5.09494656364616460564 -3.73576421944783731988 0.81166902241757798997
H  5.76729694808303960940 -5.17022102122277527059 0.21639947780443793968
H  3.32363234600624934956 -0.67546899619872768916 -2.16719566862571921817
O  3.97453965545614051891 -2.60897513728776786479 0.51257047125890864425
H  4.02825300529392205107 -1.81062894656491946144 1.07576206206621871608
H  3.85123477600504138252 -3.02950494881309051465 -1.45283966059619507050
H  6.23754318618810010832 -4.61911738021938678145 1.71819545388240291217
77
-121.3997965572 converged=true
C  2.83412773099059700499 2.82635741058892175914 0.20069722743623244487
N  2.13232192324010938478 -1.21184561806407553597 -0.71926004166894763614
N  2.87140167830556825024 1.52943499453769415908 -0.44515949540223342940
C  3.50566682584768285480 -0.76573349318831529509 -0.86016203601613461238
C  3.67265965640882763310 0.53340296918363572232 -0.04315206861510534342
N  -0.16198971692572894376 0.35462508284712035422 0.17235357242558577151
C  0.55038738304273737700 0.32620356321339932792 1.30119740184019949680
C  -0.23053783041593178815 -0.74985973559260987731 -0.77533261248780327435
C  1.14097228461253230591 -0.68452183377280351184 -1.46814760551338729933
C  0.73890930633540641281 1.67756707418867034853 2.00235459132891557843
N  0.53946535115710525510 2.79338928017157117623 1.11167080736947010422
C  1.40510847545216210897 3.36818493024441067973 0.26089585501838113979
O  1.06147052239691208619 4.29269684919523175637 -0.46000641431644884172
C  -0.16211490085881985479 1.77477982083237417754 3.25423847455616854774
C  -1.65159481038430033806 1.78460406113507485948 2.88879609005955417800
C  0.23330180017588969532 2.99982924977735576633 4.07633646204416066894
C  -2.55577685714608371370 1.48811590426772322182 4.08113979834905737931
O  1.07092400109397334340 -0.68859989691411283008 1.75172500487339544151
O  1.32696780476729170317 -0.10774772536591381566 -2.52630681904170506513
O  4.43749360923961866376 0.61920264803618307869 0.90560727733253587601
C  -1.37422756634604814607 -0.52107137473132913996 -1.76304143139874991419
C  -2.71763030161243657190 -0.54994851478759976260 -1.10901811236071723421
C  -3.42885963000176241522 0.51632115931930178121 -0.47274084356305889898
C  -3.52158161964261529064 -1.65259500532797765082 -1.01661634965020231114
C  -4.66071431242181333232 -0.03268297118232366127 -0.02340866641918215585
N  -4.68005600151641054651 -1.34799191477389079807 -0.36741445775618064573
C  -3.16683868565759807367 1.87653025847171184282 -0.23576861959729278340
C  -4.13042961546497977565 2.61228812081488293018 0.43466244889906990867
C  -5.61805180345660204466 0.72912208973724468297 0.63597768194052850532
C  -5.34045364870081140651 2.05732389066917109588 0.85867055544601800232
O  -1.94880344101192504169 2.43299563292146370230 -0.59007053950086640892
C  -1.96034124413524057928 3.29369546273029811800 -1.72116666751881153274
Cl -3.83117208319631474822 4.29444882690910301193 0.80732399606614269061
C  4.46265131302029161020 -1.86399939705123252054 -0.35375562059425047501
C  4.40937971042940279887 -3.08258444203946702089 -1.28047602563795548392
C  4.84701364863240069525 -4.40335208317146253876 -0.63316839738039820684
C  6.15787704272707170361 -4.33452031954646432865 0.14749068992642033749
N  7.21694121121332177182 -3.65556652673924409314 -0.63724986334145161671
H  -0.35102572565184675391 -1.68961498245679364594 -0.22743808977090773649
H  1.77815888303270019932 1.67577144947308820377 2.35179062189784993109
H  0.04046644392579412663 0.87363895953182157950 3.84312980565329187499
H  3.27332113397641411012 2.72111356267661674835 1.19545277496481894275
H  3.42322500929396111857 3.55136277043727899283 -0.37204100451539645622
H  1.87889477192497533764 -1.51091689092158154573 0.22123000009421753265
H  2.36185464338862960432 1.44061885870084438466 -1.31382581948091448076
H  -0.60274530921631452873 1.21986279869945923870 -0.13095038155093269294
H  -0.40533825943610979348 3.15693465940449069507 1.05659571911229033248
H  -1.92975070820343841405 2.75674306852676220814 2.47843330440234677070
H  -1.84058131662856894195 1.02936782199349208256 2.12342076628374343272
H  -0.35879917252992632459 3.05429353290288263523 4.98482368509103590526
H  1.28162204538545765331 2.94954137243137592961 4.36119981831197200961
H  0.07367666631499891761 3.91267736566030510659 3.50699539621721356752
H  -2.46997775231981586685 2.25704663858929066578 4.84421351555473389539
H  -3.59238168678220270991 1.45240718067776986011 3.75448392155479648835
H  -2.30173218196393358781 0.52883243313968164578 4.52624948385587710931
H  -1.20494365875576692204 0.43415999231914415013 -2.26141640643609198591
H  -1.32561332077758509129 -1.30443795073832213838 -2.52077427513395857517
H  -3.34135084490994671569 -2.64353428290140479717 -1.38523370939445955585
H  -5.43546189395500434216 -1.98843004833587544411 -0.18760213727636376735
H  -6.54901180241420455275 0.29799370439685668455 0.96618813498381839189
H  -6.04887221658932450197 2.68702431396862229107 1.37252657547952416905
H  -2.14274305513713470006 2.72555152540738676592 -2.63849128441654778854
H  -2.71956193318132433134 4.07115360888777022552 -1.62581702952462880951
H  -0.97447708195661231212 3.75579151399913202525 -1.75233232573439012825
H  3.38381541738277125120 -3.20200883227617261184 -1.62833724372644206291
H  5.02013684482758115735 -2.85385259988652517649 -2.15495378205338683486
H  4.07216702289260013004 -4.73936585153584566399 0.05567743551373460775
H  4.92284435771706885276 -5.15224051843423502817 -1.42265656933549955454
H  6.01464797486746682864 -3.77250654132672735841 1.06968448738338839377
H  6.47482989171980616305 -5.34580429838232795703 0.40246508553889093207
H  8.11816489587009826323 -3.69575158511687096308 -0.15294279449422565342
H  7.31125869854067733655 -4.07223689556807766365 -1.56816208470448814616
H  3.69011002466287507673 -0.54913490665685482650 -1.91823159999931336372
O  5.79352275078647771522 -1.38986232526583508573 -0.32380953604459128403
H  5.82582809892740893787 -0.62374603976759590562 0.27203230455842736246
H  4.13647820999717019674 -2.13346510103581721296 0.66192115508295079618
H  6.91563692478052427504 -2.65660590876068969379 -0.71974316507316471458
77
-121.3997818594 converged=true
C  3.08219761622072940810 2.61687809347307442920 -0.21521449925244701129
N  1.85079894640453512800 -1.27719441157119950603 -1.02410656514122511140
N  3.22675701439221995770 1.39682363955196597871 -0.99327192075576120622
C  3.26221252275152284739 -1.00361337233858183282 -1.26011364580084550546
C  3.56435233749322488706 0.24005368567417900705 -0.41258998344695890781
N  -0.44877188966875825038 0.28267105768391181941 0.10297640397557863978
C  0.19117263933077727200 0.02757658049259564814 1.24593382279291531312
C  -0.48680629910179940012 -0.68800923011865622314 -0.98172982415787068966
C  0.89133107828428914665 -0.56226285616452387206 -1.64496306422748928000
C  0.46936147847436771041 1.22844429694464052361 2.16195157458361064684
N  1.66225100997042329887 1.84239789477192594802 1.57118723020230510734
C  1.68493712856074795425 2.54732039908654739335 0.42444550353423232680
O  0.71156756705585799683 3.02420454958064288675 -0.12934596911316248447
C  -0.70404044050609604355 2.18988542706837874263 2.37513483718780182841
C  -0.30627800501037383274 3.37354606919850663616 3.27188521804758281064
C  -1.89776909772550417266 1.41655878437362581224 2.93279539878085282467
C  0.09767592351326742639 3.01756944628643530848 4.69933959961084291024
O  0.67074467410666716027 -1.07129586069154658645 1.50837995256966816982
O  1.12351815752638417578 0.17671088294802572705 -2.58866073680964348114
O  4.00107327693535896884 0.15803992868711139175 0.73240704225550190554
C  -1.63384050725466889453 -0.37677026670851831991 -1.94199203000101761063
C  -2.95808849546936869501 -0.57269389983265639454 -1.27834226780715254357
C  -3.73469318996718424586 0.37998311956296870751 -0.54694760500133865477
C  -3.65141643303691409983 -1.74985551918865178678 -1.22908249936232261135
C  -4.88705929258745186416 -0.30372410363051194349 -0.09095634995837975634
N  -4.80574834673867901103 -1.59186934394605605902 -0.51886976447989807681
C  -3.55966457953438020212 1.75339767372859167693 -0.26463971424832372081
C  -4.55209527930617863234 2.35907100711750006283 0.49054382605323310074
C  -5.88002857634775821793 0.33624326511038371557 0.64436940970976819276
C  -5.69109399780477520636 1.66607080598268542104 0.92456782130451564683
O  -2.40613288423060822652 2.30169380343530516342 -0.74380589366432525722
C  -2.31134137095698033448 3.67545877932915843189 -1.06640047950501548613
Cl -4.47280648920256940215 4.03507271253941102174 1.00468846373389242288
C  4.10342861405300496358 -2.22106646467520718602 -0.84424528942108434393
C  5.59084962759337589233 -1.97247217010580344621 -1.14595249836037105240
C  6.47085247486071679646 -3.22993483365674061147 -1.13054771988984614772
C  6.85190840966197445283 -3.73090961695174438972 0.26018465320528849638
N  5.71217580949092429421 -4.40933805283872892744 0.92276607691728007588
H  -0.60433345252483006149 -1.68442011506306554836 -0.54264865312213728110
H  0.77561359146946762255 0.81815174418726177574 3.12831589876866500433
H  -0.98907142205508891131 2.61863885558667064402 1.41264776704728967083
H  3.87163358367479037980 2.65377851808513698373 0.53650748788787983035
H  3.14382041622887875576 3.47585639783871869213 -0.88145040514569705792
H  1.62510148759639450056 -1.71663944903002096964 -0.13251933102772539552
H  2.73324919887831274679 1.36498220010568749316 -1.87927322551057551792
H  -0.79621803622559506053 1.21011533840480556279 -0.11557893293945664670
H  2.53814516728545447322 1.42989505397065963521 1.86709046753237828398
H  0.51505304831846965286 3.91009060602538260909 2.79125644583387133579
H  -1.15814695003214440661 4.05673018764470949549 3.31075595315301463017
H  -1.63502539145273684262 0.89786722784066386183 3.85117686488387267474
H  -2.71682152478688276886 2.10006487890944670838 3.14166455918784670587
H  -2.24965067832328813324 0.68052468557635159563 2.21334441684290972319
H  0.97987963607623651541 2.38377896505603237287 4.71904054554584195813
H  0.32919782909107447866 3.92900641322583732418 5.24619553155721085602
H  -0.71068412255245183573 2.51100257125048864637 5.21923409728708520561
H  -1.52700967101586226882 0.64875018553315988434 -2.29324470184578377285
H  -1.55062987855582856689 -1.04640363033112748781 -2.79955893897545138316
H  -3.39931372608448434391 -2.69626725709019066102 -1.66596495001930033908
H  -5.49435406798378256354 -2.30631841268118753518 -0.35279474091978807460
H  -6.76122880122583591600 -0.18409894920948993713 0.98198129063962280583
H  -6.42437641397606906679 2.20894338298996384395 1.49981406628266045189
H  -2.14811637100204322337 4.29235786808702890482 -0.18107692812954373496
H  -1.43594113461040806534 3.75355465231964036121 -1.70990356831647849489
H  -3.19806650595566566153 4.02247453013276690115 -1.60038465330816004339
H  5.65468301187763966453 -1.52859518577146191731 -2.13942737960257378660
H  5.97737892139142079628 -1.23923663733602440473 -0.43567648190252811213
H  5.98101881299389503965 -4.02524947298335611379 -1.69442319394843377012
H  7.39567073416159281862 -2.98812730585211383527 -1.65438549615572005891
H  7.68483433952899730457 -4.42955037973962273412 0.17677073889055461287
H  7.16576750621336699965 -2.89010851983016525679 0.87928371131742366629
H  5.93682946528676769304 -4.65621297156167734954 1.88998562097651823244
H  4.88518817910393021720 -3.74349989066724342379 0.90937363154934636178
H  3.38889416963221279389 -0.78571942230941549390 -2.32383359712384196527
O  3.87693636568076538396 -2.52948697052164517274 0.51658289454600025969
H  3.98306527067288573818 -1.69968283878903747564 1.02313547202076615683
H  3.74337750693751480924 -3.08634569612619991119 -1.41329043060022385703
H  5.45231877403271791849 -5.25839305808603807435 0.41296963278214626758
77
-121.3997640633 converged=true
C  3.03281794893202505392 2.48111564091011826960 -0.22264291135146213607
N  1.90258256160780470090 -1.39469295671061099817 -1.50114270633069324390
N  2.94792806876332758037 1.28095941238788291194 -1.03167750164821403480
C  3.28567661022681622995 -1.00197732050425991623 -1.72280549870116939104
C  3.59507783294257432516 0.14952394737516053191 -0.74901779014712577265
N  -0.15200798025864703522 0.19498078136197657950 -0.12240493864418217074
C  0.72856657862055151931 0.01843592306526176117 0.86567445196169012789
C  -0.39992686549901257376 -0.77755750141273538567 -1.17926042491931171163
C  0.88510361574845997090 -0.67479585078761106232 -2.01709384284347414962
C  1.07033091886736597687 1.27313370106745371579 1.67920023079409808098
N  0.84781507665282695996 2.48507579760850072503 0.93048354896088181221
C  1.64320447243229583734 3.07688622041353232461 0.02425369053534620623
O  1.27448869686699683967 4.06423274807949752585 -0.59266607162276829790
C  0.31394477088744676685 1.28186497932451759496 3.02741583702903627184
C  -1.20303586932909478691 1.39497283270599692351 2.83531087112831148289
C  0.86362216206451425382 2.39909516836777703119 3.91256129681694808653
C  -1.98968811039610904423 1.03801524108622489351 4.09281911522360886124
O  1.27929757767159357762 -1.04913073440714033069 1.11128267854076479004
O  1.00183385607262875894 0.08653728463674745242 -2.96312404421609665306
O  4.32777446077291383375 0.02490105365954844996 0.22678748386798583403
C  -1.63686451743160765737 -0.37604474780028346315 -1.98071910449338206561
C  -2.88914331103572319392 -0.40886260295572623980 -1.16532013956241553565
C  -3.45006343031076045946 0.61663594941337684929 -0.34004898077558581848
C  -3.74273467529574155321 -1.47442186830225363536 -1.08206984785699367180
C  -4.65119879121378065889 0.08504301327229198126 0.20299726090885891749
N  -4.79272645937747832079 -1.18409237781416898372 -0.26397724048467757774
C  -3.07431350795547686516 1.92736871737842929697 0.00002081126913705544
C  -3.90339552571686354554 2.63596002428192655032 0.85409614049857274232
C  -5.47296106982676899833 0.81878061588265382831 1.05040390444720488361
C  -5.08722832217436415903 2.09998871536918940706 1.36766772456280216730
O  -1.86963023003077855044 2.45249005805737096964 -0.43855464142257533089
C  -1.95077627459341651495 3.41607421781834119656 -1.48023503787181143210
Cl -3.45914127209320465539 4.25332467715472528624 1.34920215045333247161
C  4.26158913176867848449 -2.18576171149737685795 -1.54333292954496781313
C  3.96400017636284207612 -2.98166893379698771938 -0.26036341172408300482
C  5.17767607242736982442 -3.75061039597721013195 0.27245525911572932021
C  6.35694030262166709377 -2.86793565683835449676 0.67384950457292802639
N  5.92928087217592558744 -1.77461788144284704494 1.58014089723807371612
H  -0.51106894319315543385 -1.77347285268132459635 -0.73982260185486636850
H  2.13796968706914558567 1.18626938643580603916 1.90977396785661635015
H  0.52595095225382759718 0.31762257120841291824 3.50181702930050819944
H  3.53923581462269432052 2.22772744441578662844 0.71029207424909701629
H  3.61174404206875721002 3.24442037348372558370 -0.75267540285854583892
H  1.72573119099674743282 -1.83367478353494472998 -0.59985454140306293525
H  2.40534597785730586139 1.34538548772059818326 -1.88400189894911918032
H  -0.58205825474162242728 1.10622890528841510971 -0.26422353900097844681
H  -0.07703229904490627167 2.89367281357385230933 1.00571391892227213205
H  -1.46920984008977595359 2.41091389998230765102 2.53955273578529894252
H  -1.51821438009826281679 0.71994061311812473924 2.03737734510999235482
H  0.38032665990958541835 2.38448064841441143002 4.88463952798831435587
H  1.93301528921639831360 2.27863621926073234292 4.06692934220891455510
H  0.68775811437337552867 3.37092710107762982830 3.45741955650164278779
H  -1.74128149259395548221 0.03456241230838921763 4.43120811757762211869
H  -1.78708319800788362208 1.73631204734194133366 4.90048224246541863636
H  -3.05518653400786011076 1.07400166379313666276 3.87807014636580271727
H  -1.46482258612829663313 0.61948836151211239542 -2.39199315231473397247
H  -1.73465724898217987793 -1.06926640089135416289 -2.81780250389871511629
H  -3.67082458091143060130 -2.42722182097779004550 -1.56941290015294065974
H  -5.55824745052727120509 -1.80249086217790699394 -0.05306055872847020849
H  -6.38284724151931293079 0.40149352670306526214 1.45050918825120800371
H  -5.68808613294619469514 2.70519406295342212943 2.02692556343490348780
H  -2.26382956125607748277 2.94781864243810387549 -2.41848468781800818306
H  -2.64915609309374122660 4.21654585859401098702 -1.23205806194641298568
H  -0.94789826656062770027 3.82910400615011470293 -1.58164878368193284608
H  3.56575889151670200050 -2.31448577124964582907 0.50376917662972742207
H  3.18411065752557309594 -3.71125579379334613606 -0.48665389535295294765
H  4.85279934845281779587 -4.34165022219714469287 1.12982850763520326076
H  5.52357137257153851806 -4.44456156505075838936 -0.49387548819533783062
H  7.10397389992461292252 -3.48370791609081509321 1.17587850491767453853
H  6.81917365196534408511 -2.42512047732255986432 -0.20761041785565242934
H  6.73629407608278452102 -1.23953007387904401426 1.91356658534926626913
H  5.29363846891828515595 -1.11567802220542788838 1.06811200847313503282
H  3.36462371727701636814 -0.63281133540360157141 -2.75157233287602043248
O  4.29511196516059090555 -3.00521540025312772215 -2.68320632879459264331
H  3.43413928599931583818 -3.42311843533535187234 -2.80997253071726182938
H  5.26412332278347605552 -1.74795367928590805739 -1.50564929208429432173
H  5.42255216520893412735 -2.15588681387496583497 2.38501758569694510825
77
-121.3997462450 converged=true
C  2.59108604557779020894 2.90992705294720899190 0.27245725173488244408
N  2.05401912823979371225 -1.14683842198082808217 -0.68935233577266308291
N  2.64167150175599019235 1.60755340476925878690 -0.36111664385322317372
C  3.40987638998324582573 -0.64686852103115377588 -0.80421360915368433897
C  3.51267335454999463096 0.65929373855366835144 0.01225875491749250923
N  -0.30238076124946144940 0.35990046804911690614 0.09617616209677587458
C  0.35095779091734857769 0.36460819246520637105 1.26024499011466240006
C  -0.31793664933879861589 -0.78505411462045771032 -0.80573368053919536269
C  1.05935615121569637331 -0.69242517646274648335 -1.48236865002541495784
C  0.43488659676496849160 1.71700254314160405400 1.97551744443195520518
N  0.25980765960673668502 2.83536809283206148180 1.07786479872251694800
C  1.17327806401243495138 3.47631329946422784616 0.32700805643568742198
O  0.87845677941514122011 4.47956166837232672151 -0.30237804136801027521
C  -0.58877460668142023170 1.79608957972049032570 3.13365840484955793244
C  -0.12333314217043855887 0.91581069357543776199 4.30093925990228775902
C  -1.98859621878222903035 1.41585121939383951073 2.65622761274429075584
C  -1.00348428197595884726 1.04456887589526448146 5.53976220057891755033
O  0.88203293811900007615 -0.63184610063899393495 1.73880394022549067401
O  1.24608208515772722613 -0.14782862280582137471 -2.55632586684685136902
O  4.29464021730077405437 0.79000745306481201524 0.94254426448338257671
C  -1.46810893688498289578 -0.65890266026792554399 -1.80443709580523758973
C  -2.78665157175541278178 -0.47435833433397694980 -1.12590059761524763360
C  -3.39848461838280124780 0.75470262830207568427 -0.72590367947725520370
C  -3.65270755623306619952 -1.46668926206804917101 -0.75981926370231411827
C  -4.63772310356029215939 0.41739407305576642360 -0.12799777074036017277
N  -4.75907747888870691355 -0.93628496567714147858 -0.16277910089302505270
C  -3.01251371352486341237 2.10665786600138904561 -0.83099770786988391702
C  -3.87710103900106695107 3.05277519181053857977 -0.30374595636568568757
C  -5.50672660582039075194 1.38894840583578260684 0.35884967749382856717
C  -5.10902015954189092639 2.70032803876785676422 0.26298882142216500890
O  -1.77803557269214840275 2.34898329694567120640 -1.37789762070827848106
C  -1.58744029411270437535 3.44195324004307501298 -2.26401670780944241912
Cl -3.45728886053034045744 4.75851241682216929973 -0.26411580031430004212
C  4.39564190447773928128 -1.70918985638359122170 -0.27738683204055059051
C  4.38405573949808680112 -2.93637811344788302037 -1.19492712106741372224
C  4.97993515962316379841 -4.21396678964051041305 -0.58905448689264949813
C  6.49821015803784618470 -4.31571016231672377472 -0.70163858794472167002
N  7.17039210848277264176 -3.37734648925002556297 0.22858952103643292997
H  -0.40232651460034785096 -1.69816435193441450657 -0.20898102091173942352
H  1.44043159608252091530 1.75955311097207900417 2.41095400331474918332
H  -0.60040580123402775836 2.83788149351175045254 3.47528126167135509306
H  3.01519428864175420557 2.80980342004787919663 1.27554507482723522571
H  3.19372003187753961129 3.63221184716924039293 -0.29049265089871911805
H  1.78660168839976263300 -1.43016029296109681290 0.25216782804855092381
H  2.12732075373626150494 1.50008530210791013459 -1.22421504840281913928
H  -0.68263383700383373220 1.21770054491134605001 -0.28874413227561224193
H  -0.65903522501628686303 3.26176478110874157323 1.06783835106884694710
H  -0.09673148584734791999 -0.12531518281303366535 3.97703054925755949967
H  0.89592165497561937482 1.20367056528063209875 4.56928066389222475863
H  -2.28022695605745040481 1.98025119736296462136 1.77378455639167231794
H  -2.03404038355690452988 0.35699190347961101688 2.41412994555755711090
H  -2.71952327400305815530 1.62408571303413085118 3.43146468479678823371
H  -1.10095641772008923098 2.08749552450063635689 5.83458555272157575189
H  -1.99592104049926799547 0.63948520261928765152 5.36449176722991349919
H  -0.55841940879730411762 0.49712693174907846005 6.36701811132490469447
H  -1.25994551441888802401 0.18955814056049363758 -2.45642448867097318299
H  -1.49042569573052263721 -1.56215735153254753342 -2.41522847196992485053
H  -3.55614818334727100790 -2.52590094393493691527 -0.89692268205957426108
H  -5.54593127857994971919 -1.46115359523390786478 0.18045696563082372355
H  -6.45580662567373675387 1.12984045395849097559 0.79861504115700654438
H  -5.73930840088840454882 3.48918979602371281956 0.64046439452187930996
H  -2.52445559566693855658 3.75227239497880260544 -2.72556083629815226743
H  -1.12592464895092048138 4.28508505451895338467 -1.74550806499714905584
H  -0.90571607916973151386 3.08688357806571733732 -3.03863349856182063391
H  3.34291581970011719704 -3.12792083926833308638 -1.45189843072071544938
H  4.90919291665871071473 -2.67880602927912025990 -2.11566610201084159826
H  4.67177965992128996220 -4.30575541990341470466 0.45323743463858395808
H  4.55781586959193596442 -5.06381248733965350084 -1.12497215219243296147
H  6.81411874886770441151 -5.33476834024396939782 -0.47616864636443934078
H  6.80386251780947137746 -4.07379575280699501860 -1.71968980267867666001
H  8.17569902827476902019 -3.32815534985905081555 0.04560071230876433512
H  6.73914837801305122156 -2.42049484366998957086 0.08917556948244659276
H  3.60784026442314020855 -0.42506243465250165281 -1.85898618759707812131
O  5.70780144283703361197 -1.18529065596980998087 -0.20945302964428791359
H  5.67869088270497179849 -0.39159828107786937013 0.35486549636226205617
H  4.05596086138996447801 -1.98753273723114354254 0.73252405322270930377
H  7.01835136124725522677 -3.66064591515317605541 1.20071922444248935236
77
-121.3997365437 converged=true
C  2.68783751986850294458 2.72258549746918854240 0.56300048605622077247
N  2.20770720418534027729 -1.21792244502150115437 -0.67438097007607900046
N  2.77286491075859098387 1.49038552979542671117 -0.19843291977157279105
C  3.55824126606332047373 -0.71155757517121620559 -0.81719127533089364057
C  3.68398283270056126071 0.54489080031101355672 0.06952817556567975066
N  -0.19987976130421303278 0.22240976147994048762 0.14372216905698387279
C  0.45235089782823822979 0.29164010913153770588 1.30536326665047752726
C  -0.16879147178238329552 -0.91742652335352603554 -0.76066191125205340207
C  1.19521147856188525438 -0.78708445661204373689 -1.45846960549744175673
C  0.29387831027944050222 1.63559811786375020048 2.02734118038760602332
N  0.28323492662229571293 2.74022637219219689086 1.09189500859837518298
C  1.29464286001503614543 3.33099899047519043549 0.43225560617058655932
O  1.09723566360461055602 4.30683434049264679544 -0.27396748799044462475
C  -1.02207723391573379601 1.65082231559031922252 2.83767961621686160001
C  -1.11042287259627592277 2.93217081962497649883 3.67992269563786145170
C  -1.12749790944207228804 0.41086148237214492607 3.72222186704167601334
C  -2.53917493674696137518 3.25111658699454730836 4.10742459152065020334
O  1.11286617387149444625 -0.62648809225542345658 1.77590900305736143494
O  1.35267935615770973357 -0.25492378090929612711 -2.54219854411081280787
O  4.50795852344347025564 0.63667236456657760879 0.96676500617284033545
C  -1.34938385215191791744 -0.82238526762952524063 -1.72965427500444390851
C  -2.64877705218737569126 -0.72734526443555924669 -0.99541445683103213504
C  -3.28454592683427915034 0.44436286468416114070 -0.47511389422611721711
C  -3.44842675164471401672 -1.77943720692312012943 -0.64459883950573582112
C  -4.46390860383585064142 0.01029186454807271001 0.18097676335344037302
N  -4.53395097512785838489 -1.34134701483449481074 0.05552746090011700941
C  -2.97631010413584773389 1.81908221829150473781 -0.51562008535099623785
C  -3.82899233077275180648 2.68212612629437785472 0.15332786646008259024
C  -5.33189664139087060590 0.90206003331900830311 0.80351668762468086982
C  -4.99531357600556802367 2.23398092097683065305 0.78587380613433110987
O  -1.81252119747976525588 2.17709503287924954762 -1.15175416022903953639
C  -1.78797977059667623223 3.30739776819633801708 -2.01166457425386724367
Cl -3.46623710865186662744 4.39642678093124761318 0.28542015480776544711
C  4.56769158566572208713 -1.79597272275716823842 -0.38833685908966991684
C  4.52434099577791837277 -2.96985140329939767412 -1.37194247255658896556
C  5.15519944218792147694 -4.27401599143863819563 -0.86663697035195585983
C  6.66834784267375724198 -4.35295883722821486117 -1.04668807816217346307
N  7.37002101048973923270 -3.46668946940524547173 -0.08770977349345338014
H  -0.21169423020154365389 -1.83692894435234999051 -0.16853011422668112695
H  1.13813820225940376396 1.73175104104129617966 2.72002197914060062089
H  -1.85276048584930741470 1.64102625964274051462 2.12137396221805074603
H  2.93963818071964677614 2.49486271757232813684 1.60184536380101083530
H  3.40287398923929407246 3.46093290189887969888 0.18110870020743230491
H  1.95766736705028066012 -1.47891444564768570480 0.27911507373298061196
H  2.23449430719530717226 1.43893462152112228125 -1.05134205358305354849
H  -0.65272521162316043952 1.04862569795582949439 -0.23107318302531093535
H  -0.62147633121855883065 3.16569215577153340035 0.92548710430421654571
H  -0.47902469904185396299 2.82571238086950460300 4.56441214592212762824
H  -0.72895866294983535649 3.77865912986237040272 3.10535574008374171129
H  -1.15313550981719625810 -0.49513481594505703853 3.12375312181688791213
H  -0.27638692708772383266 0.35106217576133735836 4.39646107930183394075
H  -2.03633855258838991631 0.45153998375231929607 4.31449594839090089238
H  -3.18074545579335143941 3.35648751215792584546 3.23520189152299408875
H  -2.94795373039226715761 2.46889799871137149978 4.74099716658116943080
H  -2.56306843834240938307 4.18472472861335553773 4.66477486862281232050
H  -1.20254152847771589308 0.05376773954645538978 -2.36158562648396808115
H  -1.34723579261227932591 -1.70789966546632721034 -2.36553320296604630002
H  -3.31714415483332336620 -2.82163670102479224866 -0.86061961830606570345
H  -5.27243107769438879018 -1.92372680354958314197 0.41358666765228457862
H  -6.23314885870666124390 0.56633879444045798213 1.28962118569644212940
H  -5.62446860807553328243 2.96158552340547753801 1.27284584747815565642
H  -2.78944201968049831919 3.58303410536763466965 -2.34004112439066869200
H  -1.30747257462973598408 4.15663990768235347417 -1.52079614227721338082
H  -1.19233884899510478306 3.01861548001286683629 -2.87906621087087311039
H  3.47390473465177285206 -3.15644923675602173674 -1.59230941455478625102
H  5.00559748174412799671 -2.65609886226929114983 -2.29924232382611082315
H  4.89136302033263703493 -4.42869002670316636028 0.18038224966491211987
H  4.71765974699035872675 -5.09560626827855500665 -1.43332430528272602999
H  7.00101830034597671926 -5.38087233602360548446 -0.89885349698059946455
H  6.93044185812146640302 -4.04424919368225754823 -2.05886855841634996978
H  7.25551561075179307636 -3.80668891609557391575 0.87139359442251307364
H  8.36754738507798023761 -3.39987740718540809581 -0.30438871548379181631
H  3.71299828084914373960 -0.43317982526170029089 -1.86573188394993061401
O  5.87866561827342604118 -1.26679933589114268599 -0.34165064044734066995
H  5.86450794628137384024 -0.50503401478593712426 0.26627035925811254335
H  4.26933773447332765016 -2.13251977738603892831 0.61693111879345075010
H  6.92907721010080379642 -2.50634492648811013638 -0.15624281186999128268
77
-121.3997002402 converged=true
C  2.73624973974841800839 2.45235797432049373867 0.30518946194416840534
N  1.81714757544992555616 -1.45077475989095017184 -0.96655754625138790015
N  2.77645511450057513869 1.26674387249837838709 -0.52870341357314809549
C  3.19621666948687987997 -1.02647291629553860659 -1.14381236111804174271
C  3.41194511370120068250 0.14691170872515971202 -0.16744812359779670530
N  -0.49097010909784155608 0.16475701690141686395 0.05011873389936821743
C  0.28419231198508965175 0.18233408099237463640 1.13810650019359949070
C  -0.53834656856863527530 -0.93804795839399002233 -0.89821050605638308451
C  0.81580270169802115987 -0.82085071790304042771 -1.61192798148847726836
C  0.31442844167730288341 1.53802519919540259252 1.85839093924259168844
N  0.35095663008243849212 2.62980955876588806674 0.90979102407807810327
C  1.37008803104471388323 3.12755744432502558183 0.18987342813019278398
O  1.20425441722331783012 4.07857831702706619126 -0.55770044531869600313
C  -0.92426160648051913782 1.68874470625980421801 2.76569859923384031575
C  -0.88345674215000857821 2.99986532224892288312 3.56821126996592097314
C  -1.07424338810005948197 0.47251411574437385266 3.67818152291176048152
C  0.22330412485244865994 3.08719971644702839697 4.61448744123431442432
O  0.92010846834600334976 -0.78156501659235744217 1.53946293466385730753
O  0.98814948459812090853 -0.11841611027926288169 -2.59517092946538463494
O  4.04140573603040920148 0.02940518621368390373 0.87440805930278209246
C  -1.72141239139844026695 -0.74243856389803331020 -1.84671547158287463475
C  -3.02213079104915971485 -0.66027210790130508311 -1.11404272802417203536
C  -3.64972934510354019011 0.49230284688310643748 -0.54313511619183751922
C  -3.85640478547077325544 -1.71289969729954405508 -0.85757194845457485055
C  -4.86629030057169664758 0.04660750498959354005 0.03570390757092961609
N  -4.95704899359386175206 -1.29399269648444326108 -0.17038918948546766252
C  -3.31548858940705981624 1.85890078536501812678 -0.47921819972318369096
C  -4.19563616064476363476 2.70212464128592033674 0.17921605707969881505
C  -5.75192041346624982623 0.91869719350340972586 0.66025107520492520852
C  -5.40082418294875488129 2.24577098368158889485 0.72474284788920617650
O  -2.10792573015600837039 2.25263695435727573368 -1.01026699071079217873
C  -2.07121957607530804424 3.35187328854675437029 -1.91094361260917722234
Cl -3.81916387772336651807 4.40036735400423317799 0.39079691312214603904
C  4.14647010112024538842 -2.20123193372511494204 -0.85593671744688160086
C  5.59782804190875715733 -1.81922735265202972776 -1.19163330864502237105
C  6.57163584784177956521 -3.00271971648770907848 -1.27951391022938176789
C  7.06221975415200819981 -3.53147950780346242539 0.06588667929349883989
N  6.01717862224422894712 -4.33215708761816209460 0.74745063858751081831
H  -0.61389906772007574176 -1.88049749213988692809 -0.34783117435688049035
H  1.21573707867085101242 1.54335195578848383136 2.47928236100084475879
H  -1.80451963558325845227 1.73460843681825571672 2.11137372192196837162
H  2.96775229420384079049 2.14752095218986704950 1.32774516911720619206
H  3.48437131108513442612 3.17772631257912996361 -0.03409047504200007905
H  1.61394701438893006795 -1.85055196907069796630 -0.05327426415370545287
H  2.32336132121369765002 1.32074923832010382441 -1.43111280402967500081
H  -0.92803224958587815507 1.02072752117037657271 -0.27380417120544153775
H  -0.53665270310462998005 3.08533723570016515936 0.73217692001814049796
H  -0.78116781594176631920 3.84091534390950783973 2.87894133649701799982
H  -1.84736433203792937974 3.11075277668793814811 4.06928812806925588319
H  -1.87014141715529857990 0.64471124347648534059 4.39787659102516581555
H  -1.32272944930172586808 -0.41188460198468079820 3.09805153506226504945
H  -0.15124363956770270345 0.27332818337008324416 4.21515575781107809661
H  0.12680874379231094062 2.29821381202246755038 5.35451051014895718083
H  1.20787085593551468676 3.02295574082028650764 4.15857283627576101992
H  0.15864428688055437489 4.04273830602715467109 5.13027097401403331389
H  -1.54804080728929305266 0.16868187718106952833 -2.42047770609911205852
H  -1.74609296338382158353 -1.58294981051917615922 -2.54136440195064272629
H  -3.73928547345422845893 -2.74263305470917462259 -1.13361251992870881722
H  -5.72032562166067037879 -1.87962726547904757091 0.12447141300089270555
H  -6.68208024377846498965 0.57247390906822748224 1.08038870589550040080
H  -6.04691035662663622929 2.95915362075852561574 1.21031049622039432734
H  -1.37046069187851160542 3.07960344834955490612 -2.70145753425858226038
H  -3.05239150717881679853 3.54312890650138667681 -2.34494030766497330021
H  -1.70593123024483306338 4.25264528867134750101 -1.41353443674638512562
H  5.58983765930029719016 -1.31674100459966969545 -2.15914994450992425712
H  5.95176119799769232088 -1.09843379233795457317 -0.45253908735834214028
H  6.11568171285157724526 -3.80880178933613056103 -1.85629509519590252253
H  7.44672359906963432508 -2.66530925050520473008 -1.83502370248183366286
H  7.94585195630912366482 -4.15137259557348325956 -0.08936291577988741963
H  7.33502053126779074432 -2.69405372088271244380 0.70852342899966125334
H  5.81623853677451307931 -5.18810737625570617126 0.22290624746560297464
H  6.29991625421022405362 -4.58142534140866786174 1.69861303580889133613
H  3.30507682137160330171 -0.68336840090664174863 -2.17658879815853767425
O  3.99986739527360546376 -2.62817534279711262357 0.48395040876016248710
H  4.07383828068653297549 -1.83000761004059175896 1.04551161009027748783
H  3.82817844988039279741 -3.04570884953605425238 -1.47873355304897158291
H  5.13138052864352989246 -3.74434447038495532567 0.78167217119042142759
77
-121.3996722658 converged=true
C  2.66030971303773888792 2.86437501898263846556 0.26111920106619262993
N  2.06982314658193633505 -1.20603838249813843930 -0.64820746628899472697
N  2.68821756357188590414 1.55669338273314905585 -0.36254635262670925622
C  3.42379617955401638341 -0.70993687833683882804 -0.79992474942986757647
C  3.55226609711483565235 0.60073194707140920023 0.00592697001234659959
N  -0.24805974546634146360 0.30010379627182681705 0.22017720193377945948
C  0.43938551160024941211 0.28777808637261953484 1.36495365486362407736
C  -0.30281555095715462222 -0.83698247585716445407 -0.68990263751857239249
C  1.05343814374860045291 -0.74070242791392693071 -1.40644379583794787436
C  0.60560585126160104696 1.63967135182776058144 2.06491700408777978382
N  0.37597688347133961795 2.76064185110816051605 1.18793136983086378144
C  1.24283307636080131431 3.41889488725865220431 0.39941222739899850946
O  0.90674843263797266779 4.42786371412830082051 -0.20003552616396574892
C  -0.26530005692504265991 1.72921295907959637894 3.33985694758168172314
C  -1.77529017228476271306 1.66686129546919836741 3.06171745400089756473
C  0.10159444402815637210 2.99846746821567000651 4.11131233659539496728
C  -2.32511769467400775113 0.24549201320164248941 3.01631849722486666820
O  0.96295896559522420333 -0.71965126975251447750 1.82903450219032581714
O  1.20997679616393005730 -0.18214819503061860373 -2.47819315247736149388
O  4.34912556823359075509 0.72914125802027329737 0.92431068914967107197
C  -1.48423300361012544535 -0.69635051993727792308 -1.64877369634089365746
C  -2.78354461644987338786 -0.56454359853754798593 -0.92271717446601542179
C  -3.39831169945330113791 0.63140884823212162225 -0.43646885148193798054
C  -3.62141762182458570862 -1.58899369766049214370 -0.58057254590872564570
C  -4.61025399264215440809 0.24177118740001377062 0.18615031030185957839
N  -4.71400526459065272178 -1.10960030063584214055 0.08087461326019651509
C  -3.04070187401532798788 1.99318421549039115348 -0.48301884793248045513
C  -3.89666972294689895051 2.89337602466987275918 0.13144104608653173205
C  -5.47342991453336757957 1.16939183659439449592 0.76100090088859562165
C  -5.09854517907830473433 2.49081036288108448318 0.72693281511378549098
O  -1.83767635375743965120 2.29852743012509730391 -1.06911310869328213258
C  -1.73335611064403161130 3.41406852285895734411 -1.94262332935826265157
Cl -3.49606126998538169204 4.59985613492719025430 0.24320273622533644664
C  4.41846131567074085211 -1.77373510663106892515 -0.29316680311173187734
C  4.38699200543795608809 -3.00090669176329782886 -1.21013899089910825779
C  4.99462647130545533969 -4.27856021973216815724 -0.61616406326334893784
C  6.51033028398339741472 -4.38178514666373430941 -0.75912754577229923925
N  7.20437613065865800621 -3.44581446799437873807 0.15764284054947350078
H  -0.37230664576657979126 -1.75592614136600499997 -0.09967830702940561061
H  1.65102565940385792587 1.65574466076733872733 2.39713279577916482666
H  0.00542868046523625747 0.86383899560179167043 3.95350293791581597347
H  3.14518721751882779358 2.77776404353545869341 1.23757621601210754392
H  3.22058345923040878489 3.58709206123074109129 -0.34314287589051012395
H  1.82998959201091060400 -1.50319855121676226872 0.29619065999033039605
H  2.15262292481980743730 1.44422081318218920032 -1.21219890532736296329
H  -0.63801071077687088184 1.16436092697565363174 -0.14107647623404045989
H  -0.54722107013879894843 3.17617249265891032906 1.22799227074897254752
H  -2.29159439790298424811 2.20598800684171836295 3.85809490971416035876
H  -2.02516907509954968702 2.17145581658398745262 2.12681248335443306985
H  -0.16164321006153226090 3.88948720821073745668 3.54588673453726199725
H  -0.43078625116167290621 3.02697903982020077862 5.05846435150200335329
H  1.16820043445573773511 3.02817636977343429550 4.32234528991722921631
H  -1.85506630341413258911 -0.33632493003388119757 2.22968434132992765484
H  -2.15543750462629812858 -0.25779123028071304624 3.96553411585059745192
H  -3.39457618686845119527 0.27323297720379646769 2.82459045872463709870
H  -1.31191383823945040277 0.17792455037875701263 -2.27677202427643043947
H  -1.50845851888053084089 -1.57825500593932366300 -2.29010544189250708769
H  -3.51343409281762841800 -2.63786577317668635700 -0.77600600711188194580
H  -5.47908632701362829920 -1.66561841773095586916 0.42438806713086885125
H  -6.39966013459554083909 0.86824479322827696759 1.22276479849088515195
H  -5.72356779479214861084 3.24620563865580269436 1.17510027175090669971
H  -2.70777494480256653020 3.71906647007670843053 -2.32241401816136461278
H  -1.24663010246641947631 4.25262220777077271094 -1.43999484503146457648
H  -1.10819902512284995666 3.09091560438740398098 -2.77695518241978556162
H  3.34056413417692343870 -3.19236815976451859811 -1.44532116821903033888
H  4.89327585851987123533 -2.74387587701234370030 -2.14153684892281415131
H  4.70625580835744283803 -4.37062471788437889586 0.43175953084364054879
H  4.56218553667888837566 -5.12830829717851699456 -1.14412420429275285549
H  6.82838305519375854402 -5.40186595897558063939 -0.54205058517392301631
H  6.79447100551718197181 -4.13904534518258060416 -1.78305498651267058108
H  6.77434601417415382940 -2.48775387335342834660 0.02559820827859166092
H  7.06968542219508311319 -3.72752231907438469349 1.13297084499859290752
H  3.59476513815032383548 -0.49389855402488336278 -1.86048905473090542273
O  5.73233764587407712554 -1.25211052548218093605 -0.25058641446999058155
H  5.71446301803387513019 -0.45991759799219011917 0.31641280300983853913
H  4.09814398145638758564 -2.05210612939610914651 0.72303397839173655370
H  8.20672881213545757362 -3.40081948579319703896 -0.04395340336592340469
77
-121.3996592932 converged=true
C  2.89877771118033367159 2.52633894308447892740 -0.05587883252865838424
N  1.82585045278746216368 -1.46187163712490297840 -1.01931316683536876688
N  2.88457278902076641458 1.27369386826189834316 -0.78413673969871688918
C  3.21204072144984120740 -1.07491835726445295052 -1.23037689217589285562
C  3.45607965511557102545 0.15334229106628388672 -0.33018128733823376431
N  -0.31897839489914825428 0.24147592065332496025 0.08829667940912050428
C  0.49586535300753570299 0.15826634671947542587 1.14465849886728898710
C  -0.50097601243119382897 -0.83864440200847978346 -0.87182340715800266118
C  0.82940502234103241630 -0.79728719797003932968 -1.63678017361016037157
C  0.81585020332911351026 1.48952008300098470706 1.83805492059605479760
N  0.64537738145565470838 2.61965866402768687848 0.95814874075266120990
C  1.49315567735462062515 3.12658249671237253864 0.04822359410568188842
O  1.15833275024033399703 4.04576540134240847379 -0.68376471383481773891
C  -0.01180149025031884680 1.64442544363203624336 3.13282955457253242670
C  -1.51941763964884923865 1.67414448987331554441 2.85347768060303952353
C  0.45007317068066765575 2.88620558566998841599 3.91412471692262631251
C  -2.33567831458583086146 1.42713914261490670832 4.11792924241408986319
O  0.99620089335055439506 -0.88809150445850382205 1.53500630762219292258
O  0.99922557830772185117 -0.10925396181622559766 -2.63108525103378454446
O  4.05706383703041773003 0.07897349571783116029 0.73336121873877901933
C  -1.69496100998971632734 -0.53750713771792701934 -1.77565678709609842123
C  -2.98526727610322195616 -0.47773740641719125710 -1.02341378641061497845
C  -3.58688969819960012941 0.63743904050218747059 -0.35806755192430500534
C  -3.84250547445434298410 -1.53001087064083840517 -0.85450687814278358800
C  -4.81718434394519512409 0.17004613553228245526 0.17902307955504939696
N  -4.93504223824497234574 -1.14740700178758192607 -0.13593466871496101556
C  -3.22487753407656985161 1.98006207119324417754 -0.15288094398304435950
C  -4.09784647636599252962 2.78068480428945319360 0.56586908339197838913
C  -5.68553243416709097602 0.99727950535848886027 0.88141288554504226838
C  -5.31320054769209004775 2.30774723398228820415 1.06746537302216748522
O  -1.99421269827841296518 2.45183115024312003882 -0.57832810819449109729
C  -2.00644370695803253568 3.31053767256090969440 -1.71059327238833858154
Cl -3.67289095193591696997 4.44434232455635314096 0.90127377921890960977
C  4.13517521285594558123 -2.24978441651043414851 -0.86744548924091513520
C  5.60006768246811947876 -1.91341906740237988060 -1.19262023753127599512
C  6.54708471977452344248 -3.12109244736276147947 -1.22146257690389314909
C  6.98792405452636877783 -3.62437694160219026074 0.15068228555532556245
N  5.90314242845082226552 -4.37447927953454573924 0.82748476595602005190
H  -0.62598209613088318104 -1.78340812851879793044 -0.33502342908305154934
H  1.86818856816361300588 1.41309076322519255875 2.13449243944785038707
H  0.19637043033149581550 0.74540727941952633628 3.72151396937704737056
H  3.33632386912344358620 2.33728315625719584858 0.92652062712639504660
H  3.51421336441301868092 3.25685528426973514016 -0.59160781536531392710
H  1.63550063246817023455 -1.86145493191317656922 -0.10238198705534573563
H  2.41200064878892295184 1.26844043034170761430 -1.67915953365080539150
H  -0.71853975633426647729 1.13632959611913730846 -0.18293983271367403320
H  -0.27816952126546568014 3.03817832404105026001 0.94680021775050482447
H  -1.80483856038639212116 2.63970205047466377479 2.43230160732683797775
H  -1.77611966625468165049 0.90325133610493946179 2.12475477571976467672
H  1.22306541416404490619 3.42541451090294790660 3.37226715640908736304
H  -0.37634832111572302793 3.57408995941077867187 4.07012059068722908961
H  0.84803663379375948672 2.61462991497299013233 4.88753005801108741935
H  -3.39724048587437277291 1.48166642036856277542 3.88912911740471178845
H  -2.12067108337659604445 0.44093927554663292501 4.52285553914415761056
H  -2.11111918637148621158 2.16668309734600450511 4.88216315097183706229
H  -1.49965612097671963099 0.40470594939683668390 -2.28952253432758245921
H  -1.75431109988969780034 -1.32347920173380129150 -2.53027656851818738559
H  -3.74396916591127171259 -2.53581976160744781978 -1.21376821906645271376
H  -5.70857829296926322371 -1.74132155610574401727 0.11296103310175234502
H  -6.62040197871018776254 0.62821199032403107765 1.27093333370521155423
H  -5.94757242910600059105 2.98602744767812966487 1.61483515059639359812
H  -2.70433451061513352442 4.13870480672310758763 -1.57925059645983867362
H  -0.99334930804844823182 3.70182706898163793596 -1.79568508585741226646
H  -2.27548405159155331390 2.75613063151714055010 -2.61494727181836505991
H  5.61924046870530169429 -1.44613200333005509357 -2.17738224378302280826
H  5.95992179153784285006 -1.17507931885823713181 -0.47393978280594623032
H  6.08815005279891785506 -3.93178066380633195465 -1.78953706529698375327
H  7.44487039729724475734 -2.81923561603572991885 -1.76110640107658666942
H  7.85602802335116745525 -4.27431941778321000669 0.03579095287672440229
H  7.26923375773618385409 -2.77734695529425801297 0.77688860748387078559
H  6.16175092277190650236 -4.61852569410662638916 1.78676518591946975612
H  5.03955973521763667122 -3.75455288317946100918 0.83863209040296149421
H  3.32597733394578431998 -0.79978667273843018215 -2.28260275045609839495
O  3.95403279641372895625 -2.60515713868238041329 0.48908037082412381125
H  4.03620182708612507128 -1.78339463478741344638 1.01270836341922798596
H  3.81138291314866339832 -3.11866466109826223629 -1.45253372514991041520
H  5.67923700117012852928 -5.23086053481933621612 0.31301886267439671396
77
-121.3996253671 converged=true
C  2.81378661961372111833 2.83233310281545191955 0.19983658175535212731
N  2.13186200342668374930 -1.21014974513487771901 -0.71937127124623645447
N  2.85940572934576753283 1.53599294759648374864 -0.44653413174500500293
C  3.50242815234535420643 -0.75590380056647243912 -0.86128160105954665315
C  3.66301629455292276916 0.54282983844844268084 -0.04231513468323067073
N  -0.17073586050191802421 0.34367493888814204528 0.17488942526226805563
C  0.54499493780134744547 0.32268387482397303812 1.30183461280007506389
C  -0.23317221714920943754 -0.76561129872126465479 -0.76757309736701728742
C  1.13527445785965452885 -0.68639858251051188986 -1.46384312591138598947
C  0.72631987270098108400 1.67685786012904092246 1.99897753838050329378
N  0.51871029356690334655 2.78996344084100211802 1.10666305356453475994
C  1.38138561946346216658 3.36614806324724646913 0.25356610396602041746
O  1.03310620116632168042 4.28354399896806281589 -0.47384299566728460551
C  -0.17431387958405897276 1.76928163834788199082 3.25111800614258106279
C  -1.66461052338359216662 1.78300729404976188164 2.88808009976764168414
C  0.22233601324918700337 2.99058851880017950720 4.07823149364624004676
C  -2.55995511628419425421 1.42015418603513055018 4.06867765276388126949
O  1.07021942954752669053 -0.68846413870791056677 1.75496838594861070959
O  1.31517705710763577187 -0.10115780887433506452 -2.51844737426583664686
O  4.42480563119012249018 0.63046078013847539623 0.90876954953523569891
C  -1.38629865304631172407 -0.55486260203628057219 -1.74790871401700487198
C  -2.72034317596855457211 -0.56351416339056870086 -1.07407355201966314695
C  -3.41951998381807564797 0.52179378059819381264 -0.45695069006673549872
C  -3.52354068080039040112 -1.66183807498057900531 -0.93573444190246279906
C  -4.64529279209407430784 -0.01096007346369134994 0.02647079307709387930
N  -4.67163641829033871034 -1.33577344683829535299 -0.27842369669664257525
C  -3.14818295714486007242 1.88623260684315230407 -0.25765404081298648453
C  -4.09782408601126846293 2.64270414591297431173 0.40962376752206391961
C  -5.59040035300314297473 0.77122739084773539453 0.67972543131396379046
C  -5.30360267753989145234 2.10332319095944875187 0.86510182501388499521
O  -1.93181671883513361720 2.42632989179063329743 -0.64117888470421746661
C  -1.95287387817962487802 3.26463468364878472983 -1.78855778569703671721
Cl -3.78469813276191890949 4.33235510846188187628 0.73752672555445975000
C  4.46458170696574985215 -1.85033290006516892845 -0.35703568041348510143
C  4.41562066850105860993 -3.06823009392731727019 -1.28503292215291198275
C  4.85710272193640246741 -4.38748265706909723605 -0.63751954044978631497
C  6.17254279083613699441 -4.31551186062636293883 0.13544199565771805616
N  7.22379140179675882649 -3.63271753724616841552 -0.65642772872194565803
H  -0.34103267782574875344 -1.70323038082437916430 -0.21382492476610603926
H  1.76557439668065496718 1.68260713220160162962 2.34790338658498143332
H  0.02768435968312987772 0.86511799778065689992 3.83549052366500120570
H  3.24843546892272172499 2.72782618625612016672 1.19656393731440480188
H  3.40266396401303561348 3.56041745009532606403 -0.36919822157167170307
H  1.88273412789517768928 -1.51465787469787249719 0.22035195348666342108
H  2.35145941374072586783 1.44392133945078304791 -1.31590558789703049314
H  -0.60365144297987882727 1.20860762783879582827 -0.14028011866211953507
H  -0.42933123140925311123 3.14410880860454833297 1.04625635225905821990
H  -1.95189760870881778843 2.77146216609279205656 2.52525743737920427279
H  -1.85081946903010630123 1.06380235190714289573 2.08817722131829830445
H  0.08310891880708048962 3.90414622597322136244 3.50465899347705933664
H  -0.38484546675232134127 3.05426102709455360440 4.97613496374896779884
H  1.26523981042422595245 2.92849659831951925071 4.38039725987821260134
H  -2.30740236675454379878 0.43375824264653017881 4.45100621179413735717
H  -2.46023257223734015398 2.13943753359523336499 4.87722528216894612996
H  -3.59993292251614205313 1.41085370343278082572 3.75117228352952869486
H  -1.21986559527495952437 0.38878967817688792064 -2.26876672990622640924
H  -1.35032676599687251340 -1.35590690743059516521 -2.48781898296227677037
H  -3.34957810676635059366 -2.66348794846759728827 -1.27743263459181477515
H  -5.42456589459007609832 -1.96899046131443222762 -0.06636590428264338426
H  -6.51762499892569291404 0.35192415635274520991 1.03520937861342465780
H  -6.00040644334346673361 2.74842872947379346371 1.37533187674381141008
H  -0.97062973636055815962 3.73347371506172409639 -1.83086825383631124353
H  -2.13331057046340566430 2.67716881283064678243 -2.69420237572151721750
H  -2.71819691171981947519 4.03753466757406354048 -1.70645797325830850255
H  3.39055574779703450261 -3.19117264598921357432 -1.63325212101135042175
H  5.02560427135576848201 -2.83739434450795835474 -2.15947932423501987031
H  4.08603154666253676197 -4.72249114932174851589 0.05614802083219955220
H  4.92906264317539299924 -5.13816283278055863093 -1.42571819003278577043
H  6.03321242874360663677 -3.75544531510974444188 1.05932599094084500813
H  6.49453594954686952434 -5.32607053996138635199 0.38703466508596062745
H  6.91940015905540484198 -2.63489621402657725469 -0.73751442937265443422
H  8.12873507400115080657 -3.66864671625809180000 -0.17908846384616439185
H  3.68438041224430268272 -0.53720919896295593610 -1.91931083886219377987
O  5.79336153355447258662 -1.37053758543067116804 -0.32585461504993795678
H  5.82254245155952432356 -0.60486846953964856777 0.27085152932432227102
H  4.13894280067784858801 -2.12289527906320474315 0.65791453170000302464
H  7.31289580453838361507 -4.05042278510599818020 -1.58739874205080466751
77
-121.3996175886 converged=true
C  2.72972523246515663686 2.74060073859504260696 0.55469067074633282566
N  2.21272194361750296210 -1.19999748532799932477 -0.67478629919644372848
N  2.81277326679235439855 1.50604413518073432243 -0.20286057219571107524
C  3.56967127984984244904 -0.70761881030497342238 -0.80912637724520553029
C  3.70474351693184367207 0.54703062355414910911 0.07934272970326189389
N  -0.20172395168750778538 0.24546553534779064210 0.15477525088203752945
C  0.46667775629233165802 0.30869699375498466098 1.30740704459058343367
C  -0.16440093320449145065 -0.87962193819466949485 -0.76755594492772161175
C  1.20671674892402114310 -0.74192451262214098584 -1.45072113079063269581
C  0.33786913496309978200 1.65713400851940684255 2.02690107667751195919
N  0.32601269775887953273 2.75742771421320709280 1.08699481113269236232
C  1.33443984616780175756 3.34441856607031606785 0.42038385488597151962
O  1.13394524073352842564 4.31282192342737502599 -0.29502576558718907052
C  -0.95914143383806016452 1.70168139449597255464 2.86487434154182718515
C  -0.99862487376792463678 2.98826135820857707870 3.70308539747975640211
C  -1.06960244550920147155 0.46738756764621303130 3.75640059587313146494
C  -2.41170299029424661796 3.35339586260374389326 4.14442946846080761958
O  1.12785436314245535172 -0.61398456614291030409 1.76863483007699340277
O  1.37315097402714370034 -0.18348328058495425030 -2.52038038373655748359
O  4.51909161345959642375 0.62594688096944373079 0.98662386126493772931
C  -1.32851299006624357091 -0.76162072232924449278 -1.75298661535128785793
C  -2.64825088994691881794 -0.73025359838736358942 -1.05063609955239978255
C  -3.33302087752329434522 0.40018492673690531092 -0.50205142224071130919
C  -3.43647268817132012231 -1.81583674164904707027 -0.78655687480970049030
C  -4.53062386300937003369 -0.09235942914746855803 0.07780559558002908549
N  -4.56113865882254021500 -1.43766438483442304808 -0.11436600531310842088
C  -3.06318771453225302537 1.78098264262216887666 -0.45812796730374250043
C  -3.97545652216758771402 2.59117891530184873972 0.19862653412418068699
C  -5.45198217980846333575 0.74591747702017352495 0.69695158519791855500
C  -5.15720275048260834438 2.08734392610808239255 0.75348583622635700863
O  -1.87885493593094099474 2.22590451450935589151 -0.99985390964696474470
C  -1.89957670053029459289 3.31187725377716324360 -1.91856225142588443511
Cl -3.66313585150435550020 4.30683168252271553200 0.39444767965870830562
C  4.56513817184538073235 -1.80186374779630886778 -0.37338624086464466956
C  4.51397020199449006128 -2.97992735034433486874 -1.35153679089822720272
C  5.13392504136414640215 -4.28620154037740075381 -0.83758001707647089518
C  6.64399989221082432067 -4.38432656354270022803 -1.03296558660466808455
N  7.36693546910347940582 -3.49363853437033533567 -0.09421292460765079424
H  -0.21805213974853165926 -1.81079061004663488532 -0.19474343140349636982
H  1.19710343467639557247 1.74422980102847646755 2.70191800386577707371
H  -1.80583925331501782274 1.70738217929738844703 2.16760423965013782066
H  2.98342507687716729237 2.51662016268887001047 1.59374286434302891990
H  3.44279080350914767905 3.47781382802597560655 0.16791964531509542824
H  1.95931988658370537237 -1.47245994213591346877 0.27465449117169904447
H  2.28358771552109995895 1.45904887257288073954 -1.06193136733791670956
H  -0.67305978840783109440 1.07066255201843651967 -0.20061736046144607037
H  -0.58258396070209195194 3.16809103497459210175 0.90512838108638937751
H  -0.36181873707363365611 2.86364475001438290036 4.58136988219481722240
H  -0.59564349841836272681 3.82032605116786916355 3.12163124282437642876
H  -1.95366699742740013157 0.53670973609297756290 4.38284056447717329519
H  -1.14462919642032057155 -0.43877148931518639152 3.16205514819180066866
H  -0.19565569700273210962 0.38300548272791251625 4.39810629321313939499
H  -3.05459796747863876476 3.49512503952791053763 3.27836460122857342725
H  -2.84449378773610472848 2.57712061095323763382 4.76934314074369236636
H  -2.39815343392820157220 4.27931974426937156153 4.71480510333276736645
H  -1.18632961779850432116 0.14570145419911770257 -2.34078144313075320326
H  -1.29355321226260566725 -1.61439248871115426098 -2.43163620611179354114
H  -3.26973618407926380769 -2.84304161665853039054 -1.04588456694687925719
H  -5.30116351030616872464 -2.05253429731750802745 0.18028586110965125200
H  -6.36427290509019094600 0.36190452825507279933 1.12335578431821980772
H  -5.83144337809597690381 2.77514939084555889437 1.23781478910433895280
H  -2.91312825723251034304 3.54603166336255215541 -2.24052410491114706304
H  -1.43847542455447574561 4.19362765134547910151 -1.46879110738918328138
H  -1.30883718858477227087 3.00799408216966979168 -2.78482040273482578385
H  3.46242792022220058357 -3.15822604852182164947 -1.57316389541339596292
H  4.99937501995557731505 -2.67510533461858646120 -2.27958698299168283086
H  4.87923218105628375696 -4.42634640322676808921 0.21372589700023628123
H  4.68194931163181227163 -5.10937244460758144271 -1.39047972699679056596
H  6.96743430561571308601 -5.41360675916894340531 -0.87458767504747481070
H  6.89669493821838042180 -4.09257194843734151135 -2.05235838009846105479
H  6.93065862564622836572 -2.53138577586329294178 -0.16074609742953283043
H  7.26541301581647935848 -3.82524701466588901155 0.86925292000910736601
H  3.73428324026377822520 -0.43011772429466221812 -1.85639273000582449846
O  5.88098515969753599109 -1.28519874736711026131 -0.32423980112118899743
H  5.87313420434411437299 -0.52352660069197165527 0.28369732467333685921
H  4.25929680128865850719 -2.13100394763194023184 0.63187843201365323509
H  8.36143335389217057241 -3.43515085748583137715 -0.32732131506335582216
77
-121.3995562040 converged=true
C  2.66076768892393378252 2.70596816163672571065 0.57216859881928328058
N  2.19952091278905115246 -1.23491082827528741994 -0.65921194856592335576
N  2.74638745138443240990 1.47216302509165442025 -0.18673877146281270267
C  3.54483924149707307905 -0.71971152701560836551 -0.81794289478761506018
C  3.67331931413267964714 0.53801213378012069377 0.06660204639631828183
N  -0.20959412010975053686 0.19571956599605916383 0.16241785762029081752
C  0.44115675043353930196 0.27446768155035150549 1.32443301872455787560
C  -0.17942039294468770105 -0.95022376431845212430 -0.73417190183762248701
C  1.17928118725885466844 -0.81690056765833851671 -1.44043527422098693869
C  0.26977526624003134170 1.62082105735989201456 2.03968873010106843680
N  0.25636158942106790359 2.72165812490382119648 1.09974413067337639660
C  1.26719687457837593136 3.31235480888676470101 0.43930479367516178657
O  1.06835003363871750004 4.28586093210455043589 -0.26987350551610755911
C  -1.05183778193846100280 1.62826204115244732584 2.84121884533896018610
C  -1.16183393684472990870 2.91564131470403520296 3.67167434460219865855
C  -1.14799077860761289394 0.39528806640974267772 3.73657565183321871416
C  -2.59593761948477208534 3.21533968705460715398 4.09526219658178636251
O  1.10596655413294642223 -0.63724472292925582462 1.80062881815413144970
O  1.32795668068000738415 -0.29078518258903973681 -2.52827365076495436114
O  4.51224664954351339929 0.64087623622134570756 0.94869736216744127155
C  -1.36749865137005799376 -0.86532483619046951517 -1.69569627561404190352
C  -2.65761402087484865930 -0.72683906851729396248 -0.95205904988683132117
C  -3.26482248242638561919 0.47118053148701982691 -0.45771261336909496720
C  -3.47149846866320155314 -1.75323671759671473325 -0.56047761904250303910
C  -4.44235101902719087263 0.07844542711711016691 0.22619492568521792908
N  -4.53964109465659149123 -1.27435949660952885232 0.13978874547781583448
C  -2.92811863941633943043 1.83809802162931568148 -0.53893235478891099444
C  -3.74919987304172996900 2.73472402098482447741 0.12542325035447710047
C  -5.28131213024822265822 1.00365867424320742707 0.83988312798384168190
C  -4.91506649749672774874 2.32651307483082447902 0.78608724982411937177
O  -1.76754054669623306140 2.14668238978601166878 -1.20450219904515121172
C  -1.70369429467133315370 3.28256010592974156737 -2.05433604504156974713
Cl -3.34496532126776857652 4.44296186105065249450 0.22448741118655202165
C  4.56783526878360568446 -1.79814281065759007383 -0.40732569810246954667
C  4.52712707858409935113 -2.96374241583040998194 -1.40120802059425120234
C  5.17026540278892099423 -4.26778190151039638067 -0.91128952268081886423
C  6.68377225969688382179 -4.33003794179730050473 -1.09503584080521432220
N  7.38027196070737545597 -3.44888082537994478116 -0.12772842145080720577
H  -0.21399776089179489702 -1.86566760872504144864 -0.13552209914849305816
H  1.10865457786495147374 1.72618387123315897291 2.73759188879093429136
H  -1.87750076442357194395 1.60252765069573244183 2.11957967930412793933
H  2.91208684051266919468 2.48126605728424198816 1.61178366282613039218
H  3.37571885941517635388 3.44351464711300714328 0.18872879139052819997
H  1.95819484346371508465 -1.49485220122372508555 0.29672676719469670559
H  2.19637357527150989256 1.41405955166999586226 -1.03170585630529410004
H  -0.65361267016070101477 1.02124793118210588361 -0.22358729698060797464
H  -0.64809594542445703169 3.14885406446401994174 0.93589666898674384043
H  -0.52969130486553672732 2.82674710005150853220 4.55752340210091144712
H  -0.79360183160363839683 3.76363674964638583731 3.09068075003001219159
H  -1.16480668969317657790 -0.51656856738299927745 3.14669095856725089533
H  -0.29783630448529507806 0.34912577397115823752 4.41318910718397905413
H  -2.05823910139995547297 0.43344766616068508558 4.32684890462798232846
H  -3.23967516222259277470 3.29836406749269706040 3.22218488406730418916
H  -2.99068563821655253321 2.43441311657004266777 4.73916984297151788752
H  -2.63540628710153645997 4.15525132411052577908 4.64105888145613487694
H  -1.21288530123267790373 -0.00971998722171527052 -2.35340906851021713919
H  -1.38575071674474803451 -1.76858232183790220482 -2.30598350904767013247
H  -3.36168870701144539836 -2.80401334164676452332 -0.74468393510408681379
H  -5.28568131364852433762 -1.83111642734508106578 0.52177032633416575713
H  -6.18163983599594857310 0.69901407881820909473 1.34752466462801834268
H  -5.51886935183914850711 3.07918056692001140817 1.26711305837591092782
H  -1.11670457241393261683 2.97839186990990345549 -2.92232364485561024736
H  -2.69455772172165897160 3.59400114613606103120 -2.38272821468360529451
H  -1.19449266655540586868 4.11121239175568753410 -1.55694148084589256698
H  3.47722448420614593800 -3.15586735942866436488 -1.61956456542459736880
H  5.00207704303779010502 -2.63767822210712932218 -2.32759762128493896682
H  4.90871291496584127856 -4.43749127641317286930 0.13408989074969904221
H  4.73995527562202312311 -5.08673879822209862311 -1.48755308039315092827
H  7.02733225339738432069 -5.35605531708366555677 -0.96084844926607426707
H  6.93994289902191496822 -4.00681244019834181813 -2.10410176768018963855
H  7.26948467626785799212 -3.79915514604193838011 0.82821807505969025076
H  8.37710358500426544026 -3.37372211074088745875 -0.34487899818244693861
H  3.68238277135928537831 -0.43854202986879642356 -1.86825276445748156284
O  5.87460678375171774235 -1.25800924952802084533 -0.36912495687363344743
H  5.85845489778373895717 -0.49564644720285511159 0.23817123276397483833
H  4.28192655669854715939 -2.14562021636212030273 0.59778391229714700206
H  6.93288631458034387833 -2.49084489363906591564 -0.18737753828488057373
77
-121.3995372984 converged=true
C  2.85010537793554163954 2.62159763924378941269 -0.14691112493816255169
N  1.71470982173536801163 -1.38198264358398015261 -0.88799338886618639499
N  2.83702310327904427822 1.33659185316952822120 -0.81618340774980846497
C  3.10841686151308582708 -1.03828727488957262004 -1.12669218408118343433
C  3.38222867622798917253 0.23208123408072592331 -0.29704871090414086687
N  -0.46650783603619028206 0.41213530029974221325 0.11854980970130862827
C  0.36631504567701755892 0.41529017196159939695 1.16338226001769662332
C  -0.61161092438629816037 -0.71933397030866341737 -0.78699764125498750111
C  0.73286052911112931074 -0.72108436848103463213 -1.53050863347849208651
C  0.65598984309263963510 1.79919297987480208967 1.76856347266438795884
N  0.55389604077014087391 2.82602388168394913492 0.75187144968838848236
C  1.45254476097659845912 3.24505235746320064294 -0.15383620311731138752
O  1.16071808452229641162 4.09910752881444206963 -0.97786773656808234634
C  -0.25091331651708881356 2.18207161277323535842 2.96583493926510488592
C  0.34503266831301782069 1.76654030451986776562 4.32119076632831600193
C  -1.68002749256961791957 1.67495680298916282958 2.78959500508118640738
C  0.32848347379118786327 0.26937885974902137098 4.60965564059298493760
O  0.92148836361062091971 -0.59199073307934213517 1.58249844794532124048
O  0.91938486387877027539 -0.07387905882551598635 -2.54974358011728341467
O  3.98195367219509765988 0.20490681759865420064 0.76928811344043546150
C  -1.77145157747619874655 -0.47415900864622001487 -1.75129449798510949954
C  -3.09884966617594814764 -0.35851651431214132115 -1.07466422696244978674
C  -3.73171495280207032863 0.80325018752192955951 -0.52942415170326384555
C  -3.98024362633502093445 -1.38973660179910463164 -0.89878290694028839525
C  -5.00209376938974425997 0.38290633526263873065 -0.04946347590690830520
N  -5.11389250351355961755 -0.95169456545158426231 -0.28334312845420550619
C  -3.37152744147458127699 2.15473896341910320373 -0.39174020161525435757
C  -4.28436498796855591564 3.01108881878256440245 0.20304417542770181182
C  -5.90706950641412564806 1.26239421769001136653 0.53282135672389940861
C  -5.53625849609494835590 2.58131597992368888583 0.65104262658995071256
O  -2.10745075675922066694 2.59158069182898032068 -0.75875932803275003558
C  -2.03331159769554403738 3.34297857940440756863 -1.96308810203197325883
Cl -3.85967889520351725707 4.68987647722515532678 0.44923633324747747064
C  4.01361984536955507252 -2.20840565280948952775 -0.70769657550398745727
C  5.47911012765483373954 -1.91371653791694429358 -1.06938298755876459722
C  6.41243605534918259536 -3.13141818230271917756 -1.02122957547853676630
C  6.87314708080890035546 -3.53344171034032328294 0.37749133918397476117
N  5.79649309538648527251 -4.22262689853770911697 1.12842212756746795854
H  -0.74883664820622475311 -1.63667589824701531498 -0.20701246269066075900
H  1.69032538652732933215 1.74808365634045337345 2.12574082685028820094
H  -0.27839617047224329838 3.27890789128578985512 2.97256269492369895602
H  3.23289635316539314402 2.47099284492406168212 0.86421882072306022149
H  3.50858362514102228857 3.31215711161505499405 -0.68456294461927313932
H  1.51894852666128787888 -1.72730270370653316014 0.04962474594385468674
H  2.36853507895335191336 1.29047289748786786490 -1.71267850748450389808
H  -0.89949527997204703489 1.27601950368793537471 -0.19591273593468261360
H  -0.36067275751075333901 3.25393150850591483803 0.65007929592826996235
H  1.37410257186772222227 2.13020631466635768092 4.37384482261989759877
H  -0.21818027531882011605 2.28221038392236152959 5.10302296049065073902
H  -2.13745959448470301822 2.09383117804696983200 1.89743946048564904316
H  -1.70364231196723769912 0.59203479606863429474 2.71006500438138964171
H  -2.28224953205242142573 1.97105343444392033803 3.64507226706490428114
H  0.79150400640295659471 -0.28533397017986356081 3.80014017622462496604
H  0.87728709909292235114 0.06896960409673863479 5.52689333177841568556
H  -0.68869726273577036579 -0.08924243227966882630 4.74165628610246514540
H  -1.54656126806851457189 0.43085065867266614248 -2.31760724764307823875
H  -1.80114222888038355563 -1.30745962187057407355 -2.45536470075055301976
H  -3.87193237135465651022 -2.41703563543063282282 -1.18720020597538944429
H  -5.91356459550449997664 -1.51917973894476920904 -0.05663835698674374308
H  -6.86863392984920828610 0.92599291133921624031 0.88494935538891628113
H  -6.20094256583284142437 3.30057153811280823419 1.10110004977147313276
H  -2.71220119165126938299 4.19695878926822452115 -1.94328372472253696479
H  -1.00593750898849920716 3.69939536387971124043 -2.02801261287806422473
H  -2.27130731198448865271 2.71599643304221949336 -2.82757853920967594519
H  5.49320308895986997300 -1.51835659363508113096 -2.08525132128210888283
H  5.85443477322217198378 -1.13023651817365911043 -0.40878025716248544974
H  5.93440044783067666145 -3.97681946624039506233 -1.51777062624009806413
H  7.30360212597064961670 -2.88286003124187573121 -1.59772898776400018583
H  7.73547073897037940071 -4.19604236959413423591 0.29777984126489970285
H  7.17046909661770115463 -2.64328614650872140146 0.93247608836629469753
H  4.93099302187895816019 -3.60532433585047984437 1.09195563102051695914
H  5.57149385740840230596 -5.12426477719971185110 0.69829146622072046924
H  3.22015384447558661307 -0.82279323979543761425 -2.19304346771111546843
O  3.84586839183932305275 -2.48277019768749962481 0.66895252330977084121
H  3.94453663898671003096 -1.63170887085544191741 1.14121212743955946500
H  3.66939747596775545091 -3.10382121839304581101 -1.23865012301319632471
H  6.06481661050806764024 -4.37603692756836970545 2.10363295155244633960
77
-121.3995244014 converged=true
C  2.71468624297296967640 2.39456640377755736182 0.42348171955695790292
N  1.86378034129505376626 -1.47507997097350140869 -0.96828882454932729829
N  2.76479818486659123522 1.24047058461466619406 -0.45294741207402122729
C  3.23297522018751859463 -1.02200950931129819210 -1.14734770299440835828
C  3.43452081441968370967 0.12604524432438168891 -0.13866679278544036258
N  -0.43477067910983990817 0.10325764408360781077 0.09011790459801072295
C  0.32517637397197834970 0.10909874763105589790 1.18818483128164342766
C  -0.49207528106660836098 -0.99410644586859897576 -0.86368283790948918721
C  0.84533783679480056783 -0.86116301282857110611 -1.60386544452443713382
C  0.29091119380399882433 1.44131120508087673393 1.95420629867850093042
N  0.33005894760373899466 2.55952223804793810302 1.03570410965151915583
C  1.34937004920761172144 3.07362273646299977159 0.32845342984378667062
O  1.18512298858393760881 4.04977729298002131486 -0.38705139836200641579
C  -0.97710249681245631148 1.52947261365535425170 2.83354364452210294445
C  -0.81270897356992410909 2.54879971333719534954 3.96976941897215152011
C  -1.32397960893423327633 0.16218757491707200269 3.42534418275396657094
C  -0.67487734868271698208 3.99905907975923557984 3.51761307287090119189
O  0.98659166160995748207 -0.84540034295730970282 1.56956890864802645069
O  0.99306306762818385980 -0.16061384654459401333 -2.59157702036077441932
O  4.07956449604721882451 -0.00915393263879335506 0.89121799263701273475
C  -1.70784193281071861037 -0.80349604253485951144 -1.77204553882992166258
C  -2.96847369404538108384 -0.68705261123910643661 -0.97581176581893291910
C  -3.54061038823912266338 0.48669448398598957883 -0.38973276441655124724
C  -3.79268601309323916126 -1.72250257961529240625 -0.63236368950241206299
C  -4.71368304185165154507 0.07092839065681391664 0.28965626299085411866
N  -4.83610686897459096656 -1.27228899636958270314 0.12176705965869630277
C  -3.18225605828630531136 1.84986446931652404047 -0.38731789485899537073
C  -3.99055391010005600094 2.71839872135901261530 0.32802329665134705161
C  -5.53201544352865326459 0.96912015504074366934 0.96730399538098721379
C  -5.15343262158934312112 2.28974420223761532256 0.97958636999109405252
O  -2.01597849617260926891 2.19060889657111435014 -1.02912934826926316667
C  -1.96993253668287149338 3.33500209309989470441 -1.86880988271452941341
Cl -3.57473623938311924064 4.41635528128219601030 0.49203357610358178231
C  4.20842207891145125842 -2.18528678747983917674 -0.89928667072303247743
C  5.64995940035197019569 -1.75901502091204475775 -1.22347235324545722257
C  6.65086173992178153469 -2.91469192273101107560 -1.35918218864735607099
C  7.15063534920892696078 -3.48849060590896220546 -0.03594700634056752220
N  6.12271340438150524221 -4.33803332733181434833 0.61178977355576968922
H  -0.54524741702984858005 -1.93880612319193046389 -0.31443636958554999072
H  1.17369694726357254311 1.45232608595482814984 2.60366750187345008527
H  -1.81094016445051453346 1.84421824321117200363 2.19476310988633560584
H  2.93985606407284016939 2.05285179605880108156 1.43612493357762405211
H  3.46405047959665779445 3.13351106631779696698 0.11733524119212243586
H  1.67336609681323711385 -1.87826546034495622806 -0.05364413001033846440
H  2.30627312303798692739 1.31986736525495573780 -1.35039767696826551457
H  -0.86977149896189376310 0.96188217001131082196 -0.22759109630213747444
H  -0.54945846133337472583 3.04190635173464674068 0.89496331718495691909
H  -1.69464456910535732348 2.47564121882420806742 4.60950288293528664951
H  0.05283034809775688512 2.27372100599481408167 4.57632885218478868694
H  -2.16459589258202722561 0.25657582137925560861 4.10732197454631098310
H  -1.59922042789226326320 -0.54139515288875161847 2.64445021261593815609
H  -0.47721067429801589110 -0.24285025253180467231 3.97376267632763724436
H  -1.50655626247398410911 4.28118850108938886478 2.87496921783121894833
H  -0.68500273658756871686 4.65622659191184506966 4.38474265929928375130
H  0.25432204564875166009 4.17005122160205221604 2.98091835235740809651
H  -1.54789703174098436378 0.09464433221717621914 -2.36924557674574920441
H  -1.77469513338423157123 -1.65750852318192465340 -2.44672450476607128422
H  -3.70600735869890129948 -2.76043760924483505548 -0.88769806408064044767
H  -5.58166531234518537019 -1.84053237916621448278 0.48737323242566288339
H  -6.42890803189448867272 0.64601676524026963033 1.46993640444241568943
H  -5.74355404395894808545 3.02187217665502183550 1.50680885536905639910
H  -2.96451748153931227137 3.62094145609543627273 -2.21005911782877628724
H  -1.49443963838814397604 4.17558574915998104160 -1.35868222804242400059
H  -1.35831764538310340029 3.05656638376987510597 -2.72831837820090239433
H  5.62738564735131596706 -1.21919106389809539515 -2.17034800179795173136
H  5.98932272455231906605 -1.05981542612606061127 -0.45732745622338932812
H  6.21586049158556797067 -3.70532813077474409980 -1.97244212210324376677
H  7.51949016149684279497 -2.53315314744277975123 -1.89624966933730543239
H  8.04682777688615580303 -4.08289441848935030777 -0.21574772897469063349
H  7.40585351412310011199 -2.67305456903096105847 0.64128064170605503236
H  5.22518229591503846621 -3.77051237829724428252 0.67253116448797400917
H  5.93926090947243512375 -5.17616174816165219852 0.05315376839449209578
H  3.32655497325442528478 -0.64974940666073321971 -2.17153229763817012810
O  4.07405677966189294636 -2.65931484957418806658 0.42611944610672986000
H  4.13334760342531293276 -1.87961525428134601512 1.01420949753596123522
H  3.90695739344351800071 -3.01575716343584776524 -1.54846890218817945239
H  6.41358664751419826899 -4.61990406273606168952 1.55128006709318055911
77
-121.3994257705 converged=true
C  2.80436493674196585246 2.78684281291074098519 0.36685923292999533807
N  2.21300638771155799844 -1.17719927439647675804 -0.71996060704200504077
N  2.89797993071659654163 1.53668736523771065627 -0.36233510020474474222
C  3.58030002057590879261 -0.71959897809757089604 -0.87850706531742228655
C  3.74980022207738228346 0.55755159255287956022 -0.02879342908477522389
N  -0.18107296563324715155 0.31547846096525833381 0.16995830864388297710
C  0.54695905121303289853 0.39235336658505104435 1.28550183094633707626
C  -0.16222887163483812323 -0.79779181056519266058 -0.76693353937692854139
C  1.20494736592617979198 -0.67313926435999715814 -1.46162049601709354008
C  0.47413676416709660266 1.75873279723750730597 1.98166793643801497637
N  0.42374986964871108608 2.83068528860933632529 1.01085916363780614624
C  1.38893471296772030854 3.34405505771167810281 0.23133786054980987057
O  1.13662793216046686950 4.21527914563180061691 -0.58735245556705129033
C  -0.76849408542090758001 1.84452838242284755665 2.89417417508426577655
C  -0.74448542885679003245 3.15899509213466123114 3.68745278986928592957
C  -0.83215484229296865504 0.64030708432217686710 3.83055930197148342131
C  -2.11193946184461944782 3.52997780060714072548 4.25090410144934693903
O  1.22863255622130473910 -0.52557075184575552385 1.72640322629393816456
O  1.36506192205488985358 -0.09293608455441959570 -2.52186824711588553072
O  4.55090454710294700647 0.63655785306528356315 0.88894757010165870170
C  -1.31843983386227803223 -0.64396501965594432626 -1.75630270724427850482
C  -2.65576291637640915511 -0.70505744873235476344 -1.09029181595196167365
C  -3.40279846309592892695 0.34345563090159658692 -0.46416644160584169532
C  -3.41605227585918180822 -1.83604535838698801342 -0.97196668464271707144
C  -4.60892610424324011831 -0.24576315392550535099 0.00506320022066208963
N  -4.57966105234783338318 -1.56612561413677053856 -0.31754037728582490407
C  -3.19787075849238888736 1.71704828149256627512 -0.24858397381377278501
C  -4.18187807917364828825 2.42422740726188834515 0.42213533684754794839
C  -5.59020575476080594512 0.48662164521928286121 0.66304027051851033292
C  -5.36442247128116811439 1.82767699292700136482 0.86737727149353016642
O  -2.01101331211389089404 2.32741857435507748519 -0.62677668253874108117
C  -2.06766722710217010217 3.12546591712510668515 -1.80167705147097345630
Cl -3.94179240286250776037 4.12508400698094135350 0.75374433884863645261
C  4.55143185732629707019 -1.82179278452289450385 -0.40941440763584330265
C  4.46430930968190242680 -3.03985623290253048623 -1.33412607332039856445
C  4.91124948259533322670 -4.36070824867475614894 -0.69395530341810407471
C  6.25003045015910174698 -4.29688626913596749546 0.03868742875442576779
N  7.28253356623130976288 -3.62712032973397890956 -0.78836552767260825725
H  -0.22930075313322684227 -1.73989477552749982614 -0.21333615269581424068
H  1.37368887991927568493 1.84896955869004253614 2.60076637103908137050
H  -1.65543697879660545169 1.83744617273764121457 2.24963523348832383775
H  3.08193667789080727459 2.59500294110234630551 1.40534353324500749238
H  3.49057355706032312881 3.53036551123450026424 -0.05541445168106146069
H  1.97486549088805407592 -1.44748206468128648439 0.23403079900028384008
H  2.37783047173118911033 1.47378510135072526843 -1.22652568732712596855
H  -0.71093884669149975952 1.12770351164547655287 -0.13687631602398103725
H  -0.50350853874760426176 3.19252221777621025822 0.81044270906573412372
H  -0.02495985130455857792 3.07268883072976706217 4.50446610200615982222
H  -0.40918427172749460841 3.96969393489501332084 3.03730437679594977851
H  -1.68752585295507628871 0.72571368361840415950 4.49368160883461964517
H  -0.92836928955172248745 -0.28572894790793512687 3.27080246520861406267
H  0.07003998236023822876 0.58114268888024189774 4.43499887127442971035
H  -2.05847664354630888184 4.48866260281294948697 4.76175127562474109766
H  -2.84303429868455026508 3.61079225133736736453 3.44948855086162620154
H  -2.46372598773890993940 2.78764356620455000524 4.96213915091517332456
H  -1.18656118120047704423 0.30158008773701744376 -2.28397947249340171894
H  -1.24614860299147256484 -1.44740966149673622176 -2.49064573179497150690
H  -3.19915610063857025480 -2.82459503711578907570 -1.32677581648813447401
H  -5.30757541013942546471 -2.23204314649463286813 -0.11801156310175359154
H  -6.50021234909151157666 0.02199084940672016431 1.00626197298899566768
H  -6.09242476267148269642 2.43584261815550506824 1.37904314870606414800
H  -1.09189468645407528058 3.60258937340316842679 -1.88299845022410128337
H  -2.26045456454321014306 2.50661459624718396810 -2.68284196115894690848
H  -2.84106126089908617161 3.89171523586889023250 -1.72642099224691492054
H  3.42838078204480556366 -3.15338538878423157996 -1.65196039497031188503
H  5.05086372786082193898 -2.81704437894519577057 -2.22639778227583828851
H  4.15757180547527127601 -4.68322058326069168288 0.02437665114613879469
H  4.95171027034006439038 -5.11646516968164277728 -1.47946964286751092565
H  6.14415411738829941868 -3.72981664874026952461 0.96272745055717479090
H  6.57050221115202592870 -5.30875454423013160010 0.28686310813550774945
H  7.34006492188050518877 -4.04906045881653398055 -1.72000652134841480745
H  6.98381905657947843480 -2.62689207626656529015 -0.86397414320264842580
H  3.74567899357398292892 -0.47892680312808832976 -1.93444569854735703984
O  5.88332209913324621908 -1.34953352383920455182 -0.42162105103506436476
H  5.93752307742013751835 -0.58907723900491637536 0.17978208713759688542
H  4.25816348121802512594 -2.09281106307613828932 0.61569498785932097462
H  8.20132604956537925034 -3.66892775546638150175 -0.33856398267943016434
77
-121.3993400410 converged=true
C  2.81907735653495095107 2.63334384271127364130 -0.19720114963406365494
N  1.69959803536846010275 -1.37449157296797297434 -0.95551185139344385622
N  2.82098932336062446780 1.34829838695563264395 -0.86684736294350639429
C  3.09768825294036087570 -1.03027166785927182246 -1.16413033267456844655
C  3.35008995648025686975 0.24345793535529350327 -0.33194089079480149085
N  -0.46945679219103431112 0.41328282823700374093 0.05217799279441365234
C  0.35966776241470782560 0.41008358962156793437 1.09984209755467166048
C  -0.62133683779119752710 -0.70733072232583493744 -0.86535011645023807159
C  0.72537470400714543217 -0.70862260359502426965 -1.60436957657488044049
C  0.63703731323248924401 1.79291602817662010239 1.71454842560885056812
N  0.52470476191784043429 2.82767814976867670751 0.70770649591225076591
C  1.41580218643764865760 3.24481468332937295074 -0.20666450547048031972
O  1.11520053509328542773 4.09019331534427887931 -1.03652264412473549271
C  -0.27633744276830118913 2.14115373324278435163 2.91873622778245156439
C  0.41654898861084033168 1.87271004464480483875 4.26477411614080992308
C  -1.63872278471185017779 1.45661742019111040136 2.83016370362471336719
C  0.65142479457657653796 0.40010645445228110173 4.58261015692952877743
O  0.91472514110614899785 -0.59712614382002937585 1.51841392857163048902
O  0.92039080017664209876 -0.05709347920720381220 -2.61898938337142350719
O  3.91938678572466381311 0.21764051971965056587 0.75096851011647614005
C  -1.78373703289269602834 -0.44160280638205262616 -1.82153589858122888501
C  -3.10414884485564712691 -0.34540105591163061671 -1.12804403637723726916
C  -3.72533831087914579783 0.79549159958427395622 -0.52799895228973248162
C  -3.97969183676547411110 -1.38380650265797733312 -0.96645609629221829184
C  -4.98157828039929562181 0.35522405257662476030 -0.02867495091045019207
N  -5.09875380234840935856 -0.96988469940262211910 -0.30918492102332173488
C  -3.36585040747279418127 2.14289899423802943090 -0.35379820982519227801
C  -4.25993795374420169964 2.97387951465996502876 0.30191160207373635149
C  -5.86940899334518029207 1.21021825619095357851 0.61360206365219605029
C  -5.49652689493574886370 2.52441250274025286160 0.77249421537972162710
O  -2.11992568203621578604 2.60311754451551236045 -0.75319464846184358553
C  -2.09963538891885193038 3.37382833358514755417 -1.94739789146306074841
Cl -3.82648161995773472555 4.64233928939110374046 0.59415962348547335381
C  3.98553155334847630797 -2.19969449293175456361 -0.70687831481003404743
C  5.46541726923472470645 -1.90420123509334970890 -1.00146698166530834229
C  6.39855670062167281031 -3.11937003747261476505 -0.90831465842520719978
C  6.78559249149472343277 -3.52255587506531808728 0.51235512967480456581
N  5.67418355187727119215 -4.22234379505765655693 1.20008342676245938208
H  -0.76534105164085242112 -1.63064652387449227078 -0.29677521302268405901
H  1.67222907695787359472 1.75030190615608205462 2.06933887693948692643
H  -0.44045208555517911808 3.22443882211278998184 2.87011762100050704660
H  3.20000249335446529386 2.48578847123795032559 0.81507743637940732739
H  3.47280964900367550285 3.32968025518371701921 -0.73285440447885041859
H  1.49300214440585921061 -1.72473025309443439568 -0.02163685936872022930
H  2.36961318884643024063 1.30215699895049041857 -1.77204134354724818223
H  -0.89910606010540028432 1.28145328186795737224 -0.25469116205146424825
H  -0.39541216336778783891 3.24400822304135605378 0.60452352469059233986
H  1.37384818468718306050 2.40041383053056733843 4.27104057104655776556
H  -0.19743967177351240405 2.31404818217211838416 5.05346740664549010091
H  -2.24499100734520240508 1.73432410068228071154 3.68904678271973862635
H  -2.17013643561027480544 1.76000984312248798247 1.93175929702016135892
H  -1.53267358608436810030 0.37572760355439815960 2.81967318343778794443
H  -0.28881417825789446052 -0.10912449256924405816 4.77577156509596001399
H  1.15047722304435939833 -0.09857637306729044591 3.75734390055081179938
H  1.27149898130363192550 0.31082993497256006243 5.47144305317805557110
H  -1.56319631159825345179 0.47651149984537866100 -2.36804411477462961599
H  -1.81781432110868479413 -1.25854572750778181955 -2.54419769628389857985
H  -3.87563066532417233034 -2.40033122737047266426 -1.29220060397884717318
H  -5.89209102544914831157 -1.54666273791931896398 -0.08366074787764626874
H  -6.82003488120576051301 0.85833406065715134314 0.98025070359520405372
H  -6.14828785700262603342 3.22404736403596237082 1.26998485934460547675
H  -2.37072678191101893219 2.75867108696237739451 -2.81056604777882323987
H  -2.78247186937922474925 4.22291867278058141721 -1.88541083203629167286
H  -1.07737203696356909077 3.73665703245439306812 -2.04930580460877109772
H  5.52506624880729813043 -1.50947020760222327951 -2.01593868328979919369
H  5.80847471253861069584 -1.11963351746446182489 -0.32475419823710804934
H  5.95121917505216835309 -3.96595995212942087349 -1.43133137553913636353
H  7.31793231750600448038 -2.86543665924264034928 -1.43617109258487385404
H  7.65650219878896098891 -4.17769686455565469885 0.47803256795623483288
H  7.04461177762033674554 -2.63199544430596166222 1.08556351215468005478
H  5.89345176230855383182 -4.39132000873186356671 2.18503211010187037289
H  4.81189347512959031405 -3.60435701955751230940 1.12888893347821861468
H  3.23951454314902598242 -0.82233874915764693103 -2.22811230081759159560
O  3.75283015661654584250 -2.47268115941602051322 0.66087328638213105325
H  3.83048889982464446646 -1.62185017494125327531 1.13706233793969513357
H  3.66551224310385848071 -3.09567858507244286770 -1.25167747822706720839
H  5.47105417908796098914 -5.11632582222229181923 0.74447408633871936523
77
-121.3993240930 converged=true
C  2.84482622194567724705 2.60128196940244871271 -0.07619064652917512115
N  1.72191701035398758712 -1.38135466317576049988 -0.84451774610014140876
N  2.83512874088041400000 1.32409649509412297164 -0.76112963598824179279
C  3.11398137110620787382 -1.04463654907261016547 -1.09988184562647117737
C  3.40620561860748427563 0.22050913362496063486 -0.26839011150857911003
N  -0.47028872957421041789 0.41196740394601694124 0.14786593262629815770
C  0.35349729166885446308 0.42536585285266204082 1.19957032566030741272
C  -0.60725233402691491946 -0.72617505221921097025 -0.74985047480963817890
C  0.73760352500803294529 -0.72962095504987212191 -1.49223666605360683057
C  0.61564667241460513392 1.81365134401070782211 1.80785604893679408001
N  0.53628609502263457909 2.83421498378191216716 0.78277891986989422968
C  1.45053154606105305646 3.23047373616692468090 -0.11770667103078213955
O  1.17505441431226964610 4.06659977055048749151 -0.96531839780101558190
C  -0.32957964154355245956 2.19132755900453890519 2.97706712460915756679
C  0.25805789931997608067 1.82604446069311965317 4.35037631248244149873
C  -1.73609715340108605730 1.62757699261024746384 2.78982618891809730499
C  0.31329469955476629828 0.33315501979248196562 4.65523278633821036010
O  0.91747455195756155710 -0.57430360915365064045 1.62517211570195763137
O  0.92151310830075527925 -0.09158321502409436099 -2.51766915019893744443
O  4.03819762535856607855 0.18977197605185835982 0.77889707419582643322
C  -1.76522807257007663395 -0.49297309568758362897 -1.71980917412055633875
C  -3.09298915941965724130 -0.35495230250098308566 -1.04850013529179086902
C  -3.72014840668556745484 0.82329723900113993551 -0.53265624351097762279
C  -3.98208742218202216279 -1.37575006835768598457 -0.85270036132268867135
C  -4.99533179286114048523 0.42286869730701615033 -0.04872443184118152582
N  -5.11530054529057309765 -0.91603846459971494109 -0.25229904205939196471
C  -3.34942253122954980427 2.17463807376265672033 -0.42276640400581938506
C  -4.25900360732681448894 3.05161038645618232223 0.14626595408193923675
C  -5.89709543760917753730 1.32299906511208331672 0.50658186122989179445
C  -5.51733138082144769498 2.64165912898830690381 0.59496725330644140151
O  -2.07773994270505202309 2.59029603883555736843 -0.78768879719997908495
C  -1.98215209937910064042 3.31753954438252263159 -2.00524795962117163839
Cl -3.82248241541182798287 4.73197851677465930464 0.35805914248088610563
C  4.02027731125574039339 -2.22270146077929497963 -0.70669525332973859300
C  5.47440756499355352105 -1.94449359225367879311 -1.12339982674296212650
C  6.39612178237093687017 -3.17200474666255738398 -1.11114845529441930161
C  6.91108465049159370608 -3.57379260298338152779 0.26849246413718802495
N  5.85656634953696908497 -4.24246287214408202004 1.06773260076009690600
H  -0.74268498328960474986 -1.63952769759229366464 -0.16325829024950760937
H  1.63902712971235908768 1.77351167700696854546 2.19626232580105451575
H  -0.39852647648381067658 3.28603764146183108252 2.95891814459246038638
H  3.19974945467547522426 2.43524283765274018876 0.94259614468862262804
H  3.52291001851892904284 3.29308606390162017519 -0.58759342865242625287
H  1.53072688607156992546 -1.71662527143905330185 0.09741144211377550377
H  2.35239964009841795445 1.28528267975830257086 -1.65021246596050241706
H  -0.90162722692770591593 1.27253866342834376368 -0.17780660776599915840
H  -0.37634466775159414187 3.25905458496873468022 0.65432287266242483703
H  1.26544748668150064397 2.24448131599264932845 4.41834016959336661756
H  -0.34692013613328542831 2.32093493064399591930 5.11409414332970957418
H  -2.36276574292735386251 1.92129035028923667028 3.62844141631475380905
H  -2.19319630566290957319 2.00910943686257770224 1.88087186834867248209
H  -1.71929629590747268253 0.54297395604989318052 2.73650954676102431407
H  -0.68630883407095755189 -0.07626264470977064946 4.77327895156717474379
H  0.81742664015648303089 -0.20507984290617395362 3.85903010926301215378
H  0.85535377751979102534 0.16931514765230759600 5.58370507092629519974
H  -1.53380841673781675993 0.39939008203553710841 -2.30341503058409680094
H  -1.79951221286757023776 -1.33998635720956538186 -2.40711112045864572551
H  -3.87929797562450273674 -2.41024454213985350748 -1.11658166459924190761
H  -5.91857466869710791002 -1.47363177844256965088 -0.01390572158926572932
H  -6.86434911308927908635 1.00307096477663448830 0.85867922539239160962
H  -6.17965210074273585406 3.37626657817285824592 1.02301307619827919204
H  -2.22735662824306279717 2.67878954164044191799 -2.85905084677900989121
H  -2.64440282495781575633 4.18475885833912997214 -2.00527529296399942282
H  -0.94730907447087653317 3.65219357373810638023 -2.07036157012678723177
H  5.45408539978313910979 -1.54906120900631361081 -2.13906229580458573380
H  5.88204591497111373144 -1.16462331488385784084 -0.47774407299711812991
H  5.88851085586320444065 -4.01441753180087435027 -1.58330880399239815048
H  7.26460571158626322585 -2.93475151640370102157 -1.72586887261347809996
H  7.75968925085722283086 -4.24937210643483442851 0.15559448973530054516
H  7.24500007024225212149 -2.68529265109366566122 0.80490874283178470705
H  6.16112316059286335701 -4.39348863204094186585 2.03271593231042935201
H  4.99783595962838589344 -3.61467864970316687945 1.06021210715619340625
H  3.20951984884375773888 -0.82271659898101734409 -2.16653700644019986399
O  3.89991308854737095402 -2.49189476796337761044 0.67597847373296326978
H  4.01971616405322862420 -1.64012437070811567530 1.14293147443078457748
H  3.64724770625556082848 -3.11610469649865784447 -1.22167239674554828355
H  5.60161614144293551476 -5.14265484295243613388 0.65220508522380271632
77
-121.3992934600 converged=true
C  2.88641211268148012437 2.58953409914906496070 -0.04406059049456878540
N  1.89409189963071944440 -1.44230276194347073471 -0.91273005763639125654
N  2.90080564383536820827 1.32036951471839825167 -0.74297777887519700357
C  3.27111746502561118177 -1.02888160520891003280 -1.13468467365786995771
C  3.49249428545947449010 0.22172838040716674746 -0.26009342267787599612
N  -0.30422819500629105782 0.23504634460605267066 0.13625034216675671606
C  0.50070112728720139739 0.19331848393992193125 1.20269830516268916298
C  -0.45077030075999702241 -0.87078726292046459978 -0.80027478591737288838
C  0.88609961269426829045 -0.81644517971593943972 -1.55296129835333118763
C  0.80443808939373750988 1.54880439661460989065 1.85618601001016414465
N  0.62005318900944994542 2.64815993994939802292 0.94088872695971947913
C  1.46753089459200869449 3.15941258523768730981 0.03367307355143206449
O  1.11757495034844200887 4.05434975691839749601 -0.72132631876448516373
C  -0.02129298706447513290 1.73732549614136755345 3.14859841994921163533
C  -1.52426901534463543619 1.83314181926608044115 2.85901139929371783666
C  0.49344472278455198122 2.95786250527271832311 3.90931105462459571598
C  -2.38234978317078471832 1.62840112503838363445 4.10354036236108843383
O  1.00713744376707414752 -0.83641566693013091882 1.62819912139705014198
O  1.04725377731008739701 -0.15117875847069497941 -2.56387670087658037232
O  4.09421024993766646816 0.18712375076660006656 0.80452474104703985969
C  -1.63882240245048182992 -0.61684672084273728387 -1.72661683320256353902
C  -2.94006953821523886461 -0.56272918447397535235 -0.99362020506573744960
C  -3.56527437600515906269 0.55544146596235044466 -0.35585956353932374219
C  -3.78462033624025817602 -1.62376248942952972065 -0.81639782701514818086
C  -4.79460286795547396821 0.07994142067954129738 0.17644342288605044389
[truncated: 5,342,918 more chars]
