# Supplementary material for: Discovery and Biosynthesis of the Novel Glycotetrapeptide Antibiotic Biffamycin A
Source: Angew Chem Int Ed Engl. 2026 May 6;65(26):e11349. doi: 10.1002/anie.202511349 (PMC13285481; doi:10.1002/anie.202511349)
Supplement: Supplementary file 3 — Supporting File 3: anie72473‐sup‐0003‐Data.zip. [file ANIE-65-e11349-s002.zip › GOAT-xTB_Ensembles/6_3R/CPD_6_NH3_3R_run1.inp]

# Compound 6 3R isomer; NH3 ion; GOAT Run; from xTB
! GOAT XTB ALPB(DMSO)

%pal
    nprocs 64
end
%MaxCore 3000

*xyz 1 1
 C      2.63331      2.49872      -0.02667
 N      1.67914     -1.56158      -0.72715
 N      2.66130      1.19912      -0.66705
 C      3.05497     -1.15560      -0.96429
 C      3.26685      0.12679      -0.13597
 N     -0.55169      0.12020       0.25110
 C      0.24187      0.12285       1.32895
 C     -0.67688     -1.02253      -0.64206
 C      0.66490     -0.97478      -1.38613
 C      0.55804      1.50829       1.91307
 N      0.36525      2.56860       0.95505
 C      1.20771      3.05268       0.02846
 O      0.84672      3.91523      -0.75833
 C     -0.25521      1.75359       3.20357
 C     -1.76133      1.83366       2.92369
 C      0.26233      3.00697       3.90656
 C     -2.60602      1.63473       4.17818
 O      0.71269     -0.89110       1.82456
 O      0.81937     -0.32706      -2.41184
 O      3.86445      0.15231       0.92926
 C     -1.86285     -0.81814      -1.58433
 C     -3.16628     -0.72816      -0.85878
 C     -3.78852      0.41583      -0.26534
 C     -4.01391     -1.77893      -0.64010
 C     -5.01754     -0.03575       0.28850
 N     -5.11909     -1.36941       0.04352
 C     -3.44969      1.77363      -0.13750
 C     -4.33812      2.60102       0.53015
 C     -5.89948      0.81636       0.94266
 C     -5.54712      2.14065       1.05743
 O     -2.23031      2.25159      -0.58972
 C     -2.26446      2.99643      -1.79929
Cl     -3.93292      4.28422       0.76107
 C      4.01823     -2.28989      -0.55991
 C      5.46739     -1.91098      -0.90222
 C      6.41935     -3.08088      -0.66849
 C      7.88435     -2.68782      -0.90996
 N      8.84777     -3.75104      -0.68115
 H     -0.77314     -1.93585      -0.04897
 H      1.61574      1.45912       2.19516
 H     -0.06945      0.88476       3.84389
 H      3.07074      2.38927       0.96775
 H      3.23046      3.20930      -0.60807
 H      1.51317     -1.96400       0.19071
 H      2.19092      1.11380      -1.55934
 H     -0.92313      0.99430      -0.11300
 H     -0.57714      2.93918       0.89218
 H     -2.00791      2.80388       2.48905
 H     -2.03501      1.06074       2.20290
 H     -0.27878      3.17281       4.83323
 H      1.31806      2.90243       4.14592
 H      0.13696      3.88089       3.27129
 H     -2.41804      2.41678       4.90880
 H     -3.66119      1.66038       3.91668
 H     -2.38726      0.67285       4.63642
 H     -1.67392      0.08612      -2.16477
 H     -1.89145     -1.66060      -2.27715
 H     -3.89673     -2.80188      -0.94041
 H     -5.88972     -1.95650       0.31595
 H     -6.82896      0.45368       1.35077
 H     -6.19146      2.84016       1.56476
 H     -1.26726      3.41979      -1.91258
 H     -2.49839      2.34716      -2.64860
 H     -2.99886      3.80221      -1.75126
 H      5.51740     -1.59675      -1.94617
 H      5.76719     -1.06822      -0.27639
 H      6.29993     -3.43361       0.35879
 H      6.15044     -3.90394      -1.33667
 H      8.00419     -2.35045      -1.94407
 H      8.14978     -1.85466      -0.25259
 H      8.78439     -4.07132       0.27952
 H      8.63599     -4.54259      -1.27959
 H      3.15985     -0.93173      -2.03006
 O      3.85676     -2.63424       0.79072
 H      4.02350     -1.83123       1.31283
 H      3.73647     -3.18891      -1.12239
 H      9.78145     -3.41608      -0.87127
*
