# Supplementary material for: Discovery and Biosynthesis of the Novel Glycotetrapeptide Antibiotic Biffamycin A
Source: Angew Chem Int Ed Engl. 2026 May 6;65(26):e11349. doi: 10.1002/anie.202511349 (PMC13285481; doi:10.1002/anie.202511349)
Supplement: Supplementary file 3 — Supporting File 3: anie72473‐sup‐0003‐Data.zip. [file ANIE-65-e11349-s002.zip › GOAT-xTB_Ensembles/6_3S/CPD_6_NH3_3S_Run1.finalensemble_annotated.xyz]

77
Model_0_Rel_E=0.000_kJ_mol-1, -121.4024935297 Har
C  -0.51862273956143334352 -3.65355281091047379149 0.57631094135487115349
N  -2.40710199145841308166 0.11994919608319316862 1.12360315041406022551
N  -1.54091201333311578203 -2.62941833530892754567 0.50249288132527503148
C  -3.22859417870978981924 -1.07186267002221091715 1.25198174744026391458
C  -2.26716029337291979928 -2.23984161108736445911 1.55599652814197741968
N  0.49843074003564402652 0.17819993306015358137 0.61679364832924943318
C  0.46734410891936145616 -0.41229065426450889342 1.81537240308655256626
C  -0.45552494768540591208 1.19660425422824268082 0.19815222793495643194
C  -1.72489267312439786828 0.35900494994989429198 -0.01421132643191608258
C  1.29961746031580283045 -1.69507226732741456132 1.94455214431079848048
N  1.55610848220638930961 -2.31301117284646373662 0.66692554500677092566
C  0.80056143014003722236 -3.17253017204866338830 -0.03530526721483100844
O  1.14911123175663987261 -3.56109869383448129909 -1.14023557970339117773
C  2.60699447264417827341 -1.42414242291942105822 2.72203371111471748023
C  3.54909527874512642498 -0.48995397348715868935 1.95256995116203069252
C  3.27880595421552856195 -2.75049332943474045265 3.07196118124995809495
C  4.62791637673951772314 0.12200977993487592543 2.84058123877479529185
O  -0.20066192452225395382 -0.00192539589124878971 2.75541473860993946232
O  -2.00765943981232686255 -0.15324748565120110966 -1.08571517316827947930
O  -2.14324404302525994837 -2.70908846866943520126 2.67913511396788805996
C  0.02022129177795015803 1.85841980391719663324 -1.09393232563791320544
C  1.30378945825322700713 2.60384477113777279556 -0.91827723184158882574
C  2.64664347288786006018 2.11618975818413534995 -1.00122189237386005622
C  1.40031042406298866787 3.93993180213278249013 -0.64214985761154852462
C  3.49565336374505575279 3.23186073267494089478 -0.76534501939506605073
N  2.70605524325902502270 4.31713071503965561959 -0.54819843547120150618
C  3.23118128817897032334 0.86281863546110648677 -1.25055512673288005132
C  4.61421115873390963458 0.78216493255158481279 -1.24694655292822909054
C  4.88169294090611849413 3.13000445569063456830 -0.78205226092606394683
C  5.43180549453435457252 1.89341233777691808626 -1.02585033061205255223
O  2.44377670816649583685 -0.26578350413329826507 -1.41307156333968952922
C  2.32213779160155242565 -0.75159622754988086868 -2.74255819482368945472
Cl 5.38954854288833029585 -0.76616733997224573116 -1.49444312485278496538
C  -4.25037527177574769865 -0.88894092796606005713 2.38760003315475932695
C  -5.21407003830905591002 0.25900141040607732590 2.06603754132423755863
C  -6.45049361573372781464 0.34650884993904274012 2.97231314840299321034
C  -6.23418188257643546279 1.13068192703579373237 4.26387723457739742372
O  -3.57630819238812014405 -0.61740055309669561456 3.59963352620058030240
N  -5.43441576262355408033 0.35264966396944147364 5.23941115538353763270
H  -0.58485684539022519957 1.92555291888068813577 1.00331187436254132272
H  0.69107886970394927229 -2.36958474547027408974 2.55776175148969242557
H  2.30973191005365530160 -0.92335503530970941544 3.64950186255893971321
H  -4.80928601212970008305 -1.83417373520475202042 2.47408595396372987807
H  -0.40092303265732781581 -3.93517036940888509378 1.62482990323039966363
H  -0.83291873454187403958 -4.53064974929162644912 0.00105227428308438641
H  -1.99101688241098373489 0.43226724993844595213 1.99972208581395083371
H  -1.70979074170705214186 -2.21239614924945771079 -0.40424371927579316743
H  1.08629649093031210860 -0.19675995184213593281 -0.12313834546672515480
H  2.38808320721080002969 -1.99688554944831109239 0.18068132889425780885
H  4.03641919004652027780 -1.03514059335817765195 1.14242413282104204875
H  2.97183939351453441091 0.32434581966305997547 1.51022830337181401816
H  2.61215996464826183399 -3.37550973485552674447 3.66157169663888959477
H  3.55149201640363632038 -3.29230699198263465632 2.16900275562002065044
H  4.17958162045146153218 -2.57852394939512885585 3.65340025247730793012
H  5.27656811321523022684 -0.64253734711023835491 3.25970192857211804593
H  5.24284741694066358519 0.80037610970007400102 2.25404661298657682522
H  4.17987155484175243458 0.68199253423078509684 3.65818175364616049450
H  0.12032372722083575778 1.08275091823023572601 -1.85437686322316408472
H  -0.75580693034387091966 2.55096750087878332280 -1.42371519126868428806
H  0.61008160125844734800 4.65372186069398008357 -0.51530175667258171224
H  3.03419201267790006327 5.25060370358260009027 -0.36400196403319418081
H  5.50965360175068141757 3.98851700021848287747 -0.60734535001034639645
H  6.50165872808431810626 1.76196764010489848040 -1.04034380919239399788
H  1.79813603408170008535 -1.70317382978509801461 -2.66374577820301494668
H  1.74915481734263944524 -0.05302157220708781510 -3.36020481166836137987
H  3.29893266550786146141 -0.91439961886897191956 -3.20064099974835514217
H  -4.65604560997943028866 1.19446939347631020389 2.09952460391127626593
H  -5.54963690979407697768 0.11504798577197448972 1.03945861415214757528
H  -7.23576554990002307477 0.85467675980363144728 2.41308296146947576233
H  -6.81510116914801589161 -0.65688599245863543707 3.19669846860520667775
H  -5.70570645229794770614 2.05752847569292640628 4.04099338512319050665
H  -7.19996282209349391934 1.37861858988061758424 4.70520809198835721077
H  -4.58709437652812468400 -0.02543605869867120520 4.73053214229825780279
H  -5.13136877686437564705 0.93518785485247823974 6.02399874537673518660
H  -3.73300217344469187353 -1.24696574118702097067 0.29770269353524464462
H  -5.97132600299734939142 -0.44191059883439220979 5.59785600601541410981
H  -2.92516713884883161612 -1.32927723893497673480 3.74101282109959587530
77
Model_1_Rel_E=0.331_kJ_mol-1, -121.4023676094 Har
C  -0.51774064452054779917 -3.63945126660698248244 0.58796523783936804897
N  -2.40995177629381718276 0.13261368644375814974 1.12664518867181340234
N  -1.53364170530653254332 -2.60925838936306764282 0.50739327483764817828
C  -3.23308508118671555920 -1.05846866458997590499 1.24831475894963617179
C  -2.27495361114398075841 -2.22901455862354502813 1.55403693497956374436
N  0.49058343995882808253 0.17124093758859387782 0.61927821540457173022
C  0.46363321071680502206 -0.41931443645074489845 1.81786080507395464423
C  -0.45277114978141036472 1.20359715395572908214 0.21116461428603860995
C  -1.72980366892921111344 0.38040480826926814650 -0.01090081149187538401
C  1.31327172799915059542 -1.68986823117259743476 1.94812751375095061235
N  1.56725661009469341423 -2.31437276251145229722 0.67300346839250468900
C  0.80533655420058358754 -3.17184340615078186332 -0.02533318132844919468
O  1.15089739089163511920 -3.56995340070672328991 -1.12763232720447681423
C  2.62360605399442281538 -1.38293061962832775080 2.70789247076295414018
C  3.53572391445446543301 -0.43438552940946012493 1.91926457912807779671
C  3.33195900070722572650 -2.68867154975751265766 3.06242238995920335043
C  4.56381117563742488841 0.26744585633416145809 2.80098143392609788549
O  -0.20428878610898942858 -0.01170895013912631732 2.75904752408804476715
O  -2.01896430899051271268 -0.11644128574512367658 -1.08769814744402126827
O  -2.16563507068124883048 -2.70855276287649893163 2.67421152873936129879
C  0.03710317706685959532 1.87765864920547276284 -1.06938326080777801330
C  1.34206594836047177211 2.58198082157800179459 -0.87883931629947453779
C  2.66968534385433642342 2.05834919153981310558 -0.98558867607541977840
C  1.47960723055791509850 3.90446196209657214737 -0.55821675890767541439
C  3.55268913227894556073 3.13878459021409872420 -0.71537269838840056302
N  2.79652930958107281967 4.23888752190071205206 -0.45747781955159116940
C  3.21505655351152741517 0.79650744441856979883 -1.27759305878710516247
C  4.59517037284916085582 0.67519835495104207901 -1.28598660054061997293
C  4.93493772382278983457 2.99618750636060537929 -0.74038199864042053555
C  5.44659295773566132226 1.75346442047541151155 -1.03146564370883830897
O  2.39102352898422632066 -0.30255490964364678552 -1.45657739494254800938
C  2.25056717924604532399 -0.77049607611818216046 -2.79018159021519185359
Cl 5.32450682128405627935 -0.88720206496164144561 -1.58356519853349841931
C  -4.25977856597831827656 -0.87893510582631317885 2.38031002152941573158
C  -5.21877422187460471292 0.27383468610329320114 2.06234455504335922882
C  -6.45984042632534460893 0.35679181569323298318 2.96272053034786297943
C  -6.24854132962681507735 1.12779105593027151322 4.26306430117374635103
O  -3.59081830077512398347 -0.61691214066020616524 3.59731291059940705424
N  -5.45694242413961116966 0.33795440604441212562 5.23574164012419895897
H  -0.57552948500511025287 1.92268292328810264102 1.02618116610502463359
H  0.72436837319224978149 -2.36961142273106739609 2.57463676172992084190
H  2.32458305965356748501 -0.88073194011694289074 3.63396541915075754758
H  -4.82173802987257449360 -1.82311357266742235517 2.45826630724986117116
H  -0.40348437489120675403 -3.91493668513974357737 1.63850954459445530276
H  -0.83679496921211216076 -4.51858166618971068829 0.01815233797112703051
H  -1.98981251568346007019 0.43563151978297182110 2.00413457148915874484
H  -1.69506165787272156109 -2.19139735542685221148 -0.40005520717425069321
H  1.06610255000464082542 -0.21024963597865631293 -0.12699639894269898477
H  2.39976134650635941625 -2.00439799679414631939 0.18397646700755676541
H  4.06484059861269475533 -0.98770439664343967490 1.14147217668088774012
H  2.93115096206570280302 0.33338186250550289058 1.43374679188829112775
H  2.69612816612102479397 -3.31623762749768635771 3.68256067268197728737
H  3.58991568690958340326 -3.24171444166155842126 2.16198266710866615625
H  4.24590933920324786754 -2.48652271036129990378 3.61306775373044075650
H  5.23302482796611112548 -0.44583158895730606863 3.27483614337779815884
H  5.16275777390362833330 0.94353532204374346293 2.19522139128014837084
H  4.07005556668924040054 0.84714225758193029137 3.57747118121781237932
H  0.11591799004413583241 1.11430655881211526648 -1.84451602096753730642
H  -0.71973483833198936832 2.59771798263679354335 -1.38419104725607344797
H  0.71190967169179175666 4.63703734933452871303 -0.40350147003924874411
H  3.15341014417841325468 5.15546431144172867533 -0.24450591753583061916
H  5.58821411835102654919 3.82860248793920021626 -0.53431770661882183049
H  6.51179073576750777619 1.58996862043819064958 -1.05552547186192646755
H  3.22003226369028450193 -0.93740033872516148605 -3.26173984448157572302
H  1.71848049204433284132 -1.71787642128548201370 -2.71667762536816326246
H  1.67707152165506689911 -0.05889596852529227489 -3.39243439318510020541
H  -4.65866140042897836082 1.20760747880020891110 2.10657682767387477440
H  -5.54901101912527039417 0.13905692442013367627 1.03279904451618076422
H  -7.24040606621524762687 0.87283403941870540965 2.40410715832397681169
H  -6.82886278045746575316 -0.64756556026533507175 3.17544211466157033641
H  -5.71582337879838586758 2.05502973887238749029 4.05229779397928524531
H  -7.21612019567760487604 1.37448052360367056757 4.70116427592785157685
H  -5.15802502582744448745 0.91163407239361848866 6.02841754464963397453
H  -5.99785734373873058445 -0.45923135834659001286 5.58205219732897006679
H  -3.73367451111296322352 -1.23037265869451761802 0.29138357892553801154
H  -4.60690368787550408314 -0.03627447789125139155 4.72819726462457978755
H  -2.94388671273923208105 -1.33278725212516735432 3.73812747856069016450
77
Model_2_Rel_E=0.672_kJ_mol-1, -121.4022375222 Har
C  -0.53195656204191266170 -3.65724551844306899895 0.57070091720308113725
N  -2.39849906775097299061 0.12426587542071293457 1.12571840267311884531
N  -1.55811580208664612890 -2.63677722795035807124 0.50304516875286398037
C  -3.22543766968912315463 -1.06306476937986005282 1.26185573580113197245
C  -2.26537078911311828833 -2.23251765911226707217 1.56364230539698878530
N  0.50587051555491635568 0.18310516528590112251 0.60901578882945162086
C  0.47628624055403251392 -0.40083668461244581493 1.81098066544261082633
C  -0.45150819711450740357 1.19575200525592073575 0.18380290278600830423
C  -1.72076157217591663162 0.35517359988927577064 -0.01631762748051945877
C  1.28670952884045819431 -1.69841170277235131714 1.94055627558123156007
N  1.54100920505647853709 -2.31378890897049371844 0.66131878563996693288
C  0.78196167786133408129 -3.16658816892658601105 -0.04504658106303716103
O  1.12293985874818158521 -3.54089502276401235648 -1.15721290562484346864
C  2.59278671304245156293 -1.46200899923866534103 2.73043126523296519892
C  3.57509928378678942806 -0.57162796287332628964 1.95962454145775932801
C  3.21518693965901691811 -2.80663263384514838350 3.10206991797821052259
C  4.65904149222364338812 0.02062078392355268242 2.85476201257385620025
O  -0.18220979790700220224 0.02146165453078463514 2.75249380785560804341
O  -2.00889643657255545506 -0.16434571201678058183 -1.08285672668994070733
O  -2.12530962711338622384 -2.69004444100378137250 2.68996930810952239455
C  0.01544398682266083511 1.84419227726912104970 -1.11815714413452127474
C  1.28464662693787179393 2.61570522136927108292 -0.95369096338623116083
C  2.63509329172045569933 2.14718244310062189584 -1.02085427891875069051
C  1.35868673351500945934 3.95820094432033897647 -0.70291034305592781095
C  3.46562689906907639426 3.28071262786766038033 -0.80305521942672708491
N  2.65808489156528127140 4.35731865751129010533 -0.61069737057567574645
C  3.23883191206080223168 0.89803173357315457803 -1.24484254960823159664
C  4.62283417740582613931 0.83834107121596868062 -1.23107383315874230334
C  4.85313605482204746266 3.19953736192999249610 -0.81410055695140370879
C  5.42246193974879897581 1.96619747991345628080 -1.02906947685368210799
O  2.47077988039541152077 -0.24515491221341292882 -1.39956061699919054320
C  2.36816315826491852192 -0.74674151039367386851 -2.72523736269507166341
Cl 5.42209410752962028823 -0.70126242091053558880 -1.44834564729800785443
C  -4.24181998103930357757 -0.87012718554448653663 2.40052327102858420460
C  -5.19296618672242260573 0.28887602774721077292 2.08047320927459677975
C  -6.43225554779269703687 0.38712706848471489796 2.98128681391501393350
C  -6.20713929657748852975 1.14414846204180009615 4.28739535798982984716
O  -3.56175705707599776773 -0.60563496578381870172 3.61084251025394831203
N  -5.42952271032284805585 0.33383827369838936505 5.25453562223653491969
H  -0.58001469706193031772 1.93279837286238853622 0.98121836311652366192
H  0.65857948604754168453 -2.36336553129175053201 2.54414094009169788890
H  2.30285822824500208128 -0.94060107293709094289 3.64882335831683501937
H  -4.81075574424487406588 -1.80935144157402483245 2.48855600571546720090
H  -0.40900314030599116411 -3.94221617437759830338 1.61759135515625440682
H  -0.84438367982249984411 -4.53333112981153529830 -0.00691995793255029135
H  -1.98026359743556756854 0.44172757536358375763 1.99880874993558355079
H  -1.73423350587893332353 -2.22278830734096466415 -0.40377748458020312761
H  1.09336815411795718056 -0.19538426600083727558 -0.12924817838141988702
H  2.37136789962411365096 -1.99382763848053157218 0.17461506131686743704
H  4.05809243705547562087 -1.14706855959627462838 1.16780445298195778570
H  3.02989777194955411943 0.25104227402622514287 1.49258382986577586848
H  2.52455267700466690073 -3.39865561982050845558 3.69808711311424298529
H  3.47083875304286504360 -3.37014414948747997869 2.20742919271419912874
H  4.11988567456439813697 -2.65907723379776772532 3.68418413053400950474
H  4.21734618525384519216 0.61618724641738387149 3.65039575220097312069
H  5.26922463845872712795 -0.75815159090690609212 3.30450253022908979617
H  5.31193170846453366352 0.66059319943739047698 2.26605895662566059201
H  0.13105589205523249241 1.05677130090943593999 -1.86420755302232610262
H  -0.77228394590702198474 2.51634388700768329983 -1.46193663216308067376
H  0.55713309433534585757 4.66221217617235339503 -0.59245251740734783397
H  2.97089683414232164083 5.29940984204813947400 -0.44506012259248817209
H  5.46780850426610864901 4.07098200191408032822 -0.65704610024143694780
H  6.49429954397386310916 1.85019681394518653583 -1.03696588981609760793
H  3.35156463457041597920 -0.90402060155736674307 -3.17150167427114348939
H  1.85196604959289845560 -1.70255536124696749134 -2.64187461191196293342
H  1.79491634954918222178 -0.06049748433639189071 -3.35627141022430430795
H  -4.62526745517522819284 1.21834737244207302886 2.12021475794429825612
H  -5.52603372338459131186 0.15281999491890116416 1.05195516814288203555
H  -7.20235721266266359919 0.92207516928736754647 2.42566839931720590329
H  -6.82010130066109976354 -0.61179146042769672054 3.18552828007571742219
H  -5.65731049830214693941 2.06276003713998301592 4.08282926072389962258
H  -7.16973253258363296680 1.40564727384619270190 4.72829497661660447250
H  -5.13106215539643439882 0.89533013784855552952 6.05578918337798732807
H  -5.97994195751229540292 -0.46275433041490743324 5.58734645902344340129
H  -3.73490924367420662477 -1.23815722420046836483 0.31027299782837225450
H  -4.57793969858771987447 -0.04026160757416133440 4.74932938881797994668
H  -2.91111876029620075812 -1.31982856254966240961 3.74441303041405193497
77
Model_3_Rel_E=0.746_kJ_mol-1, -121.4022092332 Har
C  -0.43887805572256388675 -3.61651421554881480347 0.74067054241553675897
N  -2.43845598465703794488 0.05358258583002629971 1.16737030964107213471
N  -1.51396122483730444230 -2.65397484348203649418 0.59956038800384259257
C  -3.26586908380962315235 -1.13684375297184048215 1.26805122312582696509
C  -2.31330495411762271374 -2.30068844675518979770 1.61202408989645751269
N  0.51273933181849939977 0.22512757169389263634 0.64555044032782427088
C  0.51685250125016590772 -0.46877329937568862350 1.78680801268953959315
C  -0.50701851881575255021 1.19447004677971801989 0.27420436038531514900
C  -1.74659327416074083850 0.31697929177507599974 0.04174996496301375259
C  1.54808925901333327424 -1.60663497087216833314 1.81653528937532415810
N  1.61809277881936908194 -2.26616017065478958514 0.52984755711898845476
C  0.78064901634673633524 -3.14096778350178373884 -0.04926776263851939675
O  0.97498406948858473697 -3.53321061270944314359 -1.19037163556753045057
C  2.94802739356854770492 -1.07480382167274290950 2.19028049296525040290
C  3.92333500734926987619 -2.24897073372286326887 2.35606400919444869402
C  2.87826025895895476481 -0.23218962540801441063 3.46159923580129724741
C  5.38400118321973764068 -1.81664087784545147386 2.28740795233080884685
O  -0.22970964267771704082 -0.24169189192853318682 2.72862725138831097027
O  -2.00734018229983313120 -0.18248523525865281703 -1.04133314394122411528
O  -2.25412299067373078643 -2.79077929560563697819 2.73040243367480650605
C  -0.07403744447375357196 1.91905496814734588540 -1.00103140050542904760
C  1.19477869738741149241 2.68989454029935304291 -0.82194906451759219834
C  2.54939921535597946445 2.23967555628988002070 -0.93234012130593946210
C  1.26119870544790302347 4.02021901966833183906 -0.51028537559417030955
C  3.37240936071199692847 3.37023101857385221081 -0.67372045974682803759
N  2.55750719949418092725 4.42804195304182535153 -0.41854591886186587324
C  3.16845138338640275322 1.01235669709795716997 -1.22503158080923402196
C  4.55252338755358376687 0.96726880918445390378 -1.23637138199650964410
C  4.76056570586399185885 3.30568904173815658609 -0.70562537806684266783
C  5.34302049045951488182 2.09270510784577901120 -0.98953922323183096665
O  2.41602222053072335228 -0.13706925946434719843 -1.42186262200035429260
C  2.25107957667307445604 -0.54526931317970728230 -2.77286901275309061177
Cl 5.35768862581767724151 -0.55395922376902551054 -1.54779592194313453390
C  -4.33217643263338914039 -0.95016590390660271570 2.36189713502407050427
C  -5.26178919011810197759 0.21719457234971190074 2.01064162182227423870
C  -6.53163104471007915919 0.32533704252324968653 2.86695493340291962525
C  -6.34750104301987860822 1.08996787921480819961 4.17521379020204363997
O  -3.70718475760979826461 -0.70377805663824166693 3.60531948515306899239
N  -5.61593463387783664587 0.27720218597736651089 5.17527866281437809448
H  -0.66516451295581902059 1.89245383145545886805 1.10180773630359385429
H  1.22135505171606584263 -2.31269264640346428052 2.58780794443060901955
H  3.29563078153036537188 -0.44149655120374714512 1.36552408879413067488
H  -4.90926525404805325081 -1.88700253689466657114 2.41309228852216595129
H  -0.23089984911197630746 -3.73215119375946313696 1.80593182183254796769
H  -0.74095685406109823568 -4.58313797527831123801 0.32248903077832347108
H  -2.01926072030807768343 0.33651294346351889875 2.05197648694148115922
H  -1.65494658985093479053 -2.25257631153836079818 -0.31861752609802151959
H  1.14052155690516676678 -0.04645317764012212025 -0.10645309340893449601
H  2.36201868622065491721 -1.94358140326476269699 -0.08154855251151227336
H  3.73354370125626999766 -2.74195195854314155426 3.31188347822123407838
H  3.74544749836423029876 -2.98190627091222726364 1.56631839195413546939
H  2.47237833586678767972 -0.81785021184086170720 4.28316851314550284258
H  3.86987729039853345370 0.11229381778525231173 3.73857531862942948919
H  2.24521936760700491220 0.63868043189199330545 3.31709265804102360065
H  6.03490791880009780357 -2.68440600404502438536 2.36737792747486608391
H  5.58920427830052091167 -1.32279532835796898027 1.34019196464933476598
H  5.63481427583285299221 -1.13150016190644664427 3.09262607247403398247
H  0.02878645115597930348 1.17321519239497207288 -1.79052289703379008401
H  -0.87236777211873195448 2.60352560534572452511 -1.29127126256511637337
H  0.45495867290540703554 4.71028226624994328375 -0.35542589924213485730
H  2.86317000173373958916 5.36378117188599201626 -0.20887392245254732259
H  5.36647007978601919831 4.17592683154267696466 -0.51231995119547346640
H  6.41564945836936662005 1.99154261232339102605 -1.01951422385907797263
H  1.69614654157682798186 0.20610808285486137414 -3.34210489326155624212
H  3.21423464970467387403 -0.72115272141764241720 -3.25564615838959969807
H  1.68901492375171424776 -1.47750897738481534738 -2.73463135269429580276
H  -4.68866616795877533264 1.14205879257522768810 2.07233497704827751562
H  -5.55812943862216712887 0.08509353042250812627 0.97040430103744701462
H  -7.28041207637346587944 0.85928723614178315060 2.28194409219416849410
H  -6.93009053611901393310 -0.67086275182299448527 3.06479909890700508157
H  -5.78056904752531597325 2.00129125002927743537 3.98520231076537889692
H  -7.32274967313737512598 1.36475818340984256238 4.57816572965542256668
H  -5.33234896725075380175 0.84069415580570128199 5.98073609633808800368
H  -6.19142578377623031827 -0.50577565337772933951 5.49706155952097752504
H  -3.73305558128444747723 -1.31408871203717980691 0.29535288598675757399
H  -4.75643340800812897129 -0.11802660075895514413 4.70026204788961354808
H  -3.07065371806281595113 -1.42651768549952939757 3.76187867668568509671
77
Model_4_Rel_E=1.140_kJ_mol-1, -121.4020593855 Har
C  -0.43043100110023346794 -3.59140969132957010856 0.74447007637706874572
N  -2.43408449111768554474 0.07108757617391008032 1.17534491646019878530
N  -1.50627459253170070674 -2.62994942728596603487 0.60041528181678471832
C  -3.26413174068568556763 -1.11822788493185454328 1.26729986996007615296
C  -2.31447827189772548095 -2.28521110274964511788 1.60877402832428950674
N  0.51371305703916858576 0.23548946651897773030 0.65182283185119316293
C  0.52245516376476541787 -0.45484152830348645313 1.79510654801932245661
C  -0.50143122343920187856 1.21099252155193815028 0.28477668336518335845
C  -1.74457907279439838888 0.33977347698430776513 0.04930521315533087368
C  1.56032377197769345223 -1.58688780976029475411 1.82482279097885213837
N  1.63224557690309057811 -2.24767789630376180199 0.53898501031423917684
C  0.79000521960534197952 -3.11540157142526519252 -0.04359086621039187648
O  0.98170880427604345630 -3.50315324901974367577 -1.18674942166668961896
C  2.95648805673849768283 -1.04009196014972959965 2.19236524764147411304
C  3.95092760825300137739 -2.20033367583881434015 2.34075864921291021403
C  2.88548980608551053351 -0.20978372404132500373 3.47175057205617232370
C  5.40385765486187530371 -1.74103669495197244110 2.27949590655346145951
O  -0.22165756717645920815 -0.22647256935153026181 2.73861735881962342631
O  -2.00974127599116059173 -0.15221167458029966069 -1.03611803255077528085
O  -2.26355685258370664670 -2.78552490056495294368 2.72313198495820074641
C  -0.06541446075514155412 1.94005353891935339306 -0.98685257138466098148
C  1.21674283229293656028 2.68922667640513024523 -0.80982606748780905370
C  2.56309065683445069794 2.21793968645796679695 -0.93400961460738485265
C  1.30743050101923419248 4.01469217439192860297 -0.48408606451605229459
C  3.40678629825888279470 3.33165236049642521365 -0.66895293415568390927
N  2.61109093199179254086 4.39988744046852087166 -0.39695288290072494597
C  3.15901137092785422311 0.98308073631113057633 -1.24150266861442282185
C  4.54203473236119226186 0.91353417368211153882 -1.25932742890906124167
C  4.79372939971543221560 3.24325763622334628522 -0.70831422141208122412
C  5.35325270577375711412 2.02251190468138819512 -1.00562495378828775650
O  2.38670400355459522146 -0.15183653586814069292 -1.44159061446497349657
C  2.21043391116316101375 -0.55317405401549757382 -2.79299818696229351644
Cl 5.31787669043820976356 -0.61955276013839022387 -1.58764957136712037133
C  -4.33703976626187337473 -0.94132939040211471848 2.35611663268965276785
C  -5.26196155339769244819 0.23310191700957721972 2.01639873353495113761
C  -6.55130308400336325292 0.31173146547479912982 2.84624151340985509506
C  -6.39861586639648116659 1.02544232764573295391 4.18674786420674838183
O  -3.72335349674637239303 -0.71467875663652047358 3.60870029270316639014
N  -5.68092345961243871955 0.17959521169874864688 5.16951152928311508106
H  -0.65672117811692065636 1.90477996428843709964 1.11633603844470341571
H  1.24276220188039965286 -2.29427391553586224049 2.59875075419777967767
H  3.28853731534968440897 -0.39468682898460133446 1.37052041818245906590
H  -4.91638139487231118352 -1.87789439792686030373 2.38806430401816971454
H  -0.22579706083365422287 -3.70638848597906589433 1.81053877325680545596
H  -0.73095993550492621704 -4.55884170127344034995 0.32673133837592394091
H  -2.01291621135208353977 0.34785399411735817843 2.06112551252434883509
H  -1.64248045445160806288 -2.22496172232894551257 -0.31681749503912315369
H  1.13455117997975696298 -0.04104445926244801313 -0.10398375403196591371
H  2.37423332186501889751 -1.92333330415417136372 -0.07390670491465067826
H  3.76990385957724338795 -2.71006672134443959976 3.28947033471685834627
H  3.78545751743613623219 -2.92465159165043875333 1.54044168287354810154
H  3.87158590385731971040 0.16061695056574171181 3.73452897187908483545
H  2.22543933283260209066 0.64357156478990840132 3.34581360114593007182
H  2.51123440531245245566 -0.81319906847609324529 4.29537870340622252030
H  5.64390838120846094483 -1.07083394385004493365 3.10034792250346935560
H  6.07014584751972119392 -2.59889012306997901902 2.33800452654553136966
H  5.59884306481125015864 -1.22156985683000574028 1.34367762279410452031
H  0.02102468448445561633 1.19911988626697540994 -1.78300815226433395644
H  -0.85506987721730665086 2.63913271890558753796 -1.26603627062380641455
H  0.51320613850527130317 4.71545252101594591920 -0.31575957566033374668
H  2.93350407717451044931 5.32877818016702686776 -0.18204542795730005444
H  5.41550488292886278430 4.10147428709037953354 -0.51123670343112914694
H  6.42363372876455507310 1.89979505561552075577 -1.03850365810996048133
H  1.65712828687292734742 -1.49070249192057846521 -2.75327593835810535694
H  1.64287336112776660713 0.19727985447318407974 -3.35103451401158025647
H  3.16943544595777559891 -0.71710988010402709758 -3.28818972094204386991
H  -4.69346359203175378383 1.15732506679999014310 2.11762071763880310726
H  -5.53498486652372889694 0.13068525623577903483 0.96649508762509683812
H  -7.28564257093984402047 0.86858355887444971266 2.26458480207960910491
H  -6.95449595174531509656 -0.69084960190673028180 2.99563742438465752116
H  -5.83391818734822820147 1.94673112251346180912 4.04428758394985976565
H  -7.38389159826205521142 1.27817285636334743160 4.57972299557389916913
H  -4.80300506110299441076 -0.18171085758035993019 4.69995802736773082842
H  -5.42868630330925672212 0.71155193777205982819 6.00609620806023603024
H  -3.72612169840758111761 -1.28847122300001504236 0.29077586102156283143
H  -6.25233093526914540661 -0.62486893456464309704 5.44196549306225474396
H  -3.09234655599265462200 -1.44332144410896767717 3.76130471876757876970
77
Model_5_Rel_E=1.244_kJ_mol-1, -121.4020196238 Har
C  -0.29781481287814332015 -3.61940132683634052668 0.55919325133738106981
N  -2.24447109261980370931 0.11819007148274933428 1.10529652084569351977
N  -1.34291171299597644762 -2.61778935443640703440 0.50323177252981199370
C  -3.03872069007820222453 -1.08561282649468915373 1.28405006841362512304
C  -2.04464672659930979393 -2.22959856954447310784 1.57403219295295238034
N  0.64898932610631687723 0.22252863618436202753 0.48026037484079975304
C  0.67218698170934643166 -0.35522526353231642648 1.68506258917258899821
C  -0.34559721532950493650 1.21100261058289704330 0.08592305283462731147
C  -1.60629398776884158018 0.34571497090331215762 -0.05979241432228477038
C  1.55442707099846821883 -1.60426369148126135578 1.80308346655763207522
N  1.75791417423197193770 -2.24608401164632276448 0.52493018323428719540
C  0.98505445895832211001 -3.13399048531468915613 -0.12131923964756774481
O  1.29202347416405771696 -3.54762205896686610984 -1.22933928894283028832
C  2.91174035429472022329 -1.27946145467522076622 2.46755532408876820938
C  2.74055257241302285820 -1.07784730965271435821 3.97995153110499177984
C  3.56203661728184162172 -0.05102978794021394843 1.83283451029290045398
C  2.59307925828234031584 -2.38655420136367979467 4.74935388861360863189
O  0.01183959530090336609 0.04238789789756948478 2.63683529877608879843
O  -1.91816356184943614949 -0.19235984407744299851 -1.11076856296383952305
O  -1.87578825983320185422 -2.68100568515709225537 2.69849263762268476441
C  0.04819487428743293722 1.85609812505718130282 -1.24162905797453348988
C  1.33054021689004442486 2.62012508496063656338 -1.17014900336668703495
C  2.66803115482337815934 2.14934070898404305794 -1.36183654321434866041
C  1.43044795897707444077 3.96313499892152742987 -0.93152440515768231144
C  3.51732214736657100573 3.28142087606572507852 -1.22874957723617961314
N  2.73355729995391394382 4.35970162632115165735 -0.96123249922831610625
C  3.24738581409361648511 0.89869051649119602310 -1.63441977177535391341
C  4.62566579694655910515 0.83822246335235484072 -1.76503368664373661012
C  4.89662339429547266434 3.19996962353721059458 -1.37935760164326537414
C  5.44128003445379171410 1.96715435681066019846 -1.65249476796797512002
O  2.46865420333864227231 -0.24739492352964131960 -1.68188591084377114804
C  2.22462836897797577862 -0.78055742923971260794 -2.97591644474819005950
Cl 5.39943763756476080573 -0.70701212181833328341 -2.04346522753246606641
C  -4.02581240393307115966 -0.90013986355959885177 2.44962402941532930711
C  -5.00998806609910829479 0.23493070764922752147 2.14491105504110590729
C  -6.22291359545506672646 0.32004362188591184424 3.08207797416975104454
C  -5.97278513498844532137 1.09337044766306412669 4.37416016089880343998
O  -3.31750043006644057542 -0.60748896685030240317 3.63715155605610451772
N  -5.15804829657976782187 0.30262999767692050357 5.32659718844905150092
H  -0.45597169926533703821 1.95264691525906308733 0.88227258814826814426
H  1.00942235466445806580 -2.28633108122549666419 2.46390684615166666305
H  3.56218874681423391948 -2.14618672509938424042 2.30388501102275755628
H  -4.57170840607589124005 -1.85014498409473548968 2.56435868441381842331
H  -0.12973088567852342212 -3.86937891426015401208 1.60896393735677323278
H  -0.61767097287282179963 -4.51876523296170340416 0.02210145505455973769
H  -1.80033683323806115162 0.45094769982774457473 1.96016355210793591368
H  -1.55180591336158713034 -2.22008548608237354927 -0.40399284295617010621
H  1.22751270966097569826 -0.13824930196063694998 -0.27318569800576986140
H  2.57089062351799801931 -1.94605041557797608931 -0.00217879517137542500
H  3.61872342160922011445 -0.55156880787298301350 4.35816774327743150508
H  1.87060890163125548291 -0.44436843708065115743 4.15754891364058210002
H  2.98100590477174121062 0.84334295182143204084 2.04500246691643017272
H  4.56149364823081793219 0.08863988385010405924 2.23712713072676372406
H  3.65222512242138241945 -0.15423009491357903000 0.75501026304635665554
H  2.51304220329554439672 -2.18527785802925400560 5.81462980998272183086
H  1.70488921004721905028 -2.93347379603355040700 4.44307722704976981731
H  3.46001648682745965857 -3.02445882116354036739 4.58759604317687941233
H  0.11002115279892051014 1.06640585700890988541 -1.99168154167580779834
H  -0.75546515571423955571 2.53277690723965109854 -1.53703715224541848094
H  0.64382844954565854323 4.66902704312344951632 -0.75020724787022419200
H  3.06217508125354198611 5.30141646745682670883 -0.82698475006536997789
H  5.52366129951107787122 4.07169370057619950387 -1.28509282365891608357
H  6.50601378006973085633 1.85116325368971090803 -1.77284127304885408272
H  1.74663155705058348310 -1.74586116755583242721 -2.81405286497217588249
H  1.56434717467889350395 -0.12182335131337732048 -3.54834188920618842644
H  3.15270738300756026007 -0.92495311365265731052 -3.53122454468092428215
H  -4.46038397066032477056 1.17593630257101633418 2.15516714639769091377
H  -5.37237975157104141744 0.07850201781123748723 1.12940894077955222841
H  -7.01895134637569384495 0.83569948539617622263 2.54502335838584814454
H  -6.58586639601361589769 -0.68379570137222789317 3.30723985450469726288
H  -5.44176736193356802573 2.01750634401682704677 4.14622632706828930793
H  -6.92656543510346267567 1.34547717312448855687 4.83868824343544456923
H  -5.68890029155145970918 -0.49821352926700496200 5.67979106879826911580
H  -4.31554436021443610372 -0.06307923953134231265 4.79997497977592768592
H  -3.57184633893702541130 -1.28819604458289616034 0.35105431357613758880
H  -4.84598296648954995902 0.87459719320066764414 6.11507391875409744841
H  -2.65056344347748717993 -1.30800760320309672480 3.76086191971349492746
77
Model_6_Rel_E=1.377_kJ_mol-1, -121.4019690095 Har
C  -0.43296293973234156738 -3.58851082610081828506 0.75732694488710672331
N  -2.44220590188228214856 0.07554128058090496534 1.18106359572276420344
N  -1.51089917377537941157 -2.62974799532927328016 0.61043232721232199012
C  -3.26838540168526980878 -1.11556390590236231830 1.27618107076247966347
C  -2.31503899106515342865 -2.27890419236339880626 1.62007269427983291443
N  0.50441501705658498000 0.22972710006357544010 0.65262434789775358723
C  0.51742647208596093122 -0.46823964197665418618 1.79123605328110713231
C  -0.50751505748148129094 1.21325193892948801633 0.29861921218847509163
C  -1.75464695946004223259 0.34963620315797383498 0.05500845472038840001
C  1.56846092840101403176 -1.58787866700947799536 1.81344541793824998166
N  1.63205173300921280166 -2.25276832967633033888 0.52904479723171882188
C  0.78073397152033863211 -3.11795042512927578215 -0.04448764949566430538
O  0.95792994070619230662 -3.50729006231816420325 -1.18923586530324665311
C  2.95853972604565651494 -1.01385911838172781962 2.16190979520846804363
C  3.98373900424260840580 -2.14913152491034464830 2.29055437627028934955
C  2.88744335077700009506 -0.19137055308675568477 3.44652145407624477258
C  5.42198757903666184177 -1.65066401389838279812 2.19562511274111082926
O  -0.22739731979574448473 -0.25066734399911189124 2.73647153882477134346
O  -2.02354198147074226810 -0.13297143872134209452 -1.03333915702204470755
O  -2.25832530486509286405 -2.76918125350448329769 2.73827677498901111974
C  -0.06262666133945946068 1.95871619695263543548 -0.96033318988098570479
C  1.23383336388569819775 2.67934791311794828772 -0.76676999773124276949
C  2.57096961296847448253 2.18674863827189813748 -0.90635393478844217263
C  1.34967764380431276550 3.99398742744741896971 -0.40681106812987977150
C  3.43545049208516894979 3.27726023750808792556 -0.61403014903480124254
N  2.66044449320315123941 4.35273235179695205943 -0.31271914729911820530
C  3.14354437741887426938 0.95021558857093746386 -1.25032877229160388488
C  4.52511740781913918141 0.85632239645213048540 -1.27871187317176793208
C  4.82012671884031362879 3.16418445947164750365 -0.66034161001327396079
C  5.35656793270719955302 1.94269115641139977768 -0.99487522050840104804
O  2.34695921635065607447 -0.16353886647125151499 -1.47304693809869280408
C  2.16798175120225966594 -0.54114044380634163112 -2.83058310672814794628
Cl 5.27471392314812703717 -0.67898598893082406924 -1.65872982685071490572
C  -4.33470208718724858699 -0.93621308325151275653 2.37088614606902314819
C  -5.28096170535259989975 0.21784279697690422939 2.02100022639491250231
C  -6.56783619860779221966 0.28210200054460793373 2.85540208306680876049
C  -6.42115167297433853122 1.01001078206227190570 4.18874445985672139159
O  -3.70990522054487570358 -0.67566818027387531842 3.61234222981352903759
N  -5.68091398623221977005 0.18739102517114253343 5.17467796097774623831
H  -0.65894041957887317107 1.89609088497009325991 1.14010118107838032131
H  1.27109452359874652849 -2.29650408071613121308 2.59419623664619969361
H  3.26364559593290115558 -0.35708319012114242419 1.33853626635523914601
H  -4.89913886748315885455 -1.88065615564791954739 2.42763389942450835690
H  -0.22048862075376216008 -3.69163749585441403056 1.82291488373540633283
H  -0.73474638720201068676 -4.56051323292408206100 0.35122977951416411990
H  -2.02015031328192806725 0.35077895227656397115 2.06646530524015492603
H  -1.65172577853235535983 -2.23332097687007591347 -0.30962941387308462460
H  1.11648505442725642922 -0.04681373216593922443 -0.11012642628464974770
H  2.36704986347082302345 -1.92924637639960327995 -0.09269519288193173168
H  3.83708843387200859709 -2.66159367325514484293 3.24377065301331057867
H  3.82007045578117665485 -2.87938076431463407800 1.49536277664753702865
H  2.53835560368445101176 -0.80719873208362824535 4.27210373466245396656
H  3.86884298395466785792 0.19929916587338192269 3.69725915819950667895
H  2.20711784140483624483 0.64791018227036778487 3.33475320057843216404
H  5.66012668830202780867 -0.96548023097373281143 3.00469403505508658725
H  6.11312424518418051633 -2.48889679697866528230 2.24810159702161538320
H  5.58242329793722102949 -1.13448497702534623066 1.25171046078910741528
H  0.01070812652213343555 1.23235573192888248073 -1.77097767685464035914
H  -0.83903599039596798992 2.67802121758895061987 -1.22452693460284378624
H  0.56917558232821319208 4.70520874156919610698 -0.21935219776417014259
H  3.00097285393226664851 5.26906852105779588413 -0.07287542439715988252
H  5.45845591731088042309 4.00404801366260620910 -0.43929655966847502846
H  6.42465060802312137866 1.80517204779748396959 -1.03715282233742045470
H  1.62003193559493152698 0.22982992464059559534 -3.38029701702055440649
H  3.12492596883626738702 -0.72065470891697824829 -3.32399069925977830309
H  1.59379162341400482106 -1.46634825353517639357 -2.80592848874907652146
H  -4.72844524369617413839 1.15289826328946221068 2.11081962234445708049
H  -5.55616104017463552367 0.09952117590613528131 0.97344276065254631281
H  -7.31381085938780906019 0.82169353548114332231 2.27217573578749387764
H  -6.95398855869707865907 -0.72551460920395172138 3.01560472132450030358
H  -5.87634034182671438629 1.94141346717879503814 4.03487289230934376150
H  -7.40886875360072316710 1.24639108031140621868 4.58573694569952383659
H  -5.43494051496321617378 0.73233113797177595838 6.00483545925939843357
H  -6.23441713827220844735 -0.62614938848204237942 5.45691180506926709626
H  -3.73352089119893193470 -1.28985189809883804557 0.30205492017534385507
H  -4.79786316197573459164 -0.16100625891090009079 4.70483097992158239009
H  -3.06453193384351463280 -1.38966249429264987469 3.77115521887199811601
77
Model_7_Rel_E=1.665_kJ_mol-1, -121.4018594143 Har
C  -0.30369157259219370371 -3.63493562051982266325 0.57933777208093939493
N  -2.24015142800421385161 0.10174956687850948700 1.11513519845497199867
N  -1.35246818071886654167 -2.63733023899318119732 0.52208822958838063677
C  -3.04220401888990421568 -1.09678832446183438520 1.29512742446611728298
C  -2.05446099300398987708 -2.24476469712090231923 1.59091602790563979575
N  0.65739820700981121959 0.20980340466250030351 0.48413696235581460403
C  0.68240636178475344575 -0.36844559545229715880 1.68887853412009669718
C  -0.34277456139052109307 1.19280889891902508460 0.09057292600053945542
C  -1.60032301419472777759 0.32254815135302356000 -0.05012028880662411368
C  1.56116624628373679151 -1.62082288251470862939 1.80468355666896940193
N  1.75383344310193134419 -2.26502478711032839698 0.52591471559218205822
C  0.96820789399232320971 -3.14381345836452164022 -0.11751543300727407271
O  1.25453009589597974660 -3.54441574140471971077 -1.23583953727173767589
C  2.92330959488603214780 -1.30608043902746029374 2.46312741382512534472
C  2.75745284484770669664 -1.08433176358554073104 3.97339763084606278909
C  3.58978236142475060078 -0.09427549853083798392 1.81373610893441661318
C  2.57738345197926665975 -2.38013056781942822226 4.75750827007884069531
O  0.02284656285740152212 0.02940357387977358961 2.64101855876014557367
O  -1.91006985997025569013 -0.22295047147934105025 -1.09797417546645936781
O  -1.88937814140075932556 -2.69324333897877554733 2.71703603881332345082
C  0.04233288634647609794 1.83627473861654477716 -1.24013755364438793549
C  1.31682004799835294939 2.61355846049810702780 -1.17514249782445290293
C  2.65795042699058381430 2.15461243447454497968 -1.36985038115045032470
C  1.40475384166904082583 3.95826528250226772343 -0.94091378179861484554
C  3.49699798301720043980 3.29520951544097417951 -1.24452483886058384854
N  2.70403489770280813786 4.36687936184281255692 -0.97741368397888406250
C  3.24815665473246228956 0.90803962914018332420 -1.63744303979829952667
C  4.62666550795014597242 0.85995276842946344331 -1.76970544650900540873
C  4.87685059883061367003 3.22606328137038644854 -1.39727585755021221914
C  5.43242140286443575548 1.99659187453037700877 -1.66362570588883240674
O  2.48031274622920916428 -0.24584231096294006935 -1.67974591758368552163
C  2.24216627104217902655 -0.78567968765347528937 -2.97233939931966206771
Cl 5.41409510547698324956 -0.67838643315723545779 -2.04551955087016956725
C  -4.03139028315150849124 -0.90258673582480453135 2.45735131842267406910
C  -5.01288011456444415614 0.23283190042013840459 2.14532419829190512672
C  -6.22131727139206347488 0.32935131569399767049 3.08778169083332088007
C  -5.97057771738722387056 1.14018617590202997469 4.35644567292387385748
O  -3.32413713615783601441 -0.60622904746035088941 3.64422420819504599976
N  -5.13323303749760118109 0.38898867630075106838 5.32138703747406616174
H  -0.45480437037545173862 1.93578306886699103018 0.88527539259749676859
H  1.01483622824669761364 -2.29903892599921189088 2.46825322516266965067
H  3.56276551493092608069 -2.18269972968499681443 2.30874215475561861410
H  -4.58027188932060358439 -1.85034639878538587077 2.57570680037999188983
H  -0.12671955930325976003 -3.87665359167783707406 1.62941935626418743510
H  -0.62334237206428400047 -4.53939104855994379761 0.05085140783738339998
H  -1.79627443764390859471 0.43666926730754679342 1.96915679586348701946
H  -1.55835815179348458059 -2.23967267283405746525 -0.38574924339288485520
H  1.23712500641638500909 -0.14798837191466740482 -0.26971057500955297748
H  2.55859356198167198215 -1.96019222838667928066 -0.01096206200376537154
H  3.64912715375405349860 -0.57685758278006393773 4.34563996279562392289
H  1.90360619330405844707 -0.42762229049869276976 4.14486561278589071833
H  3.01850333582670282695 0.80958689196031918822 2.01103299780766686666
H  4.58929393140136454576 0.03950290633896776094 2.22003562690005207259
H  3.68292051939488818135 -0.21348466463155160722 0.73786549720535532515
H  3.42825241046248807564 -3.04119196043399409035 4.60419691664514907359
H  2.50122656259863784811 -2.16388242528784990881 5.82013977948984972954
H  1.67625064925276956451 -2.90851737086889405859 4.45704155450391859006
H  0.11084855020142789228 1.04386507743943601767 -1.98658912769092799167
H  -0.76945403731866801600 2.50292635406397989684 -1.53630720535490583600
H  0.61209520133554140564 4.65722468237377107414 -0.75819723992854304306
H  3.02445196370189162138 5.31209346775217738923 -0.84783717791984791745
H  5.49581497003128660594 4.10421453563082394567 -1.30964914949311950210
H  6.49811807337348490421 1.88908157137798560221 -1.78429958195364823936
H  1.76750960050201144647 -1.75226254732219777210 -2.80806050825856745590
H  1.58152089782576088517 -0.13183557243174209850 -3.54991168596986161887
H  3.17278054421824062814 -0.92802009514075978203 -3.52392714213888114116
H  -4.46063671402677908162 1.17236365627803729161 2.14430416190306782909
H  -5.37901308792651100532 0.06753880693123247292 1.13247625760838910303
H  -7.02738823178925819946 0.82148542429657966935 2.54381191313826438005
H  -6.57137656749639820219 -0.67200454802329390169 3.34206017478045191993
H  -5.45766054579347681397 2.06635305377857658726 4.09769551647361840452
H  -6.92342507586654409835 1.38957194666361960600 4.82434183321979936920
H  -5.65192653754358786955 -0.40105234353428925731 5.71487235588722697344
H  -4.29962660613779767971 0.00515044778226203537 4.79431534647187174158
H  -3.57367622677957674782 -1.29815094155303367707 0.36085610512351118384
H  -4.80824173228751128306 0.99106861945415269943 6.08201902708322350577
H  -2.66614234838130137462 -1.31315818293025499131 3.77737746487289482999
77
Model_8_Rel_E=2.125_kJ_mol-1, -121.4016843050 Har
C  -0.47012755690142832288 -3.68420791301218786273 0.46090858896722830540
N  -2.31446053825028918993 0.09323016570621056598 1.08073415140052286887
N  -1.49020061846535734063 -2.65647325030786296551 0.42416072211260058555
C  -3.14165923104979460945 -1.09186470294021575889 1.23500757463666022140
C  -2.17918650106957256796 -2.26775881251281186124 1.50285078566238805564
N  0.58512370322736284578 0.13995690278389577577 0.47710884537015729734
C  0.58148444262401299820 -0.46093255360173623902 1.67078549829314093600
C  -0.38400524359036708466 1.15664691986027423631 0.09057317281658661123
C  -1.66354469286884620871 0.32369798533705307353 -0.07666291322516549656
C  1.41836636158075046765 -1.74350566166050247041 1.76893913578912043150
N  1.61749428272053763500 -2.35965576718120528810 0.47766990665057484922
C  0.82817610229360993923 -3.21061879052676202306 -0.19817192633440705585
O  1.13259884022741030840 -3.59938775430962554225 -1.31587567755407452985
C  2.77554365450432660722 -1.48958321046711761326 2.46547245723034036402
C  2.55229174928499080721 -1.29184444500783146559 3.97058299062428776693
C  3.50648457905240817922 -0.30511448448184508297 1.83774262991303549697
C  3.84978926791511177896 -1.16990872577617754935 4.76245064715723032123
O  -0.07293213567853551460 -0.06064808125579151943 2.62494508558435635237
O  -1.98221467028785647280 -0.18875513749752806381 -1.13832589949178752953
O  -2.02157159194300994898 -2.74384988579654098828 2.61876239923561815459
C  0.03514000581023259823 1.81119037547946981626 -1.22448594835770330214
C  1.32463941564556098029 2.55901361060683996129 -1.12164287427893616389
C  2.65939547443288759609 2.07315299863198099217 -1.29287150150087026823
C  1.43715062761995060470 3.89604557798369377508 -0.85636186620758780741
C  3.52084220795621094524 3.19075034252529254886 -1.12099668366526450392
N  2.74585549471787748743 4.27491580792249070697 -0.85176177276310394149
C  3.22728664773592477388 0.81915949067762527935 -1.57376149856639302449
C  4.60744904724297921206 0.74099901846123505944 -1.66895059371926612890
C  4.90225075221614936538 3.09202012593186603695 -1.23865188471530118797
C  5.43627406987388006598 1.85549310924245047794 -1.51616598734081997613
O  2.43304769400066733809 -0.31376848319134253984 -1.66343397538012216508
C  2.22237135085075010466 -0.82387459552366737459 -2.97269163050704943174
Cl 5.36607116203216705230 -0.81015285267769587829 -1.95300133826924082747
C  -4.12215900344335839378 -0.90240400815283705604 2.40563139635016565165
C  -5.08193456346088989761 0.25857487334422413205 2.12143885750966720849
C  -6.28096189041824359833 0.36322135556887069630 3.07496615879767443147
C  -6.00408558088410959641 1.14737539716605940754 4.35501973264221398097
O  -3.40421311880833155072 -0.64538574751605948254 3.59502608372176535312
N  -5.17933937779486086583 0.36045171726257885236 5.30185709186909814861
H  -0.48379775592897328318 1.88963252730855035821 0.89619789258672621912
H  0.83673471361901163856 -2.42120396069610377410 2.40409689588165420560
H  3.37850981711990083767 -2.39392858403679031909 2.32246630489239702655
H  -4.69017078233275697130 -1.84086335347761753667 2.50674369120684348289
H  -0.31579574160879653189 -3.96593083617082475811 1.50478954692067956600
H  -0.80721311511204063560 -4.56070001309865524775 -0.10259481805783798869
H  -1.86619584368278701447 0.39961539736104478848 1.94342179617545385284
H  -1.68469167522883167543 -2.23273383978576855924 -0.47442063508201104405
H  1.16170699562187063059 -0.22084481033802555450 -0.27770058643745332283
H  2.44299277680814208580 -2.06707581289918485012 -0.03395802608305342751
H  1.94169499932203715176 -0.40176630396585355509 4.12718004826420159503
H  1.99278034590319585995 -2.14816726770062249585 4.35405485334843067591
H  3.58272541125641375004 -0.41036595146338006312 0.75915226419468417873
H  2.98723903607739194044 0.62546405407409899624 2.05481746660935948867
H  4.51648576145464453191 -0.23591877531315508243 2.23048153736825049975
H  4.38028772325982629354 -0.25449804971873701831 4.51629016844172603840
H  3.63276325474535699556 -1.15697909417917821351 5.82783099784270053334
H  4.50400566195197349373 -2.01532981545396427947 4.55869723760987355377
H  0.09991204416526244803 1.02921562033830249483 -1.98216558415338872656
H  -0.75690895202487762372 2.49956260594914381201 -1.52377179932955297836
H  0.65637386104933714837 4.60960770672785091762 -0.67911461201639777840
H  3.08437342081185050802 5.20860157852146965496 -0.68950756926876932695
H  5.53870104764840220923 3.95337326522662735329 -1.11548379236027117578
H  6.50220230806377585964 1.72527725985787316887 -1.60957948696606201189
H  1.71219706827642781377 -1.77735410413956929077 -2.84144224692849167724
H  1.60244153896244045931 -0.13963799233199403194 -3.56013873234108046972
H  3.16611813102777484019 -0.98771528351364845655 -3.49519967507671491802
H  -4.51073119718419679458 1.18657078077049860099 2.13251428680024712747
H  -5.45877430167241595171 0.11878678821004312605 1.10873981644334262953
H  -7.08108980266711096618 0.88032769156514290021 2.54556989569894032144
H  -6.64894488625508106594 -0.63508580185534702078 3.31601306638688519968
H  -5.47091920961993949390 2.06545520206430310850 4.10847818870246594969
H  -6.94821477516200314284 1.41112931278824493830 4.83264288070647740625
H  -5.71294139894189978435 -0.42724972274889827517 5.67942228493755596475
H  -4.35570341450811238104 -0.02935813586907647099 4.76403796541335822212
H  -3.68040750011804496111 -1.26115499900121807997 0.29855786949134932584
H  -4.84136479446999601350 0.93949809005117379535 6.07462283028818905706
H  -2.75879090776810809160 -1.36695862870155160351 3.71063278117724415495
77
Model_9_Rel_E=2.207_kJ_mol-1, -121.4016528784 Har
C  -0.51125055823148601863 -3.67200785143042951475 0.51307124934435288655
N  -2.33509142839993888430 0.11132991680197089346 1.15924336059480892480
N  -1.51751161454874639034 -2.63080249878600413993 0.46692892071526004294
C  -3.17910617496495717660 -1.06731863710161656300 1.25933765807367081813
C  -2.23783910672357366778 -2.25912658314857628383 1.53114827363831618179
N  0.56987656955403587222 0.13000404562324557878 0.64241911147225017054
C  0.53870584461919068797 -0.47981723688384081417 1.83162320502446496207
C  -0.36709943818506995949 1.17429653713752224498 0.25190559245454746673
C  -1.65448815954866779165 0.36836768532753316752 0.02438750747672613350
C  1.34550821131237352546 -1.78017797975625446938 1.93304674517636909670
N  1.58807901813969731819 -2.37200000083577400289 0.64035222927609680710
C  0.81751299749528050231 -3.19890911033287839160 -0.08347458341614699684
O  1.16202428509795896439 -3.56642337932418218571 -1.19700299262125509081
C  2.65561360396386403337 -1.59934163350896874078 2.73380473836963133749
C  3.64576551443297169897 -0.61592134700865008856 2.09204641786227441003
C  3.30460221225691652691 -2.96884270903790969953 2.94233619390785605674
C  3.39515013701282386549 0.83803262154917668170 2.47719802175369885333
O  -0.13161386812032868643 -0.08424312939705384806 2.77701410515181512650
O  -1.95539936708270478682 -0.10480338081340956347 -1.06009153268456945973
O  -2.12111325825618024510 -2.76067131903325124753 2.64098403527182767903
C  0.11124843901432790449 1.85741262109465732344 -1.02774221065836335320
C  1.40002218064095096395 2.59166893171297596510 -0.84555285817754555211
C  2.73839016315772765253 2.09758079293385168995 -0.95199353897871907826
C  1.50747109989221761417 3.92227347968424666647 -0.54727823867165481531
C  3.59688050695590888495 3.20414752395262647511 -0.70787245454114278154
N  2.81651684541128366490 4.28986764129440967253 -0.46207326083210298329
C  3.31320723370432990151 0.84565147859789135953 -1.22721888400400991337
C  4.69578077486190359480 0.75737319516814749498 -1.24259978423446537654
C  4.98200792421873206450 3.09554231804088164637 -0.74361382060662073457
C  5.52263890250755373756 1.86034396758886777512 -1.01488469562746508323
O  2.52019781101815487645 -0.27955935512596707948 -1.39420101511625493806
C  2.37057098126741827571 -0.74237884278035115582 -2.72902433206284378286
Cl 5.45748657328265363020 -0.79312193111069795304 -1.52026851936553719646
C  -4.19543034899715383546 -0.89461650000335279920 2.40139436255041971435
C  -5.14038386705750660610 0.27659098989528158041 2.10938363506149695326
C  -6.37130537831242449442 0.36481324495302208666 3.02312621284856319903
C  -6.13803615822172510263 1.12481164131770627890 4.32605080589406121305
O  -3.51492874784122433240 -0.66366258915702303067 3.61812066779226437774
N  -5.34279168777008273139 0.32054275662765185917 5.28385153374869886989
H  -0.48156940312898643963 1.88766441862634737348 1.07363631192576747253
H  0.71066831560733956241 -2.45376783546006960179 2.52062748557307259034
H  2.36367883590295813079 -1.20225504775976665961 3.71159226747578330219
H  -4.77027843622780700628 -1.83196328823522858187 2.46639943538327788275
H  -0.39937893861657530747 -3.98360912668810529524 1.55376885555797850103
H  -0.83794933055069364958 -4.52867948237965034508 -0.08567110991554494070
H  -1.90481407269585734099 0.38877656467952076413 2.04062061104358782870
H  -1.68206322728826562773 -2.18905502687995179301 -0.42874846468811234068
H  1.17115303045929741721 -0.21885979282704032256 -0.09888901356008839016
H  2.43565910596149270972 -2.07745869626320933676 0.16695123075564433091
H  4.65264088943645237606 -0.88549014448061258431 2.41701567662303018480
H  3.63126657737936309189 -0.70562883050867408752 1.00573449781811330439
H  4.17077435616971392562 -2.87749533240082167040 3.59262967524061416213
H  2.60602322196555613587 -3.66301553383442923817 3.40396977451326865349
H  3.63229274884207686824 -3.39001230162050903871 1.99476918685611126492
H  2.40029656601657004344 1.15773158824493349606 2.18523596794459518122
H  3.49769881887783240515 0.96919632748406547851 3.55218957214364827735
H  4.11743549459510305155 1.48151135903232411550 1.98026050948955045783
H  0.20349363041944742991 1.09505360296418774446 -1.80250480467361406944
H  -0.66158661220433168104 2.56008107054150269022 -1.34299363649550795863
H  0.72314204740061616139 4.63859828520092598581 -0.40010141154297507171
H  3.15273608651527048607 5.21793215777244334674 -0.26570946673708495389
H  5.61635935272898390025 3.94783712601525849095 -0.56131998848067476970
H  6.59132045778569430894 1.72331596046267754296 -1.04575360429238073401
H  1.79012242988488656792 -0.03067343842186334713 -3.32411176330761293229
H  3.33805842669350028018 -0.90244225872741623551 -3.20746302073226630114
H  1.84242533333368374571 -1.69241266389421651795 -2.65689616086022084573
H  -4.56603907582756374239 1.20127875813709161790 2.16115612092575481995
H  -5.48229970555885604000 0.16120242015409530500 1.08127957994817247567
H  -7.15317581943315872195 0.89175144723885801934 2.47672373488752750603
H  -6.74716439196119210919 -0.63752136133140036023 3.23326367942832604285
H  -5.59904350358234204066 2.04835219710482085986 4.11511246824297227676
H  -7.09790204362507104463 1.37779406652313363146 4.77719223348429622433
H  -5.88946615274305429466 -0.47046037331447437824 5.63510011847309488786
H  -4.50599082256937411017 -0.06436496873897594451 4.76313823659971635749
H  -3.68859805333988255427 -1.20906369317286821463 0.30219196441208018289
H  -5.02451877765001686527 0.88704260173907811815 6.07411717224887404143
H  -2.87715554501929693387 -1.39029847425763830593 3.74279916017603042633
77
Model_10_Rel_E=2.333_kJ_mol-1, -121.4016048742 Har
C  -0.39787945977319294499 -3.56319716425323962383 0.59322699238756260165
N  -2.40624701564024467970 0.16533512728264482261 1.15312472835922608105
N  -1.40804212773065051678 -2.52781274642315612056 0.51125440127210730612
C  -3.18726807009429480289 -1.05618784611365867931 1.23247556440780736686
C  -2.19808150023135917550 -2.19908513185994003436 1.54116692204683936041
N  0.47352613442319269055 0.27941539425463729485 0.64050973093514684820
C  0.48563795431288625526 -0.31009905645984370270 1.83972318229344189433
C  -0.48288427713031900623 1.31925060935466809120 0.28082506672358886757
C  -1.74223349985779285554 0.48222501660716127203 0.02197697876476434331
C  1.36589235923616891810 -1.55936447616859164000 1.96202944322100236718
N  1.64252366004138861122 -2.17702335052860052045 0.68854908139738413286
C  0.94917687897099800587 -3.11576794570669024509 0.02234674544970216559
O  1.37610698359851268968 -3.59483510186717003521 -1.01657604354879671504
C  2.66887143669304860438 -1.21890420372052687981 2.72139828905820690963
C  3.56334597813895648244 -0.26123778498439975682 1.92269340982979008992
C  3.40046499465710017063 -2.50679020121250006881 3.09454731562554741231
C  4.60780624987109543866 0.43284457026928974122 2.79119038654730289295
O  -0.16607469905491681339 0.09052184405817323420 2.79492598412405968133
O  -2.02536208177255705465 0.02391986210185276240 -1.07245451900967969650
O  -2.10882635345961011453 -2.70310990533649331269 2.65197335711198611818
C  0.00203380505761765334 2.07757326905369676950 -0.95371951333902682535
C  1.36489456291361599405 2.65361131716034925887 -0.74226076749985403502
C  2.62876377027600049985 2.02092322599080143064 -0.96297484618436302028
C  1.64373008135220755044 3.90124209071169936180 -0.25812627473634819353
C  3.62319309231332598031 2.95782391778975606300 -0.58731617913795286512
N  2.99239643546717726252 4.08582480677594439555 -0.16570411674478724429
C  3.00619401854147483277 0.75481200458316433100 -1.45574877872851482508
C  4.36260383012741215225 0.47808796938759517969 -1.51052469741820960536
C  4.98052758472354728525 2.66895815967315197526 -0.68776568564469586775
C  5.33069147165601719962 1.42336176438885253503 -1.14842999394670375324
O  1.98639068057076961793 -0.10903397565853252538 -1.76384604460575822316
C  2.06961293119333333834 -0.94206965483286420060 -2.91000794640010784775
Cl 4.96082092315934364279 -1.10293915308278278609 -1.99220170682175634624
C  -4.25329406564757217524 -0.93328714195051842850 2.33577912633174378243
C  -5.23373040272783640603 0.19771503563259873459 2.00458179752142529040
C  -6.50381308375319022730 0.23731245516660692818 2.86628801397182453314
C  -6.35326498958119056937 1.00647275073731590211 4.17593700776586196355
O  -3.63211715700093318304 -0.67588901464942274799 3.57902141913978155685
N  -5.56833361436454854498 0.23265519051948224671 5.16672457753649450041
H  -0.61241369343305640527 1.98488253418637894399 1.13854393450899249451
H  0.79522321342897495100 -2.25575468783412347307 2.58756421901672251096
H  2.35859833678519503763 -0.71164386396957235448 3.64084567062926200975
H  -4.78951133262363804022 -1.89461081645365725379 2.37799914796363154323
H  -0.30567389619515661359 -3.85362702366151532729 1.64291415020889308707
H  -0.71084226182324006249 -4.43561828668087798633 0.00947341808259638540
H  -1.99899638209211505391 0.45719028904232511534 2.03946915648704951707
H  -1.55912755929636381858 -2.10122120733090511635 -0.39334640241232410318
H  0.98443513223148437774 -0.12169058786874986655 -0.13889301565482892187
H  2.51443096558703738097 -1.91011944683765433339 0.24832376979120385219
H  4.08213524466648181033 -0.80256198775233866805 1.12862436545969901935
H  2.94574038983161745620 0.50777537347761514397 1.45477523186872192973
H  4.30268360537323690806 -2.28155995520615917371 3.65519587343801566348
H  2.77001128093956472398 -3.14221275541548328292 3.71214216933558605049
H  3.68240703671078550840 -3.06330981196712270886 2.20324944611002493389
H  5.29989745067854567395 -0.28301663990634695622 3.22650402245295797599
H  5.18052452230136051270 1.13002259280501649030 2.18461263079913070584
H  4.13044414210256238817 0.98566880765119702090 3.59674503680404322736
H  0.00826886173405444458 1.38758802360447819346 -1.79764179000675561326
H  -0.70902782523121665736 2.87654447541347346728 -1.16728383559020576499
H  0.96238994482046535950 4.68087381306410410531 0.02075359093973183633
H  3.44667769065035534126 4.92478552631623234248 0.15444787693925987604
H  5.73397420238092614397 3.38837866200986592702 -0.41170477095693858161
H  6.36924162909701685464 1.14500338824169323182 -1.22707723203526697375
H  2.75943147597137761196 -0.53844689086466923644 -3.65055294705930943877
H  2.36581647234431313720 -1.95641345820080880813 -2.63405162708332962751
H  1.06449270107551918763 -0.97236753631542738319 -3.33393704442512017749
H  -4.70025075014438975529 1.14527874122533046553 2.07754429240745652763
H  -5.52783178566429622691 0.06837085693086533689 0.96341323673780765446
H  -7.28218168144337685277 0.73360750232058902220 2.28698583858337212149
H  -6.84872888499184817590 -0.77886763690419558159 3.06265357018846984261
H  -5.84099774637393664989 1.94951365647243912704 3.98525170259233574299
H  -7.33963622524327075070 1.22338579779361578126 4.58709265928059028994
H  -4.69681495669715509678 -0.12029554294602620712 4.68162867988352981996
H  -5.30337477899560916228 0.81097526527344387937 5.96792908163375734887
H  -3.65528747292153033399 -1.22624656717015367846 0.25872488403997273565
H  -6.10010774753806561677 -0.57752262487561645266 5.49665335567607904466
H  -2.97365225596760351934 -1.37849284890774481660 3.73101018905459813624
77
Model_11_Rel_E=2.493_kJ_mol-1, -121.4015440746 Har
C  -0.48072279559340386212 -3.70283156255394541034 0.44276648774416893506
N  -2.32012598805071013075 0.07094480070413357320 1.07810073755272051166
N  -1.50336758270416548378 -2.67751338182180909087 0.41179010481096123275
C  -3.15006706616115739195 -1.11256623142534105675 1.22985572344569860093
C  -2.18912776812551745920 -2.29048972504625014679 1.49318510622336497740
N  0.58128929958891240037 0.13005646592010772222 0.48395980710506547595
C  0.57372040412567903989 -0.47900249305962955271 1.67376420739367315349
C  -0.39127607320517771017 1.14257013055744249819 0.09517256332975598809
C  -1.66672710491807229971 0.30379230248541777559 -0.07710302233209809231
C  1.40506582692087378383 -1.76636609121653154197 1.76297412118048013596
N  1.60346846388155017671 -2.37209460611227074267 0.46665426702140855308
C  0.81626693227198832137 -3.22145226520958383176 -0.21369111541350460648
O  1.12123846995383669167 -3.60176587181815843763 -1.33428440133361747577
C  2.76316838288416244396 -1.52793366720001344561 2.46342862298162668111
C  2.54289063264359205263 -1.37018796926450003859 3.97360164225824696871
C  3.48958262085211323722 -0.32552283848883950546 1.86537479747072953984
C  3.84232988589605550800 -1.26105136833609932090 4.76429700555231416814
O  -0.08133683912640632396 -0.08422263540673038951 2.62994999196799117414
O  -1.98070030900320448453 -0.20924109800158216532 -1.13994401991456562051
O  -2.02923516320810159996 -2.76776050499508752267 2.60819668260989523390
C  0.02497298339847513898 1.80112490929394608585 -1.21886936855835714688
C  1.30509182213312424636 2.56552417538536037256 -1.11981005032942149136
C  2.64612404890081442943 2.09618858439626309931 -1.28826901813030425537
C  1.39980523749924468113 3.90699760285819319705 -0.87025943172456909913
C  3.49252623506448545143 3.22745696875677756665 -1.13058974171562254263
N  2.70310382360401035839 4.30395859713783757172 -0.87215940512145451180
C  3.23038880074038914358 0.84731890071532856012 -1.55860858589253514772
C  4.61122798594244986958 0.78731675049828708790 -1.65807368850019254403
C  4.87491331108021075380 3.14597467631453975301 -1.24893168381991404026
C  5.42496671498689053692 1.91451166705058994921 -1.51719039084229234682
O  2.45336416385069400192 -0.29865523318106990125 -1.63775151097331739258
C  2.23931336806151781715 -0.81543442816189803946 -2.94406795474301752336
Cl 5.39012733728170623237 -0.75451620301279775926 -1.93748299410374547058
C  -4.12522820801060952078 -0.91969157279955193740 2.40473123191263571385
C  -5.08465890919005136794 0.24063825723022624903 2.11683653641802838052
C  -6.25347297130968193812 0.38581072171460634168 3.10227589588461594161
C  -5.93563685502376081615 1.23031383039644115485 4.33335627507794196589
O  -3.39918085384074242228 -0.65703770274005823815 3.58769444847529950238
N  -5.09247780010779838022 0.48200139739696634678 5.29539666423958799157
H  -0.49870553180378934810 1.87464558170937900528 0.90050776534650833760
H  0.81818025971719154921 -2.44649279988980916656 2.39061087504361324818
H  3.36776749429356092591 -2.42704716398971287461 2.29566403424433840286
H  -4.69311617428414518116 -1.85704246464300082309 2.51510307949508593595
H  -0.32540785362768576139 -3.99047329896375035929 1.48484694191147470477
H  -0.81605376371989712947 -4.57677903129811003424 -0.12562717355532893038
H  -1.87369551978629633737 0.37436784278856888308 1.94279474925106665495
H  -1.69949091373428373686 -2.25041694290269056467 -0.48501222454287762353
H  1.16422785273033602138 -0.22391523153099118781 -0.26927179302226966762
H  2.42912842846379994910 -2.07536660124004068706 -0.04258624034076108344
H  1.92764788815762644347 -0.48781364540069815927 4.15391317274027382922
H  1.98995894666398176476 -2.23970023701457776610 4.33628171183011179579
H  4.50315147057562370492 -0.26889614462035754672 2.25106485590027904919
H  3.55555177366349761670 -0.39823900611861029475 0.78334809630432666872
H  2.97247897298095464791 0.59742260997965135338 2.11663224084360823696
H  4.50057486790673078048 -2.09710074097494914014 4.53607217532805861993
H  4.36656138929819626071 -0.33651734066163535575 4.53990582215291382795
H  3.62953077935294254885 -1.27691463431066809520 5.83046162888677077518
H  0.09866991845605975475 1.01965863842458337452 -1.97650951582466105627
H  -0.77450669078718070715 2.48047380625178570668 -1.51928661981016976945
H  0.60983185680076812396 4.61211667076362186179 -0.70012810818272241953
H  3.02823735625388978931 5.24509862041699204127 -0.72611007884682976510
H  5.50036260549028455102 4.01635361540341406794 -1.13425344624439605745
H  6.49241281984473861399 1.79872519974699818235 -1.61228515140330741495
H  1.75208063858945894964 -1.78022257661069693846 -2.80671996207703688953
H  1.59661362695101116671 -0.14731485892513379587 -3.52529842039323071390
H  3.18062416617088716819 -0.95760865975925779647 -3.47713148038741337587
H  -4.50608572194129930466 1.16352709564478362658 2.08280684258909953854
H  -5.49175240599921465900 0.07354978173395525232 1.11992493085026501021
H  -7.07188479405585912474 0.87606557223782188792 2.57527085025495550141
H  -6.61030282465699770000 -0.60040776169268550433 3.40223063790032220766
H  -5.40136209302676562061 2.12941947665427777636 4.02657216958917896221
H  -6.86393685178611079323 1.52742396920692358186 4.82237860759303149649
H  -4.70836736477214579111 1.09694767631543221853 6.01734290496796031533
H  -5.62943140420138643520 -0.26687428744648383772 5.74059876328126872380
H  -3.69166613238563279253 -1.27775205708663164295 0.29448728608081098379
H  -4.30245544501108234670 0.03799797550556439918 4.75052089167023439131
H  -2.75685560925580208647 -1.38056428121386898233 3.70579758711335038868
77
Model_12_Rel_E=2.791_kJ_mol-1, -121.4014303785 Har
C  -0.40054316671205020262 -3.54538309411157959161 0.57153390208078680423
N  -2.40164643113529008289 0.18197342636474861388 1.15203221810412115289
N  -1.40949161178588688870 -2.50800038367823763252 0.49953134304942148347
C  -3.18424955863160530356 -1.03818341833894955961 1.23921773459560968789
C  -2.19428162480873023554 -2.18446120287332679055 1.53518157254873099937
N  0.46957615318102641222 0.28864240599169788126 0.62163267592219340063
C  0.48586422061985901077 -0.28945713994765209787 1.82622151725760439867
C  -0.48360656112732292033 1.33013119469413942930 0.25813434195774909163
C  -1.74922440046672811320 0.49753335001371012947 0.01357755378122416090
C  1.35381285408731111275 -1.54629337144126854930 1.95542093693946927857
N  1.64325341672245306412 -2.16408500129344538720 0.68528705955956770168
C  0.95159650573292786646 -3.09840819499863640019 0.01148331195105334324
O  1.38546251460369829189 -3.57872837882759498029 -1.02394604414827261607
C  2.64741146576811381408 -1.21841247206287972560 2.73486111031616774270
C  3.56604682651446891484 -0.27068008012863042921 1.95133142495554778861
C  3.36150151417620790539 -2.51280887173835498771 3.11920451689702415976
C  4.56950122623329146876 0.44399981768881779942 2.85109248083904764925
O  -0.15554719959704393917 0.12530170608156396272 2.78249794063954780654
O  -2.04625931652835824082 0.04082462713970161361 -1.07786579396932369335
O  -2.09781926456897549471 -2.69485713779057300954 2.64269961519250484727
C  -0.00420017860906506113 2.07418098130599659612 -0.98754881697509722116
C  1.36288262662939319014 2.64679459333466393645 -0.79525513945196046883
C  2.62190878761919554663 2.00206676987683929170 -1.00811965888335786090
C  1.65146732073484825420 3.90307392777708317411 -0.34009758848938864695
C  3.62408321699462510068 2.94071951316450297398 -0.65721756954318788502
N  3.00168895891725062697 4.08193319904722784486 -0.25908331983719157243
C  2.99111977418276664409 0.72354121685681904719 -1.47231749887189389270
C  4.34512257005062174642 0.43297554523873349464 -1.51210739850626207925
C  4.97939481424124963382 2.64086626271068913852 -0.75334998877407266527
C  5.32108731205753660021 1.37955615642310513991 -1.17700821584547021814
O  1.97161190413146858447 -0.14324482520723810786 -1.77500667552939006555
C  2.05688626940186569669 -0.96588509315776083231 -2.92946682026117333209
Cl 4.92175023137831590958 -1.17093866842039262544 -1.93774055955700630349
C  -4.24025590367023763605 -0.91520676363888697757 2.35254019038379436068
C  -5.20940482351042444265 0.23183081039201286488 2.04431562863073201797
C  -6.47314129734183918430 0.27428492427156997424 2.91504998961362282728
C  -6.30091371501449248882 1.00626074507626017684 4.24340933504281103694
O  -3.60890936753329816256 -0.68044150649100187955 3.59489355363498974683
N  -5.53338791297202714503 0.18942559298270678081 5.21324129336566866044
H  -0.60411959093302847190 2.00495074028089836915 1.11005850030082986457
H  0.76843562360673800526 -2.23970190933804147448 2.57067102652134060747
H  2.32684760527907297245 -0.70741838031617276794 3.64884952251540095602
H  -4.78798970086222741571 -1.87035417403657411306 2.38593239529124190312
H  -0.31210754924061767657 -3.84824818369726928680 1.61814253987827294523
H  -0.71252712906834436701 -4.41041186246974348251 -0.02351842139567472678
H  -1.98271497259176943118 0.47255729083376074584 2.03351959189318209908
H  -1.56888080758890691158 -2.07977000203795769906 -0.40279615633003196251
H  0.97186170579691111282 -0.12399471847959103732 -0.15739063513530870964
H  2.51893018685396086198 -1.89707499574285654020 0.25238464387362935515
H  4.11868740334656635582 -0.82522325924052419843 1.18986464017703541529
H  2.96474745994498301016 0.48610928222539984134 1.44368726924567636338
H  3.64113504215468797298 -3.07738259382724832491 2.23218066109890322934
H  4.26385754847641607057 -2.29440148699914514552 3.68235912858045333351
H  2.72124925082127644416 -3.13756874856611167601 3.73755036685352326487
H  5.23366050570945784415 -0.26268865098229809973 3.34157454311089052723
H  5.17676469946252471033 1.12218101375676049258 2.25700472404707319640
H  4.05403705633189392898 1.02069570327393410736 3.61549513859529358939
H  -0.00878781341687285417 1.37596660509321311316 -1.82481606090617365368
H  -0.71324767640526287593 2.87427591939787552278 -1.20335292198997567681
H  0.97562954154707337562 4.69215595422613951371 -0.07484688779371806433
H  3.46270243945436817512 4.92560791920801221977 0.03804651847142603849
H  5.73744940694775706902 3.36351386408632802016 -0.49840693078132747296
H  6.35717476425655370065 1.08959766508513000716 -1.24623791885810897284
H  2.32572306993817523590 -1.98882628316811183034 -2.65677270917380914383
H  1.06040444318340609797 -0.97042839634510413838 -3.37408987029420259773
H  2.76984186444939339822 -0.57013913178833064421 -3.65217187483857852470
H  -4.66438553589047799619 1.17171251380295848854 2.12889985853309671171
H  -5.51167096487799490490 0.12177741938019367995 1.00335242523967482775
H  -7.24433543469658047798 0.80087571312128691403 2.35297052878867063441
H  -6.83758064513504315585 -0.73939823062097720374 3.08730102423769814379
H  -5.76612253994493162423 1.94096548256539547239 4.07505881953590076705
H  -7.28081181841539493149 1.23696172365101064727 4.66233535010880650873
H  -5.26343931201585224500 0.73827094718485009039 6.03339993965118104313
H  -6.07935588384452962885 -0.62213736714386602689 5.51541737540280330165
H  -3.66305232866387431301 -1.20626315516090198976 0.27018548039300915864
H  -4.66510702482367811683 -0.16101051236613234119 4.71998549001417444515
H  -2.95293055760093992035 -1.38867722168236706892 3.73110767026730627549
77
Model_13_Rel_E=3.183_kJ_mol-1, -121.4012810835 Har
C  -0.26240316257035134484 -3.54637613823401576241 0.81384804734166815710
N  -2.36196654921686599593 0.07950289573466826076 1.15554120531110715575
N  -1.36631889993518207405 -2.61851365232367205849 0.66414492836850802515
C  -3.15000195876776345472 -1.13072345385273620444 1.31401727262686662812
C  -2.15704952002958316726 -2.25340216892062406018 1.67936010327154061628
N  0.56627552913649581434 0.30322591207518467815 0.57038961442691504811
C  0.61415460307444902366 -0.34108795050367013424 1.73918170290042040094
C  -0.48036594429130913264 1.23761063304734575397 0.18524285349112512566
C  -1.70352848992373662185 0.32526021958103068510 0.00583442568888825619
C  1.67618613609270750153 -1.44964966170487219443 1.79425687054390481379
N  1.75269959422870713617 -2.14705090663394937422 0.52937154302390565519
C  0.92855653617988798132 -3.05721117132506403635 -0.01139226098202161808
O  1.10892948580463501784 -3.47158132254107254511 -1.14711915128889563320
C  3.05379624182686049139 -0.84838635826540609308 2.14086221763396844509
C  4.16701805693778126738 -1.90945373841262977521 2.12274685316758837672
C  2.99318178622504937891 -0.12488364609574771624 3.48526808956359568370
C  3.94127381721330705133 -3.10396955518894568371 3.04409025672650690453
O  -0.11726282506539220662 -0.09125738524188098388 2.68727382867710318237
O  -1.97668198881211276685 -0.21311975515803088799 -1.05520225565505576526
O  -2.06378829846674438642 -2.70298015341013853075 2.81216356653151944300
C  -0.08420547502054576139 1.92994060995659677538 -1.11943508668897706571
C  1.16671355438616375366 2.73795661544990043268 -0.98274257656334862432
C  2.53153266386729214332 2.31740724426738875508 -1.08453655241170698886
C  1.20153297348015275503 4.07981447029497523715 -0.71879363142821306454
C  3.32741950005395770162 3.47616618776939523272 -0.86859558000356873464
N  2.48766506874623161139 4.52240990369782736025 -0.64890362422248126784
C  3.18062694137124424287 1.09681837138635440709 -1.33749627802514892139
C  4.56543196699053765997 1.08440022038916494829 -1.34785567044786436242
C  4.71671130946949368479 3.44438143474914726383 -0.89956921977799852996
C  5.32843525006876195249 2.23636100098965018290 -1.14024245783929911724
O  2.45848238109569239285 -0.07753549634232029253 -1.49700726178617005147
C  2.29948201669199292496 -0.52912265986721340738 -2.83509487485727262879
Cl 5.40550657953844915227 -0.42684626289627725093 -1.60568985595543711753
C  -4.20131456538369096876 -0.93967862672431790028 2.42119234800041693845
C  -5.17609736904113582057 0.18326211048335558362 2.04852035576845947773
C  -6.44439248975718381729 0.26092076037613087802 2.90995631494752071688
C  -6.28374293686384355340 1.05908473192849927891 4.20094837560045952785
O  -3.56450799406280172121 -0.62740746987968598614 3.64401209105681678224
N  -5.50446948100615962574 0.30302427227333361692 5.20997469969805138135
H  -0.64016374615711879592 1.95802535084030604473 0.99298384548753571011
H  1.37453246888021607397 -2.13570733121259115350 2.59173116331230701803
H  3.29640506868560700937 -0.11141474101262366370 1.36480633455724009728
H  -4.74489026230415955609 -1.89318505053808139316 2.51535171292093640005
H  -0.03600856648129705656 -3.62671805659292756374 1.87857581439745091600
H  -0.54386662528117346582 -4.53241691600655460803 0.42717772415490151694
H  -1.93183864582334874349 0.40374929810280879572 2.02042672090812214236
H  -1.53289261313254066010 -2.24977906391255855212 -0.26317025790192682955
H  1.18669923687543410473 0.01885663873042234262 -0.18298411502280464980
H  2.47125011322605825370 -1.81523701448350771592 -0.10613092581481398113
H  4.30100104222888379724 -2.27784257310302873378 1.10372972327842489015
H  5.09732642438937233464 -1.41337013690220936191 2.40735434786935131868
H  2.28088006736586201839 0.69451880763714812783 3.45021013531178777356
H  2.68557466300353153699 -0.80230936447790746069 4.27699258950794813927
H  3.97072903686615896746 0.27997392140320775944 3.73351229748897850413
H  3.78484308182703621526 -2.78726010400113111132 4.07129669365794732983
H  3.08667836154108243818 -3.69296377468272396527 2.72080411912882258463
H  4.81609439022430141364 -3.75006618356340837295 3.02121939283184692826
H  0.02656664204435300186 1.16154563515530573348 -1.88599875706516728613
H  -0.90332577472751018899 2.58503623513298164127 -1.41930098514480462768
H  0.37872058136667613448 4.75460005527558049465 -0.58534756625692940801
H  2.77110245309162817051 5.47308285126187321623 -0.47943643345784825449
H  5.30101893560781434189 4.33568082781741281906 -0.73778650615267626911
H  6.40318741634309773758 2.15996205449326028614 -1.16669342325046132558
H  3.26527149382765902175 -0.67039219978714226222 -3.32382182221650746001
H  1.78355872274167359670 -1.48607970019479296298 -2.76593465099584268074
H  1.70296053100446465045 0.17995327316298756481 -3.41614120341933391600
H  -4.63778988325352159450 1.13012965917072838451 2.08656618051798536939
H  -5.47310159708563936931 0.01728812401803794807 1.01344790820466412740
H  -7.21612106723772406269 0.75378992683247558748 2.31883286465298255052
H  -6.80333995733827112673 -0.74539374201465879999 3.13016842410510243155
H  -5.76277411867611188967 1.99223843000875411313 3.98662387147651831043
H  -7.26761213067516198549 1.29522647400561696784 4.60759264914920585454
H  -6.03886276403543131863 -0.49915777388694482219 5.55497189382176159711
H  -4.63110366878065704555 -0.06116092486140691648 4.73474042377161730144
H  -3.62901284097872167678 -1.35614836601625388113 0.35703279037070134727
H  -5.24141132459071990013 0.89661795922145204329 6.00073183879337435087
H  -2.90367870733724542376 -1.32348491049753258508 3.81853890433400744442
77
Model_14_Rel_E=3.617_kJ_mol-1, -121.4011159287 Har
C  -0.28982911153238688495 -3.56148859228483560813 0.81033155618058749781
N  -2.35205513149768696834 0.09038886195801851264 1.16211625566415932553
N  -1.38571552339827586131 -2.62311748047452208965 0.66858552827699146981
C  -3.14628057187115883764 -1.11420711455516041610 1.33238650070264408320
C  -2.15745852007301497366 -2.24224457438703161927 1.69245001330837618880
N  0.57547720820297509903 0.29512998998231998460 0.54678317278979771121
C  0.62731462562140660744 -0.35127018887902583533 1.71442474679223666456
C  -0.47134168249172192500 1.23279728350393469327 0.16949785716733900554
C  -1.69930177597680875934 0.32415622911790775706 0.00671759730077847728
C  1.67789123201562717647 -1.47067203901693144275 1.75972212143938300244
N  1.73198385360779849584 -2.17777159113101248522 0.49859898756681964027
C  0.90108626046074469240 -3.09179754276901919141 -0.02565797612221110136
O  1.07758698695617671781 -3.52472101175685104124 -1.15508829697651438373
C  3.07205229768656140621 -0.89320642241889880442 2.07876230981039800128
C  4.12216935419334173929 -2.00675985600873119097 2.22358131227796818052
C  3.01860507872107985960 0.00045843125504782534 3.31667037422897248433
C  3.93665812841869566796 -2.92158074966488401358 3.43019332877343696708
O  -0.09498119750489364410 -0.09904854034405208285 2.66857524154224634572
O  -1.98131844776509558059 -0.22233491566521848548 -1.04793515826217364939
O  -2.05088089196497591615 -2.68317354717872191827 2.82758507173897566389
C  -0.08723992989426584965 1.91705255512295114073 -1.14315478028757833151
C  1.16996195692029369972 2.71842211713012638086 -1.02580212486989208465
C  2.53097289671998160188 2.28969449250965784159 -1.14484144174411217598
C  1.21597419104202919549 4.06128517636491626064 -0.76874780558092559168
C  3.33610689576366858944 3.44499294112979592697 -0.94622133207740577454
N  2.50549607532249352104 4.49685178687230813210 -0.71914361012664818062
C  3.17006299545615588542 1.06409741349197273230 -1.39935389690080147496
C  4.55455715327963961414 1.04409751792717186980 -1.42686200629961601472
C  4.72459776703811584753 3.40604691628744404852 -0.99706286995780746274
C  5.32660717346388068449 2.19317480124123465046 -1.23782881287890345057
O  2.43849858175572009600 -0.10641723083122939242 -1.54315421098682103995
C  2.26977673282865888282 -0.57090625946627060472 -2.87551219552075654207
Cl 5.38440962139854750745 -0.47372487628031045848 -1.68202227724593789127
C  -4.18705269518059264300 -0.91323330983383288473 2.44750883899437354785
C  -5.15711108809387219765 0.21611477288220801163 2.08092999142466927864
C  -6.43098294678232740296 0.28802865463739646401 2.93439215212229020935
C  -6.27091405090602194150 1.05208304651677586605 4.24585068164031742555
O  -3.53850911700481418620 -0.60265546050627583075 3.66481845484124502121
N  -5.50158284465756164394 0.26352309778799842821 5.23670790936639374280
H  -0.61992419980135249347 1.95764581244783553160 0.97582267872152728128
H  1.37668549027985331890 -2.14840924342580219530 2.56438032421981709774
H  3.37071450138714734379 -0.27448449502123478672 1.22311022990310336311
H  -4.73643085254471607470 -1.86291318831195140682 2.54805138792823759886
H  -0.05338173951572063730 -3.63973849440436580949 1.87305997073510477335
H  -0.58559952035770035383 -4.54596896227313607142 0.43079614369073393476
H  -1.91445030917734859699 0.41736782456970134003 2.02204920597484960609
H  -1.56390925642758471525 -2.26037676970696388423 -0.25903990407818611175
H  1.18590589755322906029 0.00486991164404036725 -0.21237348475774453505
H  2.45232405334627134863 -1.86326640352351047270 -0.14399861473690833691
H  4.12367959195918043491 -2.61620569436987748801 1.31724493242988471842
H  5.10265248279945193843 -1.53098200197774914066 2.29376393742561113243
H  2.44518304608068870465 0.90082834992126459284 3.11402830645662032083
H  2.54928581855813352064 -0.51688427898652022918 4.14861420325609042692
H  4.02439575728841969493 0.29300149875040859548 3.60626822508349675900
H  2.98839601847213831576 -3.45091962256178108603 3.38603006089735725226
H  4.73091166639033211538 -3.66473016056344880198 3.44656703633268257647
H  3.98224380438708047691 -2.36001996601053587455 4.35867028892773156201
H  0.01002006750212516145 1.14433367156567511458 -1.90726066645959035917
H  -0.90679226168975735067 2.57482730300596118767 -1.43628299989069385667
H  0.39925670814767566519 4.74157575818490428787 -0.62591607446702379747
H  2.79791173039250917753 5.44568640570436546255 -0.55501120611703957941
H  5.31530071174723062200 4.29575488135289873526 -0.85064272515795602558
H  6.40042484200468830835 2.11007082871841600280 -1.27821254872945977432
H  3.23203295720678385194 -0.73111562398582197186 -3.36519397310213186358
H  1.74139170442605517586 -1.52002037446890203576 -2.79407485547569311990
H  1.68103699550024976439 0.13909841258216179560 -3.46361234457389599584
H  -4.61634331715348533720 1.16086687031378099633 2.13373663052711748378
H  -5.44803171013288345392 0.06338537152363782345 1.04211159703713263092
H  -7.19226248376607291135 0.80393255230440152648 2.34952638471419206212
H  -6.80297864101950366944 -0.71929186910251818876 3.12779909416940959943
H  -5.74193823980350082081 1.98665671070505567286 4.05926074018448801439
H  -7.25465290020153208417 1.28467199095807038667 4.65492132618206433392
H  -5.25322645682952860113 0.82924064418020182465 6.05185005778219231587
H  -6.03603229992540679660 -0.55387180624095377901 5.54344792082581427906
H  -3.63534257616364309129 -1.33942899486467781323 0.38043095925552605774
H  -4.61893633248666901636 -0.07752493729052899185 4.76084510230506552375
H  -2.87469180720130168538 -1.29822903815915458026 3.83162638821377310450
77
Model_15_Rel_E=3.643_kJ_mol-1, -121.4011060676 Har
C  -0.78382089473937643920 -3.96821628846442964189 0.29161843605177484307
N  -2.59781249015962112381 -0.42701497776359298442 1.04469611209759305481
N  -1.98847306500043408128 -3.15791001818566963166 0.19593140480547133198
C  -3.53668732454423206946 -1.53677446267549333569 1.10792199729384788220
C  -2.64004113768450032751 -2.77265348708690595458 1.29862422889378459345
N  0.27331013515860874685 0.06892929163373189005 0.81903845351596771263
C  0.20405127750054768976 -0.32154126719817099911 2.08599516507864679582
C  -0.76494570438473241669 0.86905120992317208550 0.18619737920471501891
C  -1.92355470528634819871 -0.11184385703842691928 -0.08224298707583610479
C  1.10492998331980207816 -1.49176851471820692829 2.48742569967488247329
N  0.42284432427423207512 -2.66257215399082047824 1.92299353057540378664
C  0.35588324937791143698 -2.98516889676949093158 0.61730189855860606585
O  1.03624876320905823235 -2.49477692178831400582 -0.26460333569885241545
C  2.58218304166396306343 -1.35988714876331129311 2.09366177482826376632
C  3.35853884304139560513 -2.56925516529143127542 2.63000004153865996059
C  3.12458711804389999145 -0.04506264242713028945 2.65037658568476697241
C  4.78194122452495218312 -2.64683802296832304535 2.09003398131473616672
O  -0.65242980787007465171 0.10602485627334441720 2.86840471346531078467
O  -2.17760156219747136319 -0.58405705079502534538 -1.17549787751265188973
O  -2.43662451253009093577 -3.27768155069410527247 2.40035235146197223344
C  -0.25107803459758054609 1.49881631578470919663 -1.10773445434643758034
C  0.72494860669265082098 2.59977284859008284101 -0.84629350705057260207
C  2.14005120479078803086 2.50098203688851272730 -0.66916809382843944753
C  0.41569282274484653517 3.92499982521792301071 -0.71096160382653095233
C  2.61316281221579416183 3.81806556136328323348 -0.43339714994736699971
N  1.54077536278539084513 4.65478912289028112781 -0.46185627278063412504
C  3.05228854919456527028 1.43303537631192390300 -0.70235919642397748319
C  4.38736720424884119041 1.72927824717190237180 -0.47955799157263223620
C  3.96116232834181536404 4.09223363091920688817 -0.23214632567351101144
C  4.83910727639306248449 3.03373028471304362341 -0.25568020813457237317
O  2.58674214324806994725 0.14851742251668464956 -0.88897729192128149833
C  2.88344513555525949755 -0.45695730065619227789 -2.13600875886921581781
Cl 5.57509922037446781218 0.44714009783519298447 -0.44649664531081856289
C  -4.55429924212474190881 -1.36821563033866988590 2.25932823525234915962
C  -5.39661738789178979658 -0.08215569000444246373 2.18001897617241757743
C  -4.70532621000365125497 1.28743418325223513143 2.28346587214776741703
C  -4.28535253405352012379 1.71789878360433223570 3.68743047999519157898
O  -3.94720184073223689936 -1.45711767756085297520 3.52912521871999240730
N  -3.11726561091761400490 0.96060662185310052852 4.19047493220599420738
H  -1.08671068307700391387 1.64651437863134453288 0.88843779245796472566
H  1.04270147100468757451 -1.59341609950028972875 3.57553289822827435884
H  2.67486778462045293736 -1.35049633248334632896 1.00622826137403298397
H  -5.25847162845959825717 -2.20879426626328179140 2.14968060199764909868
H  -0.91742025851158592875 -4.71334399641521173407 1.07698887101304086045
H  -0.59533733801444788103 -4.45036022131899056120 -0.66599695941006475941
H  -2.15751677665020968888 -0.17565023866181006529 1.93126251924549530159
H  -2.12605985008058429031 -2.63838081007053260052 -0.66420374294073059040
H  1.00098599331156434822 -0.29142577403577429873 0.20645924062244558339
H  -0.23669783283237352811 -3.11961501381174777237 2.53985519252344094099
H  3.38787579876076438978 -2.53062049407599065631 3.72192777669441410282
H  2.83155689893600381879 -3.48117359779870216840 2.34024669214748026747
H  3.09270448575019019088 -0.04499052743570067930 3.73810428705165254115
H  4.15321828166943518568 0.09870299058719338159 2.33564371600123532602
H  2.54709178760899268568 0.79895161135012648934 2.28079646532039337359
H  5.26617838848986252742 -3.55885904776126515969 2.43284671102796323794
H  4.77496464275424514767 -2.65196278191354517517 1.00211772281939737184
H  5.37955932572141470871 -1.80306142732613672308 2.42496637294632710891
H  0.20103057237347810027 0.71526841488062886665 -1.71531308031324147834
H  -1.10883806778740567900 1.89412879634268538354 -1.65412333981613013378
H  -0.54213595792970492582 4.40131351578589669060 -0.78873343676962925919
H  1.57617523876395759785 5.65405858273015216042 -0.34801452037840574505
H  4.31276306670595044324 5.09706244286377341268 -0.06337181456359841647
H  5.89331586180334365821 3.19542052335292758869 -0.09713678617269083659
H  2.41524274423332263595 -1.43863921392423677048 -2.09469343394287088600
H  2.46260902914932611196 0.12591868362156677374 -2.96207448398904782394
H  3.95860035380996677645 -0.56842005683251461967 -2.29042682958246501812
H  -5.92569057257892861657 -0.11804409133178236924 1.22717259511836962460
H  -6.14714633130631415980 -0.15406967292459955443 2.96937095076585855224
H  -3.86028042778127655765 1.34159519806528981789 1.60152727530006133705
H  -5.43688660501546294768 2.02062137064582447721 1.94011820966088244234
H  -4.04709903344078902876 2.78183027893084400262 3.67478559515554437098
H  -5.11549502216535678656 1.55518800072506047094 4.37588186224689046355
H  -3.34320412811034550771 -0.06600510034802670178 4.07922124962716647900
H  -2.25283510450880974929 1.13563745244960245806 3.66128313755386614048
H  -4.06547364574621816757 -1.59334308079066033770 0.15276858422446126795
H  -2.93863058114775865803 1.16659036935213422659 5.17525264345528768217
H  -3.39461996079490102574 -2.26447010140487936525 3.53937037847983582139
77
Model_16_Rel_E=4.122_kJ_mol-1, -121.4009235080 Har
C  -0.32356802874784706958 -3.57100536941528412527 0.90242501209498504622
N  -2.38171331120043117124 0.06909431536317049705 1.19246200020426273980
N  -1.42399478827909753420 -2.64510677851475550781 0.71994746020585986823
C  -3.19658578645819879682 -1.12694306316648917843 1.32413889179939237017
C  -2.23234828564975407161 -2.26568585257100529873 1.71531437186180690802
N  0.58081431097552171927 0.27055069723268720949 0.68580421656907608607
C  0.58835029540845340534 -0.39889830094668149441 1.84173895387175390326
C  -0.45663611350603527939 1.20476815049242991229 0.27589242342069453251
C  -1.68021189286941585728 0.29941798908023675718 0.06583659015616838417
C  1.65295699180404431772 -1.50805151022106920244 1.90742113746285935072
N  1.71915336219084635694 -2.20470615981489137525 0.64038998080865616735
C  0.87873639668568348515 -3.09235171274768827487 0.08799113030413385772
O  1.05713280924272701178 -3.49876308882362030417 -1.05146717985900539638
C  3.03820098387004655649 -0.92869627915136110374 2.26517239767966227504
C  4.00591355910066848622 -2.01534255577095633427 2.75520072150462347338
C  2.90542150014721967111 0.14869353844111016238 3.34303336394535399734
C  4.42372208261309651789 -3.03183552402673273107 1.69774250759983469372
O  -0.18021114594821824317 -0.17997978114759000112 2.76739278662829324418
O  -1.92363241712979649023 -0.24231354829137558005 -1.00091900347493889534
O  -2.17269311796095365708 -2.71382202438428299374 2.85114499323326553437
C  -0.03473259824093313103 1.89127935981359751594 -1.02430990225097162671
C  1.21214797035760968313 2.70357006028663970909 -0.87775012372431082674
C  2.57973482003669918328 2.28913003043546492421 -0.96900684276985216137
C  1.23872530217933252139 4.04927182778263716756 -0.63283152637337103386
C  3.36820930423360254125 3.45545702194597437185 -0.76744332742969478822
N  2.52214151661863450471 4.49976521230964721099 -0.56353279172576087319
C  3.23630630544908282076 1.06846997865004444961 -1.20261726928562073802
C  4.62117196204087843370 1.06569794456969546559 -1.21292526506033637723
C  4.75766573143466242612 3.43213741638505176468 -0.79632660049481418518
C  5.37696715716457074308 2.22510510652210857785 -1.02108667692909205194
O  2.52054417630915716941 -0.11251283838880725419 -1.33957796153353236868
C  2.36539076312574181316 -0.59601185031353076660 -2.66716125271086212933
Cl 5.47432120230783425541 -0.44268867204450723651 -1.44772165848804834631
C  -4.27519553431387855369 -0.91792937134230867535 2.40092160494320250308
C  -5.21757942854247858122 0.22420677094143204311 2.00365022050888752503
C  -6.50888498081384980765 0.32303298792773521564 2.82804827088643850885
C  -6.36993061399827631419 1.10896867679508037696 4.12907663372093303167
O  -3.66583607890882046121 -0.62030272442241196629 3.64116045778949626310
N  -5.63666269008453291178 0.32889081226826327731 5.15389758386112362132
H  -0.63442633988839214343 1.92857815847860614156 1.07717385800353926406
H  1.33960132987180480235 -2.19355312213419351153 2.70249688051202774375
H  3.45421000820006707244 -0.46635347418096395611 1.36281520750221663008
H  -4.83947027415216179946 -1.86096170003107563851 2.47839474402189763325
H  -0.11352067686194364238 -3.63570312161380915228 1.97153379096711822704
H  -0.59902202960448935887 -4.56239521477490406198 0.52546441229508367154
H  -1.97408389830368746765 0.38516764297848454790 2.07098775808094703876
H  -1.56297127497105092786 -2.27674497876352344150 -0.21225525662979549679
H  1.23118558788929743919 0.00250053706783943952 -0.04825550694348024194
H  2.45645963836606329167 -1.89448931873750625599 0.01565105968928848235
H  4.90617847232582704464 -1.51480283470170040694 3.11826408376690356050
H  3.56013318180537607915 -2.53792765853729918035 3.60424931498611034186
H  3.88908602602344233290 0.51218185974133512151 3.62813954531681748250
H  2.32278787323962543354 0.99251118417216976919 2.98428099211611819186
H  2.41754086454400596295 -0.25613475099052623873 4.22631863712116473408
H  4.81809368006660054817 -2.52846035958558523760 0.81750366915192573813
H  5.20666542163237000551 -3.67441130579139363377 2.09517299210178276070
H  3.59405471966010781060 -3.66409416611047555890 1.39455701463349246438
H  0.08965811333564971397 1.11817060053100925110 -1.78410709420418212012
H  -0.84991840891028813676 2.54278422649611579587 -1.34299835245392906735
H  0.41176973861821197787 4.72146037765460313551 -0.51191034372600641156
H  2.80034205505303779304 5.45409439717977040374 -0.40580443396248844223
H  5.33610826749830025051 4.32917039506145240324 -0.64580583833394289428
H  6.45219532570183673670 2.15509947322928585578 -1.04479376066828044678
H  3.33254386594641127672 -0.76377400280523233267 -3.14449881166352618322
H  1.83512980946465864562 -1.54365409970241107551 -2.57816534234347205512
H  1.78320836605340149461 0.10529617352835286825 -3.27171040253788891761
H  -4.66277736710937595888 1.16058959973523800890 2.06001402416186607525
H  -5.48699694554647265932 0.06603730855930488308 0.95986772099065198471
H  -7.25305305184251114525 0.83498727532923333605 2.21805887040287164069
H  -6.89388322871912073708 -0.67740917119168964078 3.03079063528076364520
H  -5.82323165911020712571 2.03241312401391116538 3.93815152560069492438
H  -7.36010032461370489187 1.36269463937723234181 4.50909957118384419061
H  -5.38717055845930214986 0.90978489931044526084 5.95812567738365483905
H  -6.19638298704037193687 -0.46660198048616258193 5.47305370130226442882
H  -3.65123488142191021666 -1.34127334358528793601 0.35285515333329076082
H  -4.75542958907045321126 -0.04670157706878777515 4.70250552101006125127
H  -3.01647005880466867467 -1.32513892793968723893 3.82484739734541090428
77
Model_17_Rel_E=4.356_kJ_mol-1, -121.4008343482 Har
C  -0.16689452296693166322 -3.52798782143931655142 0.62449036407932623227
N  -2.23522406062644796165 0.16431177734379281974 1.14618533571724756648
N  -1.20197454649898105572 -2.51765927675387235496 0.54809788464713948830
C  -2.99099529658280172129 -1.06790821987938233661 1.28534866065888397912
C  -1.97085564930632473057 -2.18398202558452458888 1.59212626537182178055
N  0.63652286482242936838 0.33290318235376592515 0.51401237107451114294
C  0.69969284399092790405 -0.23284987760098702081 1.72301479393021672593
C  -0.36685062872313750626 1.32981881267691481874 0.16274600898034541352
C  -1.61115680732249821894 0.45011757265451601828 -0.01478697030961639847
C  1.62680043720446421140 -1.44677369220356100143 1.84315806272805793320
N  1.84925479873462728087 -2.10278735684623008240 0.57493068764941712701
C  1.14287349979925267895 -3.07694318338161654225 -0.02428308730022821216
O  1.53083123795226039299 -3.58682728308514420235 -1.06351082695334175909
C  2.98046234222978823070 -1.05471125537659404792 2.48004818619725186934
C  2.82766494181555394505 -0.80635978789147988444 3.98691312514803763989
C  3.58235660042688230931 0.17232057511142906403 1.79537263357360421523
C  2.68044659371687643556 -2.08756948627859673095 4.80142882109095303633
O  0.05310847326230958010 0.16317542603479290308 2.68463112145332738478
O  -1.91451641775597769524 -0.06132897492733393324 -1.08073287397822337397
O  -1.84106566986193387336 -2.66290174469507334720 2.71014525388477167667
C  0.02606274879319373655 2.05249544663318062021 -1.12467876861085525064
C  1.39102139131133806238 2.65528321746592821384 -1.04533492534583238864
C  2.64043521048658247352 2.04068839364043741469 -1.37209713231720309423
C  1.68697499625352342889 3.92852777095373939531 -0.64525588760111718400
C  3.64428380361695225531 3.01521696935554439634 -1.14794585335388177327
N  3.03277476228676468040 4.14521776093338711888 -0.70412235254461585932
C  2.99628200579409709192 0.76219534191521676192 -1.84767340713556649234
C  4.34430051345997814138 0.51823121194614241158 -2.05733838179791739265
C  4.98864526644574191039 2.75626394481126801850 -1.39599121722244579047
C  5.31908867724631218010 1.50320529453593887403 -1.85177476057156153999
O  1.97756391025899502800 -0.14672980398805746116 -1.98504820299086981450
C  1.92851377470775231515 -1.00341393619082341893 -3.11572219088597135439
Cl 4.92369852091178028530 -1.06507046343563893664 -2.55262633400618677015
C  -4.02783721025434626739 -0.93573259282184351182 2.41456094015495503768
C  -5.02649464941822277098 0.18302796465119014480 2.09647839867856822238
C  -6.28221021527721390498 0.20914290871428697915 2.97945582639136974379
C  -6.11503860348966643556 0.96549655010148038858 4.29471373190710448142
O  -3.37749715424139074216 -0.65697484230170821728 3.63788324937873719378
N  -5.30600860139788110814 0.18921721737046548473 5.26404245621523259047
H  -0.47948341519453696602 2.02397529919214846927 1.00003738485158399918
H  1.11968681437119510491 -2.14053387745635959050 2.52209683922494498631
H  3.65754003901320823289 -1.90506896309129425404 2.33674684631700113613
H  -4.55458119160741414788 -1.90088504174802119806 2.48282839419696665928
H  -0.02190234270300529112 -3.77433836131419164772 1.67959633513350947709
H  -0.48545610429399521646 -4.42982102616724482402 0.08992018525383604910
H  -1.80224698271754157908 0.48945891637640936978 2.00867022011333595799
H  -1.38766923401719144415 -2.11409486539061441945 -0.36072360028712013857
H  1.13878385517362934465 -0.06536179410947876023 -0.27159200472835087758
H  2.70161625184055598226 -1.85182675193547385817 0.08862672285102779490
H  3.71442544713289013458 -0.27447827098285482172 4.33613319817321052341
H  1.96419745984934812633 -0.16198780887367281167 4.15533250872596049419
H  3.65663339347013183200 0.04428631320842411900 0.71795952914760730046
H  2.97928081481956930077 1.05514367720991963928 1.99283348382066849425
H  4.58435776532786753990 0.35125038936345454044 2.17712876108618402782
H  3.52965000378160853600 -2.74770236650536281431 4.63503935448019888099
H  2.63682103369653031422 -1.84999539723521455592 5.86131510313345849283
H  1.77239503446036517076 -2.62543004995492923470 4.54125505227930226226
H  -0.01934258244891318146 1.33304340958279921026 -1.94271268454557688443
H  -0.71081935578852162294 2.83375378921692444578 -1.31524132506951918486
H  1.01830204026636339520 4.70560390620056434585 -0.33021105401729622386
H  3.49662866849197495611 5.00787224410421316634 -0.47379010729394610557
H  5.74748971600025537754 3.50494420045554022636 -1.23857002191031551064
H  6.34806043105230877188 1.24978983870839810422 -2.04884102427781034095
H  2.49473356834098414225 -0.59472899169518267382 -3.95223578215227311361
H  2.29561317048986168743 -2.00085120317921116850 -2.86418215642718010372
H  0.87574290198261073304 -1.07593679400294939263 -3.39403470524667971731
H  -4.50288182316298701835 1.13680850362643726115 2.15885908274271320906
H  -5.33663794296897631142 0.04799905185660595375 1.06081836177658295206
H  -7.07187844476919913461 0.70767314311049289710 2.41747056031565943357
H  -6.62016205609677932387 -0.81042177981799579101 3.17060143489214585344
H  -5.61444594077989656000 1.91511094825621142057 4.10565006614619587566
H  -7.09612694086863271536 1.16911895631039408627 4.72507830166867393018
H  -5.81959745695255215026 -0.63516067061539505101 5.58773307221635384678
H  -4.43333523815464758400 -0.14008224980733288700 4.76356272981519524023
H  -3.48478903238587456315 -1.27324397356472629461 0.33106199806996006174
H  -5.04192799204685027092 0.75952960023626925334 6.07119837097098091760
H  -2.70359403289878574839 -1.34826000863954620357 3.77491450631266856064
77
Model_18_Rel_E=4.568_kJ_mol-1, -121.4007537563 Har
C  -0.51788377403607055438 -3.78037750625343704769 0.43526546265376631073
N  -2.60098268527240961134 -0.18173687183396536327 1.28860246148500645624
N  -1.59022566661997655224 -2.80539862147228324929 0.43600086529658221846
C  -3.36863755224212502171 -1.41873175459112976782 1.32593099014962856330
C  -2.33593912419692451010 -2.54994573055127471406 1.51875750742935178295
N  0.25329060152785681792 0.03307945968996302277 0.71895322600804867363
C  0.28164403475035687530 -0.59251640085807633085 1.89658869634690696593
C  -0.73662046749171838922 1.04167949888369770761 0.36710759889797817124
C  -1.99723472064224538691 0.19289691546113324483 0.13218666958319291727
C  1.17586151451039255811 -1.83212902386019127476 1.97180543252306605950
N  1.49019377497362848217 -2.35534535439363823528 0.66481968039970629203
C  0.78580664600149141563 -3.19335677275286888843 -0.11351178800197536667
O  1.16932426539851452851 -3.48376077542125894837 -1.23651505845671616513
C  2.44986263379743940405 -1.53248488024268247898 2.79269354913277245700
C  3.35155805097145176319 -0.50526553087237346951 2.09533004824787116860
C  3.19035900372610825571 -2.83516101234405581977 3.08621819568317157234
C  4.34070246112985103082 0.15146294026205442407 3.05310936313421965593
O  -0.39749574082545452436 -0.24279476178550785104 2.85791331548230598258
O  -2.34962734360072778017 -0.18702102530272624037 -0.96865046144877897660
O  -2.15606500022726876864 -3.09054237879286342050 2.60125893092351345715
C  -0.29864379076908309507 1.78649591424349640789 -0.89275115215194800200
C  0.94101502421235738716 2.59220351542475002660 -0.67068161693801675582
C  2.30790851479092218312 2.17807179797256855736 -0.76086999519714848539
C  0.96563586368425646800 3.91476749207649366014 -0.32222960651847309954
C  3.09603046204316045831 3.32044468216149812889 -0.45377429225245724531
N  2.24937478550228808771 4.35085678460223856945 -0.18959649289365598790
C  2.95702407065282546483 0.97154155673499498214 -1.07302379701698624714
C  4.34214766229144011334 0.95817501797361170901 -1.05198282869493420222
C  4.48566581879688452972 3.28814829003140429720 -0.45635488984830008263
C  5.09945841982789538349 2.09514048953109188744 -0.75802905623348615372
O  2.22624485069739375120 -0.17953486051414546676 -1.31839062962299857773
C  2.16348013212664369576 -0.59561806140500572759 -2.67552564278105453610
Cl 5.19952621745519572016 -0.53354252398661583534 -1.37631990613278176738
C  -4.39927926134398283864 -1.44898129687423771195 2.47386604411661137348
C  -5.55747121099246133014 -0.45375838135862511802 2.30987775712903964376
C  -5.23287396176165930939 1.04607630060016609796 2.27329705041562002421
C  -4.99971363966235760046 1.68169080573926588151 3.64119425363974125176
O  -3.77641117674975923535 -1.27198444532579224564 3.72772785946527429601
N  -3.66386653765844805264 1.33364913842521537468 4.17788093217072198371
H  -0.86219422169788084709 1.72797872787729156485 1.20964741102861905730
H  0.59441499874651304580 -2.57481296791109892652 2.53068233979684809043
H  2.10650361036498789957 -1.10153368654433303497 3.73924714020055981578
H  -4.84438799010714671311 -2.45583631159477677741 2.44120589953005806549
H  -0.39626365378516786864 -4.14112291966682466438 1.45899476725812382583
H  -0.78047840959545822237 -4.62281048150545004205 -0.21267300471441363818
H  -2.06277973770434863710 -0.01303345933491358022 2.14245299772962471963
H  -1.81377121352176029490 -2.36715473969459999637 -0.44726800027371815816
H  0.85946763341679210946 -0.27089527983278682832 -0.03875397249021239610
H  2.31876484191037768312 -1.97386477681780170279 0.22160669215672024190
H  3.91287303509795414413 -0.98475216222915751274 1.29138306503436051109
H  2.73655428651599930134 0.28028861154122680643 1.65193570500086384101
H  4.07860679500542477882 -2.64161601695159431458 3.68027377719764459130
H  2.55655656524213759084 -3.52225392883581234216 3.64215249331983104142
H  3.49599426892849329818 -3.31978102436878907966 2.16160047825306200764
H  5.02503854904292523997 -0.57880656929015095180 3.47691563268161329958
H  4.92903666109729066136 0.89528242555600834329 2.52105486609396489683
H  3.81557357420194476205 0.64507849914513348821 3.86741294612871566727
H  -0.15126165768066429651 1.05542836638782433489 -1.68836153217827344974
H  -1.11041630589046347311 2.44876485055898518439 -1.19678762259519366751
H  0.14021617676682590625 4.58255338530558820054 -0.17083548529682679451
H  2.52775917614571499215 5.28937381162579889349 0.04360055396652473547
H  5.06792649308902021232 4.16652948093862729451 -0.22952550964591278415
H  6.17456459424383652390 2.01745590481298986418 -0.76475452367817498001
H  3.15617996178023041409 -0.65278717600048041803 -3.12437523732671396104
H  1.71667312481280620595 -1.58891852103370068150 -2.66172553200087147474
H  1.54619214161812967845 0.09169800315049093931 -3.26267834777945830993
H  -6.06048038774127828532 -0.71762220580989000140 1.37925421426012029258
H  -6.26039042650779098409 -0.64661722560180368014 3.12221293501539598481
H  -4.38172689478804766594 1.22995810629395130320 1.62023216080277876472
H  -6.09534551607548991115 1.54329732773881600494 1.82838336202702156363
H  -5.08352130313904737591 2.76542261662909627518 3.55663143903721712391
H  -5.75652079934831473196 1.32755167238821503162 4.34143732833440942898
H  -3.56343209882248590503 1.62045853352108637502 5.15436516945783118615
H  -3.56338424361704220189 0.28131153066329578349 4.11132684878013243690
H  -3.87821608640505965937 -1.53278455417165604402 0.36546215656469216437
H  -2.92083618786805754297 1.76487387454711530665 3.62363472215988080549
H  -3.09651202699799998896 -1.96519669505696636946 3.81764793378409450497
77
Model_19_Rel_E=4.616_kJ_mol-1, -121.4007352526 Har
C  -0.30880897404724594324 -3.61026890201503691813 0.86392083581640377599
N  -2.40373299613602631197 0.01423375003033650055 1.16449329149518066018
N  -1.41403128222675800174 -2.68895472170514882038 0.68718546775205679999
C  -3.20227137796380523227 -1.19206354146527049309 1.30203869287026696711
C  -2.22003338921147586049 -2.31681053178565354855 1.68766317086483885745
N  0.54683152423851122403 0.24019462443159572684 0.64922079785578679090
C  0.57154593370462181134 -0.42902436850567537974 1.80463465030761049945
C  -0.49649162716286093788 1.17359898733275946903 0.25308816837546221912
C  -1.71336573732988139973 0.26157510598735017604 0.03407952820785431491
C  1.64994082395541719066 -1.52476741334149301643 1.86017447751504239051
N  1.71659248455038682124 -2.22034618795951521619 0.59215022063070366087
C  0.89237142219315845892 -3.12885685664580837084 0.04879654841085545591
O  1.08363451402068577956 -3.55043779971691098041 -1.08290899979148291798
C  3.03169413793304665106 -0.92858530687744966770 2.20657285795390523120
C  3.99969796586566506136 -1.99955866605438070671 2.72902691743933978330
C  2.89502682581901638059 0.18342102053798420291 3.24799410657266118818
C  4.41760562455525462866 -3.04293976154474110629 1.69806290005019810962
O  -0.19144811385457730091 -0.21790861530342625629 2.73660189922425090003
O  -1.95917690226934082531 -0.26956475697896786770 -1.03682931501874997515
O  -2.14439771153156000238 -2.75858076250195249912 2.82477729043642922235
C  -0.07042711271297918962 1.88768019281755150551 -1.03033045627197705763
C  1.16300821655105779406 2.71135683663277626820 -0.83768149026475424712
C  2.53649793983698890187 2.31122199844728548612 -0.89665802051510712367
C  1.16890063653821174583 4.04793759202829939170 -0.54610291561276724792
C  3.30726591688612359121 3.47643850516904606707 -0.63049136855595411255
N  2.44520938222558559261 4.50651831381117418118 -0.42079445206664733981
C  3.21162220797277475626 1.10476840699945388913 -1.14957830635304092404
C  4.59575385981223405452 1.11212823459821619210 -1.10840917490507329113
C  4.69725258032105585926 3.46522145327604746967 -0.61483624497211764037
C  5.33458404116633122527 2.27036330911944661537 -0.85378989772889535281
O  2.51307631351027715993 -0.07564427863371624150 -1.36116279864888300999
C  2.41863673921721344939 -0.50375154666071852994 -2.71270722322882917865
Cl 5.46834478532905876591 -0.38200280091625327117 -1.36182804404216573069
C  -4.26838253247550802882 -0.99127819143445117245 2.39395142857779674728
C  -5.24333062156928164654 0.12049294941828651850 1.98992997776180269298
C  -6.48747804926936577630 0.25852698434719367793 2.87966453826239909830
C  -6.29266787659482673689 1.16304377194435448750 4.09397957176827009818
O  -3.63985086622826026215 -0.65809076496756369057 3.61474346703223048394
N  -5.49243351241558475095 0.48797269375111407275 5.14282775699969540995
H  -0.67927732567924714591 1.88291306471561381564 1.06613262009644760298
H  1.35150957464390097940 -2.21478525094191480704 2.65689998011046091264
H  3.44939886049422739234 -0.49255200956148653679 1.29225287173550418274
H  -4.80992458395782218616 -1.94437135514027215066 2.50106074187985116808
H  -0.09649530923779955915 -3.67518985692146982203 1.93269819197898629071
H  -0.58162529774934756954 -4.60265746189786550957 0.48729473999496231151
H  -1.99107961684424261684 0.32796249774440772162 2.04192097213206258388
H  -1.56773190061153555597 -2.32951968672492260026 -0.24597930746117135925
H  1.19539170312407927455 -0.01937082327472440524 -0.08894324617145432654
H  2.45363917703559053507 -1.90992435801618265501 -0.03263523120876943295
H  4.89972986530041776376 -1.48977567851048209313 3.07981800934294902561
H  3.55260728938739012150 -2.49958212230761800399 3.59109083170877685376
H  2.39368661508387825521 -0.18799493678143039399 4.13841131315852539529
H  3.87838042508737990133 0.54876039365275330884 3.53159625129504561869
H  2.32444309922722158746 1.01954754181815721026 2.85327249937688609549
H  5.19294270146792769083 -3.68234289867434538834 2.11509795515827025980
H  3.58533529431528608100 -3.67544319521697682163 1.40243132350339316794
H  4.82176603107209800214 -2.56246731839616170845 0.80951241997731759881
H  0.07739987637152147271 1.13089657940009513659 -1.80201461614405755718
H  -0.88875947776098351838 2.53459166124777990348 -1.34936574143729282049
H  0.33230815793203699604 4.70848279671471203756 -0.42770648253051968268
H  2.70858490431264486986 5.45774306317399915400 -0.22366003828418290489
H  5.26269709585655842687 4.36180631086656500628 -0.41915962710018850323
H  6.41067710239616417311 2.20932161032291807246 -0.84275328965231799394
H  1.84824072474899914198 0.21324838380071564625 -3.30998300249909238602
H  3.40665708242241471737 -0.63494273697686087754 -3.15817920213519798267
H  1.90190804309150807150 -1.46210426122980097219 -2.68483077815116377707
H  -4.69649029477063351123 1.06274798015218441272 1.96139325911957906889
H  -5.56821938130273608181 -0.09933749677366074393 0.97321363912675395991
H  -7.28162581582426859939 0.69470313170803144054 2.27419975564512277799
H  -6.82878433743927626409 -0.72848457544105749140 3.19446400644498851307
H  -5.77295163625319052159 2.07071168917659997888 3.78745042190145486671
H  -7.26424175992784793010 1.44037376053935450848 4.50391279620068019085
H  -6.03069218153598995968 -0.26621631797790057394 5.57734354964911460684
H  -4.64787307542010719175 0.05671026752926479342 4.67514786138315230346
H  -3.66455938895818267298 -1.41271297562979958329 0.33609468362181005308
H  -5.18802196546227190055 1.14497811466022314519 5.86569207227146627304
H  -2.98559498632907116544 -1.35548483104457528903 3.80653288550267188128
77
Model_20_Rel_E=4.701_kJ_mol-1, -121.4007029485 Har
C  -0.12481396670275778094 -3.49884027753985860087 0.58619059638181658656
N  -2.24582374173175658427 0.15885904321715244025 1.13259742418636322192
N  -1.16690230446505194273 -2.49508752109892295579 0.51523155801933517850
C  -2.98592958296574328969 -1.08372037758999328894 1.25995399953438846907
C  -1.95370077714059520169 -2.19195432290322589353 1.55590005892397331699
N  0.61726657333828371943 0.35210226218148549249 0.51188456886432631698
C  0.68778569454652149773 -0.21642778321209621417 1.71883759987794437762
C  -0.38688492491882608970 1.35054171889816543306 0.16767712915657573269
C  -1.62862861203834041746 0.46987488551481065846 -0.02579634322056167939
C  1.63595824989691562834 -1.41382828889801759331 1.83614256204486503421
N  1.87887268017332109693 -2.05649642811396926589 0.56485902276500632446
C  1.18758116668484059453 -3.03377594887961876680 -0.04658035176704178326
O  1.59153452872783751637 -3.53624002471760068289 -1.08345312937143134491
C  2.97632223553869135202 -0.99565963517981548314 2.48500534103900960758
C  2.80634337362912367198 -0.77276219614275420966 3.99439085203051202910
C  3.54972173923912315274 0.25473856476038120311 1.81846184637837948728
C  2.73017568328502457931 -2.07143033391407271893 4.79071880559679286193
O  0.03578796053362085644 0.16733577465677929030 2.68174802719999494371
O  -1.93362099934862374795 -0.02156640133925648295 -1.10032520163123948009
O  -1.83001465334785318184 -2.68994798124027534314 2.66598231886311065608
C  0.01368455520595116687 2.09152110492780796136 -1.10727075006810116165
C  1.39063079087998930916 2.66566129418709829579 -1.01941104987164665729
C  2.62631932695742875694 2.02792176626473574785 -1.35394314078255817435
C  1.71557096158465127722 3.92353328909423071380 -0.59440910155666659698
C  3.65264379971753161414 2.97265838588752240312 -1.10662940836117584809
N  3.06649674310682751610 4.10934926627391217124 -0.64572237226387030340
C  2.95260879180106483588 0.74854083150043004835 -1.84893244808520629263
C  4.29616608618630291261 0.47053050519495681625 -2.04396807197148522306
C  4.99202438733073439181 2.68259628374675029860 -1.34786898670306554138
C  5.29431033492492275627 1.42685078616202121182 -1.81556957701735610655
O  1.90916714339764559405 -0.12610228285813065985 -2.01440952860630817511
C  1.86254452727097907783 -0.98877603127891289247 -3.14052801020047001046
Cl 4.83996477375729217130 -1.12482872851694248872 -2.54159910857104520687
C  -4.02004249113489287026 -0.97315272176632783285 2.39460185917157808433
C  -5.03634827250440864077 0.13198633002506124368 2.08536912365125592927
C  -6.27966803125201966651 0.14979952936258311702 2.98610324408937444218
C  -6.10427791349035331336 0.92314946562872868263 4.29037757189491397725
O  -3.36608066830272800729 -0.68885637422039192046 3.61481735705982654139
N  -5.27531383682784404954 0.16672058839637848848 5.25842443026396821892
H  -0.50426458249406291845 2.03268353576221949552 1.01402602313234679876
H  1.13974748881999787820 -2.12254752545691705024 2.50780885546027043631
H  3.67587974646878246077 -1.82631301287006420075 2.33520989741553552932
H  -4.53172805166239722752 -1.94628515047883920985 2.46273845035854810348
H  0.01484320730287938192 -3.75580237015841200687 1.63961127683161356217
H  -0.43270451528525349927 -4.39767349866495038668 0.04030512309846545627
H  -1.81403978126766296519 0.47673586188534639030 1.99862631250222788637
H  -1.35123423465273817534 -2.08326913821316583864 -0.39003524986837034838
H  1.11659827650626808371 -0.04277379537834953560 -0.27696428018392227344
H  2.73334351984373880029 -1.79363630292600029215 0.08846390295015926775
H  3.66041441153266911002 -0.19656210607327365136 4.35426760550249269954
H  1.90741153650440531386 -0.18002329131493785552 4.16774847319816110769
H  2.92206748216703404708 1.11873757731217038369 2.02198253522520321468
H  4.54401409255195254389 0.45641883647534869928 2.20852424257441048994
H  3.63454381260993253377 0.13984270262361775394 0.74033779473613925415
H  1.86979861692083848546 -2.66942009110477718181 4.50085847086325330224
H  3.62788767816544632794 -2.66750170059027391645 4.63765750022053957480
H  2.64442238792712780437 -1.85216449887846223987 5.85193752748798168284
H  -0.04606079436454095510 1.38859003986140794318 -1.93868467304969138709
H  -0.70922629795850222756 2.88985111432336116977 -1.27964718981990399627
H  1.06494051472815010051 4.71018001003183606201 -0.26615867023544481640
H  3.55017230435450148462 4.95592058712994987246 -0.39658775695927772631
H  5.76861972547388024424 3.40865622488203268148 -1.17227174314739857053
H  6.31832689388421542276 1.14696918094937649890 -2.00295126961449865277
H  2.45819931602038144192 -0.60270217237342549321 -3.96731482119535927566
H  2.19663693145640115389 -1.99402932386494913253 -2.87392736347928723362
H  0.81441607816014960353 -1.03264747880876006647 -3.44145432296161457586
H  -4.52279438677562595217 1.09200850715034647465 2.13443493694179187159
H  -5.36002526244225485641 -0.01271867326969654266 1.05507826267565008038
H  -7.08414404083291415759 0.63135805493841301583 2.43037441045425506303
H  -6.60032935587351321516 -0.87221116835252998634 3.19286067542833729149
H  -5.61630447245722752569 1.87554151893934184514 4.08349801553599434101
H  -7.08166546442148003848 1.12201517764643154962 4.73108997115491014540
H  -5.77794315831116289672 -0.65685507079792881946 5.60068994886336568584
H  -4.40836824911184432807 -0.16410179842519428961 4.74946278850826431039
H  -3.47955850115249809562 -1.28647491881267006519 0.30517403512436647173
H  -5.00385132814001387658 0.74975954542552236681 6.05400893643656168308
H  -2.68935239422790495212 -1.37687574954400870908 3.75155759463513804874
77
Model_21_Rel_E=4.942_kJ_mol-1, -121.4006112674 Har
C  -0.54951482297645704023 -3.62132912432772302580 0.60932357544853321674
N  -2.39599522088124716745 0.17021574075176565399 1.15696335151827489618
N  -1.55993336790456038621 -2.58519412269395676418 0.53985676892041611907
C  -3.22947522627404870477 -1.01264294858347336792 1.29725397342378978571
C  -2.27879328607369924242 -2.18984821863323686486 1.59771266689319157983
N  0.49746005751759370117 0.18616564798898871391 0.61862863680148660883
C  0.47556621634745077642 -0.38599745528222051405 1.82602890155160335617
C  -0.44304986510212757134 1.21666978580596873982 0.19960578154541097629
C  -1.72998389484289383233 0.40085532416189195715 0.00687718747832244404
C  1.29338283750069882316 -1.67686552434388436161 1.96261305887674675219
N  1.54159830261250507810 -2.30584925538907947740 0.68886013445355431806
C  0.77220566882575569778 -3.15670646259126863598 -0.00877186755055880951
O  1.11053888717832349720 -3.55065004372379178221 -1.11496029751179648315
C  2.60534386065645495734 -1.41252465705576657484 2.73394772611295389098
C  3.55100566895885894070 -0.48656558391536042230 1.95822730617805151887
C  3.27098567951086272032 -2.74216022083112154206 3.08278981317959299702
C  4.60057664709268987480 0.16403058010314036652 2.85379191464241799281
O  -0.17412923648637959606 0.04795886558434379887 2.76865737993473404188
O  -2.04140568650043485732 -0.10060788482947123634 -1.06138488736598457507
O  -2.15141599759191182173 -2.66190155672042072510 2.71864226378448758936
C  0.03223203520598329208 1.85696309537610027007 -1.10355354618833478852
C  1.32777655619242263008 2.58529265833705634847 -0.94515361072102255235
C  2.66216378548392684777 2.07515387163073095067 -1.02940432341846799247
C  1.44707171263542822004 3.92183693396646226859 -0.68053280485181955051
C  3.53029672191766330513 3.17805850604023953920 -0.80406256714680179876
N  2.75930419022959938502 4.27812496804615349788 -0.59347424374011970016
C  3.22422317236760891390 0.81059703169215668872 -1.27468255221526804988
C  4.60574268947625942161 0.70701718484614983762 -1.27648573484882055240
C  4.91435935420176228661 3.05208919632077835260 -0.82218905312854939638
C  5.44245885697358833255 1.80524231170694027249 -1.06182402049970470159
O  2.41670544434531242572 -0.30486338522058553657 -1.42671633756876348187
C  2.28494378237231332562 -0.80369699314598674889 -2.75049566389730060223
Cl 5.35654906659889196163 -0.85345609462132054901 -1.52489328497252429884
C  -4.24752745136482801058 -0.81392236383846328085 2.43479858768989743112
C  -5.16982917684752685261 0.37388522365333481945 2.13714374614455859813
C  -6.49276750340089670033 0.36196722114820129024 2.91492479149376837455
C  -6.35406904925593707389 0.11677436793958921590 4.41596125042812026606
O  -3.58085695128222925021 -0.56054903775612296979 3.65323466633826665628
N  -5.30707781751268559134 0.98380614082626427486 5.00732678212728643530
H  -0.55057302940066166208 1.95480589840818574920 0.99944118004436721669
H  0.67948885268308578667 -2.34109506665632149947 2.58173839030437024533
H  2.31503807050606047468 -0.90798959051130812004 3.66163517134886573601
H  -4.83251920153969827254 -1.74363176232222993889 2.50857205262556259839
H  -0.43052518722365107351 -3.90334169770569028302 1.65767525002154858527
H  -0.87619774128815863801 -4.49559728368431876788 0.03645250660690746436
H  -1.95090184838099034437 0.46788559663750184381 2.02414734403958052056
H  -1.73286586799058617281 -2.17213856003854965948 -0.36767998480181973697
H  1.07035209419164223377 -0.20684596501734514584 -0.12357248394389630519
H  2.37560653532646393060 -2.00095987958893717362 0.19893433170133678622
H  4.06215316193799402811 -1.04760348919467838336 1.17376884913743406713
H  2.97414979460442463477 0.30812393322184933320 1.48153416739529064650
H  3.51493346056904210073 -3.29702504466872703404 2.17946058535368258902
H  4.18835097905924058637 -2.57354473274626371904 3.63894208780496386524
H  2.61205579436729395937 -3.35335034163879797120 3.69504118657265712145
H  5.22454244123983446713 0.83008621720064235117 2.26270331781196620824
H  4.12492095952312531892 0.74542583208177348730 3.64032562063160547439
H  5.24357135866459866946 -0.58054619770803728152 3.31557683481020593064
H  0.11575614351451982142 1.07057537717683715073 -1.85490811400342936466
H  -0.73582400848052842424 2.55649356306281516638 -1.43670847385307487443
H  0.66898706438801847085 4.64955341280931477854 -0.55687931491534570227
H  3.10324186141737934364 5.20858805878961739211 -0.42301276476033233820
H  5.55749650529134964216 3.90022434453570987500 -0.65167241701196942927
H  6.50978004488069483813 1.65459521198780867834 -1.07743342690776167103
H  1.70197069953464641401 -0.11378734254452625707 -3.36871186667853761421
H  3.25783666673340333020 -0.96498072687965597005 -3.21718206583225141415
H  1.76667329583222132428 -1.75737909262255587173 -2.65757577299043079577
H  -4.60568649566396004502 1.28507248874006063666 2.33508624687812726961
H  -5.40688255342675372361 0.37224887857942401403 1.07378446618220335651
H  -6.99286765313671043742 1.31515647656538225974 2.73750020708528740698
H  -7.13869750405125813586 -0.41853038740880099677 2.51211410549583558094
H  -7.31246189979183647267 0.30800910819404864194 4.89862914303394969551
H  -6.07165370234471346578 -0.91895863591110837909 4.60073842768232488254
H  -5.45399999271754509778 1.96580844927983044990 4.75577749318948583834
H  -5.28537641665910573607 0.89206832380848821717 6.02673105419721188980
H  -3.74170399726858882161 -1.18640794611355482324 0.34672183641117781949
H  -4.40047692094088471748 0.63967275424188430044 4.61599294336198262556
H  -2.94423792235330594735 -1.28055624933288392242 3.80292136037662675818
77
Model_22_Rel_E=4.965_kJ_mol-1, -121.4006024481 Har
C  -0.32329177125490232703 -3.56501344349646132059 0.49151345088150766305
N  -2.29953859299505047886 0.16248456216138135177 1.13199684932981159413
N  -1.32893117249388414969 -2.52366396849903118493 0.44459184758726211228
C  -3.08555035638250796381 -1.05495970618506995642 1.22465744398936582371
C  -2.09657113311006471079 -2.20800088784225589933 1.49535592519409865631
N  0.57911648082432409801 0.27363829628447700060 0.53140320736098822785
C  0.61383700755074710464 -0.33305447028648932362 1.72146840070097217890
C  -0.39197890793451800606 1.31098143075118378498 0.20679666430485976747
C  -1.65817363168840570253 0.47286725758164521727 -0.01313410069740728048
C  1.50451495050236805362 -1.57703296839188134015 1.80943758916208441434
N  1.73006235561971810633 -2.19231393092185067317 0.52171513517700751628
C  1.00902039575976787411 -3.12836371386158518249 -0.11975816125535310164
O  1.40254150706492120015 -3.61657797732076913277 -1.16731587463481534250
C  2.85609261462443964064 -1.24497743006613292849 2.48595131163436233734
C  2.64822929297306552954 -1.05345703161707371365 3.99391797836821194068
C  3.51068691620822015409 -0.02399046229365141281 1.84212015362002623498
C  3.95230209229223250489 -0.86845186510450378403 4.76236291673618872267
O  -0.02876562699084796865 0.05039744348946230412 2.69012291243011603115
O  -1.96513813597159159308 0.00798139680619135150 -1.09916717710876299385
O  -1.98901294619951185538 -2.73194614352736442342 2.59530324660218969512
C  0.03600372958600013551 2.06844325259204397938 -1.04908411392189182543
C  1.42389651849416343232 2.61145415691806537239 -0.93983528533530447113
C  2.64846874165775636456 1.95809167071877299193 -1.28480589874926320881
C  1.77088829881605436256 3.85349667488528213610 -0.48636676889094876408
C  3.69119067338305395509 2.87853510703227843948 -1.01572521888372668819
N  3.12513857441723219566 4.01494681349897231115 -0.52982251368543287207
C  2.95236883549641238034 0.68517793352299882770 -1.80933859096187554805
C  4.29016179341218961696 0.39143249212950265159 -2.02006544464280146656
C  5.02503765052988615736 2.57185966915351515993 -1.26656389289333470849
C  5.30463408955971260639 1.32496867689386199629 -1.77049354679105452881
O  1.89491828601744072280 -0.17022107425730273467 -1.98864607479423693981
C  1.82132548788309556187 -0.99068913407841807661 -3.14444825769330282839
Cl 4.80629127345802853455 -1.19494210936083344876 -2.57251637198070870483
C  -4.12037670955148538354 -0.93660271699017416669 2.35727717155423555084
C  -5.09875499208651739025 0.20855664021717784662 2.07201834430461184766
C  -6.35272648350259494521 0.23242297408662360159 2.95755818633322320466
C  -6.17143248664944454873 0.95187641698584746219 4.29144210198299713710
O  -3.46464181489671263492 -0.70482574135167885832 3.58774776688713892270
N  -5.37462283643645566400 0.13704817428426235848 5.23896059180479856110
H  -0.49306759053128956793 1.97674844875263255872 1.06816827236375178067
H  0.96643574495876372055 -2.28093653329162115995 2.45494244043941156619
H  3.50639696735846273512 -2.11533501024881953612 2.33758637409442870947
H  -4.66461729040509887056 -1.89341726774052498961 2.39827410879571711888
H  -0.20023074780976973797 -3.85835850744745689767 1.53750106999556646059
H  -0.65882856249746557520 -4.43485587231736655411 -0.08408317178406243819
H  -1.86655752875736635765 0.44732819726077582834 2.00867195432142153777
H  -1.49700012661446368867 -2.08149437570486028903 -0.44967862894761867487
H  1.07069608089944257046 -0.11662688052727830657 -0.26486074865393738342
H  2.59819924531212365082 -1.94984920316348042668 0.05943816904263665712
H  1.99931437658092003851 -0.19270711634994136530 4.15921359987657801582
H  2.13630263053767199821 -1.93401466964418955463 4.38884999652470586540
H  3.55926256833769061316 -0.11569197939643870165 0.75940706461918094927
H  2.95483691653559699120 0.87914845811383512952 2.08206202253695682458
H  4.52763867358780824901 0.08970071560545454792 2.20538665123728039319
H  3.75270585241464083026 -0.85550280826964553160 5.83110552698047435172
H  4.63915607698018561678 -1.68652727662729029490 4.55426558962577754386
H  4.43814800795359953867 0.06686574881775157742 4.49983163750942782855
H  -0.03251795203491814751 1.38431451422386420091 -1.89545021373256283859
H  -0.66801369175855884741 2.88571152386506035725 -1.21117089797259569472
H  1.13378324985403722280 4.64448519274992488448 -0.14215808796201900854
H  3.62391817222719581082 4.84680369507210073721 -0.26197378331649168182
H  5.81395640295950766330 3.28048367650293171138 -1.07468147962697080366
H  6.32293494364674746322 1.03430847215271670692 -1.97210783957874968841
H  2.13600954797607123226 -2.01154467387611379792 -2.91660815608930690246
H  0.77052589929361270382 -1.00226282578300129877 -3.43917962479077488069
H  2.41918772266826209716 -0.58715344254043944083 -3.96097776706052151496
H  -4.55816247467558977036 1.15080812634265461369 2.15955465029202064997
H  -5.41283231220654403870 0.10767355939902613360 1.03359991928373862180
H  -7.13500691339799608670 0.75800048958918286868 2.41020897330405903247
H  -6.70664943994545481587 -0.78617637356572522833 3.12317518471880362085
H  -5.65498688143063965583 1.89737995133515635615 4.12610587456819910557
H  -7.14845703315295200042 1.16083358880032694316 4.72834500658283474195
H  -5.09883917026864175170 0.68177893272454381801 6.05976794439870047881
H  -5.90261507796873363674 -0.68587869689342073620 5.54235310176792239645
H  -3.58171125248822086462 -1.21441470902225412409 0.26291444676741904107
H  -4.50935214635806147498 -0.19544938640844866651 4.72792009148029990229
H  -2.80706237425709792532 -1.41425429158091331416 3.70884376910812552097
77
Model_23_Rel_E=4.989_kJ_mol-1, -121.4005931958 Har
C  -0.48663058612861331831 -3.77187165450888617357 0.47160751397755062975
N  -2.60180513800602719598 -0.19765709282684679193 1.30817325113107107981
N  -1.56102522237107144143 -2.79902116353400831628 0.46310557110524053215
C  -3.36773293162639753007 -1.43589089219624810312 1.33011566412909121304
C  -2.33562567216209115983 -2.56625175611638001172 1.53111190393685947519
N  0.25015539426166455428 0.03281487075848517343 0.74144413269232534169
C  0.28930071133804985406 -0.59590717123678815792 1.91721561933175910220
C  -0.74295815699815470623 1.04208689798914200253 0.40168811470562260091
C  -2.00065016113502158746 0.19299773824682786572 0.15546578056829774006
C  1.21256275371501653915 -1.81375732238607656477 1.98828240264294953121
N  1.51954006242708850039 -2.34067257672444828387 0.68083088517972689679
C  0.81444845575018398609 -3.18812836172241276245 -0.08694754001229254570
O  1.19536407543703471212 -3.48913832693661518647 -1.20775818895462494496
C  2.49167892410437286088 -1.47025781070636596404 2.78486272177888949386
C  3.33371936711471139603 -0.39656760101316934630 2.08280188864475590549
C  3.29413293560955233730 -2.74267517268656790819 3.04630876651205184658
C  4.31247390900255389568 0.29385819447416000605 3.02755008730121133453
O  -0.39323689137369044477 -0.25895646164554941837 2.88061304234548476444
O  -2.35315601319139799941 -0.17386934699243364322 -0.94959173257301143778
O  -2.18006403035621731945 -3.12176285200612468884 2.60930938707436155255
C  -0.30382109739346380151 1.80516971444911256128 -0.84688835215245839017
C  0.95638190642050113777 2.57753424051115009874 -0.62080952015723811499
C  2.31085038470899428731 2.13343174914176803014 -0.74649043194333675189
C  1.01972974061313581551 3.88746391471073726720 -0.23159892917772251231
C  3.13250968335114654550 3.24453876652071526721 -0.41554026153305501090
N  2.31614494040168494848 4.28690861703987824427 -0.10611808131803956989
C  2.92387574527129467938 0.92126061916758217318 -1.10514794225341983491
C  4.30830932064192406727 0.87183124053342653248 -1.10640538541301847175
C  4.52052409210887695679 3.17718974974868251238 -0.44047834093299997882
C  5.09905436073997897495 1.97940187437914794089 -0.78914851214444925454
O  2.15832579686172065792 -0.20409881604625298990 -1.36207377701872367481
C  2.06400177060258682715 -0.59645364386814336832 -2.72394840988834063822
Cl 5.12086934298263329879 -0.63353639441708053948 -1.48320308375467613260
C  -4.41423873018960044590 -1.47301849921897276552 2.46315055081187095354
C  -5.57450101320690105666 -0.48286292362140387224 2.28338234557494157428
C  -5.25687138232800332815 1.01821372233366136406 2.24024516565757014774
C  -5.03005218695922984296 1.66188891725993226345 3.60506929226513328501
O  -3.81016356438011438712 -1.29493168641827893772 3.72631375855641122641
N  -3.69719545210337541263 1.31551175907022921407 4.14962039891268830161
H  -0.87093348400061043613 1.71504292633689781056 1.25463117465356654989
H  0.66124378489962976069 -2.56722808662650781031 2.56307396814601951007
H  2.15117502884719824507 -1.06613482170208406785 3.74414056341445888876
H  -4.85483740129528040796 -2.48146206126098256561 2.42288957349678302222
H  -0.36270475269843815980 -4.12035154296169814359 1.49931463914989704378
H  -0.74847719181011629352 -4.62279671635381994577 -0.16575592526398574833
H  -2.06228814250326264457 -0.03943820258047811556 2.16330036340765730074
H  -1.77464641953350232839 -2.35875161119407650290 -0.42149750567396115919
H  0.84601768430631474338 -0.27166829866917091563 -0.02424791084258814955
H  2.34409312107571032868 -1.96104706639254522393 0.22892067880719768613
H  3.89783918553719743727 -0.84187841935900442625 1.26166901674207032613
H  2.67741650565769528924 0.36733981344588778617 1.66211933501052233630
H  4.18037321933762484605 -2.51801588525115249695 3.63236398635941482027
H  2.69989671509907180891 -3.46700884651995577812 3.59863655285949812779
H  3.60988552129843087712 -3.19827626787668162223 2.11030787661302410285
H  4.85419074522313209741 1.06919593279418445597 2.49110902248919430235
H  3.78266454306402399865 0.75466874536612094104 3.85788963945748264450
H  5.03835487350013710994 -0.40868233075046672687 3.42833875795020048827
H  -0.17996005495878164560 1.08724010531532133683 -1.65820868716393388098
H  -1.10467740529795399596 2.49013153575476486878 -1.12836969634308870170
H  0.21417344814977612444 4.57051374454345715748 -0.04501391043667113401
H  2.62162252325623246207 5.20987238107978889445 0.15372885966294191906
H  5.12835374069864435853 4.03230293211715107304 -0.19303016232103797911
H  6.17160864356154270638 1.87433672248240124070 -0.81242834873555436204
H  1.43889931026960726790 0.10480299423775644996 -3.28594688020696645836
H  3.04614077990322718037 -0.65304258707060502953 -3.19514191364877531143
H  1.61111541731350227380 -1.58695023140927804484 -2.71687811245622423684
H  -6.06735969433545818674 -0.75355736151869645578 1.34921442485784726095
H  -6.28383806122806465311 -0.67426661504300589023 3.09050696892977683206
H  -4.40470357528098954703 1.20348222352874478780 1.58893677858926185564
H  -6.12062547024893799374 1.50893660438286625336 1.79072983388174344910
H  -5.11197722308207858077 2.74514058140714212186 3.51295804146594781159
H  -5.79016946845215230155 1.31299500135961499936 4.30415220924153452131
H  -3.59842849251482954642 1.61610933705783277325 5.12210602733694386757
H  -3.60032813685191133146 0.26206866839604309183 4.09664959609456325040
H  -3.86495054405387916674 -1.54529545748424879115 0.36252317938602307557
H  -2.95206170565845260612 1.73546727310960302582 3.58959980237167064487
H  -3.13620252923947262502 -1.99111251674697764535 3.83178337085422437980
77
Model_24_Rel_E=5.158_kJ_mol-1, -121.4005289610 Har
C  -0.54541162052482949907 -3.59626337735207224355 0.65201019833352891197
N  -2.37225717629447352408 0.19311915864716744373 1.21003537600068944435
N  -1.54862561617076899267 -2.55346417761496935483 0.57372662355159187442
C  -3.22250339200698077136 -0.98109284200202073745 1.31773369540192097915
C  -2.29144474854713919854 -2.17271634283247205843 1.62056225967911293750
N  0.52121978312792149879 0.20415058593575940993 0.65692904275680574777
C  0.51056694730612117716 -0.37829843332543583445 1.85927121301589437508
C  -0.41664042928042493985 1.24582021695090050528 0.26065421251449516493
C  -1.71158264585380059941 0.44435138356221726141 0.06104961479872383912
C  1.33399313714118417096 -1.66763044746664079732 1.97854721949008482973
N  1.55604019172166063711 -2.29652006373500539027 0.69987433069848581368
C  0.77277560502323405789 -3.14643120090751926554 0.01684878727837402224
O  1.09550239766275470110 -3.54916590030341261297 -1.09085847147620573772
C  2.66208781164083818638 -1.40255889423768120849 2.72266334857966496585
C  3.59266123453532681964 -0.48056490601913126604 1.92467240221396518329
C  3.33205328553570367944 -2.73189026078837304823 3.06522436256197483573
C  4.69214961132633945340 0.13609715213753720287 2.78364684585891986046
O  -0.13316252982855042442 0.04562934596679120436 2.81065369792602925969
O  -2.03667244835916383394 -0.02870361970124721274 -1.01599378832267794870
O  -2.19674229273477106261 -2.66725903665893993022 2.73487889694078223357
C  0.05184025629871277796 1.90429717221702854424 -1.03603298808402422004
C  1.36134667642070805726 2.60901020059658117489 -0.88700079071387016860
C  2.68490034639447650022 2.07971893156886533660 -1.01350137779924609482
C  1.50839877940772404408 3.93904166807755506952 -0.60431640260824792676
C  3.57584348965998088943 3.16558528222398205543 -0.79458302142259085166
N  2.82798095222527878789 4.27341107558827015822 -0.54575865952617896859
C  3.22062608303277553290 0.81004595011163604834 -1.28871789432460848168
C  4.59986035278171456753 0.68515209498095275276 -1.32721786537806152317
C  4.95674927588520208843 3.01935999726383164088 -0.85291222228238505743
C  5.45894072228570870209 1.76798482843940374387 -1.12319523520318775844
O  2.39269764104129878390 -0.29193944902194041147 -1.42890392339474936456
C  2.21736307648399932901 -0.77893347285732517093 -2.75198347921638397651
Cl 5.31804363817474978759 -0.88580941040161054190 -1.60533629604034699945
C  -4.27368295764821937155 -0.79348201394786666008 2.42621046801715589680
C  -5.16250803304262451121 0.42170849301607404858 2.13492032788312169345
C  -6.53550501696864927226 0.38319347872457387716 2.81963242517973045054
C  -6.50316386472884211400 0.03728528738693660805 4.30710513111387172103
O  -3.65031007004603624821 -0.59168190321748359572 3.67709369867629920492
N  -5.48137369113163863688 0.83802319482591680622 5.02215470431506449955
H  -0.51446906326295183121 1.97172896712670575603 1.07291866567958171785
H  0.73459289159431218064 -2.33296496451261292648 2.61065903870481275106
H  2.39110977864148255279 -0.89395313702914414034 3.65390741773355021138
H  -4.87777347571555619510 -1.71388775144625515878 2.44860065284617256509
H  -0.42153881346365446037 -3.86229354976054706228 1.70387873682238777384
H  -0.88023246414919098513 -4.47824192633017759135 0.09594289906897079945
H  -1.92062611206594358038 0.46756279265487388219 2.08113820921046954737
H  -1.70556337263916590885 -2.13299559001349514631 -0.33322727798861628834
H  1.08545125836594325008 -0.18263958950401010251 -0.09533145333950576727
H  2.38475268149021024655 -1.99915546864934712268 0.19664396251125471071
H  4.06094846235977069426 -1.03603328166637376206 1.11024002636837515468
H  3.01013495074971526577 0.33182470725655860422 1.48617511903259735817
H  2.67333109429466242446 -3.34957753873834152003 3.67122905441885816202
H  3.58301902099485181097 -3.28067149623256026914 2.16017062211142718553
H  4.24540996509180601493 -2.56318330822448681161 3.62787133953356732974
H  5.34888219798313446773 -0.62648792571688260988 3.19379065612568879828
H  5.29438212460758439448 0.80953651321750130787 2.17833716473332339447
H  4.26322248964532324322 0.70307241631965322615 3.60670959109107069906
H  0.11225041403531478557 1.13123220009452030155 -1.80322185242601196187
H  -0.70992691978859290280 2.62169382805560147176 -1.34466190772402671705
H  0.74560014307992916738 4.67694191944962334162 -0.45031100593218975625
H  3.19144761568590151768 5.19482390441013386351 -0.36764437133621141740
H  5.61695628696056559193 3.85562578590070170748 -0.68846392985223325844
H  6.52290252405802295499 1.60157249190751427292 -1.17070891654933428860
H  3.17413242879790935547 -0.93862187476241476514 -3.25105552332892333567
H  1.69992342850599142956 -1.73214326293693221537 -2.65103114341918288943
H  1.61641922116200098536 -0.08272282848648349063 -3.34545936288881051723
H  -4.60466309598459488939 1.31241183287579632477 2.42395020734730781697
H  -5.32620633227677675592 0.48550263428286133394 1.05983737857381754566
H  -7.00836955708032061096 1.35526628883147659543 2.67361990806995653003
H  -7.16351123967100456014 -0.35672402101233036120 2.32309315968360152738
H  -7.48815401850511186410 0.22023106849094981063 4.73673217465032703188
H  -6.25520346614918487660 -1.01491874791603198247 4.44221266553986104952
H  -5.52872447182483384154 0.67969225136173427870 6.03240341047649142325
H  -4.55608236835517033114 0.50129957364731825287 4.66641865749920992101
H  -3.71170954196436797545 -1.13398353474535551477 0.35130280932288149298
H  -5.59280252374636255297 1.83741094376176539171 4.82803512290233349802
H  -3.03124642189825976857 -1.32731241234228836134 3.82670657147894477390
77
Model_25_Rel_E=5.161_kJ_mol-1, -121.4005277798 Har
C  -0.53759690394539783043 -3.78334267301954207952 0.41459105558740205755
N  -2.63186163550441554193 -0.22967947082186324081 1.18185571169975878192
N  -1.60668653660166205199 -2.80482654284533339251 0.39160814528528320455
C  -3.42558104285581732640 -1.44626754832192361278 1.23975375996465442263
C  -2.42160578265187353963 -2.60484969318494830048 1.43545872578573918688
N  0.20650324685836660144 0.02850432366699183484 0.67800244552536659270
C  0.21280094677463889941 -0.56997792207884767635 1.86862036069911074954
C  -0.78607535738780054402 1.01278301914089308156 0.26915164432431837316
C  -2.03598575562090600144 0.14829606186771371323 0.02535844486460669955
C  1.10721607599482418927 -1.80546817959992433877 1.98806701633340843216
N  1.45909260754690728312 -2.34734293022560969177 0.69815445301078504770
C  0.78312509277471775704 -3.19781008932247079457 -0.09255536569836642080
O  1.20876936694946213180 -3.50249686783998015471 -1.19647261545575678277
C  2.35868078744543430147 -1.48761705343024841497 2.83722307014014507587
C  3.27411875171576127741 -0.46954425726481702208 2.14408318832910982366
C  3.09603001287235723993 -2.78160489180125969355 3.17373415115898804828
C  4.24106930520862679401 0.20570124632766090267 3.11176027807264610203
O  -0.49026056099906306640 -0.20302717732458805400 2.80839813118749237475
O  -2.38451779707814370823 -0.23316011618829635132 -1.07629028138897164801
O  -2.31159562305015375827 -3.21200040979307299693 2.49212410143891860415
C  -0.32095309596147791886 1.72671087400055123240 -0.99876245319617207308
C  0.89199173625896199802 2.56713474872917490899 -0.75812384891028883338
C  2.27011985582247666215 2.18319786203992993734 -0.78967774122500489220
C  0.87407032003089635275 3.89880761146234089409 -0.44567531508798063911
C  3.02050702106377233491 3.35172473158611383681 -0.48677226120525696196
N  2.14195454241209715107 4.36854799691044348720 -0.28012789187789755019
C  2.95683609743405950709 0.98400554132086204273 -1.04565811503198369259
C  4.34036463133488048527 1.00466488123857167203 -0.97675656249590869784
C  4.40959679867323117719 3.35294199978436990861 -0.44182834997573583458
C  5.06054499367778731767 2.16737085613456237354 -0.68983399595853489572
O  2.25898773907460626020 -0.18952243626958537037 -1.28061852025085820550
C  2.26285850821596046245 -0.65819383416608623349 -2.62222139314089197626
Cl 5.24467091356187520290 -0.47324089023960802525 -1.22732574913399639094
C  -4.46293985785839186775 -1.42753091245008612020 2.38491373402171857876
C  -5.49588479652200057046 -0.29318388749503349056 2.28848948970635213129
C  -5.01441084815566640032 1.16247030578721344263 2.37932817652801098518
C  -4.66324717929774390512 1.64846728296108069323 3.78336256987141439367
O  -3.84679525744806749543 -1.40553468631924483034 3.65419323210187751982
N  -3.36014854812518404259 1.11501443621659546146 4.24289988290939401594
H  -0.94561757748416774838 1.72481942194995996331 1.08459122185640888247
H  0.51333258832805483962 -2.54310820801534243074 2.54092231193659578992
H  1.99029629446769651402 -1.04104034747578766407 3.76689794579856407353
H  -5.02280613386718144397 -2.37067300870638719701 2.28492618851481976705
H  -0.44585311309608288699 -4.15084180848238570860 1.43927162420768550710
H  -0.78272937808345677269 -4.62239054708804886218 -0.24509329063375528968
H  -2.09846701009964498041 -0.04915807931409056641 2.03592901768590017753
H  -1.78953908410361695047 -2.34363861468673428945 -0.48927499545470798381
H  0.84029659349727059414 -0.28294377191766278967 -0.05388260144147749564
H  2.30179825167361906679 -1.97253322077508008725 0.27627749326924644357
H  3.85431371034920733365 -0.96085684886950206707 1.36096627095477185065
H  2.66852032014167894758 0.30764839657924519800 1.67358029092747928601
H  3.43259578173140633695 -3.27974627227308346278 2.26725370632405898164
H  3.96461943512389280997 -2.57379935239240786871 3.79156229794458976556
H  2.44942843482034700031 -3.46298906769996506227 3.72181781565428249081
H  4.84110822868361001525 0.93913070643008011995 2.57831237451572681252
H  3.69850413573758496355 0.71523089654401317272 3.90447812398777927001
H  4.91613148399028876412 -0.51569599812485844570 3.56461556770716825326
H  -0.12949317579260197220 0.97578930511915451529 -1.76591322496163427580
H  -1.13625133800560784714 2.36004127459493862062 -1.35129090305555110696
H  0.02808308117521138986 4.54959557808937109513 -0.34129291507764114577
H  2.39124325004336490963 5.31929973269645373080 -0.06355985989883072840
H  4.96329177695352807831 4.25069039301602025205 -0.21970529312295838942
H  6.13683948491451491947 2.11594379797761567019 -0.65815003480853162543
H  1.66792492835979144772 -0.00047240567573657299 -3.26364751133268260475
H  3.27536868781272705320 -0.72432935163874545559 -3.02262855569991195637
H  1.82331642853867070819 -1.65437014234532475676 -2.59063295643426361181
H  -6.00819120237622694702 -0.42044852879821437153 1.33439233002653634408
H  -6.23012561008639309534 -0.47032838633247020521 3.07647718551010296295
H  -4.17858663220458748100 1.32600042022210118375 1.70249677645837116380
H  -5.84020599152121899778 1.78091419607970236072 2.02530564349896291532
H  -4.62796584376259190208 2.73814625101840958266 3.78645153692988412075
H  -5.43191014733562838046 1.32191374948146367352 4.48408212305108211382
H  -3.39625777658310967766 0.06303335578298500941 4.11632050649069824999
H  -2.58161588711352285586 1.47818465107749363874 3.68776925054000148663
H  -3.94127389418997164938 -1.56036773109833748485 0.28166398039325757363
H  -3.19325947638608642620 1.33036358589260528262 5.22845273450895842160
H  -3.24050591537905541273 -2.16963767456439748926 3.69902145846170071763
77
Model_26_Rel_E=5.290_kJ_mol-1, -121.4004786537 Har
C  -0.54016299384164445652 -3.61363420358612152938 0.63765579102834601954
N  -2.39395540418651853187 0.16803866383584603605 1.17413776306688366624
N  -1.54478672844802744635 -2.57218319817753515721 0.55986464709249861293
C  -3.23288947075362154138 -1.01185566698005113828 1.30046365665570884396
C  -2.29031232960524544495 -2.19439467208703975487 1.60596650812110430806
N  0.49545488482139210529 0.17973397032623750214 0.63313372395119982272
C  0.48116741901738702136 -0.39849473997243406442 1.83763887357592548000
C  -0.44073301625320726593 1.22030791706358088256 0.22988859454156285178
C  -1.73247355919349543818 0.41535048499928384214 0.02492499897544209198
C  1.32249498899094897197 -1.67413471426731508274 1.96898750404554867544
N  1.55878652118861138476 -2.30944877191455155696 0.69581219808883099098
C  0.78166488893452890085 -3.16317235491218573529 0.00968387071551579659
O  1.11279873436433196510 -3.56993209156825974659 -1.09390792612840925813
C  2.64283154072479797847 -1.37197934433189150383 2.71316073994626538735
C  3.55381953156672469873 -0.43647676507398686097 1.90795035104786636637
C  3.34467849074874346016 -2.68052151334029042928 3.07009987790744176550
C  4.59952013748950516714 0.26068664554945686351 2.77245171730580075575
O  -0.17131869166543464700 0.02386418705922212224 2.78364566072869923374
O  -2.05192174031479090957 -0.06413760718117164639 -1.05079096989540055063
O  -2.19056629920139256384 -2.68483673296185809676 2.72155893605880194741
C  0.04220908242257910559 1.88241378561646710565 -1.05951234527793713980
C  1.35368559590936876624 2.57845601915823685601 -0.88519094602313508346
C  2.67615752103760584646 2.04422066694071613568 -1.00138679474330238861
C  1.50404828182752114962 3.90150217229709772582 -0.57281443114852015341
C  3.56980098685659008595 3.11932447687360792088 -0.74499601930590553245
N  2.82434627429311557734 4.22646651723969224435 -0.48601793287266303878
C  3.20884024649878041302 0.77674327660123376749 -1.29218323723431627315
C  4.58785599399820132049 0.64456239142743310122 -1.31228608243454036852
C  4.95057428004935573540 2.96583926079717574709 -0.78197079376262856876
C  5.44977244973781793647 1.71755997158295081739 -1.07107615844492443102
O  2.37430322612333366550 -0.31628284692689379032 -1.45939855857293609986
C  2.21952001593149716996 -0.78822949776106054909 -2.78999117628749893072
Cl 5.30254800661398117967 -0.92500771222489541756 -1.60842068811435989772
C  -4.26467677929398458758 -0.81314471526858911332 2.42555461736666000405
C  -5.16464005800844105920 0.39231546796589111814 2.12931150632184174043
C  -6.50986064856898671849 0.37844540834899387249 2.86767412104667362982
C  -6.41748285853227251607 0.08688924431675486282 4.36405066288057952306
O  -3.61434069008999436790 -0.58325943582762462825 3.65762013204023483937
N  -5.37696262261518409531 0.92115636957509205995 5.01123548609859792435
H  -0.54512270803691598164 1.94518345914864099200 1.04244565195619243170
H  0.73480223772904973423 -2.34502838801705282279 2.60614511110043522990
H  2.35734607712779142830 -0.86075957914427358997 3.63856789334948338421
H  -4.86296037773934308746 -1.73582462869434128727 2.47878017433877495534
H  -0.42005383914539196066 -3.88381430086475676333 1.68897479333808830937
H  -0.87326529735032043522 -4.49345477409832749771 0.07672381248576543022
H  -1.94393061117309962071 0.45041714995706050306 2.04379198563241626374
H  -1.70504820415824420721 -2.15524428150055769038 -0.34785805833768801421
H  1.06067474497917713094 -0.21085266422215037663 -0.11624404542425370579
H  2.38964500070603946824 -2.01079465004104873671 0.19707256760310887245
H  4.06806762561502388564 -0.99902868471177386223 1.12682336592577558854
H  2.95018883762458283826 0.33403694979594078518 1.42555857378413719516
H  3.59109845515218450984 -3.24125951610938178860 2.17120654020623859992
H  4.26458512058074479256 -2.48151640814038731975 3.61192670919605607338
H  2.70960539563891389392 -3.29952093119449907377 3.69960146703087389142
H  5.19627001179832781474 0.92805671303790659987 2.15494509299719627649
H  4.12135424265065619664 0.84874553868182689431 3.55236989142385706231
H  5.26868104682073568057 -0.45605626698630036264 3.24107630421799708387
H  0.10855370206635558961 1.11379624150664335858 -1.83055573743015775889
H  -0.71248309582977431553 2.60546279215872544910 -1.37228453020556528941
H  0.74340085684644541253 4.64073282310191004285 -0.41511434993235551971
H  3.19016883934424955171 5.14134971452565459060 -0.28104856986107296102
H  5.61222416914105703967 3.79427007426110751709 -0.58676318426745299739
H  6.51340163016875184354 1.54563026076441478729 -1.10409546013073800452
H  1.67974468720699587898 -1.73072011856035690158 -2.70896020724617780928
H  1.64791518547544324491 -0.07383349245084971924 -3.39083661326563534644
H  3.18384524675816171779 -0.96548759505388337399 -3.26833421420980529959
H  -4.59580886471140015459 1.29124205117014723143 2.36684127841292024641
H  -5.36954248705805703423 0.42031623831190856322 1.05973087626250861426
H  -6.99003471360474204488 1.34417703221759410326 2.70457910659062106262
H  -7.15555381621715369533 -0.37951199731960433281 2.42348612427432197336
H  -7.38665171513497575972 0.27582860635500672242 4.82564995986848455090
H  -6.15399254757855729281 -0.95769693274350398138 4.52438742391771775431
H  -5.38533754508145623419 0.79741072385095113084 6.02744235722135535127
H  -4.46304573607022803117 0.57839317592831862580 4.63454600671014382840
H  -3.73479982997736836836 -1.17934798212774594184 0.34314773245044838390
H  -5.50470674897316047947 1.91237712613962385078 4.78689851700044854965
H  -2.98890970265513855608 -1.31292613669399105270 3.80804271839977248604
77
Model_27_Rel_E=5.407_kJ_mol-1, -121.4004342886 Har
C  -0.33657420741604837655 -3.57463841329217490994 0.44345459030800815636
N  -2.31145081351919001733 0.15019829169137000058 1.10501188220355572867
N  -1.34191508801553216479 -2.53265172917964953569 0.40785010793596909728
C  -3.09416685149470094274 -1.06853183732093826031 1.20817122417259881217
C  -2.09972761456214840337 -2.21984574323499872506 1.46660526160297166598
N  0.56186299619091040203 0.26357710579138565743 0.50365716533537630006
C  0.59573179210963622676 -0.34166188143203202188 1.69445139746645923040
C  -0.40960112366019746366 1.29880926732752155495 0.17302822118782745786
C  -1.67611678411567921465 0.45975847017045573528 -0.04381836620669354865
C  1.47998338489454517308 -1.59048015154323696407 1.78295842861730680085
N  1.71383639397043996411 -2.19821992324277237785 0.49330952372579583987
C  0.99899220868541172003 -3.13275471795482340909 -0.15725896418384754938
O  1.40111589192965024786 -3.61610804805571728338 -1.20378037283061845031
C  2.82719646894327336639 -1.27126043622929274513 2.47401898341983095264
C  2.60774961616436806722 -1.09530531593638436050 3.98213460186811074593
C  3.49089677359428529613 -0.04672275466380280962 1.84698978042620698403
C  3.90522989009495535839 -0.90847749247089626401 4.76130654639246575499
O  -0.04641530128025938423 0.04411715532391630168 2.66270711291414308164
O  -1.98813259768516137349 -0.00485891370684758683 -1.12853894523867070987
O  -1.97811342106637266802 -2.74408482062853975592 2.56496404613181461229
C  0.02085609405741725014 2.05079591212306677761 -1.08517259238102958818
C  1.39407208870226795305 2.62628152908595291493 -0.95822263655136818983
C  2.64022270139908599162 1.99674758149805531282 -1.26819553867555345761
C  1.70276349236198010217 3.88159043498468703248 -0.51361393030877100507
C  3.65598056079201150226 2.94379291951026766938 -0.98646957877575269791
N  3.05358781560945669042 4.07332400427162433232 -0.52888272418385051665
C  2.98539327129708720321 0.72648925723568247292 -1.77255563009629524274
C  4.33451283729943792622 0.45929760708966488325 -1.94265757032773933588
C  5.00227992250807851349 2.66364263081501828623 -1.19885661935892695595
C  5.32228123440441436287 1.41628318571418887473 -1.67708876787787497520
O  1.95406200197576085387 -0.15523203560482295993 -1.97679118220734562072
C  1.93179014947129679136 -0.97684143766094688743 -3.13422950613126305441
Cl 4.89621643600511902150 -1.12332455225524219244 -2.45901895318258922885
C  -4.11115765151477496886 -0.95013240210959715171 2.35733737503705098604
C  -5.09637496007808366016 0.19284931291701146172 2.08753206209970043616
C  -6.33116151260958037739 0.22083637101215519705 2.99948077015267156042
C  -6.12065597694760654690 0.94390556772883593695 4.32714697149512428354
O  -3.43451737055201888893 -0.71440487334107682926 3.57564934434298598021
N  -5.30956863456388195033 0.12927522892559561996 5.26255403097084872854
H  -0.51336958833313450778 1.96911068380952847257 1.03055631830198923815
H  0.93173287779775104678 -2.29563556409257296664 2.41851573420421672722
H  3.47512915127177901553 -2.14274643465455127966 2.32194266051045694610
H  -4.65301814300280369707 -1.90778309223704978237 2.40965412649699572967
H  -0.21614084964100249708 -3.88198576560900265875 1.48575981909430510086
H  -0.67118132850721334837 -4.43613033806391943159 -0.14469305749577343612
H  -1.87367900907516538034 0.43789089664533592527 1.97872590521642033323
H  -1.51894172259665127811 -2.08934683974210333446 -0.48412814345959920281
H  1.06254300020887337830 -0.12370536850945626495 -0.28851903286322477804
H  2.58398792769251395285 -1.95126606579990613533 0.03709379790640010555
H  1.95113019012480570780 -0.24106699180635809965 4.15098859338429448940
H  2.10001521673260205247 -1.98391665066781208715 4.36426523158036783201
H  2.93170600203521480864 0.85486047121774921820 2.08463225349585767887
H  4.50274229392070868272 0.06539363583605672936 2.22438091849075680884
H  3.55414300974197239213 -0.13244700822616817248 0.76464545120577542825
H  3.69898862980107878684 -0.91332469416560679853 5.82880295341103149553
H  4.60171518431580839348 -1.71635993030494349298 4.54547401862931010896
H  4.38324165687083855403 0.03524809222860736391 4.51498404383109530613
H  -0.01963774800407893512 1.35619232781374887686 -1.92460485073515652488
H  -0.69822275863638105786 2.85059993056359228802 -1.26693513139278390867
H  1.04020255198934430396 4.66218856020938332563 -0.19492243831800659670
H  3.52715580991255306387 4.91969385387005875288 -0.26030441857033159714
H  5.77047883410591211373 3.39171808035759259070 -0.99645796624470817093
H  6.35186963965101636376 1.14449859307889112436 -1.84502858157283533558
H  2.54625702220008598431 -0.56250904144412827712 -3.93294046622691562121
H  2.25891656261717965748 -1.99150603222645528056 -2.89685611877973103745
H  0.89107552955149560425 -1.01005590282402590852 -3.46072842622596388296
H  -4.55511666560215555677 1.13593174389986839579 2.15973596735370509947
H  -5.43252604990883281033 0.08700485579694811067 1.05648886338516367900
H  -7.12381681737094840656 0.74615863605163901262 2.46706324602872228979
H  -6.68331056809100410021 -0.79654297005974417090 3.17505209538118426948
H  -5.60232506989194245506 1.88578103063119351113 4.14785283745939636901
H  -7.08753608537210855189 1.16014151413672261803 4.78241595906877758893
H  -5.83401582510143601468 -0.69085770081985420354 5.57959024806938153063
H  -4.45503829991960653700 -0.20722518171498482964 4.73580051815607649957
H  -3.60419493993569206580 -1.22975842337804253113 0.25415571430587879931
H  -5.01693870006102571324 0.67646654877042777798 6.07581892758040176261
H  -2.77486455336025716889 -1.42324615647315755318 3.68774982379371163432
77
Model_28_Rel_E=5.684_kJ_mol-1, -121.4003287812 Har
C  -0.40927432452891282511 -3.56666778703086517766 0.55924915033651445562
N  -2.31092127247293532832 0.19112669450234520685 1.22414716648245147645
N  -1.38969136561999406787 -2.50151762139122180173 0.50716020013918472475
C  -3.13178116010351459408 -1.00600334767944210590 1.26399193367438189561
C  -2.18130266587550281088 -2.18918153898166734095 1.54073667354204602020
N  0.57529936837119799442 0.24740481342952586052 0.69641879560248787229
C  0.57749845332337979009 -0.36832595573167525860 1.88244729038405989030
C  -0.35877671821754769654 1.31627697800923892935 0.36670191958013720335
C  -1.64218140339324469856 0.51883443967937414865 0.09914670462120533934
C  1.41577582746269037273 -1.64727366252567875016 1.97319268233599687257
N  1.67069590121109845526 -2.24185673871836721460 0.68432860885722113231
C  0.94903495547018401624 -3.14294247699855899825 -0.00294983669166781759
O  1.36027871755997797898 -3.60864992332048961643 -1.05413468528444664862
C  2.72788166833285661284 -1.40763162521946982864 2.75580961778872701728
C  3.66977121225156199813 -0.39569933967092241200 2.08361962490487062638
C  3.43022500111263717315 -2.74746784491440143583 2.98441649431210187515
C  3.41489297099828892357 1.04528940606669129565 2.51219314550332173397
O  -0.07170277435312270853 0.02055732445464282521 2.84501487754395832042
O  -1.94379255720496346704 0.09644678298043933562 -1.00526086481667209505
O  -2.11947293737196851282 -2.73788273571508122828 2.63227728703210761552
C  0.12275804266282411281 2.08574478506244487264 -0.86189727019202555525
C  1.49794197857075084279 2.64105683335709295889 -0.67910316816985849542
C  2.74651337518695193296 2.00085319363912672586 -0.95498344049861239036
C  1.80543623557514565370 3.88662126396996665534 -0.20722018639760331205
C  3.76261240034789956610 2.93316580939228410685 -0.62780487708365306787
N  3.15779242144590366337 4.06338620913519132927 -0.17509232315175538020
C  3.09578871666340127433 0.73339841002011718629 -1.46135778231647273095
C  4.44685240147718729986 0.45225858476428915100 -1.58854187558043435935
C  5.11193379078466136889 2.64037319875278519987 -0.79911579026377532742
C  5.43546870941800008836 1.39460604197275128691 -1.27975044800414727852
O  2.06615188779991854062 -0.13846828282444098579 -1.71481771881653499712
C  2.06841311497797963881 -0.91673799173384606931 -2.90257164829646363557
Cl 5.00380617712679587328 -1.13239239810018421650 -2.10250408963510082572
C  -4.20883235799274313393 -0.88584184154735778893 2.35635137033456443234
C  -5.12809268218675917694 0.30737716556530131351 2.06994851164477067229
C  -6.43149773986231032552 0.33903372107972717941 2.87974420772718264772
C  -6.29870016635946505801 0.96101757871671988909 4.26710375164676491977
O  -3.60389314912181646378 -0.72266698189395306429 3.62362621502904502790
N  -5.60165504475841746768 0.04802315933584973273 5.20376107433292922622
H  -0.46578407507740843263 1.96911900224523983560 1.23760448679388046500
H  0.81137476508190420343 -2.33821461042152289878 2.57311051609984353661
H  2.43119651544928139231 -1.00454367685078893579 3.72953118485112433689
H  -4.79015822635580335032 -1.82162942018036067005 2.33809857853377289771
H  -0.32429229358461086896 -3.88793665451824743684 1.60056717872945375447
H  -0.74646615521175219143 -4.41455407532369292767 -0.04700870890765229682
H  -1.88904101256689860300 0.44170885636608547831 2.11632006432856867306
H  -1.52027720132795218788 -2.03742007851333273294 -0.38194703322518930300
H  1.09047940765797535256 -0.13363737813908979635 -0.08966479580832698026
H  2.55563388725222218056 -2.00355434009458832634 0.25202442372814470861
H  4.69626638938557849912 -0.65408997166442162108 2.35002457370276740534
H  3.60187223592005967276 -0.45692222444488289623 0.99607922779717106287
H  4.30098565186518388970 -2.60860332490502466740 3.61986747028264943538
H  2.76465128102041557412 -3.45618271445238445239 3.47214032645538228650
H  3.76190866480605823341 -3.18011844860323034112 2.04325439023047028542
H  3.56183715838352465965 1.15391815082190540842 3.58446844443873935404
H  4.10672331605688345491 1.70812910652952365531 1.99881134338666210937
H  2.40351820539412308619 1.35611660788139620770 2.27032820063404328081
H  0.10043089523166287558 1.40854446740754490897 -1.71619019841602660215
H  -0.57953599643056219470 2.89863078908452109772 -1.05123121187952395239
H  1.14127297687032513984 4.67005417492287122627 0.10099048657453058020
H  3.62993711231154136954 4.90298020968779457718 0.11614821862816526732
H  5.88043778230353630931 3.35758735214886838705 -0.56155367005875844733
H  6.46760774873411126151 1.11480912917051622202 -1.41648055743562006903
H  2.36264369475165381118 -1.94647425545819152681 -2.68874498851451892989
H  1.04134997830746933722 -0.91359070998233349314 -3.27180160749747539484
H  2.72385853907171515687 -0.48942079122339238184 -3.66052505037613151728
H  -4.56064864674703596137 1.22304999920690349313 2.23600697327719055707
H  -5.38255089462204594497 0.26846732183973404107 1.01128955058508362974
H  -7.15150395444114650445 0.93894022955634226513 2.32323903754095573149
H  -6.84407664448581076755 -0.66812530449564966339 2.95458918836917172612
H  -5.72783433622310322875 1.88682970206207034636 4.19563472736730869173
H  -7.28941552186452490503 1.19247201121547630187 4.65958314848432753053
H  -6.17817697202009252777 -0.77327117994375726973 5.40678737575461809683
H  -4.71193490750675447742 -0.27867054635533927698 4.73157455954837580236
H  -3.59573276215973347547 -1.13072270465952984253 0.28103749137259792512
H  -5.36890925687492348573 0.52123355094852819036 6.08034901048610443297
H  -2.96878187555314543289 -1.45305489530396192421 3.74260128972696115568
77
Model_29_Rel_E=5.685_kJ_mol-1, -121.4003281859 Har
C  -0.48092293818944081840 -3.59452201882484212447 0.77781500826752303368
N  -2.42361827558329689936 0.10886135005122613006 1.19896359078709990875
N  -1.53805571432007726074 -2.61201590735086064399 0.64170684801073174519
C  -3.26655972146583772897 -1.07031524427362056961 1.30898983229605669898
C  -2.32979331162372105268 -2.24489957686816632432 1.65690075337332576311
N  0.52216827352991890265 0.23211531002545235380 0.65179937499008633317
C  0.52644222180046451598 -0.44702762012155561333 1.80144286415469068174
C  -0.48392687650404569988 1.21565154889530724347 0.28082487494126007199
C  -1.74099578528797693799 0.35854715945784698672 0.06364660192508275749
C  1.53535311530344342756 -1.60406142557705111429 1.83717026518805992552
N  1.59297445164445305998 -2.27245152253838655909 0.55444565911473409070
C  0.74444651925766314182 -3.14203074568779072706 -0.01635725013283018114
O  0.93349976654965904910 -3.54621544420762280225 -1.15422594017451851656
C  2.94726576275195517596 -1.10165970722169870299 2.20639843708192451288
C  3.88949244603755373006 -2.29928126554535960935 2.39559810811580797818
C  2.89933878348139328907 -0.23450716961435391639 3.46203129745657989247
C  5.36130290248305207967 -1.91159787091154664829 2.30392809065938664048
O  -0.20748837070989972764 -0.19404721259499801977 2.74704661182158815791
O  -2.02560980217869257558 -0.13385958753595803006 -1.01632428646639061398
O  -2.27142338713841374087 -2.73207109437742223790 2.77572632221128134944
C  -0.04922365377337277470 1.92484337660636373180 -1.00215503217934376323
C  1.22626664293130049899 2.68716619247729271436 -0.83542935042125221479
C  2.57682495507617792541 2.22500871360564023149 -0.94505850958496395720
C  1.30383721458975543328 4.02075648894873705075 -0.54059838980080043846
C  3.40930220456388655137 3.35240257918520212499 -0.70317214104201375413
N  2.60361116230494360479 4.41970750488970853809 -0.45848273935203387452
C  3.18520347074832343992 0.98939367882925555175 -1.22525343161709265871
C  4.56885902648463115838 0.93316099753575676434 -1.23875531773197966601
C  4.79671903224907936192 3.27667764735113831165 -0.73835065211578987387
C  5.36861685775231389783 2.05547087466902045350 -1.00784467862874604904
O  2.42308565237050599350 -0.15573423372945788268 -1.41106861931904736807
C  2.24957326310989591533 -0.56895255049752468945 -2.75954997384851141717
Cl 5.36233921772180188725 -0.59761525085102551458 -1.53347816467341901969
C  -4.33449013750679679191 -0.86286787107061591051 2.39849826059153459212
C  -5.22656926534249599570 0.33705795749973199715 2.05925989355083993715
C  -6.58714658718245971158 0.33999992356349417744 2.76873570014700742803
C  -6.52759674473505047132 0.09446611179552602544 4.27506536173856943606
O  -3.72455356479078725229 -0.62062877080958211984 3.64867535381669094718
N  -5.49820092529458825936 0.94609066991974699601 4.91740429494495145946
H  -0.62404847790327822032 1.92163341389655406566 1.10488871178101000226
H  1.19385944066205351710 -2.29880436349829953002 2.61238440244302694282
H  3.31322870504619171328 -0.49290817453058688447 1.37119476953151586684
H  -4.93300677041377699794 -1.78612339697002053818 2.44113797500650253625
H  -0.27137936217258662452 -3.71513050385620990923 1.84231754053056517861
H  -0.80266865952803301276 -4.55533325114086551366 0.36070094975271271842
H  -1.97700979630502815532 0.37434610971491055764 2.07577543140518816500
H  -1.68080725928558316618 -2.21592892493559734390 -0.27815732806824500223
H  1.14327715557017595138 -0.05358636935751433239 -0.10057489840237554546
H  2.34237947238666111005 -1.96723223830033422388 -0.05909026143157292132
H  3.69393868698604865841 -2.75969285613285153502 3.36628870647266742466
H  3.68293518133924280278 -3.04797835406064621111 1.62781430999911647106
H  2.29332364634994423369 0.65230308911101897440 3.29956462647952175615
H  2.47389677493358028926 -0.79247936733384083396 4.29296702263166274349
H  3.90053117559929640734 0.08470911357946403486 3.73535803802743382462
H  5.57416732470596176796 -1.45643078370158884915 1.33923452421898891984
H  5.63560181597896114880 -1.20648543269402042100 3.08389060192895669843
H  5.98860435585091011035 -2.79378933582777388978 2.41029918430092848780
H  0.04434769750473066541 1.17134240838064718204 -1.78546273461187654519
H  -0.84259335445041949608 2.61347885626133891179 -1.29588374083188950792
H  0.50328828286867810515 4.71856601132372333041 -0.39087234697952122353
H  2.91748799844220441102 5.35608839222975863237 -0.26410942748756793819
H  5.41026545276459813749 4.14447026407284280225 -0.55860824799974695409
H  6.44028522451020535300 1.94616692991660200640 -1.03888910888789087750
H  3.20940213972064869452 -0.76154573330623820393 -3.24284394436336542711
H  1.67389821545255479407 -1.49279505284421931677 -2.71603205069156050655
H  1.70526804701392720176 0.18760595322892667514 -3.33216002737301009162
H  -4.66172000634903671568 1.24066539853606228050 2.28817655020080534811
H  -5.41011731416285801544 0.34128461946735422217 0.98532601148083687193
H  -7.06683537491787827634 1.29851744291733361969 2.56606858779011570704
H  -7.22031705473569118681 -0.43339650145049957164 2.33350363918510739225
H  -7.50611594048230479359 0.30100559464301912538 4.70871814758474283025
H  -6.27069724382040050159 -0.94528997802008452034 4.47422403415788849657
H  -5.61351096085563483484 1.92912995400553533010 4.65378408746832583631
H  -5.53287153690402710993 0.86030580321553584700 5.93695449126754049018
H  -3.73624711837113343549 -1.24734375903243832617 0.33730395796954715237
H  -4.57841288509006005825 0.58441767537015121281 4.57549617070784542250
H  -3.10185507754393707813 -1.34728099252405364439 3.82453766045543108731
77
Model_30_Rel_E=5.729_kJ_mol-1, -121.4003113166 Har
C  -0.36388059317812587734 -3.51837172609294990266 0.76488886539667644282
N  -2.44622147680578505557 0.12377933216826515761 1.20359789605737166340
N  -1.41630228947600422806 -2.53181687299288071813 0.61742165940619497810
C  -3.24292831562610706087 -1.08835369381390312249 1.26332736381291721450
C  -2.27170730758032934915 -2.23752306074306206440 1.60424786227945759265
N  0.46698001866386318337 0.31131345865583470722 0.65610909875602374530
C  0.52083312334426412615 -0.37454863377061553553 1.80057514889996062024
C  -0.53964037527135078065 1.31574554232570273271 0.34592682069935676292
C  -1.78508595737888375865 0.45969944991307326587 0.07721078369719158729
C  1.59223618720335768906 -1.47349569431757609905 1.81144678540867243299
N  1.66869666762690727069 -2.14393381192412091352 0.53090007436485753267
C  0.88211008092098563971 -3.09071651674432557044 -0.00781614462954216549
O  1.14352638455252275662 -3.57727646912092378528 -1.09681739355860363716
C  2.97366738499714200472 -0.86867210748643974849 2.14643017288167303747
C  4.01966276564656865844 -1.98427593799966128785 2.28851641950758111221
C  2.89749754179479124261 -0.02756539418434343636 3.41838057251423066418
C  5.44607551941687173525 -1.47068384609486524361 2.12390374799752335022
O  -0.19635550046576211169 -0.15244721561689311695 2.76563061982920732618
O  -2.06788670345122005401 0.02232302428313716336 -1.02582632543037233219
O  -2.24609030978447554716 -2.76800864230825283130 2.70497169902887613091
C  -0.08842146588073646063 2.12019948885263165295 -0.87460426424044968030
C  1.26191007897659757120 2.72656630272253197589 -0.66171794541922479560
C  2.54370480776790630628 2.12778968850937166835 -0.87795882993206264544
C  1.50699322366382792993 3.97843887113903660335 -0.16969379710514931325
C  3.51196599596151637357 3.08684807398582883309 -0.48635126464715705552
N  2.84934815374574723634 4.19666256012944760556 -0.06576602917027640771
C  2.96557022497357047897 0.88078409349366759695 -1.38104425556006926712
C  4.32855814090781443326 0.63449888274745280814 -1.41331456704541036373
C  4.87733130176647033949 2.83261212317482780065 -0.56918119630325270109
C  5.26849680461416625121 1.59825251069906459911 -1.02865672558233978151
O  1.98663869903997603039 -0.02018488451623927371 -1.72553215139272797529
C  2.08624540713539019521 -0.75030328960267844707 -2.93988467950028509179
Cl 4.95348427489466747176 -0.93231697802314195123 -1.90477905069836372931
C  -4.33863438284454794314 -0.95646210930987973775 2.33611417597455739426
C  -5.29063880986814805141 0.19528111931779856825 1.99430940861466465819
C  -6.59397017314333577787 0.22728472314148667754 2.80509023362705711691
C  -6.48494768997368797869 0.93924514178294427058 4.15084693915919267226
O  -3.75014155267907911551 -0.72476006199344178427 3.60038828973785118848
N  -5.75024872461363045772 0.11439888606714394836 5.13899526328734523872
H  -0.68168692242506445655 1.95643561404152777072 1.22110007823880128974
H  1.31656996045742369361 -2.18576995531770368331 2.59735806660071411045
H  3.26317585087872519267 -0.21825162163510286595 1.31183427799695317972
H  -4.89129972590113748510 -1.90923960786234281350 2.35031355103867856116
H  -0.16622552827215150706 -3.63566370318540554862 1.83278450419527860760
H  -0.68651212571584496747 -4.48091187263750612146 0.35153607398825348351
H  -2.01954165413208386326 0.37964331349363450441 2.09222030821740823114
H  -1.53810031894392507112 -2.11780116092629366875 -0.29683165743607720088
H  1.01368055853602956340 0.00457207177329589654 -0.14047354722647020786
H  2.44872984154191142281 -1.87434935072525998834 -0.05745928089429042096
H  3.91130811790986099297 -2.45649935640013117322 3.26712282354828209563
H  3.84403477515646407880 -2.75262855726485478058 1.53267098997435047281
H  2.52419388517351395151 -0.62499232260297654662 4.24686130529022953795
H  3.88278801520766370103 0.34730267167678774420 3.67820852877315696006
H  2.23521193023732545058 0.82272681508624756486 3.28418009075240568961
H  5.69500003789969166945 -0.73920372861297545253 2.88776006027650211649
H  6.15189879424531849139 -2.29461026122655997739 2.20154764101157685019
H  5.57083895740549905895 -1.00442103912484403949 1.14888376098610223153
H  -0.07514746941684469217 1.45064337937809262336 -1.73521100966726971038
H  -0.82105368187393223955 2.90580235600571556986 -1.06210032193670977918
H  0.80380455562706376593 4.73959297163977222311 0.10619110745415705210
H  3.27982861184326424109 5.04570749864560408326 0.26054107062343367929
H  5.60754762633388903481 3.57014937240884755454 -0.27935195281662816846
H  6.31494477303920032085 1.34654789771206084836 -1.09104367001865298903
H  2.37620526034485557432 -1.78515083588797418557 -2.74494331530610091718
H  1.09001272746774247047 -0.74342565170413765774 -3.38536793919912737394
H  2.79213769530156152854 -0.28860364372036423353 -3.62928437389162139581
H  -4.74923198523319456399 1.13352043387471379532 2.11431739985441469187
H  -5.54385727322795407446 0.09692112602280490707 0.93915831007849459588
H  -7.33821869922016745136 0.76215384355610438227 2.21529839300135300562
H  -6.96578048166187802082 -0.78880685122651217345 2.94479554241945162829
H  -5.95257002189075290488 1.88137404366256566490 4.02016344088312571614
H  -7.48404419800977294130 1.15385120259554430078 4.53173618406627554123
H  -5.51772945830937988632 0.65353623076165079375 5.97665743433235974180
H  -6.30059275697413490036 -0.70583514757732535028 5.40784172048218714224
H  -3.68469813088718112226 -1.25531739612855886001 0.27657549579322859845
H  -4.85876937522778629130 -0.22245514540741234688 4.67700830538446510332
H  -3.10516284536757636303 -1.43905230416391449744 3.75831026615373398059
77
Model_31_Rel_E=5.748_kJ_mol-1, -121.4003042701 Har
C  -0.90466392496849890037 -3.28263966313253030549 0.90766603357613218073
N  -2.57846215784490606637 0.57322915218409775662 0.58439473679888243041
N  -1.82319390815841209097 -2.21677429678760562481 0.55819609831929584143
C  -3.50643931996033764165 -0.51932859794477970183 0.81334149723935633691
C  -2.69404706175979580252 -1.68316850350408997450 1.42053199239807126375
N  0.33815226303145329290 0.38839475308881382665 0.41201199918538911060
C  0.14854505689086097697 0.01631317534507258082 1.68063344107845091813
C  -0.48203393663373106381 1.37509360738089214671 -0.27862189208533849616
C  -1.79037934274030718917 0.60251065309216222943 -0.50981198684559059231
C  0.90743651366477118270 -1.24168181267506838594 2.12179253495369790627
N  1.25557437854736497762 -2.09017104302129563820 1.00918219544884513184
C  0.50012267865021187152 -2.99826786639311704263 0.36942982498598320173
O  0.91484578038437047720 -3.58450375094741868764 -0.61874605133587134986
C  2.14490117464099139255 -0.86285792251314652468 2.96645413701375737503
C  3.19504446463498759101 -0.10518151602491693231 2.14439012965031672309
C  2.72731741083618439703 -2.11866740720582980018 3.61252093259144846371
C  4.17421094129548997387 0.67456114371214015435 3.01651547308739598208
O  -0.60475528070711903617 0.59219458287520332362 2.45687474287277041185
O  -2.01962317680683067778 -0.03180549795357322240 -1.52662131304799686404
O  -2.79076864903125754225 -2.05723829117379830578 2.58109966511740118733
C  0.18466615247527859434 1.78180400504268865447 -1.59153030295186503906
C  1.49068090280546661219 2.47830775101182121389 -1.38204889054710600149
C  2.79737906895321275513 1.91235156779699178031 -1.23752718675638151424
C  1.65176767389265699570 3.83418444391093737877 -1.30286876906548299004
C  3.69388336989377252806 3.00399888132937853413 -1.08032490153916160835
N  2.96403448653951295810 4.15058915499940184191 -1.11916596306795756988
C  3.31326282551222384143 0.60490125535307326388 -1.22461988918197217657
C  4.68087637766179298637 0.45239298163420604837 -1.06312391893157309752
C  5.06398800692406947377 2.82666892550355708380 -0.92913319275791428353
C  5.54786078932811665965 1.53964255209854750106 -0.92671726279979083074
O  2.46328783725469646626 -0.48723641513297577532 -1.27896423158311778323
C  2.44052010152959253375 -1.20711737642846728136 -2.50421128986240271175
Cl 5.37286980854471440949 -1.15169448509698346683 -0.98757084692254570868
C  -4.68966768702525094170 -0.06612034219949547431 1.70144174006950477107
C  -4.19212912545550508980 0.62319137519424916416 2.99112568388507504835
C  -5.18079407898830712753 0.53717021476292803328 4.16314397280692727321
C  -4.80631039230187351308 -0.55607066481655187395 5.15795197307949315757
O  -5.51291447752670116245 -1.16920516217611791809 2.00704814262107245071
N  -4.76737137355479667633 -1.87506153820684717815 4.49173366029090015417
H  -0.64091711448346255775 2.23682829048107345571 0.37639490004590425709
H  0.21830114178400303326 -1.77870629745147779133 2.78343003267915145571
H  1.78056900885587210404 -0.19417362195733356423 3.75388579072007999571
H  -5.26521461306876137343 0.66978029846198783304 1.12122272455344940134
H  -0.91008844387953025112 -3.39338242800526357357 1.99351677262076831809
H  -1.23233895601821030752 -4.22080376173544280505 0.44735421451230583667
H  -2.19787252756081707972 0.99524679398926685359 1.42849379091059014435
H  -1.82275482488342022158 -1.91643404611560774775 -0.40777942920928844650
H  0.99297233960230246730 -0.12051932118661236315 -0.17722285144215921271
H  2.15053529444503377377 -1.90490924822336671340 0.57038440728746442332
H  3.76104551262556885405 -0.80378143013339853340 1.52569565374627180709
H  2.69778051986503131232 0.60449820892291250551 1.48093109789270016563
H  1.99219984694324003804 -2.60091035233781031621 4.25198544406500911208
H  3.04356203985782514110 -2.82881153083085168376 2.85184828573899107340
H  3.58940124351434475258 -1.86566432983135066515 4.22239193977559601478
H  4.74559935187674586388 0.01204492202733457862 3.66104836844183001432
H  4.87388966375550491961 1.21860503681113718777 2.38621263949040907093
H  3.64479791422802579248 1.39177583204532728800 3.63982610022004893224
H  0.31470690229339165489 0.88479914576071461152 -2.19834009473290459269
H  -0.49720701543468093231 2.44762286792304006866 -2.12308792783181621289
H  0.90493367814456959763 4.60053372971180429829 -1.37622226451507057021
H  3.33595662346473176285 5.08271451643399885256 -1.04391321668806336120
H  5.72926860058003750709 3.66721321449545811788 -0.81567619028938453951
H  6.60251044506682926993 1.35078118303056604610 -0.80708007208776777475
H  1.97311230594590791831 -0.61210822567302602959 -3.29478560197754166694
H  3.44426041972727192686 -1.49419554961004186211 -2.82002667735258905068
H  1.85365424470630535403 -2.10388230900569794812 -2.30982183159209508716
H  -3.23282006314760161914 0.20510886831571623068 3.29522258815612190119
H  -4.02139621013161541185 1.66971423237549676521 2.74285102921051304747
H  -5.18785383994370441485 1.48555072563731482838 4.69862783551906115775
H  -6.18774823733075063359 0.36759863943696119426 3.78363532902508126199
H  -3.82262616297116286646 -0.34746363750350467425 5.57989446157673540938
H  -5.53815445642261217074 -0.57880699287092562955 5.96643940482286350147
H  -4.00337560898246902497 -1.89565209169143056300 3.77183656690546298407
H  -4.61731335157145750259 -2.63409377410121781082 5.15909422645578974453
H  -3.88097903505186758721 -0.83788268310379332426 -0.16690479402922364649
H  -5.63489509780411790274 -2.01950294971982913239 3.96211598292661637544
H  -5.96305522751429784023 -1.47394229230378193130 1.21184359040617750658
77
Model_32_Rel_E=5.780_kJ_mol-1, -121.4002921168 Har
C  -0.40791652863758931513 -3.58031190244944097500 0.86313768028476012262
N  -2.43429084338766887896 0.08763671092535531282 1.23255849556484942120
N  -1.46551171967120930084 -2.60301139110239532215 0.69158375233178392971
C  -3.25556212182575421821 -1.10762530706528328217 1.30760383902969623549
C  -2.30723920234689705566 -2.26677591045369153377 1.67583104249916470252
N  0.50188059968025311441 0.26041205795746863449 0.67515902446944564552
C  0.54381542960405648834 -0.43497657298127662129 1.81451105376179233630
C  -0.51465076014395838566 1.25213381866641837448 0.35841789523177047805
C  -1.75841936563689493767 0.38852226670828338140 0.10557725303485376855
C  1.60364444809999562302 -1.54533437588203215185 1.81904338845195923113
N  1.63454771872106952024 -2.23573982561883743969 0.54672759393187697619
C  0.81318259140506177207 -3.17110709307437765858 0.04111521965776820942
O  1.02018055148260300413 -3.65986608416030856361 -1.05833818016777181370
C  3.00187740579258166562 -0.95959518982337022042 2.11089093217723178242
C  4.02413569459863751376 -2.09458465428280016241 2.26950637272879607309
C  2.96299650139168946339 -0.07774905464685245848 3.35674950658160442529
C  5.45991269268802525971 -1.62083958338539613209 2.07075934730054189714
O  -0.18160570810992310298 -0.21891075755975702988 2.77471438008344417625
O  -2.03237369464390305041 -0.07648724810233768767 -0.98875198174645095861
O  -2.28540758196490401133 -2.76697325703122132268 2.79070757783930556428
C  -0.07895439650973626322 2.04215873826526728152 -0.87604676863209629545
C  1.23715145261848391556 2.71968741544947345545 -0.66423072963092977261
C  2.55246506869499922843 2.19472350720442221927 -0.87098408641049629431
C  1.40615278906084872901 3.99821416400246754108 -0.20957547778156171425
C  3.46065685900379893525 3.22719435853696001715 -0.51977184187668479254
N  2.73202597793180457231 4.30294653533886517494 -0.12030690624994355709
C  3.05502586202434400775 0.96476815469869103836 -1.33760659372322354699
C  4.43103605072613770943 0.82062736476212050363 -1.40883524664135739712
C  4.83836522570934324250 3.06808808739046812164 -0.62450728993977056014
C  5.30897207666947679172 1.85666470053786358818 -1.07115248607819646409
O  2.15286041530910310371 -0.03637759718002066267 -1.62500921548958787710
C  2.21289712692921236581 -0.67297065439454983871 -2.89429617918355486239
Cl 5.14664369954876921298 -0.70092808608940171400 -1.90638262647676848260
C  -4.36062456138394161087 -0.93570763912208432256 2.36447057053357401202
C  -5.28056561089218590155 0.23290566612755736475 1.99190963717945557221
C  -6.60609518882265689399 0.29578148988936936448 2.76311194598062082051
C  -6.51415733863417489857 0.98575828769564433074 4.12126554470041206457
O  -3.78549843832550836353 -0.69955435275829080943 3.63448604336698988249
N  -5.83358593101892974886 0.12456628410601315593 5.11692180223959169894
H  -0.65790322859389416266 1.90539330687555641397 1.22424188712018100489
H  1.33778761277992930268 -2.24232199034631252132 2.62175741029367559420
H  3.29161392247327722060 -0.34114986666840174667 1.25275586682062822774
H  -4.93509404784811156475 -1.87558091575500562875 2.38399029684861041289
H  -0.18924533747334182365 -3.65075522605609226190 1.93061400261418114610
H  -0.73425701745634619488 -4.56026389521671315919 0.49655876942137044949
H  -2.01045211220908903726 0.35429822515018521978 2.11905313089150437733
H  -1.58512156774023038608 -2.20902766348161927468 -0.23196754759058957340
H  1.07576946309654286615 -0.02467502853628386617 -0.11087180001183627454
H  2.38352192078615088278 -1.96479237995269606643 -0.08034290698231338901
H  3.91975292620718507308 -2.53634974227799592228 3.26258925247703412964
H  3.81698809528609306341 -2.87856452303336096676 1.53798225976570623885
H  2.32188657897960792909 0.78545447603487661414 3.20233200648183480297
H  2.58331840931540801520 -0.63919283649134650549 4.20723150827535619101
H  3.96055506385019517879 0.27873306219372440129 3.59454416309579549704
H  5.73943657197403389603 -0.87885855815761260157 2.81373871096043259854
H  6.14637193867837794414 -2.46003917811467331944 2.15635242722854059139
H  5.58116802186296911970 -1.18000321821459674965 1.08364226350975556556
H  -0.02373005227667956268 1.35183195241125964081 -1.71853779416141527747
H  -0.84371822611938107617 2.78792130429157092308 -1.09621913351351008004
H  0.65760314988682966320 4.72106338177303186399 0.04961110483307673569
H  3.11006216915432398551 5.18630076135067774601 0.17911356895040897452
H  5.51875584977444155754 3.86240810475256157730 -0.36481678614630830282
H  6.36897058371288959933 1.68160939368556427986 -1.15939464746817089136
H  2.70736911179431505303 -0.03994992337541553029 -3.63139679511521862310
H  2.72782189570051247784 -1.63365410558093904214 -2.82874480673234796058
H  1.18046368804438528421 -0.84863823084415102027 -3.19882522099895538759
H  -4.72453648532577119568 1.16063790373444253312 2.12533878362307815379
H  -5.50530736075458371204 0.13671274980304276569 0.93014118096931319712
H  -7.31393437779308719371 0.86259436553783641610 2.15833513936677245937
H  -7.01484971009233504446 -0.70934821876878650926 2.87677364832560833463
H  -5.94903741858766821338 1.91224198382680676822 4.01949380301097392021
H  -7.51656924271608151145 1.22636125809152463084 4.47699758988436968821
H  -5.62554586874749507075 0.63988605937764364562 5.97563226747775022574
H  -6.40892952114639058436 -0.69099170289748845786 5.34417767821113276483
H  -3.69026346056545717644 -1.28347264728596544003 0.31950369839047187970
H  -4.92978139340462551132 -0.21687997941522035861 4.68203485675114272624
H  -3.14878730873185075367 -1.41880387406860308808 3.80681081793473152786
77
Model_33_Rel_E=5.795_kJ_mol-1, -121.4002863597 Har
C  -0.38188853274918738157 -3.56671799582566473319 0.84189325225796307617
N  -2.44974814084028569283 0.08478443613151447067 1.19887176399103956292
N  -1.43903705459046693527 -2.58905778989116752697 0.67070955447296198848
C  -3.25457712736652915453 -1.12049365595393402018 1.28641167438975045911
C  -2.28949770206114111559 -2.26713897871345615442 1.65281648168983830161
N  0.47445214271951552387 0.26847638714315547048 0.64170657563068922435
C  0.52399556719250450776 -0.40217432251303752988 1.79544856357480409059
C  -0.54211325711589497534 1.25585849203263277829 0.31098881473151918087
C  -1.78335419744753642668 0.38666080312607470360 0.06632334116032789773
C  1.59272901512970777027 -1.50301075709334841513 1.82413825551907082811
N  1.65470668144641575026 -2.20470198143532991608 0.55949577670813976926
C  0.85647040572947741310 -3.15647889314813712147 0.04717210264575211198
O  1.10200026703035014464 -3.66340515761265317352 -1.03608330136562476476
C  2.98041017820745191003 -0.89999300554959160703 2.13297343860106769498
C  4.00781781703396156047 -2.02351005777576942180 2.33509615730722330795
C  2.91160010860684481671 0.00726153319257577534 3.35901249988640770994
C  5.44304622893424205898 -1.54462516529645621510 2.14481711747700032333
O  -0.19902968681951616059 -0.16962406354139847320 2.75371970509020069784
O  -2.06180141588148924114 -0.08381612244338701445 -1.02433238311776908525
O  -2.26290975393047233410 -2.77068432608527892569 2.76627432903547942900
C  -0.10206967394272072058 2.03483616171874226453 -0.92936262790540902223
C  1.21944881893971790454 2.70140636361080233030 -0.71664431731693079008
C  2.53022501604240179773 2.15715090838835577003 -0.90108598968014175234
C  1.39943505085436492585 3.97888318223881087832 -0.26368669974877101403
C  3.44724379415219273071 3.17575191085257024781 -0.53478524203779631563
N  2.72817932282667197086 4.26478297578132092838 -0.15496689820957554318
C  3.01971691599570268849 0.91803902683195937051 -1.35947025395144227566
C  4.39413840373801356520 0.74604002271494662679 -1.38592750513094142839
C  4.82435238283783718316 2.99154715749572774897 -0.60386356266136642645
C  5.28191977231503440038 1.76737274616668038618 -1.02784716932213648910
O  2.09766752671050848988 -0.05146600438369089425 -1.68105425776240413605
C  2.22884890387355705244 -0.76203577236420905194 -2.90415879444466984438
Cl 5.10186374383159968460 -0.79309014346087836067 -1.84389391129793733803
C  -4.35016511010877326981 -0.95561315935848445413 2.35460506677269076903
C  -5.28506231842338358717 0.20383427638132134430 1.99159392521265621312
C  -6.58868465763837818372 0.26978747681539766434 2.79993738953529369695
C  -6.46918729187972285644 0.99860503517989473998 4.13579890027429275534
O  -3.76107859968173841025 -0.71126877203147143014 3.61615195427921776172
N  -5.75184271576633854295 0.17581802416521991050 5.13837178732040378293
H  -0.68760476584013574541 1.91735312126425494483 1.17024637578452095354
H  1.32009466697529465051 -2.19517428217569854354 2.62886915892328421052
H  3.28257461866610222856 -0.29700420321180820427 1.26803669929186213494
H  -4.91651830676661205644 -1.90000742581943660170 2.38321480384635275840
H  -0.17888303035040531430 -3.65180599858581045325 1.91174112720043121172
H  -0.70209939924917086351 -4.54212200456188508468 0.45796217880623768526
H  -2.02405396588671360192 0.36050576979394521882 2.08195021998424545373
H  -1.56369230202806575036 -2.19787919350721594469 -0.25339561386403097742
H  1.04054540076125157100 -0.03552735814235663536 -0.14258653161044665403
H  2.42516427415299551384 -1.94643401772876289968 -0.04620310745109912354
H  3.89173569386082540689 -2.44065657563355919990 3.33756903728455167624
H  3.81751640224582100558 -2.82736277024470750163 1.62065956638689789848
H  3.90536204772549222497 0.35624312016454773300 3.62199911334060598023
H  2.28657687165123491013 0.87478973903008949708 3.16681229643327633028
H  2.49843222649684770786 -0.53259770879767409646 4.20775272916718900973
H  5.57784915655281832159 -1.13680242410202203551 1.14533988259677288468
H  5.70376206544949759802 -0.77514883158146197228 2.86630851728237479037
H  6.13443297065077786101 -2.37472097453892283525 2.27064229194201327999
H  -0.05106909675627427370 1.33924473680224886962 -1.76754281749986019712
H  -0.86072249708737935681 2.78558881549317538528 -1.15325997623827869454
H  0.65722335286830046996 4.71318418064995370287 -0.01926483204051088194
H  3.11483777841137765563 5.14470270779128036054 0.14328717692506065529
H  5.51261579989608829777 3.77499815372036318095 -0.33209069147292669122
H  6.34012243199750358258 1.56893607295802040014 -1.08308191225025463034
H  1.21879032655838215327 -0.88494568273809981473 -3.29740359579631814313
H  2.83240017419721867853 -0.20818620579681815230 -3.62327148862750192393
H  2.66317546098276469735 -1.75057816389156650771 -2.74000921628520188733
H  -4.72990487475356768954 1.13588042808784184245 2.09643644920786353936
H  -5.53883736249289171383 0.09125162285055492262 0.93793543652277810985
H  -7.32211812897387392951 0.80975386900422674508 2.20127192697402573884
H  -6.97890757106270243071 -0.73746718431084712364 2.95247786477821438922
H  -5.91891909967623774946 1.92846913864247371251 3.99223393804807713536
H  -7.46457643814106130975 1.23765470059635451783 4.51178603289750235206
H  -5.51446286735139334922 0.72408839329782215266 5.96873465898291843956
H  -6.31581683367259572037 -0.63191279148125201193 5.41689689487943848434
H  -3.69712584894302676020 -1.30708270025523742852 0.30360660865079658333
H  -4.86394812064276216290 -0.18059220953620663819 4.68442223370717325537
H  -3.12205155682021073815 -1.42912900354623495502 3.78394599342682980136
77
Model_34_Rel_E=5.803_kJ_mol-1, -121.4002834231 Har
C  -0.34151974977225602048 -3.54209949319408545776 0.76194067749828187086
N  -2.44562855710824411659 0.09602513636824289156 1.18948290722021132737
N  -1.40387414646504460336 -2.56664623235200117790 0.61336627918618946698
C  -3.23105539934072893971 -1.12352354006903132344 1.25498554388777616708
C  -2.24940251804909596700 -2.26055830855867778695 1.60509150549263113206
N  0.47176361623067925022 0.30662843951691781674 0.65699649335991383570
C  0.51761963273622457749 -0.37466414905291028914 1.80467699837404760288
C  -0.54320150808102873885 1.29854030794923658299 0.33385453760372607590
C  -1.77768228066200073556 0.42639411568502083583 0.06553213589122752758
C  1.58441213298619243410 -1.47760930337624074582 1.82833825979531416905
N  1.67843808921381354438 -2.14423180101095001149 0.54727643225046296305
C  0.90327634488688257619 -3.09410424757620994285 -0.00203028986100739495
O  1.17317519220764610033 -3.56897558352167099116 -1.09406885357093730526
C  2.96355114660713558905 -0.88353984828123566242 2.19005592540973559323
C  3.99585792473705359029 -2.00906658973300356053 2.35256649342465973263
C  2.86920090145048778396 -0.04130745560002455075 3.46006752457091781849
C  5.43017128210118116272 -1.50991614458208411875 2.21471182632717411565
O  -0.20650515973161864824 -0.14727819233741759608 2.76336178739992543996
O  -2.04669568788333311460 -0.02562910233741316768 -1.03516367871558956359
O  -2.20913332936117701166 -2.77163255486081094858 2.71438333971897716168
C  -0.09574653298540476698 2.09839141749398017112 -0.89067634992204713917
C  1.24194131451700240376 2.73136324920826867313 -0.67541379886631669471
C  2.53545648220504116210 2.15634873190782183627 -0.88567383701968771526
C  1.46173612836089050759 3.99350655821564703984 -0.19774322077776007589
C  3.48470673278301124043 3.14070596913254629357 -0.50904770796905607355
N  2.79944671385368160088 4.24053169658023776378 -0.09828908656425161539
C  2.98408929400312539215 0.91295106917705304284 -1.37166724874431200654
C  4.35214590366882347894 0.69782319220383559610 -1.41069472303804377411
C  4.85508198869709772794 2.91734432162270085342 -0.59822725097835061092
C  5.27293613059751464789 1.68716307561135958615 -1.04663617658065732918
O  2.03217124264955062429 -0.02435290151987563878 -1.69871685850644227322
C  2.12324842691613735468 -0.71432755251959978438 -2.93776737327053893978
Cl 5.00098441465710763509 -0.86179953679508092268 -1.88967338959151764932
C  -4.32968218679422811590 -0.99295824886198980064 2.32502454174142325627
C  -5.29620045583649190490 0.14009956695502448487 1.96190521410414797643
C  -6.59380791050125036890 0.18186439403302867568 2.78151913917112247887
C  -6.48406763610604564008 0.95203773735655183863 4.09467761818835995768
O  -3.74570784825102354176 -0.73410413047021483290 3.58588924255778707106
N  -5.72748349308156612381 0.18160071280593192977 5.11000512193590328280
H  -0.69624711188950638707 1.94456601515352867082 1.20298179799190574357
H  1.29142549553288943365 -2.19159900384429162656 2.60617312630672826046
H  3.27452028733241284897 -0.23622262932245158273 1.36064296198508793978
H  -4.86946334941409020303 -1.95279240642011608919 2.35348109265455107675
H  -0.15009679713481982599 -3.66470089878185101284 1.83035401499266625613
H  -0.65005483392804164211 -4.50507661193142983080 0.33900727352592330277
H  -2.02895809476217481304 0.36368895519483362966 2.07948761339155385741
H  -1.53464993621627732168 -2.16268788638609654740 -0.30431992769451388092
H  1.02864836458960895449 0.00107361613502190978 -0.13308133231873786606
H  2.45461108591600041251 -1.85850106725188846113 -0.03881790721813338507
H  3.86457618794848878352 -2.47902583237992812926 3.32937856795512754360
H  3.82584401149419539578 -2.77626186990064027782 1.59424182777464040761
H  3.85362450637471809500 0.31645712376138968036 3.74583486859066105978
H  2.22516959595193464239 0.82014444720528634214 3.30939731896694233626
H  2.46425412690824430229 -0.63218594806129047026 4.27833285880619484942
H  6.12625637754716123595 -2.34120278404930948213 2.30096733102214301425
H  5.57686078121926698259 -1.04048049434639922062 1.24414099323153748422
H  5.67337789754329513414 -0.78447381440345020920 2.98613319923848230530
H  -0.06406949010876930584 1.42040162563128169460 -1.74419296436076565193
H  -0.84069266778840312515 2.86886432050797779425 -1.09246032953913219110
H  0.74328147345289730108 4.74280996359886675151 0.07129361513270437989
H  3.21249337482104158070 5.10086506755309088135 0.22083982814957658913
H  5.56914876760085064689 3.67553501796996506812 -0.32129814086060015654
H  6.32442913196429845613 1.45887581685944778265 -1.11546795954011845886
H  2.81726568153622647372 -0.22414573002657584011 -3.61950016282910080889
H  2.42759596127762478091 -1.75075214744857743376 -2.77653902555333331748
H  1.12273001317349208072 -0.70580932409007568484 -3.37406892507189937191
H  -4.76335977016371625581 1.08643883507503224983 2.05339634147737681857
H  -5.55548157348912319264 0.01204723041477383239 0.91144809792309466889
H  -7.35233964463214917373 0.67914070044079466459 2.17707347450772781272
H  -6.94635978294738265504 -0.83365020629639308147 2.96669652318343457509
H  -5.96774429364679370735 1.89540960637063449212 3.91733855990114410162
H  -7.48267765280513685866 1.16808878688263106937 4.47568147499085355889
H  -6.26864366068008660449 -0.62670034307546407248 5.42916258093343540025
H  -4.84299026086397788049 -0.17471292304838273446 4.65045337563186400587
H  -3.66909644938390844260 -1.30144701713118537967 0.26873764378849473999
H  -5.48332806886843648897 0.76302849604802769345 5.91569702971001110114
H  -3.09375583800758491293 -1.43850380636962871250 3.75834852583441936247
77
Model_35_Rel_E=5.832_kJ_mol-1, -121.4002721569 Har
C  -0.40830251025066621740 -3.59716469940544092410 0.51271232785917497665
N  -2.33686710068738134893 0.14839082669688258287 1.17705796206709023544
N  -1.39518896768287392618 -2.53779520421438853361 0.47287395349333083416
C  -3.14361149371729853286 -1.05696647470446691841 1.24540861986162010311
C  -2.17788984070424707085 -2.22994438486031043567 1.51478427098654622185
N  0.54385827484722448766 0.22419249844292832297 0.65038487256322397023
C  0.54448899524059801713 -0.38269490537699180077 1.84103661205072088869
C  -0.39870966648653310971 1.28018149421839178004 0.30274033910371378475
C  -1.67505598408341627170 0.46749804897662894376 0.04561635202478564466
C  1.38367720418451400910 -1.65988714740513909618 1.94380217134039456894
N  1.65839529084964354411 -2.25350137572056130608 0.65870468314807784083
C  0.95175292793336208064 -3.16050376006011113361 -0.03625294934018197246
O  1.37825816007362567106 -3.62323291696658911221 -1.08268097422185283207
C  2.68298881740740968738 -1.42102988859618939443 2.74747998470965804074
C  3.63586529128393154409 -0.40948658835836054815 2.09116000986895400615
C  3.38086792034686167696 -2.76123272747010251038 2.98638208596700405195
C  3.36405302646350889972 1.03336277238304519166 2.50264143259146276677
O  -0.11056047758789513957 0.01020825395879790265 2.79812627256845924961
O  -1.97592184839336160174 0.03023730146764368187 -1.05326512308040376453
O  -2.09822715417067096055 -2.77371714770005040052 2.60748250759533028997
C  0.08282520219021398400 2.03528017598414923128 -0.93476218117362330773
C  1.43459746226357687249 2.63843089785566053962 -0.72946118828089034913
C  2.71054536758677810937 2.03172481725737741343 -0.95026006025334108784
C  1.68822194222450927548 3.90059091636174581907 -0.26959395428296062391
C  3.68635885930216478101 2.99881866963861698494 -0.60139841990228704027
N  3.03272143990915132861 4.11852076324313376432 -0.19285464295091592213
C  3.11648190741213992894 0.76841373953239111572 -1.42261302143903467510
C  4.47921258099295904742 0.52387758569809350639 -1.48705262028700113675
C  5.04943259293520174680 2.74256147385937776306 -0.71122224052987248477
C  5.42803275870356216615 1.49764461165177764634 -1.15266893755759447515
O  2.12694478310767864926 -0.13941736058924866781 -1.70820240238833065405
C  2.20328506927759359968 -0.92229736968129483188 -2.89091271630610613386
Cl 5.09887266702926655881 -1.05324440194960433637 -1.94991394313963040119
C  -4.19009737422718586686 -0.93219534522067504234 2.36741938735454304776
C  -5.14195875723393402978 0.23464839945630661111 2.08008126841269902485
C  -6.39414870511044419743 0.29268610655188104230 2.96651074014622828656
C  -6.19610473791642846209 1.02288830953675780044 4.29222680136147349828
O  -3.54546454440615610437 -0.72559884472899538466 3.60816397246014286537
N  -5.42472302236944514675 0.19773767537950398543 5.25195408442255207149
H  -0.51411766976990946887 1.94652504877758825153 1.16251496180884350551
H  0.77020630798946276840 -2.35213125742840611920 2.53301732019034364640
H  2.37106978545538371606 -1.01797874380373820635 3.71633770863776868865
H  -4.75296446632025126888 -1.87868840646787682580 2.39214250205695622142
H  -0.32483795679248772537 -3.93349558641751073651 1.54955268667411383277
H  -0.73843176135858601405 -4.43776627494657649464 -0.10721589153708666053
H  -1.91199427101467200885 0.41402642091207142450 2.06401590807760548785
H  -1.54086155014113268535 -2.07678332440505508671 -0.41557834279302485747
H  1.07420629902362341213 -0.15527321855584796939 -0.12636218258615139476
H  2.54513811899100383940 -2.00606058145408816529 0.23535187185366812646
H  4.65695627475973505938 -0.66121549596005801952 2.38383002337181126862
H  3.59482091421617688809 -0.47960501658800219760 1.00302812052838929979
H  4.24390335192051360025 -2.62308195641519903418 3.63253162645294569444
H  2.70826239485567787924 -3.46826171163007090925 3.46675815198531278583
H  3.72308665745455780183 -3.19542526935435722280 2.04968112646495903562
H  2.35851827781519851612 1.33889227390814324892 2.23131974226458229538
H  3.48201567880488305207 1.14980831107605974140 3.57761429565303101796
H  4.06649165865241357665 1.69534300453614372728 2.00269420462488323409
H  0.10202680481465024875 1.33794494096636840119 -1.77260167513588440258
H  -0.64085880946040063577 2.82002394551738566619 -1.15937492779264950116
H  0.99077323985495335812 4.66894907088024702091 0.00062280322431185198
H  3.46999698292682712264 4.97424047934921276237 0.10549966218485984371
H  5.78643456726737959173 3.48622643245673469181 -0.45521211093766544842
H  6.47236289229073591400 1.24353894548050836200 -1.23663405709646090358
H  1.20237777632080966583 -0.92248447760868246270 -3.32642684572120916897
H  2.90587302527542146180 -0.49974872196412017944 -3.60799804193487982928
H  2.48371825498396692211 -1.95057801340717196226 -2.65282329272052841418
H  -4.57928791119895617356 1.16425143377253781374 2.16377552307170262225
H  -5.45928665646126187738 0.13728761464937710990 1.04223848710665234485
H  -7.16656203922793277883 0.82762172564792735319 2.41434436898280502248
H  -6.76817001527924944071 -0.71663256031468935969 3.14269212423468369266
H  -5.65318733364061554170 1.95152268208561596730 4.11640005670523212444
H  -7.16753734523667951350 1.26490776168299690063 4.72441237923168522173
H  -5.98059666418751589845 -0.59928925328460447286 5.57434936920727075460
H  -4.57470108925423968316 -0.17482955551062684396 4.74349312087500063484
H  -3.63087891908827486986 -1.19796733909619534941 0.27638105816784364066
H  -5.12419187973964707083 0.74802361091339386601 6.06014183178715626354
H  -2.90855880052937498803 -1.45232407769198768044 3.73504593975332843669
77
Model_36_Rel_E=5.840_kJ_mol-1, -121.4002693204 Har
C  -0.55961317877504856977 -3.76091266413280900238 0.40534714141091521267
N  -2.66063728593005865974 -0.25448144898788338519 1.06832168867180543614
N  -1.60870258787165787417 -2.76180088786755018049 0.35576410717520856597
C  -3.48644207435631825476 -1.44438115851432713477 1.13830616902781978084
C  -2.52593452758703040928 -2.64255235717697445352 1.32591240933837650751
N  0.15050790525057280989 0.03951505185436512968 0.63518723068420790412
C  0.14588319640373187402 -0.52520880537735936677 1.84002968070455397154
C  -0.83242029220245039589 1.01565710724506663709 0.18611640876249102572
C  -2.08209104995131255578 0.15395087981622773698 -0.08346657063236517793
C  1.03769620366917503240 -1.75687433896110078990 2.00203444598133462051
N  1.42758232905437232318 -2.31950999444267802474 0.73221917431213101590
C  0.78497968594099476469 -3.19578021846532278616 -0.05895313314566408280
O  1.25796011374270255700 -3.53660731133739014709 -1.13223622371381127394
C  2.26545786137557136897 -1.41810938664992081115 2.87771415403808727973
C  3.18365387993873927286 -0.39200833830387077361 2.19845967999570657270
C  3.01232958234433034761 -2.69995460886606020168 3.23888785772668308383
C  4.06952394703804909426 0.34870250854534412532 3.19494811736756334497
O  -0.56797445022887427246 -0.13407824635225407128 2.76458334815662265527
O  -2.43998871997855593108 -0.19475362618915298407 -1.19250079349095994274
O  -2.52842057154437060973 -3.34912842863948512218 2.32447775500240449986
C  -0.32834702826763167982 1.72022427041641390311 -1.07219369264413533216
C  0.88986442343509852826 2.54395359352754901749 -0.80089358475922911573
C  2.26218506813986008908 2.13790490283944834005 -0.80466676319838992271
C  0.88624578945121634810 3.87389372105353269049 -0.48067322250216326651
C  3.02458102433786590879 3.29212982983244506485 -0.47868617077506669943
N  2.15787343817970578286 4.32175404944621632808 -0.28474393363346406360
C  2.93509921341398927197 0.92908067800588756135 -1.05237933582777998254
C  4.31725717619822724203 0.92717478197404279427 -0.95436380093903627753
C  4.41212137288964534321 3.27071741704789964444 -0.40332273710232535713
C  5.04935527838059439176 2.07651717846189809435 -0.64475595857094236685
O  2.22129775642440030481 -0.23244940694422813743 -1.29869242676071516840
C  2.24966398527459565670 -0.71655753061716698227 -2.63434343134681769882
Cl 5.20371329252785930208 -0.56450459756573945214 -1.19090021487668984435
C  -4.52416788397950142553 -1.37759735204093258787 2.28637682489748828019
C  -5.40780179822827644642 -0.11807355520953377592 2.27623241700122935782
C  -4.76879179634737937477 1.26348679678666520054 2.49039945538704277084
C  -4.31353193325017247872 1.57793860656192697078 3.91351932200539476270
O  -3.93168864245886240383 -1.52133991320417516491 3.55900801030177360573
N  -3.07491985751084362377 0.85635103147036895077 4.28651693423080715206
H  -1.01777982831595603663 1.73729911301433737059 0.98807694338630225328
H  0.43331073473210424130 -2.48989321120053830327 2.54977789910270535856
H  1.87079391679523565628 -0.97100428849659559116 3.79608066059044624296
H  -5.19703851013379392043 -2.23305450602748623012 2.11907294844485694085
H  -0.50561800665365963514 -4.13475682082020501440 1.43086974347297779531
H  -0.79577987232420632768 -4.59676678959183604434 -0.26216435674019433755
H  -2.13689997015505772637 -0.06758929982772549083 1.92445292966106817900
H  -1.72721071557453198508 -2.26392228561398223263 -0.51577714734682844622
H  0.79339291218051855026 -0.29248750947301982439 -0.07991393948489644572
H  2.28699757664685954239 -1.95782161183252290115 0.33369030373346952878
H  3.82207250207990689717 -0.88944465779809767092 1.46606976519696496908
H  2.58186580255355702107 0.34812175984976512222 1.66747539994863336332
H  3.35685299513975543562 -3.21123567720202496290 2.34279001458827185189
H  3.87751278660357234784 -2.47345767954025985702 3.85520340555344320776
H  2.37025717432870353107 -3.37828251046353589260 3.79595842170349584421
H  3.46413046358000897840 0.87379198824916948229 3.92991402388601329676
H  4.73199787515109360214 -0.33535905052070447141 3.71909852604960899924
H  4.68370076947922431287 1.07733483393407603046 2.67129827829578303522
H  -0.12531539663629306935 0.96568688609986996774 -1.83269415124067114320
H  -1.12657585687621053516 2.36280153669295378549 -1.44648816791648249236
H  0.04878500915073941818 4.53811021710407302976 -0.39206849571467583537
H  2.41733954782916260484 5.26683014766920809535 -0.05599381525907465296
H  4.97482887424525621611 4.15797671184895722973 -0.16234752105350924722
H  6.12363689832508395483 2.00746697641282523250 -0.58774122955919727573
H  3.26842394117769519113 -0.78198378455249850649 -3.01790789989110264102
H  1.81542354990542209592 -1.71486016635869042979 -2.59813901708214478603
H  1.66140451697270052911 -0.07014982558037931304 -3.29313096813537642404
H  -5.91761932377255917004 -0.10265554644356747471 1.31239026213865095372
H  -6.16868055470742948643 -0.27056984939557526815 3.04396951733472587165
H  -3.95240938767228167094 1.41685299965652311549 1.78910138041056887559
H  -5.54308218294169652296 1.99100420493905483355 2.24169481660294334091
H  -4.14591153850126126201 2.65168045358420911839 4.00212690771838630610
H  -5.09651829588786053904 1.28787025501185903309 4.61457781357503193931
H  -2.85028503625330653648 0.99391968797351371023 5.27418472854864361921
H  -3.25911476536996724818 -0.17097241668755552846 4.10810314034599244337
H  -4.01131157826718620640 -1.54803493906125955171 0.18347344026425305152
H  -2.26135678018043195792 1.13075441565331380467 3.72592193416376815662
H  -3.42745861008561503169 -2.35799033479500019794 3.55759811019257599085
77
Model_37_Rel_E=5.928_kJ_mol-1, -121.4002354944 Har
C  -0.71681386176025274626 -3.85542116254447808643 0.57075141398751361166
N  -2.41448864684074182563 -0.07864009438295907484 1.06795369177127641436
N  -1.86662044014329397967 -2.97383401963521798450 0.44252273678523279532
C  -3.32815160866420312047 -1.20429001785120104451 1.19983601970168440864
C  -2.42879595240273360446 -2.40810169867695700319 1.51701625606429901794
N  0.55168010391120836378 0.19340321596297022078 0.71599103380309636613
C  0.54011990853439129090 -0.17695423121491068996 1.99786573425195235210
C  -0.48887577072283988633 1.04653197929157437684 0.15923518920280377298
C  -1.67913526073469543398 0.09904962801983112353 -0.04823343227563525737
C  1.46695277538079094093 -1.33772961786507837978 2.38486183326409983962
N  0.70861536032922345374 -2.52884673931461190222 1.98991977950740261960
C  0.50194210910110725887 -2.93001933478342868611 0.72094880443400755077
O  1.13272492035505933927 -2.55231254696753451228 -0.24896642396034307509
C  2.89370980851175652049 -1.28242799485412373173 1.82494110085641692010
C  3.69967591838000986471 -2.46545087471842494509 2.37825495623555394076
C  3.52783949242353678244 0.05597677996374054998 2.19719842317028790646
C  5.02532460760292831736 -2.67116712426547486814 1.65460592818274165872
O  -0.26002285083877590965 0.27292317990143200035 2.81272483420914598540
O  -1.89665976036082128964 -0.49840320266959081685 -1.08999073216028485867
O  -2.19119126254455620639 -2.75617640383777162683 2.67015596787534637002
C  -0.01337435869000912908 1.69573056325149273960 -1.13928245144398077038
C  1.09665725172262362719 2.66246473912518855087 -0.88076679339590513429
C  2.50578436997942866071 2.41750095676650600396 -0.87297718666352053241
C  0.93641535110380946794 3.98226124827912952853 -0.56167629994113843495
C  3.12708981376340222624 3.64611327469314927541 -0.54487185768419532650
N  2.14956012921263894810 4.57262114815084785846 -0.35884416526915896561
C  3.28637329921880727568 1.27055522894926453681 -1.14271596632527683290
C  4.66076228691553673400 1.42405201339584697173 -1.04720351243295239918
C  4.51085648365093305756 3.77626188913004368075 -0.47584205629249032299
C  5.25678498362017965206 2.65338804738808686778 -0.73078408802220939933
O  2.57393391001219917769 0.14237488278826943011 -1.42543791700139554912
C  3.10746904352896358148 -0.90159029290911407717 -2.21446159008563725479
Cl 5.79264564121840841437 0.10270848722953919430 -1.28384942218946318526
C  -4.33381527368324537264 -0.92721857343411295815 2.33113631780371033386
C  -5.23250519509698364118 0.26124524681560790107 1.96996221111732028319
C  -6.43846833952499597586 0.47481393857449022411 2.89680622806729104468
C  -6.14638078898239736958 1.33935140679857878077 4.12037606975713721624
O  -3.64054186938685608865 -0.65347493259023770040 3.53066216308993219286
N  -5.36563390192987466065 0.59223056834711351737 5.13477268439258427435
H  -0.73965822039540796151 1.80780882280657140271 0.90560526686595421708
H  1.52003103022645036368 -1.35301838123279583037 3.47834939634497608552
H  2.85937455176657184808 -1.37642425796065537291 0.73866042284259003647
H  -4.94633611124061989273 -1.83515032798460464569 2.45154130483498766679
H  -0.85430804676323357505 -4.49324366498076965826 1.44488297452602609816
H  -0.62332412331561048990 -4.45519282780004566291 -0.33317395564901386429
H  -2.04482553994869364900 0.28623259919993238043 1.94629604937843869727
H  -1.99602041221708192964 -2.52804529665732369281 -0.45980435707286337887
H  1.19187985690021025498 -0.22438901027872731886 0.04941479558874406486
H  0.04686202557636007238 -2.85629816636663314000 2.68255775913528493604
H  3.88853261776985181797 -2.31000624457184811078 3.44314363394966349574
H  3.10513548921231086197 -3.37545739077655904126 2.27159353515513195987
H  4.52479462273316812571 0.13165193178998219059 1.77362892757143986167
H  2.94133053577870917650 0.88602973414555319387 1.81093964937465079501
H  3.60348204713142017397 0.15565023241069125826 3.27819969182001447194
H  5.68086300331275140252 -1.81302449665665044165 1.77733440374765860881
H  5.53728187727985865507 -3.54663627466838971003 2.04811729037989609381
H  4.85738003432613929533 -2.82481978551313339665 0.59050638928076681911
H  0.30931055281529529211 0.91265121051942688091 -1.82398134003479639453
H  -0.85908151767541496291 2.21931360618084028147 -1.58789384043159498283
H  0.02917722461409620258 4.54752141132304821269 -0.47664775143334447982
H  2.29926159853192269011 5.53998396957374694693 -0.12662254887252410995
H  4.98200252976199564614 4.71520326556217828085 -0.23569882644071005195
H  6.33366412465535244536 2.69507347024019505710 -0.68523707381484655343
H  3.61585790121985528600 -0.51414302965928315725 -3.09981695194571482688
H  3.79041576142963698715 -1.53575942862993786164 -1.64657291714819131734
H  2.24569670605762317095 -1.49785380359802022809 -2.51200706650969429745
H  -4.61741780090611797505 1.16059079221006755667 1.94103518168244959519
H  -5.60097712726317809029 0.08463385540159877596 0.95993521042370510976
H  -7.21373022146367670615 0.98024320579331636338 2.32119302365995139326
H  -6.84486476810265642712 -0.48979339048372072529 3.20420026925389223038
H  -5.57443886356728679488 2.21540641281488515091 3.81531614299356558462
H  -7.08414443198567589377 1.67500300561163584234 4.56414111387048038182
H  -4.56348685711084467442 0.11579301133832166359 4.63953239261172623031
H  -4.99816075737676523971 1.21605405808414501756 5.85755046308175497671
H  -3.83886012343727101026 -1.35242453023084818753 0.24499804042526340808
H  -5.94158852997553577069 -0.13130252662710276135 5.57369656525066936581
H  -3.01243258301437766278 -1.38386366518683079363 3.68368619666179153427
77
Model_38_Rel_E=5.933_kJ_mol-1, -121.4002335789 Har
C  -0.33218406233901898172 -3.50270667725563678019 0.79990405867949987417
N  -2.44788742154314853394 0.11463124519950129709 1.20277855602666194912
N  -1.39326316233610181250 -2.52787291582356621333 0.63684405821760248223
C  -3.23997358286171355246 -1.10057289370089050884 1.25845735163438510185
C  -2.26506713819570837387 -2.24264175650255959127 1.61214389917837408461
N  0.45797133858427535591 0.30915430198445592591 0.65118903529878768843
C  0.52974388618785306360 -0.36609234380262278830 1.80064368613638992045
C  -0.54843241698694356057 1.31604087024896476699 0.34948819131266362081
C  -1.79405162711116528129 0.46257149165608224539 0.07525155032444730274
C  1.62416706834211055366 -1.44153693127283943909 1.81539868846959295823
N  1.70140085801918083952 -2.13281061934895266319 0.54551297880749916036
C  0.90953821386164457330 -3.08100839301599416231 0.01739678601925631618
O  1.16525094996526656921 -3.57672341610645228016 -1.06891359679572928165
C  2.99746062309660876721 -0.80123891159546656304 2.11684638982302963939
C  4.05262126006987433158 -1.89784202703979953952 2.32422666761206597741
C  2.91350884341614024819 0.11859247648098147909 3.33245673717722468155
C  5.47505259903170315994 -1.38376230765634100628 2.13021158014279343718
O  -0.18640361019119222608 -0.14907617024471708778 2.76746968991453012876
O  -2.08180278337030610913 0.03625397672698799090 -1.03045649449807652509
O  -2.24893149884129917027 -2.77252803435388184283 2.71329579981225776919
C  -0.08960466772270793412 2.13394705697114694942 -0.85936325808823110783
C  1.27087879296062866707 2.71166735643592105021 -0.63057739998402717596
C  2.54152400559336655306 2.09216021600078860843 -0.85434248337802021211
C  1.53832208250327262533 3.94284808840924494433 -0.09962567608560202181
C  3.52645627307420106433 3.01785195161853225798 -0.42758471399385689082
N  2.88436884876353438756 4.12918613667196154893 0.01963184700905085123
C  2.93856764572389517198 0.84867693085132922537 -1.38721447965431132765
C  4.29578818419174268683 0.57165299408505831913 -1.41063181127066106235
C  4.88682077861305153021 2.73620698267819895122 -0.50713543768875779527
C  5.25330084755374304706 1.50529988801387260011 -0.99448286407443586832
O  1.93546350942274791862 -0.01135271404420559738 -1.76149213564073625626
C  2.04405242026200983929 -0.76790279123069604683 -2.95762657882362489659
Cl 4.89635547561884543200 -0.99859311750096835247 -1.92419658666409953973
C  -4.34929635275391923699 -0.97162375660394995069 2.31768699682192202971
C  -5.29612269265024515619 0.18082994472702199062 1.96409908134875399455
C  -6.61256721090897237048 0.21380956052152819136 2.75273273351723801738
C  -6.51923206800054177990 0.89957822183508817648 4.11313163007037285723
O  -3.77862622028016925668 -0.74182218304150449040 3.59069057523067769466
N  -5.81790893637470674093 0.04699453312600354593 5.10207403171873608017
H  -0.68952201094653664537 1.94768990573206268735 1.23146756989063765886
H  1.37484836874465221612 -2.14508559119354602629 2.61822566624914454536
H  3.28171367654728607377 -0.19939894465576085691 1.24503208339369075830
H  -4.90184270221969597969 -1.92461505608988159288 2.32279418452866881495
H  -0.13151984494563090378 -3.59862070557804880622 1.86943693450763603892
H  -0.64674215439515614356 -4.47554655255435651640 0.40465975778843943367
H  -2.01713115124078123941 0.36690211259981175829 2.09043262038004318271
H  -1.51187411673038796245 -2.12157229017532644733 -0.28107374915664040671
H  0.99787647185259265026 0.00105510438607234192 -0.14919885710913560750
H  2.48737898790856259978 -1.88025423779773270816 -0.04258532184306051960
H  3.94750650342882236643 -2.31318198437372579690 3.32857433187855278334
H  3.88236979169720797245 -2.70970832550791840276 1.61368419498814708035
H  2.52530949043985630809 -0.42127358548384685744 4.19276385422313158102
H  3.89895548151080140187 0.50194936120102373600 3.57877805815078975371
H  2.26110691868840074648 0.96453089067872610496 3.13519933473477063757
H  6.18660562889469822778 -2.19755548511836096282 2.24986712457918258679
H  5.59492496795050087144 -0.96800488218174940425 1.13208180716741835248
H  5.71999182296343899878 -0.61180780030547410320 2.85437462810408781877
H  -0.08582095252277391340 1.47920941337187494824 -1.73120990532822305319
H  -0.80893773544620006799 2.93474780228874010390 -1.03278025594738864790
H  0.84900916569336271067 4.70940200086691174164 0.19579959499258514644
H  3.33105795403834292756 4.95883667163221275587 0.37310020012157574243
H  5.63048765085501123906 3.44992112315093324426 -0.19279840671730608115
H  6.29407581586166386955 1.23056948890507666938 -1.05493194114808175321
H  2.75512835053521243367 -0.32142023293644916837 -3.65210835175780701434
H  2.32899442938919953860 -1.80003657497225422190 -2.74104509089287073920
H  1.05026024131648232363 -0.76593880177957029964 -3.40797448262508062555
H  -4.75633719805650301282 1.11847016018553313543 2.09513067108664996496
H  -5.53287638635915879348 0.08537036543994838689 0.90481717510337689170
H  -7.33817549064969831818 0.77007421052516034088 2.15917327302150141577
H  -7.00041584005947381542 -0.79954009619870147763 2.86613054966953750835
H  -5.96918328178222346025 1.83471956571932315327 4.00934564741213872452
H  -7.52223558260116931251 1.12387487982879052950 4.47765387334997821966
H  -6.38072327070622247192 -0.77516611524690615109 5.33718030044917401966
H  -4.91539559493884947727 -0.28362594630068271861 4.65666902972866303401
H  -3.67018063186295950828 -1.27189157157304233436 0.26731430326226468530
H  -5.60563101668160967961 0.56614932725267508307 5.95772634873347772810
H  -3.13019532704915093291 -1.45197621239307816943 3.75356910511199082237
77
Model_39_Rel_E=5.939_kJ_mol-1, -121.4002313113 Har
C  -0.73819882984306695040 -3.86283027490189079245 0.59189921330468175942
N  -2.39961856195499922961 -0.07828558757775447297 1.09045147687612953291
N  -1.88367918851580329331 -2.97590317636501300314 0.46174727202750509569
C  -3.32885090531367433542 -1.19237907380781926747 1.21504532646616159042
C  -2.44539890936086390383 -2.40702534888556529680 1.53510710235123282175
N  0.57088770162698443400 0.17888036394484002622 0.73286465696448255258
C  0.55488047253121663971 -0.18984417658195851253 2.01509757278858758767
C  -0.46657042937334047839 1.03202469766580673394 0.17091592342336514587
C  -1.66455765167812885785 0.09222920461632656830 -0.02695057026302372094
C  1.46877058355520406785 -1.36061510047290568082 2.40337798192301832501
N  0.69532275817803834705 -2.54257994437771639440 2.00948559495304879263
C  0.48496842760383818138 -2.94328781794433558261 0.74118104929544503801
O  1.11668169204848033438 -2.56895958017848125010 -0.22958743331303121948
C  2.89492639631847659132 -1.32525203693444115771 1.84068464908502926747
C  3.68903830686402978145 -2.51537477124898778413 2.39664481420363761899
C  3.54650873027790325409 0.00649031569237634720 2.20658912514484439882
C  4.98919338753282914922 -2.76471553921511103979 1.64104378648310822442
O  -0.24242766302989973703 0.26772793694160190725 2.82854653767831187849
O  -1.89133926046210731897 -0.50363120616688972220 -1.06772438136373448714
O  -2.21747637503643346690 -2.76030058005243184027 2.68852841093996808297
C  0.00345150741492885813 1.65949363604254473969 -1.14022992794707800357
C  1.09456714040599822901 2.65358485564265089707 -0.90807538134413956499
C  2.50920575778786636434 2.44181998351834428362 -0.90501835673122510428
C  0.90546748219723283135 3.97858213246666370111 -0.62922674272921863547
C  3.10330858227520955950 3.69518281255685643316 -0.62291994452216004063
N  2.10556804029728406036 4.60362223993314678694 -0.45555207949842113635
C  3.31530150107509635760 1.30479555331325114409 -1.14155577438953725888
C  4.68655475347828609500 1.49600036185124074528 -1.06759294052477349268
C  4.48378204398111002149 3.86161835086459426236 -0.57381736186948817391
C  5.25482918731766801557 2.75000226866172337026 -0.80072963754218373644
O  2.62737952173542366197 0.15073571337985730567 -1.37585802782092647689
C  3.17851644732711768881 -0.91145230618542349976 -2.12830416936614996715
Cl 5.85177725547935700945 0.19837009900952917718 -1.27339929393525608248
C  -4.34482884897194043816 -0.90535019368005231755 2.33455757826277476852
C  -5.21304412392136118370 0.30433820379975573545 1.96823518752973436463
C  -6.42952630028045657440 0.53938897813367803202 2.87535039159365757300
C  -6.13774197468493554197 1.37449345800600486456 4.11924434052751120561
O  -3.66686702104914896694 -0.65741512772978094592 3.54822233074258308605
N  -5.40550625662079919920 0.58637724605271768219 5.13883347411845559094
H  -0.70996042865932706967 1.80410413587811802039 0.90880640256027089841
H  1.52282504756094394516 -1.37601635999394233956 3.49680681374257362748
H  2.85645875753848388356 -1.42333389314076463883 0.75503420934786247276
H  -4.97790251165728481197 -1.80150735499898573266 2.43635938739486945792
H  -0.87834492628281457538 -4.49948285967201933033 1.46637036656322106154
H  -0.64667889275837686647 -4.46383295229929188963 -0.31142456444666821724
H  -2.02441216904218590500 0.28116541303694359000 1.96856244536303925941
H  -2.00647079947703543823 -2.52731854610440320741 -0.44029596972154005918
H  1.21411967355802419277 -0.23986230792515311760 0.07008472953182431908
H  0.03365311522054439952 -2.86572263701765583832 2.70403386912452692314
H  3.90918952666901331483 -2.34261724744078048133 3.45270191107247725881
H  3.07345875115995692539 -3.41461224454665712713 2.32474365885261669007
H  3.61348043827304632458 0.11500170677794475937 3.28739915848169461654
H  4.54901108363457851169 0.06239161535737104691 1.79286214583418956892
H  2.97675861067851688091 0.84247410309021431019 1.80812164237028838443
H  4.78531846895214929560 -2.96109669146684595376 0.59017517272888819768
H  5.65652400051206249998 -1.90926878743398353855 1.70686703401335693187
H  5.50559219807707123095 -3.62842066546740715793 2.05422752870723890339
H  0.34059563875132564670 0.86610262880636812444 -1.80598547155916211437
H  -0.85086757325905126859 2.15648844037455367229 -1.60314571230706937044
H  -0.01465852741811108501 4.52397284064804150461 -0.55329613887563233732
H  2.23416468778401133832 5.58271648134120024309 -0.26280406960909741265
H  4.93392109810115364610 4.81941771330459189926 -0.37070637596098654498
H  6.33065569940644579106 2.82082330181338036823 -0.77019302963472036083
H  3.64607241724030917140 -0.54986511842622709523 -3.04653115961071474516
H  3.90226339758576878936 -1.48975143357335215732 -1.55159165107682062157
H  2.33193442653557569955 -1.55308823858558087139 -2.37025912260183968527
H  -4.57944504080301673099 1.19096077680435175061 1.95525330633000105074
H  -5.56919134548726546541 0.14184025382906262358 0.95130864893869082621
H  -7.17677207590129295767 1.07759039361021624615 2.29247517835952319132
H  -6.87169114271345371492 -0.41695983865187402628 3.15785771275153459570
H  -5.53011166439211176993 2.23649274402946840468 3.84352904898695646452
H  -7.07508765192468835892 1.73259500294041757229 4.54598043237570603736
H  -5.04976555619715483658 1.18460863430914820071 5.88872229243008948885
H  -6.00975647432192783270 -0.13553965887418550906 5.54086633200338507521
H  -3.83169764382005473280 -1.33177159403152556294 0.25460109762383975607
H  -4.59857193673050801408 0.10561583512564655385 4.65595546706915097701
H  -3.04974557209635532828 -1.39735250576341218931 3.70061044306908693002
77
Model_40_Rel_E=6.112_kJ_mol-1, -121.4001657793 Har
C  -0.83679367119260239516 -3.21956690761744823703 1.07702111910685149887
N  -2.60609086938111644827 0.52370722538052127959 0.60502922806771386455
N  -1.79809212733271683859 -2.21854393228593638199 0.65509468639429768722
C  -3.53538987639266011342 -0.57001291210097992934 0.82164007154923390797
C  -2.73300331333159229885 -1.71797670664676127572 1.46835992407686921624
N  0.35108502012056685970 0.44046425943199107866 0.39916969202660890215
C  0.19892014088531045912 -0.01553453393604899146 1.64422670592791986266
C  -0.53632320603343286436 1.38333198897114861836 -0.26594061741676888744
C  -1.82389501173736268136 0.57247555961122387203 -0.49191673713064365536
C  1.15654696607542084585 -1.16012346959117196299 2.00648604400481689325
N  1.33073528127888351946 -2.05830505138507113827 0.88526378993158150177
C  0.49599192445199108414 -2.97539487965515370149 0.37017779653308291454
O  0.78289270662528664957 -3.58524009309491598074 -0.64892077311422258212
C  2.53575622377488230086 -0.61678545606393808676 2.43736472888289767980
C  3.40622975905018687826 -1.77117926589854146613 2.95455420590731732133
C  2.37783732314747808800 0.47194408422246947321 3.49598414068405727306
C  4.88862363811556388526 -1.41760161232106685070 3.00121387878618151035
O  -0.63262521620817191437 0.40629276817512427478 2.43849548660370629705
O  -2.04938164533492406250 -0.05107882167060396467 -1.51598981768323204378
O  -2.88667601833973019865 -2.10530506813861872928 2.61749730903529709281
C  0.09634136575034524252 1.82634677296717207184 -1.58587330949283300541
C  1.38521684790515675623 2.55922491108209237964 -1.38985846502104326561
C  2.70990496639553191116 2.03621872932175884685 -1.24360956186763527143
C  1.50472847696715006371 3.92034440072725098858 -1.32158849797220856459
C  3.57179189413404740705 3.15728585847575349277 -1.09467201126021240754
N  2.80613741029772700841 4.27958183900912203512 -1.14275816621529680006
C  3.27416425061828464393 0.74915567624721668416 -1.22815337900416254868
C  4.64479673079725774443 0.64109647860775009764 -1.06143774477085539587
C  4.94707935603430648541 3.02637325614663454942 -0.94114126123882346775
C  5.47544596198819455424 1.75681645804754182905 -0.92711450606075862524
O  2.47133292251428171582 -0.37998435794541229882 -1.30059084006754499541
C  2.43861892100829580343 -1.03837253359441250566 -2.55994356214325513577
Cl 5.37999842923035487274 -0.94404340120302310257 -0.99286084410099784137
C  -4.74465266200299229382 -0.11070722675352845377 1.67045638298103149566
C  -4.28460060730539460394 0.57475445505276034908 2.97562107463783087624
C  -5.31171191320963664850 0.49379349866501198729 4.11450007555990460162
C  -4.97763269370954475335 -0.60119917252142529573 5.12184722562562377846
O  -5.58410158503091480497 -1.20834246671027289999 1.94875843770825984969
N  -4.92228931677505077147 -1.92162640029598152935 4.45967071703488215917
H  -0.72741780520256971165 2.23634697007495830690 0.39302392349558790130
H  0.71074927721418446058 -1.69222048194194885085 2.85415728660046141840
H  3.01512631705886491318 -0.18102017305183804030 1.55302448732508802109
H  -5.29705202140161013347 0.62869217164845025980 1.07227272926484396010
H  -0.74866542925083323645 -3.16793065214845181998 2.16355169955386017477
H  -1.18063653999754025747 -4.21864477414666705357 0.78703890691126732193
H  -2.20719635352215570734 0.91262299234897037437 1.45772837307099201176
H  -1.76808977265015587754 -1.93745230907697729705 -0.31558512391114224016
H  1.05430266448535281398 0.01763893176600507540 -0.20200001217975049883
H  2.16123876045242502286 -1.89553163171288385769 0.32448800623330220638
H  3.06944524055126555240 -2.05522068998984064336 3.95360182358719347562
H  3.28135173897744492066 -2.63885292129160742292 2.30353975041092606801
H  1.81405658247903911473 1.31498180207183179569 3.10643952601363348975
H  1.85615581415287156375 0.08308228434378531202 4.36711087356394056513
H  3.35193109765731245275 0.83445392913104732280 3.80967017485496528550
H  5.08175634032920342520 -0.59932084088326309512 3.68964022500698263229
H  5.46801238887361673591 -2.27771609184204137932 3.32905128428722019152
H  5.24081014965686442508 -1.12612085807312811703 2.01429016248463588212
H  0.23974009070822066558 0.93959119158392234716 -2.20499676849247050470
H  -0.61222123264309635804 2.47814909284932838318 -2.09904743904669688348
H  0.73396157412192841729 4.66209579166214194146 -1.40025134013618934858
H  3.14850498443404047677 5.22327852009321258464 -1.07246780702641952843
H  5.58317990673169006755 3.89014254601664610789 -0.83548038356477594135
H  6.53545345697351898195 1.60378324937124450145 -0.80564652046098861327
H  1.82750347176048899556 -1.92825269992919356987 -2.41408230236824516979
H  1.99254776627502527830 -0.39521961048647158421 -3.32398175512132709741
H  3.43920932369784182470 -1.33300370254513111945 -2.88062874062795781782
H  -3.33861553403684574448 0.14926737923308444622 3.30926489770260934264
H  -4.09888371193058720365 1.61986887696010040116 2.73284133318348665398
H  -5.33178903209643717531 1.44218328581156884916 4.64962504074253679676
H  -6.30624176090762400548 0.32893304378574728108 3.70162270553395078565
H  -4.00796336076164116946 -0.39835416302939574695 5.57810744547427628248
H  -5.73746658736607173523 -0.61835555973191835832 5.90425315518977456009
H  -4.13936229467329575016 -1.94358571803743207518 3.75953736140670047305
H  -4.78719343487305426521 -2.67873976005151304136 5.13244836558037853536
H  -3.87995320308634017437 -0.90371527231858150842 -0.16466846005070245873
H  -5.77599878413662715104 -2.07028405585123076449 3.90967384653016258866
H  -6.00708639039330716258 -1.51035638787496151458 1.13796558621759280605
77
Model_41_Rel_E=6.142_kJ_mol-1, -121.4001542823 Har
C  -0.72062021564989053868 -3.86019176311706768701 0.52949812501654058838
N  -2.38924378029510320331 -0.08180956225287433492 1.07223753928170584260
N  -1.86547568220045101306 -2.97069963469703424153 0.41218859940890761884
C  -3.31441354798474874244 -1.20004237197894725320 1.19038941673774933960
C  -2.42759349331006468731 -2.41700500625071246219 1.49281855026628340610
N  0.58106135333833108803 0.17351160222684786083 0.75073368820775743249
C  0.54147781802478978097 -0.20744756895586202727 2.02812468242307009092
C  -0.44537763351988990390 1.02861004505930431208 0.17141115746979074252
C  -1.64508159962397804144 0.09178743635144313850 -0.03771965047741909771
C  1.44700270773122618984 -1.38395041135871021964 2.41932300329964311558
N  0.68643260981714204760 -2.56018397990255941465 1.98663310062473730255
C  0.50369490442517195206 -2.94575200487653798831 0.70964934838769644365
O  1.15622312760470591364 -2.56598835990604579038 -0.24486786151097161834
C  2.88979584951600099174 -1.33265945919502337702 1.90322618403992693814
C  3.65652132808356000737 -2.55393267915536004153 2.42725614837796843659
C  3.53037906879103235980 -0.02303345369476633708 2.35788485349894649801
C  5.03079351356106929671 -2.71162498827184572647 1.78723539045745516418
O  -0.27087518538683708069 0.24046392023007878702 2.83320552903596567518
O  -1.86356147074095557237 -0.49834897481060497215 -1.08403055222067146168
O  -2.19946545734968124108 -2.78516022776605165490 2.64190417769632501788
C  0.03418128541371894674 1.63715103831956731995 -1.14592805767425676144
C  1.12528865594068405720 2.63698895487799100934 -0.94087605649197114666
C  2.53534687828063809434 2.40859814894629664650 -0.88117739777087566999
C  0.94968776890161299420 3.98099047818576767810 -0.76054654856026937537
C  3.14351264977285360658 3.67290697671432964100 -0.66636850307762029999
N  2.15278460654357317594 4.60238173062554256632 -0.59472187083682825914
C  3.34200997316095183010 1.26408090726634125822 -1.00069529678246804671
C  4.71198937396856720738 1.43789389944015133516 -0.88663853821393590060
C  4.52274838056067540748 3.82361289592389752556 -0.57728536350378711894
C  5.29684594405847963827 2.69240324743101888672 -0.68828415125368058725
O  2.74753803603126511845 0.02947441317622014056 -1.15028470422278439322
C  2.90517790589253133149 -0.61132748029887051811 -2.40466782812724044760
Cl 5.77954230077843700286 0.05700713250437962343 -0.95635532635141928814
C  -4.31809023566486249734 -0.92803202730940548282 2.32450621056101347506
C  -5.20591079440437543013 0.27337529090230155981 1.97967776529639927219
C  -6.41308341031581008451 0.48134098079875353715 2.90627005986835751372
C  -6.11765597274365635627 1.32289919258561927684 4.14496677692851545061
O  -3.62377632635368085445 -0.67680217902570982691 3.52833170506776472308
N  -5.34490186649045906364 0.55326827120967703166 5.14867329957395813977
H  -0.69605092911898736041 1.80895828027311411645 0.89787200573646575030
H  1.46896894502501762503 -1.41834398815288920126 3.51367488514263204280
H  2.89333641728045520836 -1.37259332355988306062 0.81265185603694345406
H  -4.93874391620649966228 -1.83211515459992813071 2.43199472550155615380
H  -0.86684979660299465998 -4.51702452596962178433 1.38799929663380394729
H  -0.62354593859268903078 -4.44011974357178029749 -0.38682005121039364504
H  -2.01857585111882675832 0.27311814724720923087 1.95500970700697340732
H  -1.98703365960175726279 -2.50730195909478936755 -0.48266613333639352135
H  1.25451778080595377496 -0.22784263051659781052 0.10508261821932340929
H  0.00894010129588811153 -2.89456293698147915094 2.66077998916087565817
H  3.76807269056017490882 -2.47753360377481035570 3.51180631246454311167
H  3.07182310760636001490 -3.45111686240623205535 2.21228776219113765222
H  4.53057085184047103610 0.06979464159601254936 1.94650519306681979437
H  2.95069717470886416777 0.83033940784011306402 2.01414361589045132206
H  3.59706994183697625900 0.01494609016742139140 3.44355561114405794854
H  5.68884845220630452900 -1.88941207868086591404 2.05600652744105616421
H  5.49648550651812239920 -3.63788445792642711751 2.11737265411741137910
H  4.94184311469502013381 -2.74047203332127065067 0.70331355875631629271
H  0.36637943096697533907 0.82680290772761411144 -1.79470496564037795828
H  -0.81902549733331075910 2.12322353513152162208 -1.62247637771045449817
H  0.03572020456950705108 4.54203493697055549205 -0.75029341843162078440
H  2.28705643111322531880 5.59004265941216438307 -0.45645146063413255533
H  4.97566925534261095265 4.79006123995850430219 -0.42560842874615989473
H  6.37088851233640163230 2.75471257394557733633 -0.61643500825664410137
H  2.35634686929028625002 -1.54697007316565060542 -2.31521423126595848885
H  2.48171854642770517430 -0.00058342621874871159 -3.20895974713958320734
H  3.95319919438609046480 -0.82042378038086405390 -2.62874793562415476345
H  -4.58340288715793420238 1.16794369045214319058 1.96813172384005152793
H  -5.57260062362269614766 0.11662053014101968207 0.96572938327161561567
H  -7.18244819303101422747 1.00272947575921622665 2.33698848480034904185
H  -6.82828418914024393160 -0.48491566313090000984 3.19604576087465908074
H  -5.53827763011827478579 2.19933599112951583265 3.85536518764597424536
H  -7.05392080791900699666 1.65829814077990222998 4.59211389843688966295
H  -4.54446003748900206887 0.08021853522005591153 4.64736177675763073580
H  -4.97500718508606976087 1.16233509133290491278 5.88279147192216900208
H  -3.82611586206804021870 -1.33160693658834694553 0.23359304907675348950
H  -5.92685692583524037502 -0.17362780677980327315 5.57415062993217436116
H  -3.00174148542263452555 -1.41432166476540488453 3.67154741222238278908
77
Model_42_Rel_E=6.158_kJ_mol-1, -121.4001480484 Har
C  -0.48296705707747017433 -3.57198581227234424063 0.71114084213242489962
N  -2.42827473876700095090 0.11563591937699235768 1.18933881565129540014
N  -1.54426205112629633120 -2.59182258021771350087 0.59062609948352784439
C  -3.27322607790230435398 -1.06267246443412988199 1.28938502259815868101
C  -2.33761058596234727602 -2.24609306369544015070 1.61173061619748247963
N  0.51670369602699106615 0.24471934091018798796 0.65211833875516678205
C  0.51686150115450635312 -0.44587609024243179956 1.79513278149743271683
C  -0.48791455014669854462 1.23048088496292185035 0.28239025723402300105
C  -1.74596583025042773052 0.37717804405576282889 0.05695181909045565760
C  1.52757761896873733853 -1.60212098702808680706 1.82294564603607733844
N  1.59627416272288136234 -2.25100536608649548498 0.53088883905819517217
C  0.74396603560617202699 -3.09791476498821793939 -0.06740887433283226926
O  0.93348971295115235058 -3.46815956377580203451 -1.21683330209930984367
C  2.93568759561328551655 -1.10151461730294863983 2.20955708153241747738
C  3.88520965198314849331 -2.29746995390226427247 2.37047836898491448565
C  2.87905962484745225893 -0.26859528965362811093 3.48770958435651357021
C  5.35496248764983207025 -1.89767076844615956155 2.30036133243679419280
O  -0.22081610133140652796 -0.20392531306671449198 2.74071919757990567490
O  -2.03207059416870849944 -0.10280060305852566083 -1.02839339144402464044
O  -2.28096564056639294904 -2.75756448233447315488 2.71994325873071396416
C  -0.05008990143036560344 1.94316192171255397447 -0.99793448368777593060
C  1.22508624168684510103 2.70533318425636704063 -0.82819234302427524597
C  2.57619600588111996586 2.24439123485021418958 -0.93753740059554147024
C  1.30137091817866079602 4.03829609427119162746 -0.53009426398344028364
C  3.40748328396907895765 3.37174703383584173366 -0.69129743682000954763
N  2.60068571315444563297 4.43780464028483390138 -0.44530985302661374448
C  3.18654932209312269364 1.01053131804452633880 -1.22147110343795217702
C  4.57034709948481321362 0.95695146327069791070 -1.23587600985042378454
C  4.79514228970194356094 3.29837244573566046313 -0.72440755379289267779
C  5.36876014574256021916 2.07926696144822642509 -0.99992190873913688876
O  2.42689005345132846614 -0.13584584731054039075 -1.40630011204053362306
C  2.25984205885515843093 -0.56029241940439133973 -2.75236942361708836202
Cl 5.36641053160016490153 -0.57110273469849104355 -1.53918458323735451998
C  -4.32523908256380806847 -0.86725977883320037876 2.39617660210137195520
C  -5.21902485524486792201 0.34084560938692193277 2.09202842332284877358
C  -6.57738468737675585629 0.32329526835765720616 2.80603875351052201026
C  -6.51426555462626755144 0.02188723393433164577 4.30208546821695847484
O  -3.69384802332250172796 -0.64481752445305018373 3.63990482815260651961
N  -5.47919661189655382572 0.84463947727539823163 4.97195434028631044754
H  -0.63058898573376509500 1.93362123320793144465 1.10841595459974362470
H  1.18153487920160116253 -2.30857120942416393916 2.58550952373599063350
H  3.30024801695812675106 -0.46938422750181563181 1.39131734640285253946
H  -4.92524437061757147660 -1.78944473034620910035 2.43496532852043223727
H  -0.27760399393590379225 -3.71342415429440908525 1.77389420043547563210
H  -0.79784253416538231107 -4.52573054766318616515 0.27280444754998289802
H  -1.98430135588178635508 0.37383704937184220052 2.06976377471422168242
H  -1.68615966449302145946 -2.17741267671832705588 -0.32146495707397648722
H  1.14185774327375111348 -0.03378383543188442917 -0.09968421310622654907
H  2.34785476954217031675 -1.93184359393953331008 -0.07308860609363732053
H  3.68634845481688744329 -2.78744138013844278134 3.32596795471869510763
H  3.68956649863453556293 -3.02464663448212522923 1.57974323016606099657
H  2.25880738147414694694 0.61262281863336820464 3.35132974901744562501
H  2.46556217800010868402 -0.85555502873671096520 4.30453341731866423459
H  3.87611136279418699857 0.05891878730990993129 3.76651532764575369683
H  5.61941486936732470525 -1.21346674973062751413 3.10201609481723261652
H  5.98683635539878533649 -2.77880942170729561269 2.38624835493975817613
H  5.57174842951724880180 -1.41376414457466870189 1.35045283005789307218
H  0.04472767264734669318 1.19165397536502881692 -1.78319857929700242849
H  -0.84358532471460145885 2.63204996345857367146 -1.29127699542449514425
H  0.49999232522498249232 4.73522517899639439065 -0.38108967563144546808
H  2.91458900139551468911 5.37458601277014658137 -0.25354508632319427974
H  5.40659291120532614627 4.16690332425797649307 -0.54019898206471750335
H  6.44059158918488972034 1.97026922154934047704 -1.03025887205141053471
H  3.22228015715891435988 -0.71652481657871180953 -3.24294459521162048432
H  1.72068638330938394887 -1.50569940724946071953 -2.70090494833978045364
H  1.68200155953638663675 0.17288221769642331260 -3.32251657863620897260
H  -4.65433482979059309770 1.23826877411105185089 2.34505843532238422711
H  -5.40567106392418406102 0.37560546498389996151 1.01924833740242215541
H  -7.05299950541995279707 1.29097661360962057131 2.64079910822167729378
H  -7.21584494036573875775 -0.43053548613211639617 2.34481418030537902553
H  -7.49054474300567729728 0.21641610102198688415 4.74623098857983460874
H  -6.26199645487435496705 -1.02571717632144432386 4.46235566715165532514
H  -5.50655950541729044545 0.71807403232482547306 5.98743284918454143906
H  -4.56130970087653597744 0.49546935135453595844 4.60915173994352223019
H  -3.75455699600416803463 -1.22457847338530489978 0.32080786680016182277
H  -5.59483191939532797932 1.83714163444881650733 4.74789658174629281007
H  -3.07468997607901473046 -1.37871845543038995530 3.79701947048406784901
77
Model_43_Rel_E=6.193_kJ_mol-1, -121.4001346839 Har
C  -0.28633196790911008556 -3.76601690234952490854 0.46638274751027208875
N  -2.41264182996330811548 -0.19613051664590738787 1.33258506876781890327
N  -1.38347832157992667312 -2.82004599162935321033 0.49186467087718377389
C  -3.14967946286122124633 -1.44954274198160115716 1.42537042120313772742
C  -2.08236612830470813051 -2.54973005776538341749 1.60227939002686059489
N  0.42545442293582036442 0.08765328756685827893 0.61803327106956218451
C  0.51899441511289234885 -0.52648180503442443268 1.79864837724695236787
C  -0.61848678973085469135 1.04946473912626192515 0.29286091917499601500
C  -1.86129602046256970027 0.15545305080874968762 0.14322158660774864103
C  1.45648520576860751596 -1.73471244424105641713 1.84712454088693878163
N  1.69227908716925012911 -2.28277440487398619595 0.53101525957395467881
C  0.96864396995983192973 -3.16743034485528918154 -0.17457987004793196206
O  1.29811881765305958680 -3.48925410392573320806 -1.30629161759104683860
C  2.79704361335181284076 -1.38986472019182771831 2.53509845877402018033
C  2.62250752142780729770 -1.30033181808072306751 4.05749710615555425619
C  3.38095426477835081513 -0.08873999668433577015 1.98580623422332958050
C  2.49649597461895078609 -2.66177183083700663602 4.73365182034155562718
O  -0.14145592982343380140 -0.19265623791199382175 2.77927171682124019014
O  -2.24686841828678129929 -0.26944379699698578490 -0.93020315475019876850
O  -1.83920830882239094706 -3.05180515702739318940 2.69060519795969721457
C  -0.29142217347155746632 1.76595918355885617146 -1.01615792902502222184
C  0.91921272857497793307 2.63817471930975733230 -0.92881978523201103037
C  2.29168065091755046581 2.29339260250250331907 -1.14048419498795472471
C  0.90082567823836090515 3.97861967030979224447 -0.65701516215553756872
C  3.03749069534518278957 3.49338571061260871886 -0.98382083874799319823
N  2.16304005618846328929 4.49023427471200520245 -0.68367918822560169723
C  2.97585766582467092789 1.10662632127838844731 -1.45279487486105884919
C  4.35309766860955971168 1.17144379745447335672 -1.59079667779970068686
C  4.41738509212640551027 3.53823430749523692995 -1.14400558111033157083
C  5.06617162435959134115 2.36539219434886360816 -1.45134118101229492304
O  2.29432685068922825877 -0.09779157913192131069 -1.53906764072404045329
C  2.11005323123073607050 -0.61364592874093104591 -2.85043370249160066265
Cl 5.26229149118592420820 -0.28893940857121236387 -1.92043290065377481035
C  -4.13607941085197605702 -1.48031423936510941886 2.61080271308714806366
C  -5.33715770255080190765 -0.53602214862421859731 2.45558901470675738921
C  -5.07056779029009963011 0.97166809620500849132 2.34820084585512800501
C  -4.81642183116934230469 1.66821000630902815942 3.68191888593738436697
O  -3.47520188491743908799 -1.23794644568129341700 3.83368938447390927848
N  -3.45187560326311837500 1.38700558146114660829 4.18386459016814615808
H  -0.72651976989885413971 1.75717959311583382664 1.12000829612266605828
H  0.94216180687241546376 -2.48209765406061722004 2.46050942196943189799
H  3.49005355996158916909 -2.20909130990268565142 2.31266218633908327007
H  -4.54272035231767823404 -2.50373895813744962169 2.62713751673673590048
H  -0.09890820949521827998 -4.08502505446927255406 1.49419450042355617114
H  -0.56059899275459179613 -4.63869042948098275758 -0.13551095230525245228
H  -1.83894673559471177882 -0.00103695531787471873 2.15798183099161366982
H  -1.65994398976546997382 -2.41361846408005842335 -0.39189734939581866158
H  1.02390778134545135103 -0.18992000040616979772 -0.15515343796052682990
H  2.49459206726357418660 -1.91441596323954144054 0.03165942026509194207
H  3.49313973023279800145 -0.78883206182755039038 4.47175946685713299189
H  1.74282671870130267955 -0.69580808947457939428 4.28042141372552453760
H  2.75740987911412815947 0.75788905356380664724 2.26274576335560428930
H  4.37397501855869563769 0.07195063860686878865 2.39758125560011947641
H  3.47053280902008554065 -0.11115142247209110204 0.90297247518989109949
H  1.61010382997195877763 -3.19636776232866859360 4.40117293272262521953
H  3.36753460836663531808 -3.27817450483951500217 4.51921451155869036143
H  2.42652951274355377365 -2.53676829782190971230 5.81133946370038501072
H  -0.16693128091466172269 1.01099194467418307397 -1.79316198494487122339
H  -1.15343868429263785025 2.37792254314101159096 -1.28674267793353513945
H  0.05649899494167313907 4.60889470083573904446 -0.45720224922715013705
H  2.40727309105502618181 5.45510623460986554534 -0.53474026884122460856
H  4.96667566725200426703 4.45900484988029965905 -1.03280071346569157775
H  6.13622560164823838136 2.34796221081151168519 -1.57967648062070264992
H  1.42052461227551152234 0.01603328584402990975 -3.42111546145816980413
H  3.05544470909458976138 -0.68541749558476028348 -3.38984284493278398287
H  1.69332060859794752972 -1.61196524985631950422 -2.72269666344572680572
H  -5.86482092479740835245 -0.85524999153813685560 1.55633648669431323697
H  -6.00075718432351745690 -0.72163820734865402606 3.30191410924348804912
H  -4.24814360021207360063 1.15930207975603449810 1.66011695637318745788
H  -5.96478045235518283818 1.41983709448743611325 1.91405871298295737759
H  -4.94065669752357994327 2.74441771576219561979 3.55969482586660657120
H  -5.53636010139848178113 1.31541508947074037295 4.42066431006576365803
H  -2.74628478242922646757 1.81045743220735988466 3.57710740912736557817
H  -3.32507453636906413763 1.72904712704713037219 5.13930134404801819414
H  -3.69163961754381197977 -1.59575842197181616555 0.48733576571099468389
H  -3.31899847033335060331 0.33668587951850337259 4.16382140921075549755
H  -2.77095689499630992714 -1.90535844563617007275 3.92456632136190286531
77
Model_44_Rel_E=6.238_kJ_mol-1, -121.4001174704 Har
C  -0.83201791930369928263 -3.21045989483870863879 1.08202699717062400531
N  -2.60340429982152565813 0.52944112220651040612 0.62179318341959100014
N  -1.79349207266749810508 -2.21068967636475699479 0.65680804162915518152
C  -3.53495170056802487935 -0.56576994557429716171 0.81893608239466941789
C  -2.73826582185037059602 -1.71878716892663874205 1.46412059219636958574
N  0.35375256612732303152 0.44581593265854418950 0.42596378788228628220
C  0.19899660011842543184 -0.02502645614588476508 1.66531937747262048788
C  -0.52976100495312294925 1.40003405958110249685 -0.22765881035508939156
C  -1.81609092845608621758 0.59283942848632609213 -0.47063239898634634528
C  1.16907735651969013624 -1.16171047281237238558 2.01766761706164565737
N  1.34050190914911082629 -2.05536477906731551712 0.89232936190118339326
C  0.50000605599914416111 -2.96540689276633884219 0.37374446092405189113
O  0.78077542866902915897 -3.56900134283285730419 -0.65079719155315829404
C  2.54116244253414702570 -0.58813099396639412220 2.43269785233247315404
C  3.47081669173242035598 -1.72112834431930949997 2.88976690114543011134
C  2.36974261408172415244 0.45717761335738033024 3.53286937379577148377
C  4.93834873302405874540 -1.30655795906003757700 2.89622028157678057525
O  -0.63536784025220727212 0.38519207814189204697 2.46242646391262409722
O  -2.03558833831661845082 -0.01782036029197628380 -1.50361122252719869863
O  -2.90287182488394313040 -2.11510355551297912768 2.60851348317868581006
C  0.10682549926405257579 1.86123376979086141425 -1.53941976364130539423
C  1.41043799142575942973 2.56507660004904636253 -1.33442953938346331455
C  2.72518224057236091440 2.01219103431548651528 -1.21012141259870231735
C  1.55869226068762412041 3.92151551699613420965 -1.23752302696971616669
C  3.61138535388126324932 3.11149787769991403863 -1.04277579766580519305
N  2.86868314095132959096 4.25003191852468198420 -1.06035862639385802808
C  3.26170607122504252473 0.71337021807151546060 -1.22787606245190961118
C  4.63071340171849765710 0.57171612722355080738 -1.07380819182601561224
C  4.98416515467645560022 2.94706508367098596324 -0.89928240663071257188
C  5.48498964166157065847 1.66617543640111276382 -0.91673159933180947689
O  2.43353489608016282375 -0.39584512627942541885 -1.31816416452817364302
C  2.37457920356666818407 -1.02602330273190345267 -2.59064387938197615568
Cl 5.33406956137884158409 -1.02941302185988914353 -1.05430382114095655410
C  -4.75300513487622122710 -0.11154111754215485786 1.65762109336813612259
C  -4.30744158147178435314 0.56132463071034444102 2.97436037494317062624
C  -5.35129181318563595937 0.47498420883790887226 4.09738309422843638430
C  -5.03659854277312835080 -0.62941591358664572553 5.10079952529881630596
O  -5.59888134911752644030 -1.20922068267445781409 1.91570179621662006753
N  -4.96511807067763832890 -1.94334217464152914090 4.42737502682277472843
H  -0.72100649528877103211 2.24228394659490781748 0.44485785710748615429
H  0.74096494946451330055 -1.70108212963655369698 2.86968997615964216408
H  2.98135936147065727653 -0.10553125889800302195 1.55210191356745230706
H  -5.29606379189229858895 0.63549688577770691023 1.06012211330812844423
H  -0.74489865911093822159 -3.15721702101145851316 2.16858914984726691699
H  -1.17459105875163016819 -4.21055640978485001824 0.79336235639850061219
H  -2.20941190494056005633 0.90684225297856280168 1.48174111810706010672
H  -1.75595057975636081871 -1.92523403252176317224 -0.31235744690595823592
H  1.04893821357908834102 0.02131476515679651962 -0.18329228770968142292
H  2.16715738473157859545 -1.89016004378135615838 0.32660584275968140844
H  3.17990411140476458840 -2.04462703524335553951 3.89129761752209812897
H  3.35902388028390941344 -2.57653578124575544095 2.22056428947591033563
H  1.90103860401179924899 0.01389189106587816747 4.40838499209555045866
H  3.33576440410840957540 0.85809730326710842441 3.82394515533747902936
H  1.74965128907293032690 1.28271839145144617156 3.19503528218309718056
H  5.12034531929078973178 -0.49764876180169315134 3.59853879327848202863
H  5.56410878024256749796 -2.14899176565881289136 3.18216131430048720929
H  5.24365650704548258432 -0.97536247339507675669 1.90604677148008017085
H  0.23187040831784117012 0.98465532488241114262 -2.17672225884524461748
H  -0.59224573811485992092 2.53587336015015729629 -2.03607057894580778523
H  0.80308943727457038353 4.68071435894574960912 -1.29320162273550876009
H  3.23129475216455208653 5.18518646138518946032 -0.97689453241535950667
H  5.63987868373346490358 3.79391788068012392188 -0.77732123267064334726
H  6.54210463557702137649 1.48853581409029533944 -0.80450445714962826038
H  1.92704686162436611419 -0.36065089676025480214 -3.33478803599039608230
H  3.36640986154309507228 -1.32749109373505214116 -2.93176420030187490084
H  1.75374775106838609595 -1.91061722762744934379 -2.45395973711864634481
H  -3.36779098401058796242 0.12936007299848573115 3.31740264503531934182
H  -4.11447790773416954835 1.60777550758868059688 2.74285766388945484451
H  -5.37612927162124254465 1.41889767957521062414 4.64022244823265594960
H  -6.33999431627883947016 0.31703194706130682912 3.66809705544333919391
H  -4.07774870544068601674 -0.42955343390948169668 5.58024704374385915884
H  -5.81425257753115154458 -0.65508216718310796622 5.86515598086682299339
H  -5.80827435509128786606 -2.08687346829605679943 3.85999234837935301101
H  -4.16976715592396018906 -1.95856360627046055534 3.74140129020161271711
H  -3.86858504812424630614 -0.89038281551014331061 -0.17406098041210871230
H  -4.84223434801045193865 -2.70682295695384844691 5.09537584448367031342
H  -6.00780838874735234612 -1.50703528390309182683 1.09602859823615061963
77
Model_45_Rel_E=6.276_kJ_mol-1, -121.4001030952 Har
C  -0.92307324361469367258 -3.27004971241356567901 0.91535802126354259833
N  -2.55626304932457815156 0.59802129737458442627 0.61282241044577567823
N  -1.83139772701113412445 -2.19428950503216624313 0.56937158978022461842
C  -3.49968056131658489250 -0.48402673507103832762 0.82632208910514370892
C  -2.70760668789104830267 -1.66422744274088296734 1.42823269993018397983
N  0.35710505976908146764 0.40230200508486446687 0.43057808068328873308
C  0.16915926378981033240 0.02669333744889362814 1.69857935991332009706
C  -0.45973150335427948043 1.39413219052364323325 -0.25673773468516292162
C  -1.77532102582356721143 0.63332356357164720784 -0.48595483247113824277
C  0.91332034484712998346 -1.24404458674956686082 2.12986244036665528512
N  1.24495424991227587874 -2.08983690974147862107 1.01035706268382585726
C  0.48204717146180708909 -2.99373590235612052624 0.37390390838527143291
O  0.89000492110459417106 -3.57921447406953019410 -0.61753588691131433563
C  2.15989175297882995963 -0.89375690933800566729 2.97356637138282309252
C  3.21365480889835053446 -0.13502839261802973558 2.15773404705779370261
C  2.73010426740151368463 -2.16685338954836081982 3.59606601974952866385
C  4.23869880131068832441 0.57553229888748214105 3.03616365251157871441
O  -0.57619018290181811537 0.60645155238972148215 2.48002506303918401898
O  -2.01752662495542045562 0.01301440887924243395 -1.50843106264368942426
O  -2.82368343661744436446 -2.05435680571836032371 2.58175207752954616325
C  0.20056817860995018732 1.79294158881252974069 -1.57536096979450523925
C  1.50886971512947698493 2.48887409785587498945 -1.38169093124605812939
C  2.81493887314919000175 1.92126270252084929702 -1.24185419754195458530
C  1.67392105780596711639 3.84525065868618654008 -1.32088087007338850221
C  3.71555035407510780843 3.01248867861663960355 -1.10588419492926326448
N  2.98866972935292229963 4.16055026754067647232 -1.15293567806873542558
C  3.32710286009440769917 0.61264773263972305273 -1.22010161745987555371
C  4.69522820646642813358 0.45744022798624983661 -1.06685356818601140283
C  5.08630714241829640088 2.83216460796231306318 -0.96409938878453771416
C  5.56632933333072532633 1.54369401582904708370 -0.94900995054770498349
O  2.47493920708198933411 -0.47856932045714073443 -1.26558145764838969605
C  2.43860737735820576333 -1.19320806286852398870 -2.49384385539272734889
Cl 5.38325325855993508384 -1.14780428033840053992 -0.98526608613318189533
C  -4.68723483580496225187 -0.02195354715335996743 1.70329412722753748000
C  -4.20061231909739252188 0.62937431669646182186 3.01639170256466115916
C  -5.21661266527703926243 0.54130333392422547156 4.16480168516726667605
C  -4.89011283178630495883 -0.58089719816835272415 5.14458983208345355109
O  -5.54171730039330068252 -1.11188701689154600949 1.96753979590397243271
N  -4.84709115893602859870 -1.88378557056862039332 4.44767607540375298214
H  -0.61156098704741879146 2.25875062351999433830 0.39650118186035709922
H  0.21731724314084524541 -1.77471821176556665556 2.78961577204908994787
H  1.80923921492440986647 -0.23429967522738018304 3.77452842748089167912
H  -5.23434899413340648522 0.73976504173341328663 1.12888179050322645658
H  -0.92812013627360756551 -3.38413157156156829686 2.00102540478839019400
H  -1.26055018995031464790 -4.20400938262517609445 0.45310316802522243584
H  -2.16647242319054633697 1.00377406697599536045 1.46090968785021857457
H  -1.81584341658767289829 -1.88004287157884597548 -0.39193127872206501294
H  1.01052195888598217444 -0.10623654432097803801 -0.16061211986051371348
H  2.13991737351874400375 -1.91255234258188933083 0.56802585110445191763
H  3.74220514823325212106 -0.82291316621579224666 1.49558388671910380552
H  2.72171159393951933581 0.61663436540614113834 1.53765732132312837876
H  3.05370684783747359248 -2.85987929216203307092 2.82294029734431051182
H  3.58450669307960323451 -1.93141254225441372228 4.22329261468224981257
H  1.98523058885164194187 -2.66160444896362724521 4.21436709229246808661
H  3.74784021508621156826 1.27302588895597890151 3.71121004300489865102
H  4.81275207733000254251 -0.13228617782230722710 3.62815398978361258742
H  4.93304728060024277880 1.13250455707569797070 2.41139804586992445579
H  0.32520317446381219462 0.89197071113092651906 -2.17742635904093617683
H  -0.48454627217607904033 2.45555248419299410045 -2.10676364434626517408
H  0.92799367552355538358 4.61234102174196713975 -1.39627913535307013326
H  3.36463304026162246529 5.09249395211588051779 -1.09701432852288616182
H  5.75554595286026948742 3.67178053295421502611 -0.86870846548833036138
H  6.62142800234564177231 1.35332289159094876219 -0.83575402023688361020
H  3.43708787555070527375 -1.49883963062270564315 -2.80932028038810344128
H  1.83402946840746472468 -2.07908659494061209827 -2.30311184582722106029
H  1.98433466468907138136 -0.58637116012010026544 -3.28315434423197594072
H  -3.25672661462837087498 0.18492737211899748506 3.33047338198046727342
H  -4.00201230506926375341 1.67646049002691399643 2.79290600340356931497
H  -5.21561654525686702044 1.47835535284246222254 4.71987757879647773507
H  -6.21791433138071347742 0.40126557237815574375 3.75889180690240021221
H  -3.91906344882834822840 -0.39759573366415046358 5.60576873410191556246
H  -5.65030446820616205628 -0.61316849362357661590 5.92615824171203442461
H  -5.69972767340922459312 -2.00263789685752069403 3.88829150894101793767
H  -4.06160654014691147040 -1.89980460255305039219 3.75143964589836720336
H  -3.86888638711349397425 -0.78964384203594351064 -0.16015803866664191091
H  -4.72948362760379037439 -2.66032469804145854653 5.10078718179410905975
H  -5.98471802781844797181 -1.38380551116007866064 1.15667431655753394359
77
Model_46_Rel_E=6.369_kJ_mol-1, -121.4000676411 Har
C  -0.33674420891545264745 -3.60499957992515929206 0.58859238630847299234
N  -2.23447790479918584339 0.14721638083106824979 1.14563864443061502740
N  -1.36941235506073200057 -2.59020372466610115936 0.54248882832340750149
C  -3.04606849821202807505 -1.04437234325675531998 1.33252139283452009089
C  -2.06810566922081129348 -2.20319079072417833842 1.61711969553477130646
N  0.64581057985132206412 0.21929500458698564236 0.48358339183602672140
C  0.68141546712869172087 -0.34767997316221355142 1.69282894085246793381
C  -0.34089155722705316576 1.21767356044890506794 0.09502624922351254888
C  -1.61614466397869183112 0.37035083774394073064 -0.03175594804745074384
C  1.55043987503403069006 -1.60612407399816214948 1.80820313587179626325
N  1.73403902935875775526 -2.25473147354720993008 0.53036246254557550817
C  0.94392366020324447451 -3.13461138587048493420 -0.10610668860093341870
O  1.23367329589494700848 -3.55193304848802116069 -1.21752807084827319173
C  2.91769569648879656398 -1.29377473853149127514 2.45836265811828269534
C  2.76305333208480785601 -1.08443845553548356975 3.97155851619139221853
C  3.57440015220240425720 -0.07465152590309864777 1.81249214228608712673
C  2.61024076080064304506 -2.38849178147305929443 4.74783185975879185037
O  0.03923343120765521858 0.06646124196123802397 2.65042415165316747050
O  -1.95913849295012365559 -0.15331458327038577361 -1.07994819855454693425
O  -1.90350607663827964267 -2.66655015660469141281 2.73654383704569958979
C  0.04696725709441668811 1.85085376928184763834 -1.23998762322817146497
C  1.33297473046099912430 2.60974571143921263428 -1.18063370609325524185
C  2.66729677088815364527 2.13147535625619566346 -1.37540938086680641916
C  1.44024221500548010866 3.95366971356656726755 -0.95054540110406460229
C  3.52264212738863147223 3.26000244584536824632 -1.25183059402823015915
N  2.74520612249179052355 4.34375454537059724203 -0.98779562792239117286
C  3.23882756465520138534 0.87651643203664486581 -1.64471032734934352604
C  4.61634998744760416400 0.80801312882365117218 -1.77886254869535953560
C  4.90107286092834470992 3.17030226973272588609 -1.40585221685736927455
C  5.43840994352076112506 1.93292531677484324959 -1.67288296361098209886
O  2.45259744317745287390 -0.26458425300149179815 -1.68608404545284873421
C  2.20579826328475370190 -0.80400625759122756886 -2.97703466199639787959
Cl 5.38176576258021910348 -0.74218651923429934669 -2.05381266527645900410
C  -4.03137014411005267789 -0.83992076942160909248 2.49789220204833917194
C  -4.96235625848583961073 0.34549997391263492785 2.21670884536331103121
C  -6.26170328574778345398 0.34522342690864488146 3.03350388003368198753
C  -6.08081349827712180911 0.11543229009914147964 4.53255786830556495204
O  -3.33118021871770864095 -0.57747898301103728347 3.69528664266724682363
N  -5.01177394936466935604 0.98181784532302829316 5.08388472446321149079
H  -0.43248415738151796406 1.96524597340384055144 0.88822373809423371682
H  1.00348210164618412144 -2.27917952963112879772 2.47658447905288969793
H  3.55754680993933813937 -2.16782372744649487473 2.29207938626931850834
H  -4.61294466416965942557 -1.76975643390074832695 2.59490504055281157036
H  -0.16096700021395751734 -3.85720964568638713388 1.63667558360747378288
H  -0.67263418045671630185 -4.50104476950121679124 0.05556663413849394217
H  -1.75724095638085486826 0.45961685531977441999 1.99055461223370455670
H  -1.58045107163151432594 -2.19116959486781537336 -0.36326010668285069194
H  1.21368370464175323598 -0.15040264003244924185 -0.27348494929477573656
H  2.54474150872307269822 -1.96492724965067266929 -0.00600849330508324009
H  3.64954621588440897284 -0.56512246859243664421 4.33976814834688706668
H  1.90071724178098788727 -0.44227645576172780473 4.15457835593368507432
H  3.00296513814267207465 0.82598499691338445050 2.02412381877494551574
H  4.57803896614490124506 0.05833923461229205409 2.20857534535566912837
H  3.65542436450136953852 -0.18485011189212313676 0.73471679970262404602
H  3.47068584222476239631 -3.03431625048930442290 4.58269646781196193785
H  2.53922596079956530701 -2.18219108314519782965 5.81272721441523465558
H  1.71567846394926104558 -2.92966852428662472008 4.44999520178416396732
H  0.10138384944845760249 1.05550363919237844001 -1.98447296509885884319
H  -0.75554598664797079088 2.52845371020963982645 -1.53600533746807910163
H  0.65777592388215999630 4.66463876620826045638 -0.77077578389208678544
H  3.07884270007667826263 5.28492724639365185624 -0.86209714583765695295
H  5.53311738061732860672 4.03903879659499231991 -1.31804481129982375975
H  6.50235953252188192408 1.81052960440217658444 -1.79443009455104407479
H  1.54830101982545875750 -0.14549083379658139803 -3.55302775329448117247
H  3.13278680585476543285 -0.95556864982429068345 -3.53206517160642441411
H  1.72376064437158160736 -1.76626273722855287041 -2.80909561552978459531
H  -4.39212325052827790017 1.25845783600244232048 2.38749257150107929704
H  -5.23198836385900634127 0.33272475562939002325 1.16118109940561042848
H  -6.76319305754908217665 1.29861979529616955453 2.86154917914135165091
H  -6.92201337059445886979 -0.43698918698286165485 2.65812492091032082087
H  -7.02411352807605915416 0.31772707852994830358 5.03996220932648952839
H  -5.79948010370791777746 -0.91988503657826725668 4.72021706418214925804
H  -4.11939823813841954347 0.62551922816515137526 4.67078363798005646856
H  -5.15823283866386006480 1.96138210004983548629 4.82313719935473983469
H  -3.58608779089641860338 -1.24086217718658220477 0.40203590907349540107
H  -4.96123058070025813038 0.90314880656125529068 6.10346046140598730290
H  -2.69020410134388221479 -1.29634849528077777947 3.83161630608704983914
77
Model_47_Rel_E=6.455_kJ_mol-1, -121.4000350928 Har
C  -0.43931254621861198784 -3.74371652904523077865 0.56434927091445141745
N  -2.61361509503399647159 -0.22523489957691883445 1.38706079856961483898
N  -1.55486728752971226086 -2.81817257974982160462 0.53457717076572230930
C  -3.37404508114662382567 -1.46910074340754048805 1.38610651524090311426
C  -2.33514830694168784575 -2.58937047269219400292 1.59929451947908507492
N  0.27446871945346784649 0.08997843213873908674 0.75759816556226633466
C  0.36153048910854762577 -0.63610398339245677324 1.87255033421273830996
C  -0.77547578273394501824 1.05938271900803804293 0.48623692238233828800
C  -2.01387166014205964970 0.18131563637919434484 0.23802129248056502764
C  1.43283613404843834793 -1.73041770368529079782 1.82805768562831527646
N  1.54860671240271141613 -2.28049668877716360527 0.49409297738926971633
C  0.75931734363709146862 -3.14129463755304305650 -0.16842025584630260227
O  0.98109192197841266214 -3.42270781939764834334 -1.33680905706910735375
C  2.80642381634867454920 -1.17458155948778042443 2.26364902498667630582
C  3.82556092570014572019 -2.31948804523815566014 2.35336787227650034993
C  2.69221136801822602536 -0.43548063332420017257 3.59468332054908046302
C  5.26791917192031622363 -1.82631768768560331928 2.31131195559167945675
O  -0.35901224982105994776 -0.46255213026840580337 2.84953087269458560371
O  -2.36325730826874691459 -0.17518282614815561260 -0.87138867872838732254
O  -2.18381113243748581354 -3.13591170270629682193 2.68113707952245583499
C  -0.39799284114508803878 1.88345917958753994448 -0.74547487775403320498
C  0.83108489089009540685 2.70621471737134822177 -0.52253864548101347509
C  2.20610649132346559043 2.33144294741469559895 -0.65803359970740693541
C  0.83133604505888125669 4.01522350707423658633 -0.12447731909495263203
C  2.97208227465087748698 3.48142253945598900700 -0.32183626987912306028
N  2.10581824596144384643 4.47906839393072964128 -0.00173451715486239166
C  2.88434324683358234154 1.15862141809594665354 -1.03131724971901173049
C  4.26904510021087268967 1.17986480072339405822 -1.03381920821637240948
C  4.36186010318749328718 3.48650928410553273551 -0.34986201177191045275
C  5.00286330544526247621 2.32358268144882185169 -0.70773572988233568459
O  2.18749797268332635269 -0.00649785372698494235 -1.31694971381004544142
C  2.06646529247104426830 -0.33587496011521950079 -2.69394894968417997205
Cl 5.14957543936449813060 -0.27802319977855372013 -1.43934362499996160167
C  -4.43046036764870621028 -1.52989663445879164883 2.50812823037768239942
C  -5.64848551110004226672 -0.62403962385798206203 2.27994141712622333529
C  -5.41639174220042551866 0.88697376480660494735 2.15078888665530776336
C  -5.24464734965608414541 1.61381227925559245229 3.48126799107299955693
O  -3.84725604068139137581 -1.26835936714328068042 3.76703320576543942977
N  -3.90015077637532181498 1.36980731850735026889 4.05179626345690380163
H  -0.90781026020070199056 1.69783887376899067512 1.36504584750331314780
H  1.12539192116419961565 -2.50772689713930319044 2.53642965035665168827
H  3.13816737156140357357 -0.46845910358581333011 1.49306017156869819118
H  -4.80605422531071191372 -2.56479165419223065214 2.50280910414447976819
H  -0.22024545690140864829 -3.96529676433124000923 1.61061273210613675744
H  -0.70390596568665020349 -4.67153074444538596310 0.04514612330065248536
H  -2.05162293827231190235 -0.10339404663536988505 2.23508259821012078561
H  -1.77541490208107610727 -2.39538334707303368631 -0.35667160954064192069
H  0.89729304797148945472 -0.10618330373937999445 -0.02178845553389874290
H  2.28662842240987362885 -1.87935158262202373081 -0.07676089310784828257
H  3.65892738405939432766 -2.87887457250250289320 3.27634769362451194752
H  3.67434062285758855637 -3.00770704839016378429 1.51910982257566828935
H  2.05009398269032105944 0.43561780300972918756 3.50417479289138045218
H  2.27767692044591241185 -1.09019526349937945220 4.35763467626605560667
H  3.67209180713383265271 -0.10093518225955368239 3.92139755419252544755
H  5.49215472720715514043 -1.17846227793467206446 3.15444527432486765406
H  5.95329989677850690555 -2.67033290097216591263 2.34320715957666525497
H  5.45343424286688982505 -1.27207184967865161163 1.39374490059816036336
H  -0.26407075349306963208 1.19846969500572209100 -1.58355030944353769584
H  -1.23270473907457023266 2.54299987282445760783 -0.98649144735344274082
H  -0.00750792840983610654 4.65447932581896939297 0.06941270467830040758
H  2.36607098926065173572 5.41412462223686219431 0.26425101134358131016
H  4.92465958562703765011 4.37091262842591632420 -0.09861226307741111086
H  6.07919923791783656242 2.27588122771114198528 -0.73626983428287484656
H  3.04291543229893690636 -0.39518964887575824818 -3.17805762914526379603
H  1.58754249450936746335 -1.31394198319680599596 -2.72351448768602333317
H  1.45191078829325559418 0.40244387061568120956 -3.21747723184381140271
H  -6.12555481219780872948 -0.97685665863078341431 1.36515101041670328108
H  -6.34467343384107351767 -0.81146818248031626908 3.09923933890171365846
H  -4.56557428089736383470 1.08121353245031914803 1.49979951918382314879
H  -6.29886266468024302867 1.30285326703188242270 1.66388342092905450187
H  -5.38596615168509540439 2.68470824899825499799 3.33351428355255752223
H  -5.99241812477763513556 1.25800723764153454809 4.19017387322233947344
H  -3.82343857494436090150 1.73099481616979078424 5.00584773986279429892
H  -3.74552928867665713142 0.32219645849829603446 4.05776995832485631865
H  -3.85566579798813879876 -1.57482589286543461782 0.41065315864990759032
H  -3.17953323137812127186 1.79801669165276623019 3.46680632383991094159
H  -3.14536879466298113783 -1.92813894944745078952 3.90874659671324753418
77
Model_48_Rel_E=6.468_kJ_mol-1, -121.4000299008 Har
C  -0.66122115972857820054 -3.96052233749035575983 0.41484297924458046758
N  -2.53407027387469208080 -0.44005166385357624703 1.07162518623771552129
N  -1.88994846063340049547 -3.18750039370419058216 0.31613423778964977462
C  -3.44961977609173420234 -1.56332655778276929937 1.20140128977363258578
C  -2.52157471208533934259 -2.77069363296236303995 1.41900321494598191663
N  0.32024648658688370517 0.10599043211545118581 0.75891183941260709211
C  0.29534343848319777326 -0.23301579004756495239 2.04363311939776748360
C  -0.75299606847533484544 0.86178384654612638638 0.13023213162101010543
C  -1.89169649683756269098 -0.15361815179001853116 -0.08236057430602361507
C  1.23443737923624485830 -1.36603112476080568172 2.46746003256718982044
N  0.55260687177601697240 -2.56402806980627540057 1.96259232517407244956
C  0.45709453131416993843 -2.93538945627129965743 0.67281971912445914796
O  1.09950979846653007499 -2.45804244310007824481 -0.24505601141440336299
C  2.69603203771190580440 -1.20832255528676935086 2.02567569690635984614
C  3.61552423879803352946 -2.20818472125545683937 2.74077599771246926963
C  3.16633059500701463662 0.21419849454962219815 2.33811411675582059289
C  3.35071149111723531888 -3.67224517053939880640 2.40433430672132963934
O  -0.54908391707072456978 0.20808919855512214570 2.82986367097942626003
O  -2.15777364467673571369 -0.67335904595646756121 -1.15042152315130818963
O  -2.27543492137940894793 -3.22208906906511893808 2.53533291654862580344
C  -0.27645353552473833636 1.48694528338322284888 -1.17922105393988019273
C  0.66983336970139550903 2.61529657716502361708 -0.92339545382315257882
C  2.09648248718970364735 2.57648724022224850927 -0.82835893086635481453
C  0.30620533221881457431 3.91541096457260762165 -0.70519665265770581364
C  2.51750651997531216253 3.90054024798753262715 -0.55781889884636060017
N  1.40988019262492358941 4.68531374121073884709 -0.48197495704418380491
C  3.04531043401347156774 1.53921331347378265164 -0.97776189602799856715
C  4.37690490675961285660 1.89778328526882567040 -0.83316561536782129949
C  3.86240931830034250893 4.23373413625118288905 -0.43065592112421446913
C  4.77310103598923696211 3.21782267810045752299 -0.57410089790154628098
O  2.51716729448833786975 0.30303284128661028829 -1.20648517319904158285
C  3.23209705770673894065 -0.69748321998928963783 -1.90396822390746711662
Cl 5.70084918787167183041 0.74657303252292073203 -0.93412095328552346984
C  -4.44094678231099138088 -1.36624215120614711516 2.37093651806378069580
C  -5.31186774852307586059 -0.10179386213084865020 2.25963226481698198356
C  -4.64631632714139541918 1.28434541580691341522 2.28087002775838421087
C  -4.19993111519401818299 1.78873978382625131722 3.65173450968294854846
O  -3.79886116644857496638 -1.38737598924053906480 3.62638390800348808796
N  -3.00767812660561739690 1.07531625123845553382 4.16248593313655224080
H  -1.07841531111123178910 1.64461455810389090004 0.82477485809400252759
H  1.20197680084256464106 -1.42567965233148297166 3.55968413496828040010
H  2.76705252005548407723 -1.38466709425889611396 0.95108072268421761652
H  -5.12966092968553066811 -2.22481820194238588684 2.31638772409640392169
H  -0.75521788333605688326 -4.67610551449395028811 1.23286346903856247614
H  -0.48130196779431960730 -4.47694133734894261778 -0.52640751510723915452
H  -2.08055371761720930834 -0.14573534116778699699 1.93763877105617421392
H  -2.06284549975898467977 -2.70896471406103556134 -0.56122257777093831344
H  1.01756085370553606140 -0.28355899391545080768 0.13157902405493271392
H  -0.08485699528890866539 -3.00664275502042332988 2.61237125004508108361
H  4.64246169251362150732 -1.96923889075165603479 2.45480343525784139302
H  3.53874619177024296590 -2.06455569461017107713 3.82144936416578850924
H  2.57604114386937865788 0.95850727640672439556 1.81063548640520632915
H  3.10351670873295804043 0.40927013598611788892 3.40667969121056879445
H  4.20194985260546616246 0.33686648944729796762 2.03144093537834136143
H  2.42213740153386458687 -4.02089328023382197586 2.84670427416556393041
H  3.29588289163729220022 -3.81258856868863693634 1.32684097650109533717
H  4.15957121381894445733 -4.29132764919421383354 2.78686426240924500775
H  0.19850826436860119495 0.71819102958847069740 -1.78682831828456833989
H  -1.15073418147211636864 1.85556416592025041901 -1.71812032300942973961
H  -0.67467002920006868827 4.34882350437611631122 -0.70772822115007794075
H  1.40966252113508039301 5.67933865346794064521 -0.32630551436015009514
H  4.18206596660562013312 5.24388227631703074394 -0.23414815075884232165
H  5.82869732064943324445 3.41948646627597918624 -0.48207798064299245411
H  3.69978882017746046884 -0.29869224933399890487 -2.80674812928027206382
H  3.99090684719234500832 -1.17041528909771486155 -1.27819921280412795994
H  2.48353060017417259786 -1.44239602614152118143 -2.17215743451688281240
H  -5.86741433416671842593 -0.19115276942454983988 1.32560194593314450984
H  -6.03757761421640370969 -0.15268378763312334678 3.07345278666239707377
H  -3.82033199444225868291 1.32257076504759307767 1.57485526905051598234
H  -5.40112184356055546886 1.98650013073882480974 1.92316232074349535708
H  -3.97973452695469998019 2.85437291121233416291 3.58194857151739265433
H  -5.01081351170259825523 1.64700899982002724187 4.36719090438821666567
H  -3.21621804439482028570 0.04088126725726444477 4.10235895199062383654
H  -2.15770329767831769985 1.24244772516814139252 3.60791915780353322774
H  -4.00005275856081610186 -1.66836969223756459435 0.26289430056105844713
H  -2.81278147578585535626 1.32867219542015191358 5.13308783258860223953
H  -3.22804098588568688655 -2.18137475106082057152 3.65613469514874012134
77
Model_49_Rel_E=6.528_kJ_mol-1, -121.4000072256 Har
C  -0.50905867827759043731 -3.79254207456346703609 0.40228432827324400733
N  -2.53040066419065778902 -0.17816291453850044424 1.32740832600043234812
N  -1.56367336578769111632 -2.79902317759425134369 0.42479804813886135051
C  -3.31827580271107791532 -1.40258726658666388332 1.34517941132006013660
C  -2.30202850635374156596 -2.55176192249040223459 1.51439412302276688038
N  0.31958859399706351923 0.00280128313540715934 0.74303675579947636720
C  0.35482233026855214408 -0.63026136393876786013 1.91727662555310063297
C  -0.65530628388661571471 1.03314282910019517026 0.41518828339378344161
C  -1.93040209071659840667 0.20940052387575502912 0.17326036319461268764
C  1.22133622141968789521 -1.88909498140182074977 1.96887998475362691053
N  1.51873030722415847116 -2.39692154398896128953 0.65192979613762624957
C  0.80796021947983875933 -3.22270590697360637122 -0.13303661031221625244
O  1.19648021345023258810 -3.51443875455889775949 -1.25406317770862107963
C  2.50180718820635927813 -1.68212148711738440632 2.81057539785526788734
C  3.46496212069092335284 -0.63100806510081053347 2.23950858916857953318
C  3.20701554095573326819 -3.02887019803570956000 2.98105508150406439682
C  3.10928718872229259418 0.80341126328930023703 2.61635764647589397214
O  -0.31861047184998414483 -0.28477373523451776638 2.88443564262685114841
O  -2.29895139090418343386 -0.14303720402929304134 -0.93139360046406949323
O  -2.12605870246875694463 -3.11257816177968260618 2.58732393350596634463
C  -0.21322967179285981509 1.79558415997131848307 -0.83227201029002340071
C  1.04272996628925262996 2.57353557066787308472 -0.60341791059032479083
C  2.40081072918453442000 2.13788589106162429943 -0.71732904219857940298
C  1.09432909941384171049 3.88766620646092864177 -0.22751649815729724224
C  3.21206124116525337797 3.25967909765013041934 -0.39521595413657406581
N  2.38669976675661787979 4.29878738605208088330 -0.10022948756022098671
C  3.02618341356606723735 0.92742767952497340289 -1.05859376174554675742
C  4.41102606015407427975 0.88990461660229092100 -1.05388049368644676207
C  4.60069394902329076302 3.20400239983665269250 -0.41391698981073155039
C  5.19138428967952858528 2.00746786775913710343 -0.74651256955699740736
O  2.27584427887540696744 -0.20951772840097526718 -1.31453911734987727300
C  2.18033493521728916065 -0.59298758445026777952 -2.67897976560275319358
Cl 5.23567499943750558344 -0.61264566813099685660 -1.41509393626029966740
C  -4.34560042284856873351 -1.43722293482542373688 2.49559541331411516296
C  -5.49133207655910560163 -0.42522592491922478475 2.34830743425082211218
C  -5.14440957085452055253 1.06970821572634067209 2.31700684057025085849
C  -4.89848988047782984978 1.69559309446976436142 3.68695895187462641118
O  -3.71655426070263361638 -1.28536099073808629534 3.74974832156687787332
N  -3.57191372093116932263 1.31570656803863794693 4.22522114428371420303
H  -0.76772149975227721441 1.70564810609358774585 1.27109477637863976796
H  0.61090750403395555068 -2.62555243075069233427 2.50573792801748673753
H  2.16713420703607306805 -1.34025922576042266776 3.79556717604950843992
H  -4.80312520514602780963 -2.43805173509470440862 2.45003407463644240494
H  -0.39432140480694866103 -4.17810421052718350410 1.41797170841357900173
H  -0.78802055848857577303 -4.61588438824213476153 -0.26340361857118832489
H  -1.98293987129870341590 -0.03469541682660483295 2.18021160516766032700
H  -1.78367226295851666329 -2.34256519677364316578 -0.45009349847652613263
H  0.92692299915439413383 -0.29010116538155722443 -0.01767127158485504168
H  2.36299148093403399429 -2.04180761241581043564 0.21565459029639366673
H  4.46215909108489761081 -0.84542299138218668375 2.62904000394304571131
H  3.52924397611697138188 -0.71171362607669608202 1.15380726485127671488
H  4.05520959632865807265 -2.92667378123440347082 3.65317719130810925066
H  2.53124297031081990639 -3.77080712031462894629 3.40050568051436874484
H  3.57259044401696401749 -3.39825173449760331579 2.02564084081665596315
H  2.14620168756523810316 1.09527189231611532527 2.21126779142207752216
H  3.08077708927922611082 0.91456075296319894186 3.69791006530777544015
H  3.85932658801815353655 1.48288389476001336575 2.21856238159835683632
H  -0.08591784874831111252 1.07863471648202691178 -1.64389801212981501166
H  -1.01517851944492232263 2.47871261656044783450 -1.11567551319251423436
H  0.28199978895470645401 4.56563297434798176511 -0.05260832186177011316
H  2.68410839608421047942 5.22788504682869703544 0.14756735937365561551
H  5.20027756922679174068 4.06681770699720868123 -0.17305094328211678700
H  6.26490952792996935727 1.91247351497878814719 -0.76710354281792958453
H  3.16344720825137137865 -0.65485196871426365473 -3.14814126646312164581
H  1.71859734147419973560 -1.57952092108010666571 -2.67916103824290630087
H  1.56277081098294567951 0.11692619487181342419 -3.23820440366135642307
H  -6.00593672591265459459 -0.67617351143634529809 1.42048616715739939309
H  -6.18967282365901283470 -0.61308320412230721264 3.16578331181663719107
H  -4.29189193186042139416 1.24311776586657352084 1.66286544571414296456
H  -6.00016248220895498378 1.58226480014358283910 1.87672347498759206630
H  -4.95784344050369174539 2.78106056626018860456 3.60481678255032100822
H  -5.66432673141652998083 1.35668267918179652476 4.38469071911968732991
H  -2.81856885859765160518 1.73279783216812965918 3.67404128770977056462
H  -3.46781595960128319334 1.59572180600813595674 5.20360106150123780111
H  -3.83300151275080924762 -1.48984478377094919921 0.38453865100698514379
H  -3.49180153499510836923 0.26206159859044481086 4.15247895716967541091
H  -3.04424571498753993026 -1.98714684939117525175 3.82669056004706709118
77
Model_50_Rel_E=6.539_kJ_mol-1, -121.4000031346 Har
C  -1.42357267875552850889 -3.85773073563417190357 1.66540613385519575829
N  -2.80699078302658033834 0.15195044185753181498 0.15953785627016292548
N  -2.55759171017769126877 -3.20664834570740531206 1.02198332249643186742
C  -3.47655601041173589749 -1.12826961644533274587 0.02996028482006440896
C  -2.34177665516101951582 -2.16609155811077869203 0.20369841349362693972
N  0.04557519276762310445 0.50848366593240790223 0.48134937027129043319
C  -0.15662629671696190470 0.24693741935433355383 1.76263680729362670618
C  -0.79982704969880169532 1.41252817487770720994 -0.28369677917768743036
C  -1.99532257310635485759 0.59780304946023332668 -0.83540168602694886424
C  0.72479991349158834346 -0.82287760742927784641 2.42209068929476778465
N  0.24374620902685981139 -2.10993495608267789265 1.94155823333786337059
C  -0.78738041776309708464 -2.74593207803503780440 2.50971902394081514132
O  -1.28649831480441734222 -2.39664521183142475991 3.57325279957000407904
C  2.23134927082311307345 -0.65371143025356426293 2.18863236939211613930
C  2.98347060684407416886 -1.71508164521420258808 3.00350275090738705330
C  2.65605806303349245567 0.76162714126747832477 2.57754341054999747129
C  4.48094123822749867969 -1.73988674507093099564 2.72090040676041766687
O  -1.07594098925547942969 0.76871170633240115677 2.40707237617625491310
O  -2.19165384650506211983 0.40808146188137173205 -2.01631699892192894907
O  -1.25223227027688777113 -1.94737180071495252776 -0.30613515138061897503
C  -0.00141912102989322914 2.04096678282182697473 -1.42592558490557519413
C  1.23051267092611360532 2.74181926885506088709 -0.95350974293488932609
C  2.53918515983018799886 2.19216457316463220195 -0.77970608842629229862
C  1.32788292970439703033 4.06553448966717567714 -0.62447123315517250042
C  3.37473309344498462181 3.25701611952462766197 -0.35018914222769459421
N  2.60454624147548452484 4.37401025140176002992 -0.25625345860140424925
C  3.09336138800899274059 0.91363831938757900097 -0.95645791989579653780
C  4.44962687286994995617 0.76382476895119455484 -0.72213287837946205094
C  4.73307230404168599591 3.08058780571171908491 -0.11275258927053166680
C  5.26094516582246818359 1.82582718472968341672 -0.31075204239372222759
O  2.27661727609102237935 -0.15651163684623142780 -1.28535382052610880343
C  2.34020906982313814382 -0.58096960494265625918 -2.63791351801597606652
Cl 5.19978560349057872259 -0.79961658778945454706 -0.92946313351486309351
C  -4.64786415230986627023 -1.24845192931629211941 1.03039226737572064962
C  -4.22555266446865829266 -1.13789381426345626025 2.50790750823097674527
C  -4.35325700213368715907 0.26042244288799215601 3.11291438678353671321
C  -3.86980424088689289874 0.27953660225727167132 4.56055772469446285555
O  -5.27640440773771501881 -2.50937988004376721918 0.88408296725883539491
N  -2.42336846801713701183 -0.03632162576141156896 4.65301205879883372774
H  -1.17660286223386356674 2.18078788551060132050 0.40153196449121186795
H  0.51942126751456130229 -0.79649280137091593712 3.49856308244393154894
H  2.45131186534331568794 -0.81105034683648657978 1.12871728775591839700
H  -5.35833845631435057300 -0.44262052555713526925 0.79895904902781755830
H  -1.79120930401337763449 -4.66125308793179637945 2.29972997823782954185
H  -0.72957163553352188945 -4.24708196078402888674 0.91849041513843832085
H  -2.48277345638154445240 0.36022821394185500221 1.09897356531119583245
H  -3.49614211971154453806 -3.38591600293005434708 1.35732658266348571452
H  0.76811251911048183949 0.03624238775670841906 -0.05324505541550017540
H  0.50919682332962412641 -2.36196169201665107096 0.99891346440456274536
H  2.82331957265211652697 -1.53366434491075054325 4.06849242632227880989
H  2.56967919872902683665 -2.69793473050803367386 2.76829162624690949812
H  2.54679158097725366616 0.91295615572035249130 3.64876429696662896163
H  3.69378789864036782831 0.92912964476879489339 2.30714336640553607793
H  2.05834981093316837786 1.50373103115382877881 2.05490056041595092751
H  4.94483030001150947186 -2.57936720427006038747 3.23413541394919779037
H  4.66725913143890647206 -1.84742412031261715732 1.65511269858715337477
H  4.96325786210490349504 -0.82845300277321509697 3.06330107497476245015
H  0.25305592757154388162 1.25049918552411654105 -2.13149188538984102337
H  -0.65391397683805796426 2.74672770564446988573 -1.94160248159208870256
H  0.56212227869784137102 4.81632473135622252158 -0.64152817932095618225
H  2.93144682011440549374 5.28852653038874898073 0.00771918941323668228
H  5.35833395044435167875 3.89777169683338398087 0.20862872513150543252
H  6.31023269584074686378 1.64092875368068669140 -0.14539169377954741513
H  2.16047054267091809265 0.25553130915394128841 -3.31997919952805542465
H  3.30872940686981653613 -1.02945726116197033839 -2.87193360026939981111
H  1.55367572127992326081 -1.32426522018794989854 -2.75459820773390173798
H  -4.87756874735630496787 -1.82017931743167493686 3.05727205753804343047
H  -3.20436878078789844082 -1.49230175826637379011 2.61812823877964628849
H  -3.78052955193083617402 0.98606655909201679222 2.53659411468144213586
H  -5.39695327630550192310 0.57475204902205512258 3.09115999349832648591
H  -4.03314830307700056267 1.27557088065959733925 4.97262017331332550896
H  -4.43044450115159449410 -0.44295688187325310547 5.15459273973275511338
H  -2.22392382679293021397 -1.03740657224108012713 4.47964702259828762010
H  -1.88640927792836032850 0.46903975299095412854 3.90879046113812211871
H  -3.84734789113787600812 -1.20075647199987467495 -0.99951620665605989124
H  -2.05685811881818692015 0.21190979944065052587 5.57432416394024699002
H  -5.75393922395200796416 -2.56082817465637457843 0.04837832650512230437
77
Model_51_Rel_E=6.553_kJ_mol-1, -121.3999976780 Har
C  -0.44300910900407697302 -3.74753640978568380859 0.52709199186608668430
N  -2.62056752639058121446 -0.24710992917792698464 1.32719536426291484510
N  -1.56299639286363789559 -2.82799384597761394033 0.48320945411040250317
C  -3.39135356278080468684 -1.48340275244693198253 1.32285896516302892145
C  -2.36132349642851968596 -2.61210724805845106999 1.53685035812488668405
N  0.26620310243525968641 0.09447869156338997709 0.74143103675484778314
C  0.33561803512316479292 -0.62659084005500276238 1.86070620921841123341
C  -0.78780411025150476334 1.05027997178419596480 0.43904587627584301668
C  -2.01696955774047737009 0.16151478913282665828 0.18271084496954170806
C  1.40068796667454531502 -1.72781646119983678389 1.83511377044998091890
N  1.53916683991987990332 -2.27265694690299691061 0.50116810950148615866
C  0.76609682164734049792 -3.13419501720183424354 -0.17937750264364682451
O  1.01194612398717076474 -3.40858637478446890867 -1.34465533211590648754
C  2.77101651611072785641 -1.18756997267752550940 2.29990142893763138687
C  3.78052589030521746238 -2.34104974202068882860 2.38841844768984179481
C  2.64348916174143866442 -0.46611305529276592097 3.63940809889513694486
C  5.22657794271738396219 -1.85699629393127940702 2.38661581695279334525
O  -0.39909352565198485951 -0.44732955048847444779 2.82673915900595140727
O  -2.35708416759691852249 -0.19844540407592986542 -0.92874398432817861782
O  -2.22565774431002028066 -3.17543087652458888570 2.61279356858776612427
C  -0.40170601984613041324 1.85790921773582518028 -0.80070372917182464079
C  0.80518864425211811309 2.71125929676026222737 -0.57368027407601562828
C  2.19021389762769880249 2.36288454365922007128 -0.67363944514951312748
C  0.76954124538133139577 4.02975241432822262055 -0.20983853886415726464
C  2.92446417906254163555 3.53810485617667325187 -0.35369683056946543687
N  2.03127386303984902582 4.52432714310065087204 -0.07536568607516125340
C  2.90135789767916429938 1.19699634233909946168 -1.00546607164330725759
C  4.28513697640293766966 1.24928646509405738563 -0.98176593945085977033
C  4.31395475255533877856 3.57372437227099792878 -0.35636418059881203035
C  4.98744112110190673803 2.41670225304853225623 -0.67037585898672436002
O  2.23579241918072080253 0.01136268902799672520 -1.28292747673675733289
C  2.14980905651900799924 -0.33862905611763138847 -2.65794717115607692648
Cl 5.20635031093462874452 -0.19585735676300602970 -1.33711422618779995908
C  -4.46004332679193371547 -1.53188210895917431564 2.43423605846514057305
C  -5.62322607347734848560 -0.54861122435364906291 2.23699502882934764258
C  -5.31171412308408275038 0.95389670171137985744 2.20244412476920992106
C  -5.12833043332781990387 1.59666486495255455225 3.57409687283064769758
O  -3.88128014912710384010 -1.35876230497770533745 3.70994038642005019568
N  -3.81348457541256768977 1.24854347643191476713 4.16010917196729756995
H  -0.94203250007473804395 1.70197047526487299507 1.30450434205465159998
H  1.07246793790445260619 -2.50580594596823713616 2.53316968661138641750
H  3.11872861567883674638 -0.47367892357010121795 1.54375975704023082891
H  -4.89286980836809348716 -2.54312995536655250817 2.37934741680619321613
H  -0.24144410284576456327 -3.97472392088201242899 1.57571411761897328674
H  -0.69213659783325021113 -4.67350685392890596859 -0.00256559022956692750
H  -2.06828409441559246673 -0.12051394248253341490 2.18087809251850961445
H  -1.76934233305949972781 -2.39892169652450215622 -0.40868172850844697308
H  0.90753113835231546958 -0.10051648347368825898 -0.02312202034420596242
H  2.28594468169984432748 -1.86780901587496295235 -0.05553407152647782397
H  3.58981019015912750092 -2.91804070644183655148 3.29584011701526158333
H  3.64289901408731653376 -3.01188487767878809720 1.53774700388568485998
H  1.97905224479367869428 0.38914513490547208985 3.56080490196779653189
H  2.25037508918118067669 -1.14004509470400972049 4.39687907894325924474
H  3.61585667106383690239 -0.10952959595949005034 3.96511128290746395209
H  5.43950574675582743112 -1.23469457149350403391 3.25160423112493557340
H  5.90603448639558337163 -2.70618097141584001974 2.40638638766023182924
H  5.43114658984507414630 -1.27857209693517637206 1.48817085239174895506
H  -0.23912559870741190160 1.15966940581761823736 -1.62270974669183787320
H  -1.24582438363869973941 2.49411981324274467653 -1.07019199842090784180
H  -0.08631643746813411067 4.65608192835288114964 -0.04964269191115033841
H  2.26725862134396827230 5.47206520768239812469 0.16771822447780382337
H  4.85129020345635275646 4.47795380592830216671 -0.12079627869217390845
H  6.06499330083488175092 2.39256673871876612836 -0.67687113977537305409
H  1.67276371917957922264 -1.31778043894725693796 -2.68689226717537366085
H  1.54961851105949666163 0.39203663246930398056 -3.20788666567579205946
H  3.13883309700673285292 -0.40396493189857396455 -3.11501906257952132506
H  -6.09881437724870067996 -0.82075188136044585629 1.29431979460536306092
H  -6.34552859630787047251 -0.74565670688233898211 3.03110472164004196571
H  -4.44149838404822361326 1.14217670149388883516 1.57622764291062988917
H  -6.16343913929820708120 1.44166303494203607016 1.72763361260796899366
H  -5.20581025182292478348 2.68036534705205164997 3.48166256920554140208
H  -5.91075605420867944417 1.24741213303265841006 4.24795513545752267959
H  -3.71099236897902962085 0.19514416946542698095 4.10491852396657819213
H  -3.05313511530571712882 1.67227252549450167152 3.62428333697638294097
H  -3.86760254328836605708 -1.58401705500970968465 0.34389468081625362839
H  -3.74675558823911059037 1.54598825214171786691 5.13637588088985541646
H  -3.19848997244436272780 -2.04642330110099468499 3.81767891688205018852
77
Model_52_Rel_E=6.589_kJ_mol-1, -121.3999840601 Har
C  -0.36505903762160635262 -3.68761120537985886969 0.45828582114485749699
N  -2.59683027564054613734 -0.15927204972020830853 1.33258161915465800362
N  -1.42915597467466293224 -2.70365021472037803107 0.45267413530659028620
C  -3.31223900636233015149 -1.42653933385209397144 1.29962920149813587756
C  -2.24683338431891321818 -2.52533536195465035945 1.50063518692207509275
N  0.23587059334463866822 0.14319304049891617980 0.76878553259281900978
C  0.30866492563463426846 -0.49657392925347887402 1.93711104555092838986
C  -0.76865096280962430519 1.16097982830586610170 0.48761316842675039851
C  -2.00868759876996039182 0.30234934011952591115 0.19758604575944138659
C  1.26427390241676262939 -1.68852734360356104837 1.99388175477918516698
N  1.59349773658036419910 -2.20062421355236237375 0.68593631131535137690
C  0.96438907764105308296 -3.13041449122111758996 -0.05339422159820350622
O  1.43543672396232357968 -3.51786755427500574811 -1.11108325802187923870
C  2.53503869843123874617 -1.31352496486540171183 2.79105241278986415665
C  3.36798417730535737391 -0.24552954620406142183 2.06880085398957902498
C  3.34998781508014564778 -2.57142629671956690629 3.08427801140390522860
C  4.34885645848061841434 0.46326501059303365482 2.99758116900734705723
O  -0.36446007650763839747 -0.18046655313721110536 2.91357634193443670867
O  -2.35351771321510794266 -0.02322415482412507060 -0.92199379988228802318
O  -2.10911207607551665077 -3.10889429308597486923 2.56599923121901518641
C  -0.33887938915927817707 2.01750774065111881939 -0.70267977035471163028
C  0.99377170955708771238 2.65144895603488084390 -0.46397752563107430568
C  2.28606236752055602679 2.09443636814161404658 -0.72000581028500953984
C  1.21299210581984451274 3.88344868863593317698 0.08688889378242259376
C  3.23511378519095416095 3.05613775205100335342 -0.29346401559623025435
N  2.55132175068019284581 4.12734748320196764837 0.18929347144512875811
C  2.72229654475366267263 0.87859995883271357897 -1.28478588630315071484
C  4.08964608932972684130 0.66579346764282842930 -1.34632367473126102198
C  4.60444248871847072735 2.83702585224958925281 -0.40750860764992236085
C  5.01242000584798041984 1.63451544044989405258 -0.93106791638554353696
O  1.74311734881552427012 -0.00858935585401920942 -1.65428080251194709049
C  1.87174933415506794532 -0.76329411204295993798 -2.84949072349114551628
Cl 4.75802492579794655825 -0.86238886578206597200 -1.90472791379907624432
C  -4.38891507581435114105 -1.53831039524742574365 2.39951602331596802742
C  -5.59286430632702913357 -0.60499552564864611526 2.20458060756053431106
C  -5.34842826023514383849 0.90996926009533207758 2.18306674457585714322
C  -5.18319159059876088946 1.54862107693963846344 3.55894780205888849878
O  -3.82950704409253095406 -1.35518074683708955597 3.68248097226280846073
N  -3.84957556675921930278 1.25621657630363059432 4.13296236746450773580
H  -0.89823611343353837455 1.77025856007335224973 1.38653147736294135584
H  0.73501650147855013273 -2.46123581013286418795 2.56451850392360292119
H  2.18529755070239373183 -0.89359820019087066179 3.73997723687803995674
H  -4.77627478795086002350 -2.56666218880742968977 2.32819449752590390545
H  -0.26638769545675916595 -4.05818142775395251931 1.48214273463181078760
H  -0.62479104614286451458 -4.52603531696176553112 -0.19683461894839515693
H  -2.06788203619605814865 -0.01342732571900621952 2.19528605898394157947
H  -1.62788374853715023249 -2.24608309679584960961 -0.42633136406649052574
H  0.76993442580437765344 -0.17440322872211228011 -0.03340139963860533356
H  2.46042128769939560939 -1.86479864334618672395 0.28454309795957644091
H  3.93458151706134984238 -0.69709778455304960421 1.25186112173283503601
H  2.70428660515757535165 0.50658841652052855054 1.63799843935453304233
H  4.23372391588073160307 -2.32381607074716711736 3.66468764808228231189
H  2.76232576048714495442 -3.28673584852464939488 3.65502317666027698451
H  3.67177106603908853799 -3.04929716434296960159 2.16132208014765936355
H  4.88477611407687550837 1.23025273505960641707 2.44410466563175576837
H  3.82326924661787748150 0.93478909816594157878 3.82435389011232018674
H  5.07958113130425736870 -0.23042660848866824974 3.40479902086989039134
H  -0.30389522862865575581 1.38416294528380223738 -1.58883079667167770310
H  -1.09288167851392858942 2.78886505128649586638 -0.86299669069968132362
H  0.49682736966614643448 4.61526790453372370848 0.40503507634870938858
H  2.96573535859821957317 4.97079619002047490284 0.54919101333524111830
H  5.32376109065604730120 3.57567817937232268477 -0.09375532137629960516
H  6.06283986947036446225 1.40876131920200720060 -1.02100813531779710530
H  0.87231287813736124725 -0.81161152533610037008 -3.28498058566349415699
H  2.54778398575194975351 -0.28386960063723271075 -3.55666701892564107723
H  2.21183738282409780851 -1.77845461436108398523 -2.63403859149378760662
H  -6.05311855320871394781 -0.88914547904193785843 1.25783579407576362463
H  -6.30845744204867919791 -0.84014625935807718538 2.99438034342170933400
H  -4.49338079465660467093 1.14388591900070291096 1.55160745229710861359
H  -6.22545402645825696197 1.36313609614262087888 1.72025253374639008896
H  -5.31006027940176483781 2.62826317522240504587 3.47475884613422847380
H  -5.94387882559650559955 1.15903747184397221126 4.23555326878852511641
H  -3.70747116061138104470 0.20833443545301921773 4.08400425912296860531
H  -3.11262286844720481582 1.70591312985382770329 3.58525294804678651417
H  -3.77672678853357846052 -1.52756289992831506552 0.31498942430195431275
H  -3.78326460375796624902 1.56330866448331762264 5.10640566682988783498
H  -3.13234612440545445722 -2.02582787528519681075 3.79646839122114787557
77
Model_53_Rel_E=6.694_kJ_mol-1, -121.3999437376 Har
C  -0.48539380016689159802 -3.81320914235843622109 0.31878283821334163495
N  -2.49429328141640072047 -0.20715598109203958721 1.27180755513513887855
N  -1.55147935042237272718 -2.83329804412452945783 0.36845353835223360051
C  -3.27670627373890788192 -1.43404554657537275375 1.33464789933990601867
C  -2.25135984101527508727 -2.57849864393494687675 1.48146706769020486405
N  0.35476684010702141947 0.01620293894222246678 0.60145664866695691675
C  0.40912418240533854341 -0.62998732297610349207 1.76713315800954884338
C  -0.65813585488084436204 1.01282105145843837057 0.28238066062642586118
C  -1.92125580674183038532 0.15451185801805752962 0.09663367871363615080
C  1.29451117047851682607 -1.87832248124741751916 1.79522293056719028925
N  1.53548616229674417255 -2.39371002633385510094 0.46705214612466650070
C  0.79743406995803012283 -3.23116392870798918580 -0.28065390019720060089
O  1.13741957745920929668 -3.52370407145100106305 -1.41716500961751257215
C  2.63242291254806515255 -1.61647746361138366922 2.52567140295489434010
C  2.39069724988300080781 -1.53843088537983896380 4.03875852277001534674
C  3.31161422420311746251 -0.35662794763672067688 1.99304491588220367149
C  3.67885071864187418456 -1.44359284550479349818 4.84953122151474946833
O  -0.25111339464312176784 -0.29493193764596137285 2.74734648631258426832
O  -2.30390005603046787996 -0.23821999050919148710 -0.99016959747470978392
O  -2.03622807884768697306 -3.12865964165003562769 2.55266403673503550209
C  -0.29106591097643697008 1.75049484560535173472 -1.00397220814191912019
C  0.93709996552697549799 2.59117777015904593441 -0.86804568293127704059
C  2.30598575824779672416 2.21655410450302747805 -1.04984746865902134338
C  0.94421404858349500255 3.92391419501717741980 -0.55969553927081960865
C  3.07689482595829577605 3.39164356526278742976 -0.83655726178988110142
N  2.21912862994415727158 4.40255241374872952065 -0.53515280140841925416
C  2.96938331304453306814 1.02180609987406278982 -1.37670529463904567358
C  4.35121039626233940822 1.05549124498722313170 -1.47317884139481880545
C  4.46193353000019943266 3.40518225854296296973 -0.95224155193059245583
C  5.08987152417100308099 2.22544374416498236258 -1.27574603296669297769
O  2.26220285987706892783 -0.16275700911924367853 -1.51659686791244063819
C  2.09794391280074510320 -0.63587194561874849086 -2.84673142370761134146
Cl 5.23263127212639833630 -0.41673660050754246509 -1.82393894365135778024
C  -4.26189401876537221625 -1.45404384627251137552 2.52166363074151611556
C  -5.41067142675544676678 -0.44089345693499126799 2.40679194841211874234
C  -5.06463374907144636694 1.05353602654814459960 2.34926680403630694371
C  -4.76061777093628002433 1.69046577190137425895 3.70232377503441068001
O  -3.58792589921210458570 -1.29124206199495361602 3.75091347217638215739
N  -3.41370010750721952775 1.31266441774669684328 4.18830032598374835118
H  -0.76054836813483051028 1.70526019631805692001 1.12295975645538370635
H  0.73343623078590469699 -2.62174767335675484858 2.37333307258447945287
H  3.27674664143743399336 -2.47985478379330404053 2.32403507752103610784
H  -4.72297124847854021823 -2.45411493410835568341 2.50310384109549888265
H  -0.32230465033276800568 -4.17967602935435955658 1.33488735344625930601
H  -0.77956471487336642667 -4.65112639911428171757 -0.32181638666161238582
H  -1.92489380905044660253 -0.04623795598382772487 2.10744185285357144011
H  -1.80341141319884856742 -2.38424177442836793261 -0.50202823415361019777
H  0.95571754077673609640 -0.26208947792168002522 -0.16966838769271941345
H  2.35857167554247082464 -2.03619476523720743799 -0.00565932305630423294
H  1.75740298908982373050 -0.67792033472702240005 4.25678249544044717823
H  1.85185772423255157193 -2.43543881562256725459 4.35200470724664345568
H  2.75222888875451277002 0.53066638093012774569 2.27962966377527020967
H  4.31662696894689101867 -0.27479849307846371254 2.39596259404746003696
H  3.39531447896283999910 -0.37438491890527836325 0.90971280945385712968
H  4.19236097569990295852 -0.50278446618841654558 4.67209151790688181904
H  3.45347791045273133648 -1.50907771927730438577 5.91124862843619336417
H  4.35286755102823708086 -2.25915049786822930145 4.59488213308199267004
H  -0.16754886549598729806 1.01091844193998925405 -1.79572139836468225305
H  -1.13312321155965722852 2.38861780538152457254 -1.27721274096803383280
H  0.11065712833976788787 4.57059606998297773828 -0.36722594381064821434
H  2.48355397399917299239 5.35599395832323210698 -0.35188503399350934409
H  5.02958897321653086721 4.30826450300535590543 -0.79631798580372592511
H  6.16262862059987792662 2.18293446367104504446 -1.37222695370508973589
H  3.05362386651004014126 -0.70682406348319992695 -3.36761096120452130265
H  1.66166871678262184631 -1.63026357973926172562 -2.75870381333941327995
H  1.43116831988313664148 0.02207406764263428189 -3.41234468571783633450
H  -5.95951399631065825702 -0.69923784896074003825 1.50081162052123562312
H  -6.07889511171487306740 -0.62025154401870008503 3.25096921739055400025
H  -4.24142563365508262763 1.22172356157751726968 1.65736295956447254873
H  -5.93855430718190380190 1.56305677264361109202 1.94229625720513876530
H  -4.82093161063267050537 2.77539845101812421291 3.61412212681619049448
H  -5.49721120211574110215 1.35890689511370132969 4.43426846894934101329
H  -3.34215541402619287226 0.25724424197954998128 4.12894543070301089926
H  -2.68350928249817544113 1.71683093209572557036 3.59792756284718873161
H  -3.82482737363762126392 -1.53725787467209107362 0.39429825295611409253
H  -3.26657527295950655954 1.61005227777549442258 5.15571465510822601885
H  -2.91186573107029600394 -1.99124889940211091677 3.80990849851084512068
77
Model_54_Rel_E=6.720_kJ_mol-1, -121.3999339804 Har
C  -0.34331339811713068588 -3.65974087345784937497 0.42525311995733638959
N  -2.58671630526223683688 -0.13208974555349670132 1.34745355837084890283
N  -1.40770194629707123823 -2.67629838722469948209 0.43818679563588580628
C  -3.28571638337052096546 -1.40876203117925258290 1.31497167795109515254
C  -2.20519176178933307142 -2.49532577085699536212 1.50138505735839089539
N  0.23474959399227199319 0.16560012955372813148 0.76460601246998805003
C  0.31741843307688855091 -0.46934016990752125409 1.93484062915101695523
C  -0.76459722411504749129 1.19112280776314771735 0.49316464965048190106
C  -2.00939762020206202919 0.33751922384530752552 0.20935233214562309900
C  1.26510991144340612102 -1.66747912567866385380 1.98731345465337372325
N  1.60837574399042604334 -2.16766347557620031594 0.67865148049242818296
C  0.99102829991340324334 -3.09799116856763356864 -0.06961841562600357136
O  1.47593320239809111527 -3.48342452043535200090 -1.12179075286690843605
C  2.52641216020462699987 -1.30547617582602559771 2.80400184772543159539
C  3.37862937488870995750 -0.24011812477607605287 2.09942252220212521863
C  3.32885689854274513522 -2.56970649226426317568 3.10418919233226864307
C  4.29826659128830268486 0.50068987384368202065 3.06525329500652476966
O  -0.34260295788754324686 -0.14412369552613374379 2.91715921793390942085
O  -2.36555063792995712291 0.01881451446060125599 -0.90834636328824847062
O  -2.04125162711084984224 -3.06892653923907987590 2.56834755712141893369
C  -0.33502474576121360483 2.04961587256838084770 -0.69622269833608885214
C  1.01552953253159961022 2.64976303433869198045 -0.47064765660575069717
C  2.28987405554827505583 2.05711004008128472975 -0.73701033401889493035
C  1.27362827598743644231 3.87240196813660730868 0.08413138343061876689
C  3.26890961445814154374 2.98786608507998874273 -0.30978572651113100989
N  2.61908328191355899150 4.07713775375226372688 0.17924032070105122560
C  2.68800490128888736052 0.83271022633873414964 -1.31090262536559110096
C  4.04782658268419393011 0.57612877060110978533 -1.37320044804046026421
C  4.63055613864819193282 2.72680041230898728699 -0.42733721564441218277
C  5.00073437121087049917 1.51371011240269393028 -0.95473296939417173768
O  1.68294799073484413476 -0.02119827829769609095 -1.69026333510720649933
C  1.78839852291444856291 -0.75365422296422834858 -2.90163363398197127196
Cl 4.66294475363055838102 -0.97205792891580178328 -1.93812303903870231103
C  -4.34730497381473757201 -1.53939804680150404970 2.42705452863518900131
C  -5.57760027482213516237 -0.64144572151941736671 2.23300550362080185707
C  -5.37360326899640128318 0.87865169199596782068 2.18616224896529320887
C  -5.20667625288919744264 1.54017115515288671723 3.55083406997161876717
O  -3.77985844617668931278 -1.32639872192775798432 3.70197197069018901772
N  -3.85618555556289788200 1.29364465145071405594 4.10668721471137576629
H  -0.88463888088114295272 1.79687414647510990129 1.39582347242235371709
H  0.72447408818368264072 -2.44334033799930061548 2.54281178778076633051
H  2.16512621741465860481 -0.88644545437860322590 3.74885335932495600275
H  -4.70747438696019493420 -2.57832664871558758790 2.37085686528598627021
H  -0.24676719469057958878 -4.05140359970613062046 1.44159766552870771683
H  -0.60309850015959087788 -4.48355851893446732959 -0.24805539656024411244
H  -2.05285647787381764218 0.01518440609805810082 2.20682104098072073839
H  -1.62376616293378517319 -2.22188415912204417779 -0.43819163622257017998
H  0.75126196904149311617 -0.16354813990292518810 -0.04412892329692108540
H  2.47937336788965145828 -1.82856645778183612983 0.28866662286015987160
H  3.99167181342532462196 -0.70095106188135625214 1.32201244832976949617
H  2.72832549401350776819 0.49339116938790772426 1.61884323581003486403
H  4.21346561292717325387 -2.32853475769645168469 3.68620057402252410128
H  2.73312125161243857363 -3.27833256894221314326 3.67510946441556907160
H  3.64886039754921576161 -3.05316344378579485053 2.18341737550116921085
H  5.00424811664107593856 -0.17767525239711612350 3.53691457418036669935
H  4.86443422978917983102 1.25642125276209415397 2.52665104927669403878
H  3.71943078354863043700 0.99117241767399755226 3.84409548286247471083
H  -0.32731684045418324436 1.42354629896234263775 -1.58836046431133781631
H  -1.07321092707619136775 2.83961057457195087395 -0.83785130204997515513
H  0.58110963034607210353 4.62377813768000045513 0.40895222221686589048
H  3.05982546519807963037 4.90730709924870200922 0.53847678348566330175
H  5.37283805654214141612 3.44246614217232016486 -0.11407492521654782891
H  6.04342442307296234816 1.25498013864622670610 -1.04509328995538885998
H  2.48599666599716018212 -0.28428290756861662736 -3.59464023946046218327
H  2.09044943624631507362 -1.78479672883599849165 -2.70549950231370406328
H  0.79029195328026013989 -0.75412023787056747803 -3.34312497308212019931
H  -6.03961925332017646184 -0.95188031695586072800 1.29543399932973279931
H  -6.27810472790907159180 -0.88364655192418617435 3.03419302996182427279
H  -4.53324084813945482608 1.12591014448262050074 1.53995758013216543780
H  -6.26821738113658177838 1.30195224077949167629 1.72867105152099242993
H  -5.36762904443970523261 2.61405437409369190149 3.45467868004235878487
H  -5.94531868434857901917 1.13769505977610929648 4.24415628041943726600
H  -3.14131162097450999937 1.75844437800302033637 3.54249554811425149126
H  -3.78304942859337600680 1.61397260073119763746 5.07530319315984090878
H  -3.76044454521994220286 -1.51100565967814981505 0.33535428221518137626
H  -3.68566732729288437653 0.24983362562765557002 4.06705558457309113152
H  -3.07080110999021105300 -1.98247285482444857152 3.82378791540257179093
77
Model_55_Rel_E=6.913_kJ_mol-1, -121.3998606685 Har
C  -0.50591647049388688284 -3.63799753335743059068 0.43818904069462216722
N  -2.29883517023080274910 0.15652890132161276227 1.11816382803717861982
N  -1.50898978344666900853 -2.59305498823447866386 0.42098685595650775504
C  -3.13684722565991958021 -1.02173298574561743912 1.26875004576372063525
C  -2.18532454486439586816 -2.21150360299852000168 1.51163405070374268213
N  0.58621408772258287723 0.16423143416731558752 0.48192474408837493449
C  0.58825821625902707801 -0.43852361829334318699 1.67432111986254605895
C  -0.36704522720353111032 1.20216621696344327930 0.11289204070981306849
C  -1.66523729792849373155 0.39599487950577383355 -0.04781206855946007472
C  1.40671994002112010769 -1.73307750728616927205 1.76194545635554611351
N  1.59917375497300850995 -2.34196479505322852077 0.46643392067959943414
C  0.80020002622650687751 -3.17915008094951367923 -0.21537967829011628318
O  1.10334920474704301085 -3.56771574036085103998 -1.33352631020501322112
C  2.76654089435194583402 -1.49860529426307631518 2.46041398802642063970
C  2.54690846039980645088 -1.33326026691745336272 3.96992729457093895817
C  3.49619205516498032793 -0.30096388384724465093 1.85658030644525107178
C  3.84579721751603331725 -1.21822294973409639418 4.76059821200618671355
O  -0.04832179348328376894 -0.02841929448122472446 2.63691611259694580482
O  -2.01473897243557509285 -0.08744097447441719073 -1.11294787907755621248
O  -2.02057278233523662792 -2.70625533727018430241 2.61780378875754360379
C  0.05040738535715094670 1.86020940773209919605 -1.20100593031055558058
C  1.35434266552184268129 2.58470476539817362038 -1.11044277646341527088
C  2.67884797864057633277 2.07707962322134598310 -1.29892431597981694580
C  1.49221183975801219290 3.92003041165325694095 -0.84823122125402217186
C  3.56034692058054691444 3.18063580129687162312 -1.13838975897067751220
N  2.80684276967344192855 4.27756969009437959528 -0.86030908702786801356
C  3.22337399511633782012 0.81481558182730495776 -1.58971021444853732874
C  4.60071407037122082073 0.71508512087878650654 -1.70469075291548266549
C  4.93840862802540492282 3.06022217089477566176 -1.27365161208905597334
C  5.44899429906517607236 1.81608532867358896112 -1.56069985686620693599
O  2.41113485585401354783 -0.30571409855580489179 -1.67345785602176455598
C  2.17212688669381392970 -0.80245504043963400420 -2.98297830934431518202
Cl 5.33173928206963676502 -0.84624161704836997622 -2.00764186799132149375
C  -4.10740758925091853371 -0.83471541587653230732 2.44898413594262720494
C  -5.02656623528701640424 0.36974311976608187358 2.21402336343039696231
C  -6.32633025191990139291 0.34554838142132138223 3.03004264126535804991
C  -6.14764946360774544587 0.04031462025400864291 4.51586033955281695995
O  -3.39084341269479949688 -0.61288850399277439163 3.64510631163272691424
N  -5.07443675833527052532 0.87260919870003705867 5.10978383083003429022
H  -0.44499775458166623832 1.92928155999190509284 0.92638277684018832669
H  0.81665713353729507684 -2.40867168983631474433 2.39172482303437661244
H  3.36818987969194960641 -2.40011286738814932917 2.29545263926880771521
H  -4.69921277429750183785 -1.75988416767946698194 2.52705003417303863955
H  -0.35305684006489984617 -3.93725222873644131738 1.47754732650212639022
H  -0.85980623894550167741 -4.50080130386891674732 -0.13599522103954875263
H  -1.82087141828730669779 0.43382775033456810743 1.97502721465021036096
H  -1.71153747231994279865 -2.16405246215694102574 -0.47307120081672038303
H  1.14980420717175668699 -0.20187607653138830988 -0.28025604959301242403
H  2.42956141213680876234 -2.05783220561571900120 -0.04190452751453177527
H  1.93096297055301135970 -0.45064437588214334429 4.14616208963677568278
H  1.99444108165493494411 -2.20139310482345385012 4.33690060890630668666
H  2.97771383284166502037 0.62429657732095322764 2.09682912423810563496
H  4.50710524868716344571 -0.24092270195877352190 2.24830375051909880924
H  3.56871398623900182301 -0.38222919013584444325 0.77541614623257681949
H  3.63169223104852267880 -1.22910291248028569200 5.82662023344499324651
H  4.50578481835364019759 -2.05408993658129457316 4.53709631991197692713
H  4.36875084507658684174 -0.29388048225206275799 4.53223568270816912218
H  0.09198929206455337682 1.08349815336313426428 -1.96583428920046277000
H  -0.73244897542836351345 2.56521705435024349740 -1.48559902862417692049
H  0.72564687531755212024 4.64652356223225115883 -0.66189431504526075045
H  3.16305123725179315741 5.20629776419921075359 -0.70702462439987256992
H  5.59009578223304082201 3.91089311453018151354 -1.15716205427480556267
H  6.51134758736292251768 1.66933991860202302071 -1.66842757572651390063
H  1.53449467962633656626 -0.11524313291586052443 -3.54766845928066887339
H  3.10393775520913406396 -0.95414896036118512779 -3.52984293010517768963
H  1.67086704941710273431 -1.76050572541204797261 -2.85046112227959591578
H  -4.44732345817987351211 1.26909961331112586258 2.42347474383963490396
H  -5.29485798974238619508 0.40401756736675742410 1.15878302431816893048
H  -6.81746406153785056148 1.31142958695866007623 2.90480209443090453547
H  -6.99519407232784562467 -0.40992296934493599458 2.61707725217266728990
H  -7.08994737710462086255 0.22195978996640833292 5.03280993003613552617
H  -5.87198230181238578496 -1.00475476899826721144 4.65186439361506387513
H  -4.18342330299611298017 0.53656858735315193787 4.67614424380553206362
H  -5.21898756113645578836 1.86525308846777160277 4.90342621612336948544
H  -3.68709325497031992214 -1.17466370211967308101 0.33616451083948373224
H  -5.02150653960709636436 0.73895263343434014480 6.12343572539009528555
H  -2.75475848555649216465 -1.34064482584368271922 3.75412350491438218114
77
Model_56_Rel_E=7.150_kJ_mol-1, -121.3997702414 Har
C  -0.56508400452300766581 -3.64102483278580058013 0.54396633814370076720
N  -2.31696802997181139361 0.16194072372589884967 1.20898028976309901417
N  -1.54932775424334523429 -2.57884097223637365204 0.50652775717490883256
C  -3.18771662866343197251 -0.99768752690644924019 1.30611240545335105523
C  -2.27461377313607870931 -2.21236805347469678296 1.57074577575060425616
N  0.57591187040696478761 0.13314344747666617685 0.65962842289904422000
C  0.55158725439897526854 -0.47298959254341449432 1.85063413352475736318
C  -0.34429820986524006798 1.19638890272037179408 0.28076747897071296922
C  -1.65222310800739857761 0.42049705552988425605 0.06454845701420919291
C  1.34046907018232142050 -1.78432051493386034657 1.94477087029098827387
N  1.55978979139774276419 -2.38137697745614973499 0.65032881848951795689
C  0.76782426369628198337 -3.19610931434681644348 -0.06436103009000748720
O  1.09630120256244589783 -3.57376915777002457375 -1.17937400584446328011
C  2.66176599078158959699 -1.61852890248467917722 2.73026594213105600062
C  3.65754592912237974645 -0.64897067084281123694 2.07630486819133697196
C  3.29574807146207771069 -2.99559364342613765331 2.93501168124560241068
C  3.43180672269722508716 0.80889089283105697348 2.46201410141733934012
O  -0.10099568220485410919 -0.06516705263299170381 2.80363106854464216866
O  -1.98580456048781539558 -0.02574957786423709427 -1.02138221142469642899
O  -2.17612931063396519704 -2.73512752453070762115 2.67176578780585316508
C  0.13310578014142562808 1.87331023643527405653 -1.00246741018034768445
C  1.43602206494608575227 2.58487619002766022547 -0.83245848715326831169
C  2.76421858211810267392 2.06792106113551543700 -0.95565717061463750781
C  1.57013781943585750689 3.91261541645194821371 -0.53248601164175690670
C  3.64473139102222365437 3.15885274151038775159 -0.71963553045750061621
N  2.88626294426920892988 4.25738577852257726875 -0.46207957690713685750
C  3.31325783938597684397 0.80706166560987080416 -1.24110006364631919595
C  4.69393310121028051185 0.69436695365810241487 -1.27473211203284186865
C  5.02699264759883135412 3.02597421437727165383 -0.77355445710260406500
C  5.54249183727726801862 1.78235786669303042373 -1.05544852499879082686
O  2.49793490337189227901 -0.30290951541372113098 -1.40235285410255894334
C  2.32451381086589714542 -0.75595114171958821547 -2.73748648790131809960
Cl 5.42420131897927770837 -0.86853747455613039552 -1.56718846422952351460
C  -4.20855397712814749411 -0.80094049160231217677 2.44129906824392506337
C  -5.07209375888106439589 0.43903954787696930495 2.18043346687510020132
C  -6.41058970984895459821 0.45360328976939057188 2.93058530312098497461
C  -6.31423757421219988828 0.13245102393264640561 4.42059464034932148024
O  -3.54695466165259221114 -0.62493849430896164510 3.67606469228248355918
N  -5.24047318888035551510 0.92025972736376149275 5.07154616332265195666
H  -0.43460819109735693289 1.91019090325230789240 1.10516905508184248852
H  0.70390442589771229365 -2.44877418617880238116 2.54097349269826322526
H  2.38527308335132159911 -1.21620362414737681611 3.71041644252571467533
H  -4.83457025725785349834 -1.70608256989407425230 2.47182776862978048626
H  -0.45091396752009293980 -3.95443886179512338330 1.58402768491125733874
H  -0.91385724921373157059 -4.49208318434310616141 -0.05072635508120182379
H  -1.85499687014215264291 0.40733528916758621197 2.08402772011508385930
H  -1.70715743131969399649 -2.13005374885882092784 -0.38650223611518019773
H  1.16263858195559888209 -0.22711393874866575571 -0.08787097172507096765
H  2.40963833383364622875 -2.10574234205111388007 0.16967963611537573154
H  4.66408292408837876764 -0.93150650455172978592 2.39122763150680661681
H  3.63034264101406289882 -0.73991674578713606536 0.99027881231981473853
H  4.16834329923834978615 -2.91426199244817274447 3.57810712185112933525
H  2.59270647790794983578 -3.68073647854469321317 3.40322900015674534302
H  3.61068725070067042537 -3.42181723926192615792 1.98537969324479801614
H  3.53954937201312791473 0.93768518725544047765 3.53680868744693110983
H  4.16367224976568817141 1.43954507931452413416 1.96270650525159351396
H  2.44199632197290972258 1.14629684715099511294 2.17278561131699410325
H  0.20407833886793599887 1.11136091777641499156 -1.77969915543682777326
H  -0.63099269622208198349 2.58960174755376737465 -1.30824485177644822542
H  0.80028791260472686986 4.64222293421719456319 -0.37453317244038375478
H  3.24084784073998077858 5.17894273404109206638 -0.26739165033983280928
H  5.67861471645644400041 3.86669219679325193439 -0.59841297236155743811
H  6.60812591586105479990 1.62697214282891100545 -1.10129457997364177402
H  3.28324930831897043859 -0.92833691204169876965 -3.22905337294472882803
H  1.78259260659670659699 -1.69796898856739697514 -2.66343422610705626852
H  1.74787266191844747887 -0.03167769575650127012 -3.32127002500627455106
H  -4.47226660507823048363 1.31390696859316369327 2.43115229562958656828
H  -5.28527083142403153460 0.49645231215820773141 1.11360191288511689578
H  -6.86121850770501762184 1.43694607226844084380 2.78942952462094906352
H  -7.08383739750209517894 -0.27527190796823924890 2.47870936038165723403
H  -7.27215198396413686766 0.34564063643017273186 4.89493625503338414262
H  -6.08410524118053519516 -0.92293059908127350610 4.56000795046573870195
H  -5.24467581608322763742 0.78087863835088189290 6.08575560638036883176
H  -4.34193622066054896180 0.55289747051031357117 4.68172152211445435910
H  -3.69846679888775131673 -1.12420107249830736329 0.34717844966214950198
H  -5.33654054933491472923 1.91852202951388517427 4.86343030762355432728
H  -2.94130744199029914299 -1.37550916301498027394 3.80229733240745959577
77
Model_57_Rel_E=7.176_kJ_mol-1, -121.3997604420 Har
C  -0.44564758729170350637 -3.53956223761983812537 0.63449185829179133300
N  -2.39580942683039843644 0.21332253123618399870 1.19224883344890142389
N  -1.43812973869914961789 -2.48658047953503347216 0.55885648826099276754
C  -3.19691786437492320161 -0.99459026732350030997 1.28625829227517907150
C  -2.22596643755429868250 -2.15430352421890303205 1.59079561253914159025
N  0.47634130979281485985 0.28436674187740329511 0.64016780700844699847
C  0.49690320324381320738 -0.29208456473532462550 1.84526317883748358639
C  -0.46944316729642188157 1.33505734404555354011 0.28412856492407412290
C  -1.74583968469399475332 0.51672933339925153362 0.04885647415725835607
C  1.35985815136523457980 -1.55246008626742271197 1.97079879803063917620
N  1.61669907550331104495 -2.18521705481663008896 0.70058508248531947693
C  0.90115712889503674088 -3.11554417369061376064 0.04604366722083974572
O  1.30836602575462901399 -3.60494782143632885862 -0.99587786728529237301
C  2.67385945761185928049 -1.22540779644082453714 2.71685397402902140129
C  3.57753592326993707928 -0.29054791347994785022 1.90179073287936328818
C  3.38717320189779158568 -2.52120194097212646511 3.09813743661262108731
C  4.64535426340072987728 0.38786618420394580742 2.75411011152830731419
O  -0.13737436714089587553 0.12842632763742084512 2.80415225145425672792
O  -2.05638843847234920048 0.06334308517792892890 -1.04007300266699087565
O  -2.14349755630517879723 -2.66815007729868902686 2.69689608102594924333
C  0.00965649355678799629 2.07543739300185459129 -0.96347939026006756968
C  1.37648239261735105821 2.64784969970180750209 -0.76939500617930134396
C  2.63635091788177344796 2.00730936155460382153 -0.98927638451674337894
C  1.66305790326530655854 3.90090648890466917820 -0.30404440078525607483
C  3.63663713483370143464 2.94515608029853570571 -0.63203307775947847880
N  3.01295096121278538348 4.08141121429504583062 -0.22208263902278324586
C  3.00562592294963204509 0.73408229611456476960 -1.46936009825293578679
C  4.36053470947983434769 0.45089633185107569346 -1.52818432798880743384
C  4.99212871844182703995 2.64889539246483085577 -0.73507087543968796517
C  5.33454074552815615817 1.39598692114544831178 -1.18166292288545160538
O  1.98068586487083098113 -0.12794048085706169471 -1.76469403616701137061
C  2.05590434313802328248 -0.97126954982466728872 -2.90373927849389179556
Cl 4.94993393845159435074 -1.13743444827250628215 -1.99652576061894726500
C  -4.25503283964885525847 -0.84734778551111300526 2.39516330070809368991
C  -5.19009560799502356332 0.33018628846315772885 2.09576204117217912426
C  -6.54259714461457164703 0.27002571082103227207 2.81819849064304595032
C  -6.45948922824074323046 -0.01488552781185106810 4.31647589862979330633
O  -3.63348144726094446355 -0.61080553907698109661 3.64106215727263915483
N  -5.44943157264069455437 0.84946703977566939692 4.97221456949791029700
H  -0.57707022044631461899 2.01034083482798831000 1.13738034540982968501
H  0.78400702318990256323 -2.23523030320301918650 2.60660300148920098806
H  2.37849660367290782759 -0.70382518204363875292 3.63319762941712731674
H  -4.82234303333171254735 -1.79025330246783442867 2.42688890108062071960
H  -0.34740004728501872044 -3.82673409957914589796 1.68454064640361589333
H  -0.77893017413005993799 -4.40999997814302702182 0.05875916730869157334
H  -1.95984678926228772511 0.49192403228642300750 2.06929264580825567066
H  -1.58994791173823979413 -2.05967393249016827994 -0.34526226576388019396
H  0.97552708367144824742 -0.12788624288956720876 -0.14107161174469395881
H  2.48603196731956810339 -1.93041051380265815673 0.24840241118976946755
H  4.07668752902427478091 -0.84673030038525487484 1.10540782423220407260
H  2.96927479633077107124 0.48751418707823046539 1.43628783898654832640
H  3.65649176834221378840 -3.08976799182319972203 2.21053789330759009601
H  4.29489936223627921663 -2.30517300647232659117 3.65342329781600216876
H  2.74945256325012721277 -3.14130973178406369684 3.72385972190236103074
H  4.18863393712598952590 0.94999555646910882611 3.56527423798505349595
H  5.33151175681719724508 -0.33839667609406975934 3.18131026378319692327
H  5.22090196249560811737 1.07454070578342020248 2.13833392594058180336
H  0.00573266405546428784 1.37531662902135964899 -1.79901851897217901488
H  -0.69915222584992997579 2.87517853566879955096 -1.18134619350730818432
H  0.98631668073930367502 4.68773518313602455265 -0.03438978175194162823
H  3.47274145612694074003 4.92328637526236612132 0.08186279914361582755
H  5.75000394758471511381 3.36860429108233949691 -0.47214054226201174203
H  6.37140215038465207442 1.11173877627671102708 -1.26172256703620822016
H  2.74456256299728140746 -0.57725880474940383102 -3.65046820536254390532
H  2.34891213411326438276 -1.98460699097530812729 -2.62053083279582921250
H  1.04913556030955446019 -1.00138387728290889633 -3.32351483300186867353
H  -4.65308352362059363116 1.24606748341279272019 2.34262392951175790756
H  -5.38491052659155400306 0.35632487838855164686 1.02417390630395055418
H  -7.05428302207503676868 1.21797717921867776347 2.64674565275472550852
H  -7.15567860162158542181 -0.51088438451240503202 2.36785541596474358172
H  -7.43881935804466731810 0.14924899439059319262 4.76594431666634932299
H  -6.16955175864956117948 -1.05143257366671494246 4.48363916933511141849
H  -5.59927790214821907711 1.83561697561097791898 4.73948502377619629300
H  -5.46773949100080081109 0.73214596334175341408 5.98904886965783589403
H  -3.67645290869845453585 -1.16231193228299711784 0.31751346839953165091
H  -4.52295392592605871585 0.52812988851711994975 4.60813933284542720514
H  -2.99575728575959976396 -1.32735948645620971398 3.80031602491351616635
77
Model_58_Rel_E=7.372_kJ_mol-1, -121.3996855189 Har
C  -0.52188211130616302125 -3.64841934701088055348 0.45411711035668356207
N  -2.30376327596935404074 0.14902557986662798295 1.11463119989786108022
N  -1.52176182196118792156 -2.60069400297056185778 0.43159467005712115473
C  -3.15002640869539307644 -1.02371026268201159581 1.26278149850707288593
C  -2.20861661009674747902 -2.21937604192297710526 1.51564799138673689249
N  0.58929723391234611896 0.15653093344366472706 0.49140613331578808509
C  0.58546325303808099960 -0.45162745177786489670 1.68119899631972180565
C  -0.36536766198246445336 1.19216736240374521216 0.11962217027424570936
C  -1.66001589575319385972 0.38197650820186068721 -0.04675603272649286879
C  1.40428067829945479872 -1.74636233746332902861 1.76597427242258153690
N  1.58648930812641086874 -2.35690660764965675966 0.46961153051764603639
C  0.78346886011963812191 -3.19574584054127219801 -0.20527860804573405673
O  1.08158197362095265248 -3.58823541501808795928 -1.32338347896998764774
C  2.76984413408133267609 -1.51538054394861387841 2.45415102085393543874
C  2.56337482439276653778 -1.33737708708216351816 3.96402451455507787159
C  3.50542303126457621687 -0.32828592477466606026 1.83646446473050573012
C  3.87051786266706399076 -1.23854577570116597407 4.74336628587471142993
O  -0.05580608988177853530 -0.04659672668359878672 2.64267696300503995843
O  -1.99812399863853662474 -0.11035473789023239610 -1.11171466472186719621
O  -2.06132957309709530236 -2.71749375757492073191 2.62262889815813737826
C  0.05605766337372683483 1.85341458643775269799 -1.19129079695012740636
C  1.36014063731349699182 2.57615226554191245611 -1.09162034710617628086
C  2.68363335960059901097 2.06629188491776139003 -1.27952130095539629018
C  1.50088537081462081169 3.90826660448281160143 -0.81538722080085546118
C  3.56806207278325659971 3.16520615845333441740 -1.10418170494385425862
N  2.81670301920065035972 4.26194701089304217589 -0.81887106421882971397
C  3.22412443806633275400 0.80458013574945663748 -1.57937602025567724873
C  4.60162612858276620642 0.70065403670432435668 -1.68888134041237747418
C  4.94625428232347896795 3.04006986358424269312 -1.23285734094068044620
C  5.45331796798087964362 1.79688040793826364627 -1.53040594753426106855
O  2.40731025078546334584 -0.31204182566802918242 -1.67294089442057614114
C  2.17506795536723496198 -0.80494607732324041649 -2.98499718744888919986
Cl 5.32734281928597308564 -0.86174389882482382852 -1.99760504311319686543
C  -4.12562983785240433576 -0.82501884378254330965 2.43688266078533555259
C  -5.04332399049340018848 0.37659797146231566156 2.18371833754324207177
C  -6.33533557933582969213 0.37693061286832230117 3.01183958447073862885
C  -6.14369194412280794637 0.11683438568448040185 4.50454986209346408543
O  -3.41118879418119202995 -0.59072978486172456059 3.63185990843173645004
N  -5.06311594651189889049 0.96340516923899521817 5.06426936052837817215
H  -0.44858394846042465298 1.91856452325812543158 0.93301282599044399468
H  0.81768828400537940659 -2.42041574741469700527 2.40055743378213026773
H  3.36314460601216458357 -2.42287565110248337419 2.29189195798617451061
H  -4.71802557093147356682 -1.74889215412756193757 2.52383550902090281198
H  -0.36894870260473450196 -3.94260230260351995923 1.49490776142437975516
H  -0.87907042685903868939 -4.51345463443746020005 -0.11485350326317833591
H  -1.83133057507173768741 0.42720295879540548523 1.97420388760217457857
H  -1.71119238869462231278 -2.16447406697702238176 -0.46194205745300886967
H  1.15293012353489388033 -0.20975565895162262553 -0.27055361038630798554
H  2.41667460082491381002 -2.07889940366725145537 -0.04249749465639851564
H  1.96328798440336016462 -0.44380567120447778073 4.13987000971261132065
H  1.99987630732755117258 -2.19376294268983018654 4.34152227685320912798
H  4.52286857393539065697 -0.27951493893586887296 2.21273161960535746928
H  3.56164023980300159522 -0.41396229037843534915 0.75481747103872964821
H  3.00238964779910277869 0.60446861354023395663 2.08051158641990152631
H  3.66522438624747559643 -1.23478975893879727721 5.81107898172051662300
H  4.51303326629442747020 -2.08891732939670449198 4.52318562754999664577
H  4.40887622977080884112 -0.32667681194549741397 4.50116808057635164886
H  0.10020792419947061047 1.07895606768713925305 -1.95819740039132850207
H  -0.72508097766446077959 2.56013059175130708311 -1.47697891222109922715
H  0.73579063865308158565 4.63501288711371461915 -0.62440250208359815431
H  3.17431452130365698849 5.18893674734319088060 -0.65841760657994674588
H  5.60147180620469242740 3.88601406804109661408 -1.10222890872791334793
H  6.51567104787021733614 1.64735967287319984287 -1.63443192304490581002
H  3.11044214819032927011 -0.97350048226322549727 -3.52102401915526108667
H  1.65580554050561512547 -1.75412603444126280472 -2.85835067134919107446
H  1.55568582738947602806 -0.10745868077695258647 -3.55741575279147603794
H  -4.46023701622695512015 1.27891110951082409564 2.36645233197353599408
H  -5.32164538214872706590 0.38637988789814925461 1.13039775425596378255
H  -6.82758779129607606961 1.33871471679747022776 2.86117750975079854214
H  -7.00763942780073278982 -0.39064622615182986731 2.62802672180835683591
H  -7.08083017971541384128 0.31672490652529128319 5.02402175148431684448
H  -5.86949485706656304274 -0.92435937121631372992 4.66931020078052405609
H  -4.17726508046852718081 0.61069544940914965991 4.63503976453789778844
H  -5.20533622124197403735 1.94993096853863412399 4.82818101131590182717
H  -3.69487775646634997173 -1.17618857959787814771 0.32695043911668941750
H  -5.00262755586362217741 0.86069355459182794732 6.08125126498785295581
H  -2.77841694930544358400 -1.31945951772645475586 3.75043708603371861443
77
Model_59_Rel_E=7.525_kJ_mol-1, -121.3996272841 Har
C  -0.56271185528407874354 -3.76806656024743569233 0.42694325649816544654
N  -2.68612242161117986683 -0.25074292443840129341 1.03086992186275816508
N  -1.61290255875263643937 -2.77154398433534332469 0.35124340563020517436
C  -3.50435680339710486919 -1.44931362050463241609 1.06755213475680377222
C  -2.54943000704040967364 -2.63945257321568105269 1.30188457300410931339
N  0.14020839641610169379 0.04336134411059880400 0.64031864419864081839
C  0.13535693776094348539 -0.51782122798938134967 1.84546551052245888513
C  -0.83633479410802369358 1.02351699839062382225 0.18653602188610274304
C  -2.08761217313791203054 0.17074375391589832751 -0.10626324521669361367
C  1.02086526901284280200 -1.75316114385518084795 2.01354452772825975870
N  1.41639319921742212749 -2.31652941866074213451 0.74628689766959777074
C  0.78048556212569109025 -3.20152354730231047952 -0.04028778013075284825
O  1.25526328911155249379 -3.54370637142621092153 -1.11233787311198351055
C  2.24383958624358825773 -1.43075425627708541221 2.90269933320652251396
C  3.17533975500033927020 -0.40740150441257283465 2.23989723058466738692
C  2.97646192982365409563 -2.72164240076057595275 3.26088019553781194304
C  4.12294840725412115034 0.25517853362728237787 3.23516436553338326831
O  -0.57981860907306281838 -0.12551407298609160157 2.76922696664264345046
O  -2.43274388186855894389 -0.16090609190977445131 -1.22413763501912842280
O  -2.57522508047139675469 -3.32863610106038709802 2.31156576130185120732
C  -0.32046879126943084160 1.73127727284871579805 -1.06538076026770078819
C  0.88595828435862999939 2.56793477111994050688 -0.78262244069470865426
C  2.26218874648262335825 2.17684575493268317459 -0.76342599685595335934
C  0.86371870120281635241 3.90130546497833474717 -0.47769353611733489373
C  3.00754705168998626164 3.34324584167360328024 -0.44053406484496115958
N  2.12737961210510873045 4.36524157555107983342 -0.26953579852999509647
C  2.95093095656064541288 0.97266067271775169534 -0.98758435006897271613
C  4.33123245681889645908 0.98643352469689127293 -0.87117803650437064533
C  4.39416238355610655475 3.33717187444979446198 -0.34555731911736509154
C  5.04708258672358134334 2.14691416738794371710 -0.56460863379383674499
O  2.25598998841407771820 -0.19961716101955159774 -1.23864432351858710923
C  2.29173213540687514822 -0.66809797440685314562 -2.57956755948714455684
Cl 5.23594402478891840502 -0.49717121787376294950 -1.08509758191925409498
C  -4.60185318955632904903 -1.34897333837982857929 2.15812747020569384304
C  -5.37612954974870493885 -0.01139027183445516511 2.04764721164768292994
C  -5.24266751646230222406 0.95942832582340786818 3.23061040754004924480
C  -3.87988152984585754623 1.64223631190937657820 3.36214942564372520906
O  -4.07536556178668707418 -1.49975725653285985040 3.45766181740522871024
N  -2.94376427013010610878 0.79577435723324507766 4.14471481751257719850
H  -1.02832455936370670280 1.74206963987692131646 0.98952526194966572426
H  0.40614219548551211414 -2.48247089008792842790 2.55465993087191467481
H  1.84595710115202438217 -0.98735042171650266862 3.82133776144975101374
H  -5.29487293890689691978 -2.18016689052236323221 1.96658467135881620536
H  -0.51532012107564728609 -4.12422278484150428568 1.45880120397868839888
H  -0.79166392103159022309 -4.61589501641686172917 -0.22771819954407401809
H  -2.18237323598312649153 -0.06665660547866586461 1.89661867459686117598
H  -1.71634233736136154747 -2.28432181555613178503 -0.52818692405856171312
H  0.79457665360418161526 -0.28180053024296869424 -0.06782002863208091981
H  2.27464217600138729480 -1.95151546276700682547 0.34803435120348447107
H  3.77114235257913099630 -0.89095682468014336663 1.46395042539708430951
H  2.58073187185246277764 0.37545966766220806310 1.76462152348048206818
H  3.81205622757410944601 -2.51193885150847995291 3.92196256492886163869
H  2.31153491529923060810 -3.41528681724392191299 3.77026563598941244493
H  3.36223491210478764302 -3.20745917432849436679 2.36730023309939507925
H  4.79216919635937799171 -0.47149004440648623060 3.68810008180560178204
H  4.73054094942841718563 0.99799170610757126365 2.72387742100356167185
H  3.56583586397494212150 0.75107880505940283200 4.02652363622990616676
H  -0.10254909193007386015 0.97748749869745499286 -1.82268255578416726870
H  -1.11963550797647481971 2.36562984334593240376 -1.45112960082926512051
H  0.01785839488251247942 4.55687321094893693640 -0.40735769190282966612
H  2.37421849367265824782 5.31629672848195866663 -0.05160452715058316819
H  4.94415455957371552387 4.23306587461011307738 -0.10712053082321149056
H  6.12142222442266525917 2.09024492774174719401 -0.49598671722343579127
H  1.85470444326078398589 -1.66567173108003019344 -2.55859676561247439963
H  1.71047873951951445726 -0.01182121472780975346 -3.23487176005677312673
H  3.31337513418381046648 -0.73036716237977283850 -2.95637497938782978224
H  -5.06987934471000123438 0.49671052576004104395 1.13359310694931125774
H  -6.43493584205662028097 -0.24709940342708636152 1.94577090575365074798
H  -5.99812067786714209205 1.73073468742470693016 3.08042512707626814361
H  -5.48911866917779178721 0.43845167522620065448 4.15525368068716005610
H  -3.46856840389839682359 1.81994317510110392710 2.36946066996057203013
H  -3.99819728072112390294 2.60338546962025807474 3.86119097489796736511
H  -1.95971793757784507051 0.88932567015455643578 3.86289546401318517610
H  -3.02729584665366679985 0.98073119029737620966 5.14575598553066182461
H  -3.98414208434974348449 -1.55894467429779748358 0.08966704518120693912
H  -3.23555427930571548600 -0.20687241177272702730 3.97371519076785340019
H  -3.60068451000553180208 -2.35322143912212711214 3.48422073526893161244
77
Model_60_Rel_E=7.572_kJ_mol-1, -121.3996093416 Har
C  -0.72340604755584270169 -3.26778472345788673081 0.94669376643301794694
N  -2.40891842547654189133 0.57049152281898696248 0.60731318778772713785
N  -1.65816639772779184092 -2.21271581447350174088 0.60923533432713494751
C  -3.33256839729428389063 -0.51385947838644963070 0.88748138956453004322
C  -2.50344019082837077050 -1.66775559839175824273 1.49018452460548833649
N  0.51211935392179031012 0.39627240597471580230 0.29823690015130643882
C  0.37846669476366373575 0.04015549718338140561 1.57863406423191099393
C  -0.35362674162964574665 1.35406259836250786321 -0.37710525107467929296
C  -1.67080614663316651125 0.57444756966500343243 -0.52081674319641280135
C  1.17073297742867432625 -1.20263957317468661579 2.00446183873587102653
N  1.44115731164725291436 -2.07796848138395651162 0.88791176711354280471
C  0.65081122242316991056 -3.00691472693594930021 0.32453226446555172302
O  1.01165112085088781946 -3.62873542452266750757 -0.66308344881469793997
C  2.48246522414844772442 -0.82762565452802971944 2.73199152752228613394
C  2.18894040235539044659 -0.36275041734171742380 4.16600883858570725238
C  3.26191005797714250747 0.24074819281527845560 1.96776804136095062603
C  1.92988304186328174517 -1.51739984064001043329 5.12849596989271816483
O  -0.35956177749455009440 0.61419127687406716021 2.37213194538830407510
O  -1.94971942977801226959 -0.08118779771457775019 -1.51183773965871148803
O  -2.56591570592859641309 -2.02518627136594231430 2.65817213027097620781
C  0.22390460073148588105 1.71450740098123710631 -1.74501892128032798368
C  1.53051015477521290542 2.43536789108792506298 -1.66834955833388542956
C  2.85253928085213415144 1.89100422958099234627 -1.61812909373279589786
C  1.67808146083160636408 3.79510568904386991207 -1.66900303635649960299
C  3.74402839153594957367 2.99780149883770086205 -1.59893279964849055474
N  2.99692467294020659097 4.13356612658663458149 -1.62362985107879653768
C  3.38591267357568037610 0.59127749087112169146 -1.58956878994230477176
C  4.76490887556008235748 0.45980682526340987959 -1.55135589118163474964
C  5.12475845371862526179 2.84141158527222392749 -1.57435341310680421145
C  5.62538866739354581625 1.56082655258049274316 -1.55551092928571321750
O  2.55140522255594826007 -0.51247921413450370220 -1.50893514065662248669
C  2.42912593562022216531 -1.29224203665076609049 -2.69133053901129404295
Cl 5.48046229863820766326 -1.13336576124714882852 -1.45370553461396578854
C  -4.49219109817776107718 -0.03889328925302594497 1.79414270398805753004
C  -3.96657849668774087348 0.65154737476308410837 3.07167975236554546825
C  -4.94346643769793470113 0.58729844310721079914 4.25512406450578151151
C  -4.57621095726056736908 -0.50602989521587449229 5.25298280282920515560
O  -5.32740121561829305108 -1.12845845065279504205 2.11713068523363157070
N  -4.53093503574015876723 -1.82476313770622633470 4.58621569533791006990
H  -0.48458332235838830204 2.23904854283074650212 0.25316565902489118756
H  0.53039792402990182385 -1.72685528697527246322 2.72165909364775249202
H  3.09156793624373582574 -1.73742601198546853247 2.77905574077396266830
H  -5.06624662554913829382 0.70230313587695314403 1.21932692810086229507
H  -0.67146797253749734846 -3.33975586047672079459 2.03476830717890999622
H  -1.07620571856278557377 -4.22182786965355738573 0.54007686622212258687
H  -1.98574658708952589414 0.99889554704605010294 1.42820476111963490240
H  -1.69205015583248741251 -1.93072015091899529260 -0.36171464951294574064
H  1.16306833794948905059 -0.10069312863374180189 -0.30416600857133224700
H  2.31908124039541130301 -1.92846753127419479057 0.40308635778552104334
H  3.04773877543075277785 0.20442634852082172681 4.52908849229483223553
H  1.33121128497981788819 0.31112120690569089465 4.15248996177874651892
H  3.44755789365673326330 -0.05506221157996785132 0.93922188908643966521
H  2.72033504071239295996 1.18383406236157195934 1.96242195592009793792
H  4.22550777993142645528 0.40575748507629083583 2.44345087440033736925
H  1.71956085431565308674 -1.13339765513367685124 6.12336323044931596371
H  1.08323408400156151465 -2.11981537180117252106 4.81034382999503051792
H  2.80321326871110132473 -2.16355943180255083647 5.19083455366046919721
H  0.32387192487416849307 0.79296078564730410054 -2.32010075506582724714
H  -0.50383089785730006405 2.34645783476054159422 -2.25693415019908982799
H  0.91626935322536473549 4.54897799179240358569 -1.70945202175567567693
H  3.36082155801907189741 5.07192555482516915788 -1.62865964068536772658
H  5.78606980304498641487 3.69260182982813534025 -1.56848396837402548343
H  6.68904406520630967492 1.38789537260565243315 -1.53195846574700800247
H  1.87931999156110429716 -2.18708645300968340663 -2.40223649200052635777
H  1.87993936000924488638 -0.74348713314256786866 -3.46232360412933948268
H  3.40519370396257370359 -1.57867344127132991360 -3.08509162228357558533
H  -3.00896986725505222182 0.22278894735389773163 3.36523337479542217210
H  -3.78476118008959083738 1.69359496903835116122 2.81309460807991085218
H  -4.93161802952507422049 1.53878197462721866273 4.78490431926208259483
H  -5.95656763639723507708 0.42975339910074139560 3.88653169418340738162
H  -3.59757152984490291558 -0.29680486399635547246 5.68568615712152691799
H  -5.31601626280483952058 -0.52944764065507410322 6.05422790689523182550
H  -3.75336053060827667949 -1.85279611524987020132 3.88229213142495188649
H  -4.40593721637596846818 -2.58693574443176155242 5.25507447523815685031
H  -3.73457582898508855251 -0.85100089862413819120 -0.07573087380268317403
H  -5.38628140483114581372 -1.95768674452862700974 4.03301432679940408121
H  -5.80026852682557247931 -1.42326237209513095650 1.33156718691017839085
77
Model_61_Rel_E=7.632_kJ_mol-1, -121.3995864654 Har
C  -0.45420860981661365097 -3.54909481666942872025 0.58304102379761579833
N  -2.39598539008344157963 0.20098704313324244897 1.18313978634461491879
N  -1.45238915191548700889 -2.50097885365037431171 0.51867308445186277588
C  -3.19919182364403242858 -1.00646197040083151819 1.26775212763087896661
C  -2.22953131006823301874 -2.17042154523025576651 1.55898118704724031325
N  0.47909079575181517940 0.28613681760978143531 0.64736753020581683238
C  0.48836594389869797395 -0.30447223953823659981 1.84592665034351322007
C  -0.46926416072581184080 1.33355311651953134522 0.28865522862006376403
C  -1.74080379358026893222 0.50972570580694920306 0.04439672721010712308
C  1.33874363972388321642 -1.57487961623318062365 1.95918442259113012582
N  1.60361759468282150110 -2.18787616793613315380 0.68123261759182707209
C  0.89410405858619135255 -3.10965394397540340066 0.00840260279956828171
O  1.30867950887402195725 -3.58124719207348940486 -1.03885800746803624861
C  2.64720647168818512540 -1.27646116879819482293 2.72584891588093558568
C  3.57163363245442999627 -0.33531574396269708815 1.94144674908790593193
C  3.34334674545246812727 -2.58740806031212500216 3.08659787429539012038
C  4.61610720028813492632 0.33227990745533070305 2.83076995832273592413
O  -0.14871323312224851709 0.10830521909418973359 2.80633807323055695093
O  -2.04402379987174853682 0.05887834001949888985 -1.04775841716792328384
O  -2.13796627981131592833 -2.68780212322158496008 2.66291462283494473340
C  0.00955936629531564663 2.07647660753185148153 -0.95740646853619049139
C  1.36859422609400405157 2.66669874916282045874 -0.76252828437168518327
C  2.63646256842020898503 2.04070059214628329869 -0.97762950425451489167
C  1.63906691713098662255 3.92883923289652425836 -0.31208527258621998612
C  3.62508748059906649175 2.99716303130797001586 -0.63564451481009465184
N  2.98646480781022827244 4.12913788216687649424 -0.23694135971966567844
C  3.02450547542950598512 0.76711052659846357127 -1.43899925443562270999
C  4.38307437042067959965 0.50122484226302976840 -1.49405494552027739985
C  4.98431326130673202357 2.72075793297369994406 -0.74285782628265439875
C  5.34485749383924790834 1.46545627466034433795 -1.16910234920830324867
O  2.02042944778082489421 -0.12333130115265089621 -1.72640112205792028988
C  2.09637494159444237596 -0.92201578997580635466 -2.89843673506751287050
Cl 4.98268433122805642910 -1.09032756883321035879 -1.93296363275317828467
C  -4.25330422493650051052 -0.86258795681522137944 2.38114530196320783872
C  -5.18291858416848238988 0.32132321188547041668 2.09042800339800338705
C  -6.52650945912044999631 0.27468638713941911922 2.82994269461197056614
C  -6.42529031134771155820 -0.00066169374579286289 4.32883554905843137561
O  -3.62636173326494182234 -0.63684143945068583115 3.62605042602881333380
N  -5.40395999762797973887 0.86446024354915296239 4.96598041578519833195
H  -0.58474137248483681883 2.00840209834104355124 1.14125845778174350720
H  0.74842545142737759711 -2.26287018825570829250 2.57571466273813509673
H  2.34714177615863262005 -0.77085512164411373881 3.64955745415797760955
H  -4.82534381696619618651 -1.80263914553694215570 2.40947862676260893267
H  -0.35917780021901030141 -3.85145283130806870275 1.62912093336193053439
H  -0.77955141791917847982 -4.41212680373807852874 -0.00799578124017186198
H  -1.96109296246350517379 0.47260648565675500432 2.06312166290166221216
H  -1.60914552346257977433 -2.06750190397034483425 -0.38152267731679545548
H  0.98499594579922722382 -0.12005343615679060776 -0.13278517288795055329
H  2.47285491348764407959 -1.92155956545700812299 0.23533320073871610845
H  4.09036368374872960629 -0.88631169046599955763 1.15394269434778662387
H  2.97790245929173780226 0.44824375549412542874 1.46634457339097989959
H  2.69567555170168970946 -3.21202135993963633354 3.69746981313821709847
H  3.61059980021428472696 -3.14192473935687077713 2.18951414362779939182
H  4.25105063194018573114 -2.39247798346522655422 3.64979831229448103969
H  4.13609053856930319881 0.89842356616623231247 3.62540453913372884287
H  5.27843196605434172852 -0.40160823952349888888 3.28217077160308479122
H  5.22125693828560688559 1.01349439416749698140 2.23783701779965049639
H  0.01706220708528425126 1.37401249108719447634 -1.79113143486888048983
H  -0.70750537973109772771 2.86700249834646925251 -1.18185984310048786128
H  0.95179063147583620186 4.70867333236484419956 -0.04827022269107228425
H  3.43591915814754855774 4.98006509438712541282 0.05682545836785646287
H  5.73220575590315295500 3.45667686908951843350 -0.49644752679099068970
H  6.38547923727872657196 1.19579360724952188377 -1.24911295468441752021
H  2.36891563475237010294 -1.94948162552760528854 -2.64773875261777957846
H  1.09672014619301894101 -0.92034815022448701605 -3.33650850559620781866
H  2.80336157042393185890 -0.51160573328230307677 -3.61856630035222615049
H  -4.63563572214744734623 1.23356583602053060389 2.32739086240225034885
H  -5.39054356599961348451 0.34530679842213457542 1.02115815497266582135
H  -7.03396473836428715032 1.22502557415503710025 2.65863986834291310402
H  -7.15039742396232913535 -0.50499608408430529671 2.39244978478663750110
H  -7.39800576394675424297 0.16969538799062827694 4.79019696741780265370
H  -6.13660788086923947304 -1.03713059067986157480 4.49838462541146100193
H  -4.48327240015854044941 0.53690042413437388813 4.59408833731465993111
H  -5.55337981584138606905 1.84966604157799929808 4.72866062949724863529
H  -3.68177259758437802617 -1.16415561802743949826 0.29889880079302355576
H  -5.40962740902910521612 0.75431133786665038876 5.98382893603671739413
H  -2.98830634152410823390 -1.35530959836866937707 3.77516094787827594104
77
Model_62_Rel_E=7.668_kJ_mol-1, -121.3995729463 Har
C  -0.66951948004253580837 -3.36632183634726844801 0.72612382270698527797
N  -2.43382243017513300032 0.41204071881440385017 0.83315047144978726656
N  -1.53204785960757972063 -2.21154857782135794153 0.56849444795673731434
C  -3.36033146313933395177 -0.68444418680159735402 1.00994149872954985803
C  -2.59713917359946000474 -1.98308553151146504945 1.35015491283121757959
N  0.42631957411065801722 0.31187559935938569122 0.44132486520004043928
C  0.36014493259941993131 -0.12775407188366921796 1.69956494896517584792
C  -0.43654766006706263726 1.34812210422984124492 -0.11154469443625192326
C  -1.77915550271465749965 0.62343372902527260937 -0.32745683269761194367
C  1.16611363129019651730 -1.39572269517225366897 2.00671349949132604706
N  1.47775490527791397710 -2.15892443409805467880 0.82415257931420726756
C  0.72619458809334314076 -3.06660020377719844120 0.17939719718037572260
O  1.13182715333826133808 -3.62287844752518539693 -0.82941552279593677710
C  2.43607984998119286857 -1.04519992307352849181 2.81508521646743314903
C  3.42482805309144389128 -0.20496314568381773791 1.99689075069429078368
C  3.07884920973426234880 -2.32566661339904445782 3.34441108288591815167
C  4.43512621476902602069 0.53041321446314315669 2.87205434926969926934
O  -0.32580961529709584479 0.39852494979211927628 2.57027308436361057176
O  -2.14258256221739795677 0.18866179426354712234 -1.40643594135431415637
O  -2.93593404265153035126 -2.71751131647086996423 2.26509783626619398689
C  0.14566391486792928944 1.86412429231356702175 -1.42705962813329634287
C  1.46261124173843470864 2.54729326992075222336 -1.24483433231373918915
C  2.77352750698795036399 1.97401774258215789715 -1.22561082172912083621
C  1.63225308593412576919 3.89215040977315807069 -1.06266171630663608383
C  3.68143750265305191860 3.05013535251301615148 -1.03116521180846021366
N  2.95428591224991787811 4.19479132994656467304 -0.93309589006317761317
C  3.28425946096022336462 0.67076039628764172473 -1.35120722506481083514
C  4.65765810422051984574 0.50574808272394300435 -1.27389037823057282850
C  5.05729875948939522345 2.86225253734028273200 -0.97354921632823687716
C  5.53510303972088824054 1.57889750736798628594 -1.09844330819433322333
O  2.42798984041747623053 -0.41286436332456893927 -1.45432900863342107201
C  2.35237690287024792113 -1.03744430063199022385 -2.72842111244863261277
Cl 5.34440036774415982990 -1.10115037164692131100 -1.35912139044148538858
C  -4.41676047677506744549 -0.36155571635550454168 2.08930045137943487532
C  -3.80538766789137428148 -0.12135629426540522902 3.47983582377669531382
C  -4.71045585517807374742 0.65810090785920438705 4.44313994030283243575
C  -5.80581669382603671181 -0.17499255318498713185 5.10263773837197120997
O  -5.37440525960870818523 -1.40519216473123043087 2.12408699652347277009
N  -6.88455965320795115758 -0.51495142472007005008 4.14277432905442033473
H  -0.54601730209946763850 2.15427319631924651944 0.62072165255497624425
H  0.52233852372945466236 -1.99570017850598935283 2.66068671648335808300
H  2.09658651411038654544 -0.44294279409142550685 3.66449465001789453922
H  -4.95627788155124804348 0.53258683501347492406 1.75643210130703675276
H  -0.64384014331212657822 -3.63321718428151152480 1.78554712256726944020
H  -1.05752682416867993531 -4.22207741037171935261 0.16153983012400208175
H  -1.94761102518845041764 0.71083852099187594398 1.67679366455095557598
H  -1.43799451906762398856 -1.70138078428077532678 -0.29773060604547074703
H  1.04285046521414836995 -0.14650370660316347493 -0.22567062948056437754
H  2.36122914673431605337 -1.94919894216640932072 0.37403951638066312846
H  3.96945247118008381904 -0.84275920647680702125 1.29854493507891155524
H  2.87726608854297349893 0.53897485528850419545 1.41528300139602580821
H  3.37725216417168461192 -2.97350572954866576580 2.52334110700737257460
H  3.96095676084848369314 -2.09130115099670899070 3.93262645376059527536
H  2.38538271496775289293 -2.87116930566143935266 3.98009054705797726825
H  3.92655072766064794365 1.18421671635814007573 3.57685437528152583297
H  5.05452893663886548836 -0.16511653602241704863 3.43206241969132541669
H  5.08734449488626783165 1.13734139573446535465 2.24855601489713929908
H  0.23743134878570143487 1.02118141705291121113 -2.11321724890020767873
H  -0.56959628699217046410 2.56600562826809008854 -1.85854533551911460521
H  0.88465150788168678275 4.66024937199707967039 -1.02644217679252669484
H  3.33355151772792224207 5.11805775800186513180 -0.80415758135631265624
H  5.73117408418140605875 3.69147559126069202406 -0.83067811043956840678
H  6.59346893763712937897 1.38007725367683509177 -1.05086688378373516173
H  1.82112788615051668373 -0.39937861977562244542 -3.44153957937746124429
H  3.34272108968285097674 -1.26578402014126600861 -3.12415825292970161797
H  1.80492886389152618065 -1.96593498110083375607 -2.57162564123369463687
H  -3.53940093891703977391 -1.08553390954157435999 3.91573368455537051958
H  -2.87735818157404521500 0.43648325747062699520 3.36711747301229635809
H  -4.07981885697588708695 1.05278261972075215525 5.23974041460838702022
H  -5.14769835742009984614 1.51325397932282790237 3.92546337270767198291
H  -5.37762331606604604417 -1.10072534131563837256 5.48742831061988756147
H  -6.23228637473785163081 0.38264905134910748297 5.93704271972007369129
H  -7.37537194054855760328 0.33045620290634281080 3.83825108582860607953
H  -6.44053041754057264967 -0.96695520143308233418 3.29263566665449758375
H  -3.87397678566895509178 -0.84410317359768405332 0.05273935923209904786
H  -7.56022305881905598568 -1.16144465948541508737 4.55814528489241155285
H  -4.88934990860727936024 -2.22988892603454003094 2.30755189741387578550
77
Model_63_Rel_E=7.704_kJ_mol-1, -121.3995591844 Har
C  -1.45721760779961506671 -3.83366039691794213695 1.65715707656791577662
N  -2.82505943222277400295 0.18572712420795081667 0.15797351231099399094
N  -2.58802406857743072521 -3.17502509294963841668 1.01597371780935286090
C  -3.49902917284284420418 -1.09202254327724634919 0.02756690492445756924
C  -2.36842253890666354366 -2.13440761853494320732 0.19871443179357162201
N  0.02511517070203046070 0.53112914606986971755 0.48102337972889264162
C  -0.17221114123976855037 0.26204248165178600782 1.76135032943800151628
C  -0.81523047876042731286 1.43990499111647340946 -0.28350387555397560391
C  -2.01163709472592744376 0.62916387455267674955 -0.83722021704091309502
C  0.71428765857866216571 -0.81349210574997476986 2.40581100272584214039
N  0.22041918196608600855 -2.09643658462207760351 1.92673230877395251781
C  -0.81005855685019267920 -2.72820142009711164022 2.50174890012463135847
O  -1.29704961450686240276 -2.38213132449603248730 3.57163459775401825880
C  2.21701699355654735513 -0.64832575999568919922 2.14557661634330454348
C  2.98538034540670649264 -1.72522680551942841909 2.92371986960301022407
C  2.65658657675790710329 0.75924322660489496073 2.54535867532864212848
C  4.47828727263135650816 -1.73412061468276079701 2.61519522612389199168
O  -1.08891260245564858167 0.77838811060062285119 2.41312944514677196750
O  -2.20765624313192088124 0.43780102917356589209 -2.01782630730193002222
O  -1.27824179060261156060 -1.91950064478285242764 -0.31139430191546813020
C  -0.00359839123308371145 2.06568787540483667087 -1.41761259584182885973
C  1.22028726081787386448 2.76596460147058076373 -0.92356604855262469655
C  2.53877832442898698773 2.23004670682075012422 -0.78078821919595542411
C  1.29934672143846285941 4.07718389671089020965 -0.54462872550362706470
C  3.36064876000895251806 3.29059391511227161686 -0.32412901343664990428
N  2.57561314039147548627 4.39083279671404014266 -0.17755816590034512181
C  3.09839776492283958120 0.95883491681375931925 -1.01978755665685349996
C  4.46171366988974682499 0.82343030945561046519 -0.81404188931300569543
C  4.72768908538601273506 3.12859125298387841241 -0.12537600560020467633
C  5.26241026668545419653 1.89062891603193383716 -0.38707978839462131582
O  2.22550772635081894890 -0.04743900080793615054 -1.35624803212258981944
C  2.53471724157614453077 -0.93432785297640208455 -2.41878019743607453051
Cl 5.28503340497619511495 -0.70380441817406669269 -1.05731663089123362198
C  -4.66950494958348194530 -1.20990617892466700845 1.02914451678074536645
C  -4.24470549326497881282 -1.10927533551567036874 2.50681151778541444486
C  -4.36746343430742545166 0.28521430051286955631 3.12164219935094999769
C  -3.88173815032754454535 0.29208882382432399538 4.56877773389500685397
O  -5.30540003114887781521 -2.46666675209247276968 0.87770752165975807202
N  -2.43588852811608402860 -0.02754293174790115040 4.65783983389859290725
H  -1.19144265806150584375 2.20955319297402352774 0.40063166914200698532
H  0.52696611677776894478 -0.79102499618464372499 3.48545426983297046419
H  2.41471956542569676785 -0.79038598755611944036 1.07913987611568762404
H  -5.37566516091676760425 -0.39896825812594649552 0.80262652030588865770
H  -1.82869787708138797910 -4.63516088635025003128 2.29168824375619406553
H  -0.76704553277659404120 -4.22724656751185623449 0.90896922555819470446
H  -2.50068899814964629158 0.39272447718530767435 1.09766000057692081349
H  -3.52755529902003983622 -3.35258126014608537346 1.34937625851705012003
H  0.74649713513869253578 0.06551425071699878977 -0.05792580013079628998
H  0.46318937692048556265 -2.34024477551706766576 0.97561091988602732794
H  2.84272520462116995432 -1.57054571061404502075 3.99531463768799177672
H  2.57178658832177475801 -2.70405449683263876537 2.67189012612100240673
H  2.57435470610433814187 0.89414404496529453770 3.62114019056500691107
H  3.68810523246076638060 0.92682930499250204548 2.25187087308206468350
H  2.04903388172314437909 1.51128189963739112400 2.04889600742196975602
H  4.64839522793188208993 -1.79301231661383986271 1.54274037793893636916
H  4.96450367595567954027 -0.83752425977475808416 2.98947781892095365563
H  4.95240652969416750295 -2.59418632553462824575 3.08287169703663987974
H  0.26998030452606097684 1.27591984355081611291 -2.11679441839654192137
H  -0.64822509199948896708 2.77011882295519074049 -1.94479787341343346441
H  0.52289180661434675468 4.81658222923179479835 -0.52481881746936087652
H  2.89253876426506861819 5.29919453685921215680 0.11722577997744232370
H  5.35029300143097508169 3.94145740107397068996 0.21076704831922354888
H  6.31797520063183970507 1.71485368319491238154 -0.25253032072041547984
H  3.09842143716987461488 -0.43086006652345965051 -3.20582197093203014049
H  3.09776577460100543959 -1.80163323680804787763 -2.06790008210963272006
H  1.57354937135042227681 -1.26401651392748681779 -2.81493288072516634202
H  -4.89827099996802850512 -1.79315161904490261158 3.05235922328582276464
H  -3.22421807463803089533 -1.46667761700949306203 2.61370283577010420473
H  -3.79372022769068006909 1.01339972144624845818 2.54940162856675911485
H  -5.41033154268175753288 0.60266254548064490670 3.10424342016075627271
H  -4.04267087642572953143 1.28508381937674132089 4.98887519804732804118
H  -4.44331863538399396418 -0.43369204954507523109 5.15793157309309080460
H  -2.23844660756336244489 -1.02833837347572676357 4.48087794345825152220
H  -1.89843688290107559524 0.47905340379692340491 3.91500498594133139463
H  -3.87099144491357227693 -1.16111788604714760709 -1.00166741336704490095
H  -2.06739502892476290086 0.21662977059827173698 5.57943722693826593684
H  -5.77904472692704107573 -2.51406700341221878148 0.03946719777600526946
77
Model_64_Rel_E=7.887_kJ_mol-1, -121.3994896794 Har
C  -0.69064203143322511202 -3.37489056875892279308 0.73890196591710732843
N  -2.41252369470254057759 0.42388526880362042970 0.86117791311737679205
N  -1.55196743681307069984 -2.21958364374160543875 0.57940157649529333561
C  -3.35019862601852302930 -0.66596928819427148039 1.02642254751220529663
C  -2.59170172425360156865 -1.96197089325587503694 1.38579247839786012797
N  0.45645449765983092671 0.30465713920563824990 0.46412773869692369733
C  0.38457475329907564454 -0.14053817321549902375 1.72005107710026061696
C  -0.40450867659083933336 1.34273843183027619119 -0.08790357915814817069
C  -1.75070876748516268684 0.62361863788645455209 -0.29749875917270340864
C  1.17054305759795318487 -1.42319796780015561666 2.01999899113521541594
N  1.46624596597812417720 -2.18281317490435267104 0.83109697918535341277
C  0.70198883553654300993 -3.07713554032889602396 0.18322114257405641702
O  1.09481449397506347410 -3.62216947986053172670 -0.83697671993291167247
C  2.44845248599416809299 -1.10944568200041970840 2.83067914153375488340
C  3.46050322156871059676 -0.29672451548163442103 2.01377251845722460288
C  3.05232014664170936413 -2.41074675834690754783 3.35570490291584366815
C  4.52784654260326124842 0.36133892668657591196 2.88252252911302964122
O  -0.29911318504975575872 0.38716235447598007502 2.59180488616260262802
O  -2.11453325429881999753 0.18385664146560665166 -1.37463866852298388643
O  -2.90976535802041169632 -2.66749874262056252405 2.33001363158502217132
C  0.16803609337971303628 1.84759692221187288297 -1.41188978632389461332
C  1.47109450272970709861 2.56048304525062997428 -1.24958067643720593942
C  2.79464181472708750320 2.01735671355083434619 -1.22395039892477108801
C  1.61142926010878762000 3.91374291578238375777 -1.10977855988556561861
C  3.67925401626398995703 3.11961125207653733327 -1.07005261959855491050
N  2.92708891813362237500 4.25006566969729338012 -0.99956533547404169404
C  3.33393842745325352794 0.72294346765863326532 -1.31763302745405685990
C  4.71140620882766292254 0.59153414027529893637 -1.24826744201535988488
C  5.05957325812169234069 2.96456753447751308883 -1.02114993812918508631
C  5.56543930791774776878 1.68901916093038639843 -1.11213972438713715185
O  2.50364477485769221232 -0.38368061234564249107 -1.39160893793519080397
C  2.42898596481372353040 -1.02654134430857313376 -2.65722175801237270321
Cl 5.43335078498664980629 -1.00070516395978881263 -1.29734797591166217678
C  -4.43272103611517653832 -0.33667855908971816570 2.07725459403272783021
C  -3.86027196572469755154 -0.06235166683738658372 3.47723762883631959397
C  -4.80914801941456282464 0.70143610959715918529 4.41090272062166555145
C  -5.90894532958213680729 -0.14839896362217935843 5.04158255034386115767
O  -5.37756059822867626963 -1.39251659820681616964 2.10595689169013233766
N  -6.96344413127946282316 -0.49474000713530030815 4.05719937681057629675
H  -0.50705006459867407731 2.15340650442524328412 0.64060898605195992772
H  0.51462321703362423619 -2.01487139102911960720 2.66922930577420691733
H  2.12609887468008640354 -0.50046943529477561086 3.68202583297221952563
H  -4.97502123515862315628 0.54495820106829839791 1.71675689238361650624
H  -0.66223187632318381013 -3.63700432648340310493 1.79924616153635263949
H  -1.08288018858686330148 -4.23122324801276938899 0.17800862026461206078
H  -1.92271011790500656602 0.71075602114972902257 1.70710687408309791380
H  -1.47469125517907007072 -1.72447171245310659771 -0.29731548024959919552
H  1.08217296748925173588 -0.14561531778628292177 -0.19986699904055882371
H  2.34744981711975597705 -1.97444965659540327962 0.37551980933889439473
H  3.95737066568469320060 -0.94061707598076993442 1.28609158836608838961
H  2.93697871249249820025 0.48888349336710534843 1.46515959623569913539
H  3.93102912188311037767 -2.20541516604948117930 3.95947510420872639259
H  2.33637175394139973150 -2.94470505247620417677 3.97606787709706299694
H  3.34583407557591483439 -3.05753458638992370311 2.53193730743744804812
H  5.12035637975358959295 -0.38011193027403605837 3.41166578936123698895
H  5.20017385824508604486 0.94389623870444105957 2.25730502664375443089
H  4.07268431907831374161 1.02641871892313796266 3.61279990213560608936
H  0.27384257763157476839 0.99513220850387906768 -2.08402129835433314042
H  -0.56171215774976357427 2.52802264203982751667 -1.85320130668845384214
H  0.84659736767624560461 4.66535677536279980160 -1.09131378981157678432
H  3.28518596681453889374 5.18534548657601579436 -0.89979023189023910057
H  5.71678108498297365969 3.81200095245688341805 -0.91232565279526567359
H  6.62869558685575022139 1.51681346723864463044 -1.06903075749277509665
H  3.42016841502197577185 -1.25943384422768378528 -3.04825234706063330492
H  1.88260682716773808387 -1.95377239474264374763 -2.48893260475605870852
H  1.89767248005501754093 -0.39934175721967662964 -3.37983310774981138280
H  -3.57350372180124775667 -1.01203733429638931263 3.93118646974632213187
H  -2.94953366562838592557 0.52497761367774919972 3.37503500312106297088
H  -4.20920770707528379972 1.10928979672836414139 5.22456624091481280914
H  -5.24612402047687176321 1.54764861691531185883 3.87826005189382705396
H  -5.47832996914718695081 -1.07187224541980796744 5.42939926383860971271
H  -6.35914236237131014207 0.39905814137806949748 5.87028737131458999698
H  -7.45183441842452598536 0.34675631468262740897 3.73772939405760951104
H  -6.49373279325510033289 -0.94699612909857699972 3.22132855014855756792
H  -3.84275355756624348302 -0.82728042269766099981 0.05815227340397433053
H  -7.64516844809085593937 -1.14446392602950064443 4.45733641729116403241
H  -4.89081952650057161236 -2.20685357303870199885 2.32517293505505273643
77
Model_65_Rel_E=7.964_kJ_mol-1, -121.3994600385 Har
C  -0.85165344536481191184 -3.30959559653769330723 1.08462192218214803496
N  -2.69541588354516514769 0.39411906529051099479 0.65761835694808001840
N  -1.84760182682628792961 -2.34160394036401564577 0.66615539644276222653
C  -3.60293770828754533753 -0.72742425623772999366 0.82433363268233184051
C  -2.77738210549856878728 -1.84875255428087914567 1.49503356825864286428
N  0.27674992035089363007 0.38347414005621593969 0.47134531866751816498
C  0.12855767678345025873 -0.11406835124698819217 1.70060208618660024804
C  -0.63321164214870628850 1.32208569721415369891 -0.16795414510798556407
C  -1.89689513300386325412 0.48435202021723533505 -0.42521657519312427986
C  1.11856132162864851942 -1.23805529533133706899 2.03692974896872991408
N  1.29926832638234235340 -2.11337848937929928539 0.89841180808501408528
C  0.46675056375448026325 -3.02280040820481676889 0.36642500907290243006
O  0.74461453753877548944 -3.59534634199420555234 -0.67676748951984344593
C  2.48599709186039152797 -0.65995349720084661715 2.45870167894554958465
C  3.40530850715620569957 -1.79377191923138834539 2.93464133648136460408
C  2.30685187115244083600 0.39743321200518788583 3.54568664616859674510
C  4.87505814141477333834 -1.38827037310893719457 2.95766242082582309081
O  -0.72106145200577276277 0.26010283059366356984 2.49897887405375840331
O  -2.09123569159705402498 -0.12439671255584093534 -1.46425100254694084967
O  -2.89199898734056048966 -2.22355253241922934393 2.64941034007669973249
C  -0.01105185736253983669 1.81911282645732197416 -1.47364895711546095569
C  1.26772290762679173959 2.56434119365691381986 -1.25953694085355927257
C  2.60150518986441126046 2.05755125940541283569 -1.14037733260936624546
C  1.36708981978234356269 3.92436349781999815889 -1.15055589750345399480
C  3.44731614721495605025 3.18698874991344460739 -0.96442353715462036945
N  2.66427313399228893331 4.29816455727121748964 -0.97133904405509419178
C  3.18556729504577917922 0.77938816417066092423 -1.16785460886136860381
C  4.55936551009193191675 0.68819089085081808221 -1.01778577634794453743
C  4.82584736540168801611 3.07328336563464965536 -0.82706460129742964682
C  5.37372289025875993218 1.81232842629059054396 -0.85720204985301884371
O  2.39822930516218502106 -0.35919001254182425509 -1.26153561357559818035
C  2.36304178521742835883 -0.99060658923978861523 -2.53443285699316822601
Cl 5.32091872748209304689 -0.88611888489732704155 -1.00324659411359817796
C  -4.92455790866839215880 -0.27791584770619537359 1.50853215906657167622
C  -4.78680723208087322007 0.78198930127119981037 2.61692515129577696342
C  -3.86809281216203704190 0.51584796461185522531 3.81668507966725734093
C  -4.52214187620673957468 -0.27385298308411848422 4.94478796815497290140
O  -5.66587229810567549748 -1.38074853233275129938 1.98372315130984477882
N  -4.79533849770324938078 -1.65848876424559166232 4.51081415131140861519
H  -0.84641678631822958589 2.14931442683306617170 0.51663655284650511490
H  0.69843188780887766054 -1.79523585654543182955 2.88153603141548630973
H  2.93640676106959608305 -0.18723466473345345973 1.57811353952536448375
H  -5.50173707902588482455 0.22142706278580967516 0.71460283497534038410
H  -0.75885498730749900709 -3.25342136060196773784 2.17038767344755001432
H  -1.16411611144426974107 -4.31998780684434180444 0.79756940313410029653
H  -2.32226863142028294718 0.77447210500476149075 1.52496732544793012210
H  -1.83123960216865344641 -2.06819844354795812080 -0.30685105955692959512
H  0.98948065103074001048 -0.00619786034395024277 -0.14067414575219050477
H  2.11949694719031445089 -1.92439533891394587428 0.33089774036354735465
H  3.09987536770677296616 -2.10963258891093374814 3.93430667850822590736
H  3.29667854938913551521 -2.65206682404244631357 2.26849459886605586689
H  3.27305162240363012316 0.78161733169761571371 3.85792782300740277890
H  1.71339331585656196033 1.23233195202300316318 3.18348664263345559888
H  1.80766898202934722661 -0.02869363118879049435 4.41263207145351010752
H  5.49287140848303945262 -2.23435445602808169241 3.25035827615805539281
H  5.19371955403544749430 -1.05923374200661446487 1.97102214364336703056
H  5.05466781672759957189 -0.58076007121357875462 3.66229847908701788839
H  0.14393656166001891905 0.95527850207907327729 -2.12180135891902654777
H  -0.73178842012535705308 2.47613763966389166526 -1.96299773790531961737
H  0.58452119137019353801 4.65601417907009373920 -1.20055850231527250216
H  2.99307843835314724146 5.24436723929346637618 -0.87482034623003990248
H  5.44952729044826700289 3.94306467078777522772 -0.69869789356691702764
H  6.43703372350449143369 1.67258757122562928821 -0.74986324945296600752
H  3.36348814562033204822 -1.27333574068854016303 -2.86647674528524865067
H  1.75779942098152397456 -1.88692331221959452847 -2.40430090061248558087
H  1.90891153310707517576 -0.33436029815745832439 -3.28255420000001985059
H  -4.44897698930380069982 1.69130384396843891359 2.12015839304091491258
H  -5.79870602123166811737 0.97773678317187107112 2.97858237931985447844
H  -2.95203037920271871286 0.01496827434574486693 3.50881212322010904714
H  -3.57869593008492037356 1.48363884216549313244 4.22659362437903673992
H  -3.84664271984767891510 -0.29402681578798894879 5.80053666722311334070
H  -5.45708095602923837220 0.20075186321353269414 5.24702925993513602521
H  -3.93491448544479949234 -2.04847690625662481878 4.07599777802150953221
H  -5.13049999240238463472 -2.24997867296497844336 5.27164823030790152814
H  -3.85186599243254290670 -1.07894045106085911812 -0.18524376316516888430
H  -5.46916497251910094235 -1.64340737517595081307 3.72140250547252282587
H  -5.96798030821223335352 -1.93387769523627883750 1.25520328892260302212
77
Model_66_Rel_E=7.968_kJ_mol-1, -121.3994585689 Har
C  -0.93337374461634492473 -3.29135450353407321700 0.85185142039270567160
N  -2.49217203090586592040 0.61222881051776012473 0.65221795191723408447
N  -1.81747364070715877737 -2.18590215224576933650 0.54010663893585419970
C  -3.45557211561042798564 -0.45441497505678418722 0.85413634357010215226
C  -2.68121388226847834346 -1.66490037980832727982 1.41730087095576240408
N  0.41306789962265033633 0.35075355036924649177 0.45490155325834402689
C  0.22496624232360692974 -0.03604943079829393826 1.71972035082442209486
C  -0.38113735099690865260 1.37472238350647391059 -0.21084106376336997357
C  -1.71725126557466811761 0.65297829881426250331 -0.45055321832105010849
C  0.93541714416941756927 -1.33091561626505106020 2.13060532734600016624
N  1.25757318614756230524 -2.15982676251924043953 0.99571841912174230416
C  0.48380343014058035944 -3.03464192490912854083 0.33280640620510371086
O  0.89349701103405321234 -3.61276061253720737199 -0.66245733525545946740
C  2.17362686628108958686 -1.06276177614983247111 3.01727611851664168086
C  3.27924678925114099215 -0.26125584184231831486 2.31471206179773236755
C  2.71099389915829869224 -2.39738234263843708050 3.53754323116871560728
C  3.09416221055949369756 1.24913893386483154657 2.41769256859575865093
O  -0.51648173579542089318 0.54106394274795421850 2.50760992166253426916
O  -1.98224918593474064288 0.06506737733667258827 -1.48647377755433018898
O  -2.79838048570067066123 -2.08504613469029509432 2.56013870709426472061
C  0.28463584804280073204 1.78532082848300599487 -1.52286691991208011920
C  1.59493191399175682221 2.47393301188405967395 -1.31744834221752049608
C  2.89877420735259550000 1.89984815075518453931 -1.18744237901450078176
C  1.76478537403716795318 3.82872235338659816506 -1.23622072899861668027
C  3.80383121991293338127 2.98555858694188991365 -1.03689296927193619346
N  3.08077759143591345392 4.13655682684321046594 -1.06529486881137969156
C  3.40652623972070855984 0.58991134996112448707 -1.18448690212431961832
C  4.77463020437617480241 0.42742730553174212993 -1.03716183997983590892
C  5.17451088690292504424 2.79886804419508372632 -0.90247364901315729746
C  5.65024528066188480580 1.50857002250132476995 -0.90742097557176149003
O  2.55206055144096399800 -0.50029996303786883338 -1.24093012996689711080
C  2.50430316905985650422 -1.19172140133101178705 -2.48194096295709609734
Cl 5.45422486409283280295 -1.18256499636479106563 -0.97509383515222913807
C  -4.61688685858387692917 0.01231057799789005147 1.76371935346205610529
C  -4.08912331979920384839 0.62882958695263668769 3.07786095447408580839
C  -5.07977556292256515746 0.53889179948046472823 4.24794969455021043103
C  -4.75290805215474332357 -0.60722343498171349463 5.19923264114067862351
O  -5.48743132721980142463 -1.06501451901713828363 2.02669837569553301648
N  -4.76472386415631632417 -1.89961413321729710724 4.48168472779250581794
H  -0.51162417250376857059 2.23086061819968239917 0.45869556920828735702
H  0.21101830379737732124 -1.85849391060026225553 2.76232568312727622128
H  1.81764325285622785344 -0.47575558965612241291 3.87039859148490528185
H  -5.16050481989350195988 0.79521719260469259094 1.21542917262557925717
H  -0.94721980980829678654 -3.44246294015078646567 1.93301959796914890610
H  -1.28825938434412057276 -4.20135943544819046025 0.35638934242159525656
H  -2.08488020018216557716 0.98924207031460142936 1.50580182949024798944
H  -1.80181155777226997827 -1.84835479952813930282 -0.41319073772289449664
H  1.07908971940552644853 -0.13978238488743108259 -0.13659094417654404907
H  2.16930614229588680786 -2.01167586602607340041 0.57715177889968560798
H  4.23433449515213577996 -0.51812756596765985329 2.77699843775113253130
H  3.35403733285897720506 -0.54133970644879114698 1.26410319696185946547
H  3.08750750305176246968 -3.00743947919843979122 2.72006822473032761067
H  3.52511784675223704966 -2.22523512728323336063 4.23669133538040121323
H  1.93349429414521467585 -2.95492850262088690982 4.05429560027406843403
H  3.11401603238130419982 1.56418982688576591045 3.45872277770024361132
H  3.89688198063507318381 1.75705305332065453428 1.88832476009560812358
H  2.15131761208713756517 1.56496299401240923643 1.98234876021468808815
H  0.40684435329327522934 0.89134309281723811402 -2.13551833335224916510
H  -0.39607553887340118948 2.45689424520325339074 -2.04843657059281447630
H  1.02242883380372928670 4.60055221933735669637 -1.29906402507922691392
H  3.45871779400433254636 5.06634539747111922736 -0.99155880601631429805
H  5.84754027419869082394 3.63418051800492669656 -0.79611825296989269241
H  6.70481432496440543645 1.31294267720398116772 -0.80081139197550954556
H  2.04739872603611461344 -0.56817419501284716077 -3.25648637254652051354
H  3.49993831034903069011 -1.49458179276696201399 -2.80940298415837741430
H  1.89707945649073472794 -2.07845813331985507233 -2.30421136193960229832
H  -3.14718802288733456862 0.16078400586871605116 3.36274541524414960492
H  -3.87534499582282654373 1.67608330604520117113 2.86954847324886808124
H  -5.04585930557595307988 1.46513432021112954828 4.81972142811115933370
H  -6.09317072646099511246 0.42741649968438433227 3.86379333498767962851
H  -3.76325259237440157278 -0.45623436714823994986 5.63177961107842062205
H  -5.48809200947083031252 -0.63227307417100908626 6.00474969878345721241
H  -5.63725444854304136300 -1.99045242045945913745 3.94888991344046313969
H  -4.00288128853470936974 -1.92173709255372560101 3.75963054325031098557
H  -3.84667657154170106182 -0.72861118330741136973 -0.13307848697114321723
H  -4.64380581190241681355 -2.68930674919402346035 5.11861517666536425253
H  -5.94894245732635429391 -1.31797090711260245222 1.21994121750900696988
77
Model_67_Rel_E=8.009_kJ_mol-1, -121.3994432194 Har
C  -0.42049384757504726373 -3.66088101740520022176 0.39005582621734447013
N  -2.65914330802443776847 -0.22598536914342232107 1.05014437549634820357
N  -1.46374046430148641029 -2.65533247715432896285 0.33981560717176351183
C  -3.44180526410827436479 -1.44513764605123462559 1.06243057866479362339
C  -2.45247813690309879320 -2.61987666373524907826 1.24739884017250868276
N  0.13049806763013468980 0.14966409473697331323 0.64825792609367161035
C  0.15106604017950450713 -0.41529070862225558880 1.85279711526441825953
C  -0.86634923193846824496 1.13003457475758928297 0.23768392071046673397
C  -2.09399115024588722278 0.25612705124984747052 -0.08110576502903210638
C  1.08442272476289414129 -1.61327795842059873443 2.02038119704520902076
N  1.51587974058303309732 -2.16469395355351768018 0.75916185124600887857
C  0.95264711442715754863 -3.11704607932426558392 -0.00598852820429196520
O  1.52242928536015731389 -3.53921735929079073202 -0.99957359356094310776
C  2.28885872754699493115 -1.22925997391854124885 2.91144036605313161203
C  3.19276015767708143400 -0.19292104193720371885 2.22868770085827794247
C  3.05901810627432890755 -2.48617420320359183705 3.30996957794996582436
C  4.09714419294974696584 0.53763129465065084833 3.21643694503734245416
O  -0.56869571938276641809 -0.04309529323818196700 2.78021825844510850345
O  -2.44338935773372778471 -0.04754939475761361251 -1.20530280098741715555
O  -2.50200260993629841622 -3.38445579149834552268 2.20002054743351482813
C  -0.36637494893436106658 1.92163268641640860857 -0.96992697279676876043
C  0.92764738236910626590 2.60585810119757299574 -0.66610354488393719308
C  2.24717824186015002752 2.06492485685197157963 -0.77432193676663252369
C  1.07497104016038624863 3.87341109369408620466 -0.17512993383351083132
C  3.13764877399248742762 3.07224481912516633741 -0.32599237195968733261
N  2.39442837995789581385 4.15428175902157370558 0.02791312928773725943
C  2.75471275417209415792 0.82911982531056549472 -1.22231910117575703900
C  4.12512691090325311905 0.64230998809062089805 -1.14571859877473625211
C  4.51505807952824067542 2.87721460812971452370 -0.30301406173668099520
C  4.99001504337291645896 1.65415888234462160611 -0.71063485067329534850
O  1.83626847427584194428 -0.10686201142484427762 -1.63023017780037560165
C  2.08170974070542991186 -0.87411674862510646555 -2.79996832002694340247
Cl 4.85914039533482444710 -0.90365192808757299758 -1.55005027021737595838
C  -4.51808435639296401831 -1.44889554157652367117 2.17700958642082031957
C  -5.44701104412416015066 -0.22236177859123912315 2.17148097183406640909
C  -4.86902469598678866447 1.17732130853801386650 2.43579376609333841941
C  -4.45948554496085414200 1.47260036865704657671 3.87677060143876062170
O  -3.96025717566574453343 -1.60677379643866258263 3.46387269893297045087
N  -3.20478154222479005853 0.78547445017797257183 4.26039665751396068316
H  -1.06636026943222361751 1.79752813836496527777 1.08143225972574441585
H  0.50144322415929554193 -2.36852504610626413140 2.56194477881062177005
H  1.86801242941660983199 -0.77499094958817482670 3.81447357379575890945
H  -5.15341934162279979859 -2.32261627748018062434 1.96494576234217044330
H  -0.40093615360245565826 -4.06312103339571173422 1.40704059802843328697
H  -0.64170652514260917432 -4.48071237441369429888 -0.30253646390725141835
H  -2.14870032521272591453 -0.05290823144816448470 1.91631678221357004688
H  -1.54787173877784312026 -2.12468607889790916943 -0.51578597147914795329
H  0.72261839511796033264 -0.20377669752035126871 -0.09668360667914166484
H  2.41577427564197799725 -1.84436457799605801888 0.42233071750917461351
H  3.82292031454262826173 -0.67650242831226747864 1.47961566564678936864
H  2.57761538459721739613 0.54931748829862236949 1.71562573214304059377
H  3.89578473060286345486 -2.23093276520952921160 3.95324250611069594186
H  2.41712331830634941099 -3.17693696267818870282 3.85183828208681777738
H  3.44877780376494058601 -2.99674633568518355986 2.43193276395128510359
H  4.68726987566904718108 1.28324193533925523525 2.68950406212405335182
H  3.50784068612783439534 1.03962222334752985020 3.97984971863060099651
H  4.78285352437023636440 -0.14860701357513489418 3.70615191034608937315
H  -0.24706341904020490130 1.23819765834947559391 -1.81034925938194990458
H  -1.12481813240648520491 2.65844906835240823995 -1.23629495170407222027
H  0.31967334024761862032 4.60531188347807951544 0.03409361922484532847
H  2.75993944479434061279 5.02899485313584282409 0.36549330710079308560
H  5.19032214815475523295 3.65006185529193283301 0.02591498374324707754
H  6.04772951266642877499 1.44694002802652033068 -0.69018328804616935201
H  2.39736502811604390573 -1.88607607146793121444 -2.53745314953983847062
H  1.13294329274283822606 -0.92830922341255284191 -3.33686176529442324323
H  2.82708432105164630954 -0.40337293984852373718 -3.44013676277037294682
H  -5.92901230901484233016 -0.20248076114977142659 1.19357982994038835933
H  -6.22315768557801352046 -0.42188987214680839788 2.91268937514959036506
H  -4.04275085255155364194 1.38080648253224635980 1.75911805695989120757
H  -5.66547288770322055029 1.88010026778543082315 2.18569537732374818972
H  -4.33131069873773100198 2.54898241886289778080 3.99492137705175220930
H  -5.24687349161551974674 1.13814655639453188307 4.55277063765381484473
H  -3.34561915515046770508 -0.24172718463686138080 4.04960953272116963575
H  -2.38954727475960382321 1.10834524640912879256 3.72935853641915748824
H  -3.93426611629800992986 -1.53802236153266469465 0.08890279123311350951
H  -3.01121839201545871134 0.90071233098503133974 5.25727810411570839477
H  -3.45438677550302797314 -2.44110861995451067230 3.46905230349180726535
77
Model_68_Rel_E=8.098_kJ_mol-1, -121.3994091340 Har
C  -0.86805267955360942977 -3.31058998513714852763 0.84050906205502085022
N  -2.47286493634490467386 0.57106137401345102855 0.59130060389219363248
N  -1.77639586514783287541 -2.22598026350137834228 0.52509251942377588307
C  -3.41950154052378030300 -0.50154196116462845811 0.83711652127076818797
C  -2.61833069990591438270 -1.68844347046953435765 1.41359169218498026410
N  0.44506495369596960066 0.33780081925703042689 0.31453979807318988016
C  0.28695999012859679800 -0.04822880008033056387 1.58337954961883653482
C  -0.38869658009462598747 1.33568258685353802306 -0.34226038918870949068
C  -1.71933733534449983971 0.58823369048360130140 -0.52661210838528549338
C  1.04967417248559069520 -1.31711761872939758788 1.98584427252326189972
N  1.32154475269455962128 -2.16644752833399012459 0.84989912576402648625
C  0.51973401968747989788 -3.05948934795876814619 0.24553551088290259674
O  0.88145579189992273594 -3.65772716783496987247 -0.75600835069268801369
C  2.35541527529396343965 -0.98044045703531279567 2.74398789695674816258
C  2.02120313122213790535 -0.54893068322272164927 4.17826734430961099775
C  3.16799545829808648634 0.08037857224361219521 2.00586222743641728883
C  3.25637049385612220576 -0.33166288811238420209 5.04594375796862237848
O  -0.44662555018603827817 0.52161483407285302860 2.38308769299348588433
O  -1.99651165967182753214 -0.03624932990787482767 -1.53802566064283285918
O  -2.69909845499776146482 -2.07687567044418930351 2.57053232438837042650
C  0.22011990206326773056 1.72846394041897921667 -1.68713090187630032624
C  1.55067566213839591605 2.39712061279422306015 -1.56172109785955393058
C  2.85165590701958926445 1.80343549623924359615 -1.52183951417688878571
C  1.74703493764150552536 3.74915991160832628992 -1.49810556097601765835
C  3.78204373828605833197 2.87475537322591279121 -1.44230378415543980530
N  3.07654487204696014402 4.03685927797215260426 -1.42210580655947649298
C  3.33707990293317369179 0.48503805746148720424 -1.54633495380437824274
C  4.70983916989965223365 0.30093538853206336370 -1.50057000788640837463
C  5.15579540300391592211 2.66666875024625937840 -1.41005536586326729598
C  5.60931128070065820879 1.36894953281423736868 -1.44445868067574223481
O  2.46020842018900021131 -0.58820767081536617926 -1.51986044750761162270
C  2.31547549209509684331 -1.30887567319900521845 -2.73637546587965907463
Cl 5.36740208883322278410 -1.31995829594492875003 -1.47057200296865597799
C  -4.57152289710129977607 -0.02914433155721621316 1.75504209646893905017
C  -4.03244699613340351618 0.63236536674068299924 3.04206375304948206661
C  -5.00322495652549115164 0.55916787449404858901 4.22995581750233018425
C  -4.64012126016215109559 -0.55319909373307218914 5.20768794119296174472
O  -5.41637796892364598023 -1.11486868696587304584 2.06401838823595484840
N  -4.63320297026882865765 -1.86419861493060112778 4.52479130185078659565
H  -0.50934396716705265806 2.20195650528789421685 0.31532453070533195127
H  0.38934903890430550000 -1.84951245144170806078 2.67966277477187908573
H  2.94221084683160727380 -1.90510770207991386727 2.79054057181033332569
H  -5.14007875497197552761 0.72819807019832905048 1.19561454701628533392
H  -0.83194840279873560895 -3.41830060975016269964 1.92635058234916645148
H  -1.23459561482446522618 -4.24306938790717413923 0.39765961388111881192
H  -2.05123153211023945275 0.97100709952092467692 1.42704271512086089402
H  -1.79261016957818486439 -1.91348568761250614756 -0.43699789606797745378
H  1.08457651254504394700 -0.16332783308986101312 -0.29653081049839236094
H  2.20999447960339079344 -2.02229090795285015858 0.38310716207818984458
H  1.42852436921999759178 0.36651997630519428384 4.14806122442076397050
H  1.41029713180654314719 -1.32654371768432643997 4.64146043288247867054
H  2.65903546154771763810 1.04134297421623189805 2.02956203892220354845
H  4.14275950103455681273 0.19741258826886762257 2.46967505694284739093
H  3.33182584109694035490 -0.19543304410053669029 0.96800303423047562301
H  3.89774977162433611255 -1.21065700441346435490 5.02668397784812182039
H  3.83343553565258288174 0.52477856902688735374 4.70902596488453006884
H  2.95794744807354614835 -0.15040119387910833026 6.07562981642593591403
H  0.29669795082883132498 0.82764861161228420183 -2.29748182167769776640
H  -0.47621065682626251281 2.40685686163733381093 -2.18299993687574822587
H  1.01336626881280000845 4.53149736952416759550 -1.51239408882673465051
H  3.47402585268059738155 4.96043896609078593940 -1.37835840447840962675
H  5.84711889799110906552 3.49212135017044822405 -1.35919700328917003596
H  6.66549752259272665356 1.15586349664283893901 -1.41534977262345873505
H  1.73050535414062878203 -2.19395127360519737181 -2.48946328056232690784
H  1.79279291806581575486 -0.70508477153318926955 -3.48473589034230979422
H  3.28232870373936425068 -1.61536185668475562593 -3.13775751712533246263
H  -3.07880641932388021687 0.18635768632895985397 3.32342100899412784543
H  -3.83941830052589327948 1.67662699105782575515 2.80079689531111508671
H  -4.97861322439316200672 1.50197150500869081036 4.77464143217154735055
H  -6.02006381848481897379 0.41725851537193425767 3.86548787794147852281
H  -3.64929815702397197796 -0.36863762324231019729 5.62382328855296353964
H  -5.36527836261965163089 -0.57253119716299605280 6.02217445493401637435
H  -3.88005110201722924756 -1.89175635217449888970 3.79384689555802534500
H  -4.48961631310699171848 -2.63421764542758962691 5.18078114996596994501
H  -3.82493270431075016447 -0.80366757790773379888 -0.13615578172241393773
H  -5.50968285722480022315 -1.98522000068613047041 4.00402349737057594581
H  -5.88443103320147820057 -1.40131556287672665029 1.27250750380096278036
77
Model_69_Rel_E=8.144_kJ_mol-1, -121.3993916221 Har
C  -0.67738102528116017620 -3.35740070422636449621 0.70696240210508065616
N  -2.42706009063134953152 0.42207072295601633094 0.84215755313456630571
N  -1.53078761060843171471 -2.19419476651296951886 0.56063260084259802785
C  -3.36205976113662829974 -0.66984550528259656499 1.00082796094099069073
C  -2.61090512295060106496 -1.97915512990603637000 1.32616135693142545016
N  0.43188243241850332588 0.30977266596875252525 0.45245467198152133914
C  0.36420152090831059422 -0.13985647630741043779 1.70711305772172705630
C  -0.42359994250829846596 1.35714409875277586259 -0.09077568811098801760
C  -1.77217728907269544969 0.64640336855906488367 -0.31609268546162239133
C  1.17028280775792326018 -1.40932996430778190167 2.00562240492173327056
N  1.47901715543177170176 -2.16640117333480164419 0.81844544235406724297
C  0.72095134973379659815 -3.06207145383663048577 0.16424072740193551567
O  1.12311683637231163324 -3.61078621390954168646 -0.84999330944498630025
C  2.44150429021708648136 -1.05803327213759490455 2.81148694003576160583
C  3.42801726001138717947 -0.21647643051492526656 1.99167679624580040709
C  3.08733707789668399002 -2.33736126960495615990 3.33945683394807524280
C  4.41718352497878985474 0.54704899980552312844 2.86673135455532657190
O  -0.32147864841756468302 0.38031009800368342777 2.58178256755020640867
O  -2.14221426126554082003 0.23381314211685719218 -1.40146205977673488086
O  -2.97015590687480379728 -2.73103361970365199340 2.21846463972794172292
C  0.16411472474080382455 1.88211131836654388394 -1.40025903476367852285
C  1.48511102434807562567 2.55447897573774485025 -1.20909285418990530836
C  2.79214692407610387548 1.97254965812499971634 -1.20010655011983513596
C  1.66424716926820592811 3.89611956829096639510 -1.01231518251482532911
C  3.70796966374302172653 3.03963395612986131411 -0.99465574617216101494
N  2.98875223399568268334 4.18803704303082557914 -0.88165471278978313485
C  3.29264675458635291960 0.66713462702496084678 -1.34126967081847037200
C  4.66471124258210423363 0.49024009245206090490 -1.26801554994475318416
C  5.08241918347548971013 2.84013586217180113991 -0.94105026087694398917
C  5.55046530372518187590 1.55472974195678403930 -1.08155517974396997438
O  2.42756540902491080303 -0.40851213032599720254 -1.45512454860397366652
C  2.34088027562097833467 -1.01217013052006743479 -2.73846100952551019247
Cl 5.33684436522237160005 -1.12188093001365518653 -1.37000405160672111826
C  -4.41917509074785996859 -0.35135372879573090188 2.08052487011175468723
C  -3.81361141693855154600 -0.15269356462462682633 3.47993800010392995148
C  -4.71223286495755999681 0.62033512081836283958 4.45423730590639088689
C  -5.83596104531484360933 -0.20435910902070422712 5.07585569530052360676
O  -5.39808014398747992857 -1.37552462095361494043 2.08580862221329077499
N  -6.91573443206970672748 -0.48288419998141451916 4.09717053217837001711
H  -0.52755256566301556020 2.15664740227649209814 0.64963521757718001304
H  0.52969820546253332250 -2.01279429562971623469 2.65947265016589540210
H  2.10211617255220195588 -0.45631130826887311702 3.66148235656892673262
H  -4.93713833525892997756 0.56107915447749301396 1.76342021959693973088
H  -0.65502611041914937662 -3.63524591451184697632 1.76359269357921744081
H  -1.07169933563546693200 -4.20431612509220986595 0.13317544501943434643
H  -1.93712201984644449837 0.70260966522749845886 1.69019189425952909289
H  -1.42339581438395312851 -1.67057391821764533724 -0.29570132282989591843
H  1.04682848809143713709 -0.14507894301264989689 -0.21843933798683212721
H  2.36388721495213660617 -1.95833195680246574533 0.37020699922234889812
H  3.98929588493376163783 -0.85762127432581536368 1.30974013972537406403
H  2.87768058522494962759 0.51120792933030467786 1.39275582940416731148
H  3.97675713291808108352 -2.10206524282548246063 3.91622357004486243426
H  2.40008736270118694378 -2.87855704442405579968 3.98542928506449989356
H  3.37495343596553576404 -2.98960201721805995945 2.51790933207501232971
H  3.89068674366096489692 1.21333718083750352612 3.54624596896096111465
H  5.03170939958211338450 -0.13010612537198659733 3.45413484947091831145
H  5.07536715378693603640 1.14451066300963200106 2.24042967032003126349
H  0.25220143288474705656 1.04540543998349177990 -2.09427053666310314384
H  -0.54585568869931344604 2.59245583092149267657 -1.82618505075833614804
H  0.92198600295874755250 4.66909470697015294149 -0.96568326542625615438
H  3.37409480754653712253 5.10714672936612057441 -0.74135020559365782944
H  5.76343180796130560850 3.66210233358335246479 -0.79097820366010629378
H  6.60745521749284936419 1.34795049454515414311 -1.03720504170051897042
H  1.79020697786715521360 -1.94057429358862787439 -2.59321766641117523733
H  1.80910044959809956922 -0.35952933489902305642 -3.43808926814942772410
H  3.32759985543554881460 -1.23946730995175347090 -3.14354799643024129807
H  -3.56796631733277758158 -1.13049033948581212350 3.89702876501169104273
H  -2.87560773123524349160 0.39171441109907434441 3.38514089616505042812
H  -4.08224922997575845329 0.97571195383945186208 5.26960118264958943257
H  -5.12139619824312486429 1.50086712989393289419 3.95706096206304280827
H  -5.43545052248069193723 -1.15376297634336544284 5.43199530743966629842
H  -6.25474771970925580433 0.33545179791746160269 5.92557680073479353666
H  -7.61334178921179827171 -1.12146861007742915106 4.48810352727100347892
H  -7.38050878218367056860 0.38460510192855601463 3.81369372529950556583
H  -3.87439763432634753926 -0.81115505323513703573 0.03962221886656358549
H  -6.47609991679704766199 -0.92394487578917172677 3.23924221381255250662
H  -4.93422201603786803048 -2.21414797713275435243 2.25888687723824599374
77
Model_70_Rel_E=8.170_kJ_mol-1, -121.3993819013 Har
C  -0.54148992195949996464 -4.61380857111701558892 1.30541350015618284885
N  -1.64772858528159282798 -0.48216447648163490713 1.07782446878691495762
N  -1.30083992752768895507 -3.41425749559838465075 1.01720271068175649454
C  -2.66644152062808359460 -1.45790604781211996510 1.43248573527849276665
C  -1.90363243982902319296 -2.68604544737697903400 1.97219192142731314377
N  1.19390322011746197184 -1.13511603601502319982 0.56710052639061858670
C  1.10892243352048991412 -1.44014627730020472463 1.87401259551330934272
C  0.45180755334474842488 -0.00616762600162013008 0.01457161492758385357
C  -0.96894195890419887451 -0.57758863856390352254 -0.08831563180827783910
C  1.64177294298233777958 -2.81249953066933411350 2.29134818463884393225
N  1.76019841025209489160 -3.72398932398373716524 1.17900260003608381432
[truncated: 4,514,389 more chars]
