# Supplementary material for: Discovery and Biosynthesis of the Novel Glycotetrapeptide Antibiotic Biffamycin A
Source: Angew Chem Int Ed Engl. 2026 May 6;65(26):e11349. doi: 10.1002/anie.202511349 (PMC13285481; doi:10.1002/anie.202511349)
Supplement: Supplementary file 3 — Supporting File 3: anie72473‐sup‐0003‐Data.zip. [file ANIE-65-e11349-s002.zip › GOAT-xTB_Ensembles/6_3S/CPD_6_NH3_3S_Run1.inp]

# Compound 6 3S isomer; GOAT Run; amine protonated; from xTB
! GOAT XTB ALPB(DMSO)

%pal
    nprocs 64
end
%MaxCore 3000

*xyz 1 1
C           -0.99361871121633       -3.36039288293253        0.74003095277041
N           -2.46526491131179        0.54113929919791        0.92955885202784
N           -1.82716503822304       -2.23163710753011        1.09460870974965
C           -3.48446111636576       -0.48078096973549        0.78280696999012
C           -2.83382737310722       -1.80113931713040        0.31823991384470
N            0.42284368762499        0.46898090579683        0.59741846257054
C            0.32996315750681       -0.30335111523299        1.66942501578297
C           -0.41908817057922        1.61767103921331        0.30451180885353
C           -1.78384542834824        1.03234106076370       -0.12273371606815
C            1.22555691456247       -1.54358074229074        1.63741404614803
N            1.13958440270893       -2.18037531545435        0.33970280552183
C            0.17434112194513       -2.96127798346833       -0.16869346426563
O            0.24025017424918       -3.35612520077833       -1.32843230791087
C            2.69169905912681       -1.16563164073400        1.93631738013051
C            3.53967855163468       -2.43775682923310        2.06205250012615
C            2.76892883699617       -0.31466728105139        3.20191429705322
C            5.03429182241351       -2.15917125148204        1.94963928997291
O           -0.43721750739283       -0.08743220062242        2.61324294772068
O           -2.15910357024631        0.97779041247598       -1.28214042410474
O           -3.21270645066058       -2.37835269743980       -0.69165243354555
C            0.22416421832147        2.42989090633768       -0.82001170850231
C            1.62547246038257        2.83923261713768       -0.49459897452896
C            2.84176901324042        2.10998040098074       -0.68533753037660
C            1.98510337539607        4.03610423592313        0.06325427766621
C            3.89236053875578        2.94754024387482       -0.21684056877009
N            3.33363688442488        4.10070129630128        0.23285128559202
C            3.17343635544294        0.84536221598505       -1.20000410833970
C            4.50833524560578        0.48097732400851       -1.22963993024464
C            5.22705043498969        2.56111751684153       -0.25716442626300
C            5.52595861172380        1.32113736644071       -0.77119800887027
O            2.17935722388084       -0.05208988910815       -1.58440150670694
C            1.94465776143962       -0.15228050440551       -2.98035061546413
Cl           4.94688066900228       -1.10514880167498       -1.84050435649673
C           -4.26154474507825       -0.65082209748619        2.10450523253794
C           -5.01032822762935        0.64197863963432        2.45882582260696
C           -6.14570079117256        0.46980881289976        3.47641308210901
C           -5.69712724234422        0.30165682170968        4.92596591244062
O           -3.41610462208095       -1.07890263980060        3.15292117092896
N           -5.20460814156658       -1.07001311573535        5.19192498353647
H           -0.53269304978790        2.21791318429661        1.21293730761766
H            0.87212730921889       -2.23135434821169        2.41266507984639
H            3.06821444921904       -0.57664126208025        1.09306171253970
H           -4.97117679559209       -1.46999039964177        1.94711401758637
H           -0.61615583901796       -3.83254964769361        1.64697990392711
H           -1.59490940042436       -4.07328822129298        0.16849412347289
H           -1.93798260663057        0.52661731487226        1.80569476542550
H           -1.64762339974984       -1.76813852429584        1.97700337459512
H            1.01599766004397        0.17420695160532       -0.17325487378630
H            1.85510647160402       -1.91541376461703       -0.33003089704771
H            3.33205739575517       -2.91860331474744        3.01953527878017
H            3.25913733459537       -3.13556484777892        1.27017954712886
H            2.34908849177887       -0.85199315913477        4.04834025266532
H            3.80245853965577       -0.07064249377189        3.42448667756214
H            2.22345184543400        0.61671375368284        3.07626450594582
H            5.37979025317413       -1.51310389320700        2.75140856990541
H            5.59328959178677       -3.09039386433150        2.00155060263860
H            5.26231105519158       -1.67908582914644        1.00053296348144
H            0.19237999940599        1.82673600515238       -1.72899318294611
H           -0.38559610467319        3.31692091802482       -0.99333397311921
H            1.35244829158083        4.85554335272243        0.34154864951346
H            3.83969884494313        4.88658393010713        0.60696290121422
H            6.00830861267057        3.21024824168443        0.10136844830418
H            6.54494610220551        0.97590473221974       -0.82196083547066
H            1.15826738624689       -0.89682270939088       -3.09707921440859
H            1.61601550260757        0.80636392708400       -3.39054684199881
H            2.84030852033305       -0.48190867193445       -3.51062071720599
H           -4.29437732969196        1.38134602306682        2.81982876914799
H           -5.43916977320093        1.03436144113338        1.53773915912118
H           -6.76253054201512        1.36647411434132        3.42553985142869
H           -6.77606652198617       -0.36823061568886        3.17781233096582
H           -4.90303996458637        1.01331825616726        5.14966218246452
H           -6.53991908012436        0.50973098546353        5.58478153767412
H           -4.84602425612689       -1.15332566342739        6.14678829164729
H           -5.95644693289969       -1.75211287922948        5.05961475048816
H           -4.16519031451768       -0.18632674316538       -0.02163162528547
H           -4.43616532376335       -1.28689347697850        4.51297162501084
H           -2.76382441520436       -0.39158267860418        3.36793828569234
*
