# Supplementary material for: Discovery and Biosynthesis of the Novel Glycotetrapeptide Antibiotic Biffamycin A
Source: Angew Chem Int Ed Engl. 2026 May 6;65(26):e11349. doi: 10.1002/anie.202511349 (PMC13285481; doi:10.1002/anie.202511349)
Supplement: Supplementary file 3 — Supporting File 3: anie72473‐sup‐0003‐Data.zip. [file ANIE-65-e11349-s002.zip › GOAT-xTB_Ensembles/7_3R/CPD_7_3R_run2.finalensemble.xyz]

102
-168.9373632546 converged=true
H  0.67698513197754150994 -0.64714052052544435156 1.04427205216890461870
H  2.26639615775256775265 -1.85326672349410981333 -2.12631448344525519900
H  1.09103101119966794386 -2.92671782075450392924 -3.69041362659642091515
H  0.10078218542561170890 0.73468262120142180382 -2.12288197903020670054
C  -1.25854558675381178467 -0.60780902584984919379 -3.02006773450030596706
N  0.81406086597845495056 0.23281353082936753762 0.55331851588134728370
N  -0.70266122642008699284 0.15496852775732278262 -1.92059161002580491839
C  -0.39595518902661702709 0.99633161495839150934 0.31218705865327767146
C  -1.24145061501244269309 0.18233208930142250082 -0.68983158242339548405
N  1.99160606486627855816 -1.85037955541512566526 -1.14657824620223425249
C  0.86330738533845829963 -2.45630284266021758910 -0.76375353934584822024
C  2.74434121091647931223 -0.94021918009972438313 -0.29516686671422964761
C  1.85651126176420344649 0.31367160167278040905 -0.29923979205349487964
C  0.02862548968893328938 -3.07621992869747362676 -1.89272827701214274576
N  0.32538438206552461329 -2.49925124041954704879 -3.18035093571730209661
C  -0.16553688549748746262 -1.38845836388382282145 -3.75346869812599859273
O  0.25123350631084112594 -1.00345091880411763086 -4.83567365257273795720
C  0.18805082125933508808 -4.61320050834603190282 -1.90600727419138582519
C  1.61833634841116724701 -5.03873659004217699930 -2.26221783206637327979
C  -0.84105240650611756692 -5.22912533954552571913 -2.85170636726685566842
C  1.92582946184557202152 -6.47329605424027931804 -1.84431118953804951133
O  0.48301828102315580438 -2.50965717920189801404 0.39978210527885188474
O  2.00787788913150633263 1.22476442258953732711 -1.09641235037505913041
O  -2.24680007844139462136 -0.43326017267349686835 -0.38307739607540869375
C  4.11642773975849607382 -0.66629325374345893529 -0.91009167278045166594
C  4.96681632351264035208 -1.89200254029926395738 -0.99753149359296766630
C  5.01575567637849228930 -2.87943107658049646247 -2.03211656440401267076
C  5.88665254291147732602 -2.27576814636388968793 -0.06083747150869432685
C  6.00237519285434473204 -3.82507817325888721527 -1.64029961029346460499
N  6.50523092006937186937 -3.42865222431131844161 -0.44081083190075737166
C  4.33801604660555195636 -3.07472818757601507045 -3.24761716942331934987
C  4.67221169690991455781 -4.18792363381922783105 -4.00171079743902158299
C  6.33246591184923612872 -4.92563490827255101578 -2.42227620344244742867
C  5.65779331589741918407 -5.09652712492736714722 -3.60822011349703464234
O  3.31358819390502024049 -2.22648414878502043379 -3.63663528760418319763
C  3.63190999228391264708 -1.30314044851622368171 -4.66902952921222080818
Cl 3.81692751825087839279 -4.50551163475154314852 -5.49122902533661161328
H  2.82407859673676808754 -1.36591872863837537899 0.70916111081911215042
C  -1.17576728994935342243 1.25885377495573469453 1.61080853804278878449
C  -0.29655155118349751930 1.93667417165903077425 2.67041160462734605829
C  -0.67533676237777828799 1.53786333757681470402 4.09633090356596785142
C  -0.06062089461018550091 2.48015091995229886024 5.13668711294095103881
O  -2.27535753027548315330 2.10314438646867030158 1.25857839906762625226
N  -0.61655191689316513060 3.81263707773598659045 5.07166339717764635964
C  -3.55683893403984363601 1.64725762209581527706 1.56787673210522804368
C  -4.54045671487492530360 2.45297989839588836958 0.69532018011736296259
O  -3.86334646655313296293 1.75778953724966169325 2.93323560245584946671
C  -4.53718266140859860514 3.91702432888455565063 1.15228407891693085396
C  -3.83502427941441714765 3.09352738743765032225 3.41004437768589818702
C  -4.84413774071225855522 3.96878838552213908386 2.65767928450942969576
O  -5.86194544299736630677 1.98787809675806115273 0.80758074389750655886
O  -5.45166463903858833362 4.70125230347429745592 0.43040634796133026008
O  -4.74974000712741872832 5.28489648409671186613 3.15181257311504747776
C  -4.12122712232194654547 3.07117495404086149335 4.91830246888685174156
O  -3.61122813158188105120 4.21301663445286767029 5.55631055349626112871
C  0.08166623230791844601 4.88463895234118172795 4.65910814731970646108
O  1.25631361846345823707 4.83242997130208973289 4.31946611377260136777
C  -0.71904286783419457674 6.17050018282763534927 4.66864895379348876503
H  -0.11259356370635828504 1.95386531855103129374 -0.13547877104047476027
H  -1.01113679749122975515 -2.85552130415976135325 -1.62623970088558844616
H  -0.02518186453489050167 -4.94426654306881729894 -0.88394419081537156657
H  -4.18962984621491774107 2.39423984706466352890 -0.34534008083647921294
H  -2.83457672249812198118 3.52209829018296760594 3.24558614274093715224
H  -5.85961314113576392515 3.57171643081967848943 2.81971709664526581918
H  -2.02897783392849451189 -1.26479704667443226818 -2.61133085207501780545
H  -1.71235293813141775665 0.06822677105633706551 -3.75300151327675735047
H  1.77648412063111993398 -4.94737398782138537712 -3.33819906202262028927
H  2.32752008393023324118 -4.37847112712902575282 -1.75953953334838808509
H  -1.84993064567730014502 -4.95931528138539601258 -2.54822083696822998533
H  -0.68140585974182454887 -4.88022266815177552246 -3.86929771495225294231
H  -0.76397654588844854384 -6.31218493462271545980 -2.84222522295568502670
H  1.28525269235000405565 -7.18174618772972106484 -2.36259807898353768607
H  2.95945147326671120780 -6.71165068718556501182 -2.08333211042586219364
H  1.78250893916804309391 -6.59682056615164036373 -0.77328111782642394711
H  3.95937796606638992003 -0.22813441355913716135 -1.89659307017038858412
H  4.61767086507323654132 0.07938106824618829105 -0.29103162927211828626
H  6.14460805601760018391 -1.78708622149473206342 0.85843529397245565971
H  7.22627967288770101106 -3.90307959627096501265 0.07659974171723953063
H  7.08996759715186275486 -5.62677217390852213441 -2.11169457043785913086
H  5.87195894056471345834 -5.93839149274356259411 -4.24611800823918539294
H  4.05336032238373089598 -1.80802705506577598982 -5.53994696159789956624
H  2.68954241572796082238 -0.83144005473986248855 -4.94464349155270621594
H  4.34147483148869017811 -0.55062026947854159076 -4.31151111171926526566
H  0.74788524373066667117 1.68562923411787135564 2.48652817912443557802
H  -0.40094984622112433970 3.01575039748886997160 2.54520002334743411510
H  -0.32638644186526777347 0.52365527312612736299 4.29588588840803442537
H  -1.76009871231192427388 1.54309442563090515321 4.20059105335526794534
H  -0.22661560762319199469 2.07524363606917905400 6.13948576787594824111
H  1.01405857181227365693 2.57771266945818933181 4.96315646856294989675
H  -1.58708199512226122430 3.93517025572710643644 5.33999992436867199075
H  -5.90398036562110117842 1.05132149288690368572 0.57897871219027718936
H  -6.27302635282364562386 4.19459631960862289191 0.34644442886827442329
H  -5.14789506922677464473 5.87538952175887896345 2.49583987886542812973
H  -3.62465503099016128630 2.20698948554756579910 5.36449931340514751810
H  -5.20073193775704734065 2.97217701653066246337 5.08542626363103167364
H  -4.02234620651502172706 4.98530095455587130004 5.13853775473767360182
H  -0.93303490787195819678 6.45264180937322606724 5.69643461664642725140
H  -0.14205244736431779651 6.95945406623255458101 4.19479472616693094267
H  -1.65990508480370579925 6.03336523228134424812 4.14281607369002102814
H  -3.65358442708614461480 0.57332640637832910091 1.34758270832810067574
H  -3.54500540580666667623 4.34349022350950786375 0.97213795291923121855
H  -1.55741604302477543165 0.30106254738256177372 1.98448627570243529838
102
-168.9369579137 converged=true
H  0.75744740865613835457 -0.51422833099425568903 0.98315082920857310711
H  2.28264004193892589001 -1.83169156344966888028 -2.16199900484652252075
H  1.08831523562459198118 -2.96554497159405228146 -3.65671046735393323601
H  0.12106871915292247155 0.82691774407051044093 -2.24649947562598484296
C  -1.21702379476425592841 -0.57514277616435038887 -3.08609997566670690716
N  0.88930847917730504459 0.34849515439221900870 0.46151533785388904052
N  -0.65995855739861042366 0.22711260864101906476 -2.01591153966525160612
C  -0.32851377681290760968 1.09682977273871373747 0.20624673432870338496
C  -1.16146047814469355330 0.24016766870796280031 -0.76968419285274669583
N  2.02787161941796911790 -1.79580548689122432293 -1.17781339007458019097
C  0.90409276728813070534 -2.38315509910330280974 -0.75389232254237270592
C  2.80105176784714160476 -0.86213707332029287933 -0.37165310828032926960
C  1.92021204911333143173 0.39629135896249667592 -0.40835831844832404247
C  0.03447436684241647620 -3.01587608790149186433 -1.84910405673551325734
N  0.33563842861269888029 -2.49930102679998178417 -3.16104269557144057501
C  -0.13671852959786695569 -1.40644762295785130668 -3.78210395135237797959
O  0.28455097257207834227 -1.07864589816530154209 -4.88125162398018996868
C  0.14021134616981342780 -4.55653527812289294019 -1.80682931074754282719
C  1.55275378208471348529 -5.04085839702400040352 -2.15883496406668440315
C  -0.91820273025160947800 -5.17020578460750002137 -2.72096606082163594564
C  1.81254460399362704592 -6.47508476474814465007 -1.70884211993156442944
O  0.55289649683615404996 -2.40554102256269564108 0.41964939509438242693
O  2.06499498027991235105 1.28000204919394144909 -1.23641642426831577239
O  -2.12380565930885634174 -0.42499443095216460353 -0.42848727548595799686
C  4.16715161913061660215 -0.62664819798262683115 -1.01506672641613437946
C  5.00213669958004736316 -1.86554668099601883569 -1.05360789112714381410
C  5.01964021159107964820 -2.90784171905212307507 -2.03393034672842665245
C  5.92671249138850519955 -2.21595459521947102388 -0.10857202489984692229
C  5.99182240405223520696 -3.85098224197500149657 -1.60214954024182576475
N  6.51843056950578159103 -3.39958152375026623204 -0.43267647400488440379
C  4.32633950237858044829 -3.15299466271033290710 -3.23139443735249232148
C  4.62903796845465276277 -4.31226869604689255766 -3.92711915222895280309
C  6.28862897496835149269 -5.00045788157303849886 -2.32489093110712996548
C  5.59718155825397190029 -5.22109299419412131726 -3.49286321310796310513
O  3.31993337813374944645 -2.30228361227612143836 -3.65955856269658319491
C  3.65664466250289033056 -1.44038256868578251613 -4.73806046873210195969
Cl 3.75558358381945600613 -4.68730000976328131657 -5.39254579066788597430
H  2.89160552076202126415 -1.25167068022693372953 0.64633013916386461428
C  -1.09936846525097431382 1.37811641932327200166 1.50671582015420901790
C  -0.20850193182800730307 2.05382839968684915988 2.55949764868297302556
C  -0.47529891951214486845 1.55281956994447645215 3.97967382513685663525
C  0.06892437446359440945 2.52200255851906751658 5.03576671420790233924
O  -2.19166305979435183104 2.24417889306403894878 1.17713652020934844700
N  -0.68564808957127920674 3.75366363778601552781 5.08239585600756793582
C  -3.47488253806591762540 1.73748740899148046424 1.35319730813967931127
C  -4.45714840946352897078 2.64657315284953931211 0.59794691050621706641
O  -3.85715909678490787016 1.65470239074007818836 2.70922799659016799723
C  -4.46660551595188870522 4.04182342793435278594 1.24737045410371205634
C  -3.79886841925967733147 2.90447942342599141341 3.38218852809550085681
C  -4.76819246614326353040 3.91188996123232524127 2.75116747250474436015
O  -5.75219882658954428933 2.09635564476906166576 0.59615044227971503155
O  -5.40095623100997901389 4.89240679560225100175 0.63002940726112888203
O  -4.61682402090993626587 5.14754775011269849472 3.41080785348746395869
C  -4.11638628217761137762 2.66269829117268042040 4.86466529340959841221
O  -3.64198839204948843218 3.70463248221093843782 5.67542934705314117139
C  -0.22006870200429828888 4.92966586621923230638 4.62651433918454824124
O  0.90815625516003251061 5.07769274853982732765 4.17575629900316780407
C  -1.22303785557190636268 6.05965461534977922753 4.73681489878806427640
H  -0.05721720530756158052 2.04620970904916221755 -0.26496813301686283904
H  -0.99293113491961737527 -2.74702176062119951538 -1.57866013727182319393
H  -0.07416711864804337306 -4.84283073160621935216 -0.77173896412710585313
H  -4.14378783410448914282 2.73591671813158043847 -0.44660689866216218835
H  -2.78571010680600794629 3.32130029970027873532 3.29671791668681724019
H  -5.80361685733529064635 3.55070763010500778378 2.87496751960559171479
H  -1.99956758028932535254 -1.20270436836295613325 -2.65452349443838864218
H  -1.65572980717922835225 0.07665019308830178790 -3.84896464860223508353
H  1.70871297680562372889 -4.98063478374027646112 -3.23728074474641269731
H  2.28637081187463220289 -4.39292768303982050782 -1.67494928338343540553
H  -0.75588273398134264713 -4.86438259847517784351 -3.75195326521069150161
H  -0.87948648393596495776 -6.25421993056212777162 -2.67203347885256592420
H  -1.91398238442466084308 -4.85355049445223585280 -2.41954082996254316029
H  2.83703696166538588130 -6.75364304979955942798 -1.94372507835581598279
H  1.66677242526451996341 -6.56981128428390004359 -0.63523575653147779096
H  1.14765561973215834968 -7.17279076625746903062 -2.21077765916048107897
H  4.00203729453447554221 -0.23267205322339762352 -2.01866148708872739093
H  4.68296536367560012337 0.14087859244507255907 -0.43613208932757374647
H  6.20568207661512349915 -1.68358311405479921241 0.77977346190682883531
H  7.23615000151273157769 -3.86013028130042279429 0.10151193931299561102
H  7.03334687753420961798 -5.70047534509691367077 -1.98231054114325577764
H  5.78529578861218762853 -6.10132661729045100429 -4.08573228069660654427
H  2.72557879865501462291 -0.95704622753408963298 -5.03133852366353284680
H  4.38948066712829465530 -0.69139978732573847964 -4.42230641901887899792
H  4.05820709958013559060 -1.99922118649733593365 -5.58513415449682337766
H  0.83931749980325076610 1.89235350419337322592 2.30808665075614483086
H  -0.39296013198891610596 3.12792829003506911434 2.50277428513731337034
H  -0.00469404356523744903 0.57855620194189838479 4.11828456558220157291
H  -1.54801553298525051972 1.42902078888994288342 4.13145897205427647947
H  0.03292998670215110946 2.04979934054783718977 6.02162543899756830257
H  1.10269590194095989943 2.78787212333108236351 4.80164018732041064652
H  -1.63932792337243604663 3.70769097172170569721 5.42693970770254718872
H  -5.87617885156969688154 1.58490029375022434266 1.40844402429276671640
H  -6.16895781890370908940 4.35736229071226954801 0.37794163613356340781
H  -5.04399064557105258899 5.82686174270875678616 2.86936367043858542303
H  -3.61522724726556354824 1.74929327091427988528 5.19242390658863328667
H  -5.19777652578973459185 2.52520045912164547985 4.99112040399814205216
H  -4.04379460064364604222 4.52946417693228120527 5.36132127251895695963
H  -1.45508304691906875661 6.23930914862491725614 5.78314752921873065361
H  -0.80228493067749440115 6.96123523821423795255 4.30117029555835284071
H  -2.14086774599875973024 5.79631129919177290333 4.21656153205133410466
H  -3.55345628612977293415 0.70738609041650035714 0.97710625361334080274
H  -3.48003587375804102066 4.50016745671622953040 1.12153747685909621623
H  -1.49218360703773278431 0.42759582195609013855 1.88592009700853391330
102
-168.9369107185 converged=true
H  0.88080002308723392979 -0.66704038861271808258 0.93919859360456159347
H  2.45952890494213383121 -1.85813684471493600903 -2.26845114274154413536
H  1.23896319862644288534 -2.85396755697880299962 -3.84971717251025591366
H  0.24236484203324809572 0.81890928753128222617 -2.21801656486501119758
C  -1.09426036177384111703 -0.53151879270245339093 -3.13982251913815080258
N  1.00236589810841825177 0.21814754031238109411 0.45310428070690506042
N  -0.54604807210567396503 0.21464072661155042532 -2.02596436092911780236
C  -0.22202931830404804003 0.96752193606768388534 0.23708285673087575729
C  -1.05411510522202545026 0.16420996216511302146 -0.78346200902098284136
N  2.17939244440689616766 -1.84839455361656912480 -1.29099424961604114515
C  1.04437331165498337171 -2.44342100750075807980 -0.90967592627105731129
C  2.92828622777877667360 -0.93551131439725976335 -0.43922740349531314008
C  2.02307508090210141916 0.30666418890526869756 -0.42447209066303509539
C  0.18922384657972643462 -3.02611025311618320188 -2.04244578150287869889
N  0.49002405777355123595 -2.42150941069697589469 -3.31920335384933329337
C  -0.00273600369327664517 -1.30595140460043634967 -3.88151242620532821448
O  0.41014631790856070914 -0.91389170986010692666 -4.96269956862280281484
C  0.32212294068714897310 -4.56312409399919172159 -2.13402924163272000868
C  -0.42118088089257671447 -5.24809669801275013867 -0.97966402419518427980
C  1.78875115384236660354 -4.99133379319940839736 -2.15149391366695708072
C  -1.93927719873924608862 -5.20333282713352662796 -1.12030013661894090049
O  0.67150720243735384507 -2.49735631678098490838 0.25692979140975091834
O  2.14586602973162632324 1.21787601364530484460 -1.22716023726863943111
O  -2.02547711767135174554 -0.50843881466954821136 -0.48490765776643524054
C  4.28813577573687965128 -0.62733160130875531557 -1.06440078958054007430
C  5.17394372198985941225 -1.82574622058248903222 -1.17274143417701104397
C  5.24898397923561699230 -2.79621546715848134923 -2.22140591526107122888
C  6.11830763438616731520 -2.18686986927071513875 -0.25156037729624003418
C  6.27626999894385395606 -3.70811630047435780710 -1.85449887990709716412
N  6.77644064085190223068 -3.30983286590718650544 -0.65429690691560626892
C  4.56668940617550678240 -3.00068245993995885712 -3.43240253101864611907
C  4.93750250576625759891 -4.08749215841649515824 -4.20803477758786570462
C  6.64175079017276459581 -4.78248748182368643711 -2.65699621617736703172
C  5.96275130837368827486 -4.96197212747795468601 -3.83917044900589532475
O  3.50267970738419265331 -2.19068236182821429736 -3.79985320163260897885
C  3.77883678308561821169 -1.23101648143735054042 -4.81135176454806590129
Cl 4.07596867975377641358 -4.41552441316055332976 -5.69264387979657016103
H  3.02596696726167202485 -1.36597720019876445186 0.56150217147925807204
C  -0.99858160919605798433 1.17625727822410253154 1.54749258605453210436
C  -0.13584953804715527159 1.87423112195574725902 2.60698014344427653199
C  -0.48843611089591915109 1.45344871178608103790 4.03390318196546004970
C  0.04701803204468525677 2.44915722425861392963 5.06962181997950356305
O  -2.13534993986240184682 1.98302171343236821599 1.22614410313172483846
N  -0.64501564921644449768 3.71722335592633479351 5.02141699424096898952
C  -3.39526643028239805133 1.45189827689692085855 1.50437891558514569290
C  -4.41055724298067985956 2.24362991404257350325 0.65603687171100799613
O  -3.71385693820796980447 1.48717194854266088200 2.87075077270363543391
C  -4.50582437432209914618 3.68206739668534854815 1.17994118161946781598
C  -3.76568110156406499200 2.80076315375998285973 3.40308306952448047511
C  -4.82605402432650354427 3.64180762704246463457 2.68323545719542133625
O  -5.70426898358133716016 1.69780329710308341973 0.72053576299606569844
O  -5.46766345057885327918 4.43275012277182955955 0.48411008120606635607
O  -4.82482898762087319966 4.93532004705138405143 3.24172716540675409647
C  -4.05355117876611714678 2.69613038060681109442 4.90771914717523127791
O  -3.62876558545225691432 3.84326027125274904961 5.59645581282820536728
C  -0.10099046345866186103 4.84104353644051510486 4.52356464699831750664
O  1.04764640989272606042 4.90581077653376329550 4.10589157501649992810
C  -1.04385222760443063805 6.02679914268211724959 4.53929557589048560118
H  0.04084304540641697789 1.94246559416456587854 -0.18419399217838866578
H  -0.84307667894289517463 -2.78810817093618146245 -1.76795608884739330335
H  -0.14628595488314549700 -4.86679314401666118783 -3.07733371216726059316
H  -4.04037566893801258772 2.25594416486510063180 -0.37946569235453414537
H  -2.79252770530497373969 3.29445057257535012241 3.25977920896640682713
H  -5.81183833306861696855 3.16716749706001721165 2.81568416965369694438
H  -1.86786624886773422460 -1.19409426185519396135 -2.74561660567274712363
H  -1.54289782795640251223 0.15643493291428173242 -3.86443959223829613947
H  -0.10550816822347275359 -6.29252916801263850743 -0.94269302889999051498
H  -0.12917523253186363741 -4.77658521316300177517 -0.04041994926996271553
H  2.26327201539633326988 -4.76217142042959462600 -1.20028909421492557819
H  1.85914899627288354722 -6.06298365712183606746 -2.31951596592809838882
H  2.34480331575859235471 -4.49206161643111379078 -2.93999434158397265904
H  -2.25015039653031845290 -5.62680417885001737943 -2.07336505568685547374
H  -2.40164629267574625260 -5.77817389204261111502 -0.32175464174129847494
H  -2.31411972502877638647 -4.18480809666593689400 -1.05396358215591168239
H  4.11011820423038010119 -0.18356401126240862176 -2.04483961189844398731
H  4.77512974057453831733 0.12586299961196945052 -0.44293484902611229836
H  6.36859504886732619156 -1.69984059449773594608 0.67070712500260376565
H  7.51819540769671146307 -3.76533947481919106792 -0.14888444724391103335
H  7.42954922362842751227 -5.45753043385290492751 -2.36509966827642914566
H  6.20317217093080408574 -5.78440455170330647405 -4.49263350947761175291
H  4.45817962413567059343 -0.45855733983603402804 -4.43852922802216554032
H  4.21832037854011687728 -1.69845813552434621307 -5.69422596998262164902
H  2.81732649997911988038 -0.79132360318423833334 -5.07379974345814055425
H  0.91545738917926655631 1.66255134886305211417 2.41322716225558364656
H  -0.27973280795415550459 2.94948251057044119605 2.49023754508048700274
H  -0.06331865178813367301 0.47031318910125524679 4.24026999303166185484
H  -1.57087828091680381526 1.37599678714051121275 4.13556196214467775008
H  -0.06014608377467156597 2.02807002290269888789 6.07319310250331767520
H  1.10292149066154765435 2.65438515457986712320 4.87637733652240967785
H  -1.60811085395845831947 3.74250299991603263550 5.33948828435092703870
H  -5.68788164095119785912 0.77506036250411969313 0.43899828385250899698
H  -6.24603296755780057481 3.86927351778912864688 0.35959272327719199458
H  -5.29050995006188085057 5.52326826411542182171 2.62947397379735336997
H  -3.49757108861615284567 1.85151578695442697864 5.32020145641215336241
H  -5.12368105660686623537 2.51303383109132782991 5.06409572557450626817
H  -4.08972563150803747334 4.60264452033025062150 5.20760598545115627189
H  -0.56288063448320246884 6.87865910973358118952 4.06710203160295069580
H  -1.95978985720094112111 5.78133801384733381212 4.00759836951011649830
H  -1.29551769534811711537 6.27791689832446486719 5.56616854369008251524
H  -3.43815751502337318968 0.38505317008823797265 1.23760061949689270655
H  -3.54429198064375539090 4.18378630248568494920 1.02945804710297528217
H  -1.33665936503744431363 0.19790495330454221934 1.90967547433578199723
102
-168.9369018022 converged=true
H  0.75438088948483539298 -0.60162312695365460780 1.03768008545033296741
H  2.27880036847830824698 -1.80984717471624678709 -2.14306883120069890936
H  1.09212597695152147104 -2.92472421767730184072 -3.66404513245509955155
H  0.11282134589635472999 0.82057762963146463342 -2.15596110276690522412
C  -1.22279972048446916588 -0.55909828797252836274 -3.03498692983974827087
N  0.88171664535519767014 0.27772681486620326430 0.54298136573976696351
N  -0.66498617351817967958 0.21077518000989375890 -1.94169364910167474569
C  -0.33955648103982621899 1.02457316805666720505 0.30303208348456583954
C  -1.16947767957473258704 0.19165814613009085621 -0.69640466386260380105
N  2.02972355083629008021 -1.80992598787493563783 -1.15674094908740165977
C  0.91014260511409617038 -2.41486745460109331063 -0.74737891747433882195
C  2.80037444882191266515 -0.89735987409112705215 -0.32424082518582247880
C  1.91420202938885553046 0.35797408104500821890 -0.32304334125703426661
C  0.04082618445784973182 -3.02170008038398929529 -1.85673357543247607992
N  0.33870035954364086095 -2.47316862337123266613 -3.15634117451316731362
C  -0.14491938244920293810 -1.37280441758698401600 -3.75509952618933739998
O  0.26477903022216903173 -1.02483516103864702451 -4.85240616622480924747
C  0.15178619039981855465 -4.56224107383122134962 -1.85032037950868821774
C  1.55650724562717934774 -5.03544410008083964669 -2.24690884666659407287
C  -0.92673596480637732142 -5.15889145171606777751 -2.75210056298444571965
C  1.84625970550262064052 -6.46012886326992319397 -1.78522391876524388898
O  0.56234510732720699444 -2.47297879098639317164 0.42600211113072716795
O  2.05594827213026398738 1.26742137145781619267 -1.12318660627432165278
O  -2.13231724471623795836 -0.48109517213194369356 -0.37319762135308165441
C  4.16470484932005202694 -0.63848317014252320423 -0.96248955880075159897
C  4.99940267413898276061 -1.87527413840597967365 -1.04479663236078490485
C  5.01439027908792045451 -2.88335458674240108223 -2.06019052134669600207
C  5.92305339187729895656 -2.25999160213351579785 -0.11235987217716050801
C  5.98367373338030450469 -3.84355773048971460781 -1.66073731218028108891
N  6.51173558779315531098 -3.43347948182368245540 -0.47666436410759177589
C  4.32023126896791254126 -3.08580596892318537172 -3.26498087907763645532
C  4.61857192128528382113 -4.22229905807875649515 -3.99962795786196911862
C  6.27488419051415835526 -4.97023556834502766577 -2.42068483095532505089
C  5.58211820814488834941 -5.14962674003157694358 -3.59498642014290181734
O  3.31480163879519107439 -2.21946795886121117647 -3.66246910002909586979
C  3.64660547668684742462 -1.32541166128235810007 -4.71599239901007116771
Cl 3.74462021100371078575 -4.54357073323832061362 -5.47750407023663576922
H  2.89341799001858523965 -1.31673982648857279543 0.68157429203481423308
C  -1.12415102809698685959 1.26898163830805588148 1.60207645505335904978
C  -0.25399672988505728188 1.93545155742101360197 2.67537431149361548677
C  -0.63507989373216555684 1.51120893914415321824 4.09369048542381364086
C  -0.04938841536064014770 2.45735792829470733878 5.14782226769447959214
O  -2.22531112707830258657 2.11927571939814329838 1.26298062465268623455
N  -0.64720002882946903178 3.77192425851250856539 5.09517018260734833035
C  -3.50422039042698907352 1.63027361861790232034 1.49848043911395256700
C  -4.49655056843286615731 2.43149524915238091083 0.64079796287331847182
O  -3.88827640160326648555 1.71171667439707153591 2.85508542197295378529
C  -4.51627518005518169275 3.89660603562369978192 1.11049823260607816167
C  -3.83618631373988350219 3.03605022008470459838 3.36700316276962929862
C  -4.81479155925953339334 3.95123503763254912968 2.61961046258077212556
O  -5.78697075289000029130 1.87591105865244434092 0.71654856519158127703
O  -5.45957306040090450949 4.65472649767355850514 0.39417784500337549325
O  -4.67460034062329743421 5.25923468555613293773 3.12289263758647939184
C  -4.14447057221310544151 2.98414194440536562070 4.86993316626479799680
O  -3.65269874128362959098 4.11706391000138705039 5.53588223548572866406
C  0.00470896766175549208 4.86618246002708509934 4.66464117735471894832
O  1.17787381788559097906 4.85848077638263387001 4.31698768351862760539
C  -0.85299605969682934514 6.11458598059399260904 4.66236450476971242551
H  -0.07157663280879755785 1.98684853837415942301 -0.14253676132501158502
H  -0.98699460495463053888 -2.76230237875810002990 -1.57865188185071625426
H  -0.03703761212599290809 -4.87184526229653247498 -0.81690870727056874578
H  -4.18863022491388292678 2.38956544682186233786 -0.40814715681964547356
H  -2.82529808508851631998 3.44439200470039574853 3.22584969107073149530
H  -5.84687978386334616943 3.59902988770695175802 2.78904809256785934934
H  -2.00637326440260510552 -1.19801347823320591957 -2.62213630854214008181
H  -1.66084840438610026325 0.11457677771948981960 -3.77889953881516316159
H  1.67163937952716401547 -4.98948969165485500810 -3.33128126048189088237
H  2.30142470579330638003 -4.37435469336808324670 -1.79962376643342847338
H  -1.91692451771586047649 -4.87683001390968762223 -2.40157273863208953202
H  -0.80818784815590816173 -4.80492477675768103751 -3.77363383297618959489
H  -0.86438333507485376472 -6.24301727831817920844 -2.75313293183026441824
H  2.85585418597713358579 -6.74213387217809589913 -2.07381097503594435949
H  1.76328023752288554071 -6.53329231299626833618 -0.70326548007469336099
H  1.15422354532806159533 -7.16809884076788517149 -2.23300719484647114399
H  3.99593935749390460899 -0.21162125203781995131 -1.95193570966873219952
H  4.68132744510119103154 0.10966334335002358991 -0.35973032266734822349
H  6.20460405454986929641 -1.75812974972908109272 0.79277995274494594824
H  7.22603578429661030924 -3.91519122378965889197 0.04327303853099793984
H  7.01688157919739907697 -5.68404723698209579652 -2.10164045032506630051
H  5.76480645225927457176 -6.01173558016504561152 -4.21550780769855926167
H  4.35970723317383956896 -0.56927943015883153421 -4.37313097808363604457
H  4.07011630951580727356 -1.85472371967625093703 -5.57112949791361522500
H  2.70960679948072824530 -0.85356398233860275582 -5.00915187657325677861
H  0.79313339356464096497 1.69630148197622365736 2.49148965578445436009
H  -0.36615774003211959409 3.01543098942294118814 2.56706652062633278177
H  -0.26679345886373712071 0.50208655866521034739 4.28399523148973582209
H  -1.72078355263081661519 1.49300546040609760645 4.19117287038091390627
H  -0.20453995802205859889 2.03648560248419974172 6.14558868087955634252
H  1.02197813187656350031 2.58944532367617208379 4.97709502952436100287
H  -1.62043327231108214015 3.86192558951796094391 5.36603848877793510042
H  -5.90228933998767235636 1.47678503303534136570 1.59073154380428416488
H  -6.22080532778606354327 4.08416651079442161176 0.20731431907080200006
H  -5.09219034778474277658 5.86633603258476110653 2.49500591760469170310
H  -3.64836620321049664994 2.11506294185738408231 5.30759194573205128620
H  -5.22579179262217419222 2.87462064345713042002 5.02201613709067196112
H  -4.05022343438941234695 4.89739094349577452903 5.11884974764195987973
H  -1.15255737799061219739 6.35078557414056099617 5.68001444592576731907
H  -0.28640729668894920890 6.94465855847894264485 4.25072684511878051694
H  -1.74605624639735523829 5.94898983990180685311 4.06517962240938945939
H  -3.57664433998432018669 0.56224671024645944684 1.24815406131394213141
H  -3.53401891302003567930 4.34436860937122837356 0.92646507297094160549
H  -1.50522584728379871244 0.30528157741001432646 1.96034155178748825676
102
-168.9367568311 converged=true
H  0.50803882325837501632 -0.89863405223344894335 1.12644018131342327216
H  2.27876089552743898992 -1.85094823014227083391 -1.99474948328276147080
H  1.21155218491016558602 -2.86432053271160658170 -3.67852366769021310589
H  0.12414196398894083995 0.74303500684143064525 -1.97186144465592194663
C  -1.15520798201601704314 -0.55741419559012395091 -3.03150614083699521117
N  0.68534431524686068027 0.02585907082034416549 0.74115832464947528635
N  -0.66749269488141249607 0.12638186173529847300 -1.85091070603699003883
C  -0.50499830214239382897 0.80544828186309147533 0.45381905526358018443
C  -1.27038670298346878518 0.04631585190933679153 -0.65078265343826258160
N  1.95506277295697050711 -1.91904766266143722575 -1.03288700866850380322
C  0.82062010168333543447 -2.56658710079913587876 -0.75029730062388377831
C  2.66662511523231815502 -1.08561431873874081333 -0.07487267127532321043
C  1.79020715796896978667 0.17566105445444868405 -0.02152428619934659837
C  0.03910866189247491631 -3.09606935433225416432 -1.95998456704234502723
N  0.42207442825490715244 -2.45285956802804916421 -3.19204025856649575843
C  -0.02762241227434297786 -1.31188100531747675603 -3.73876948185095603350
O  0.45578891458845516294 -0.87929666172974429994 -4.77443262103489729498
C  0.16508364202728986747 -4.63273982413744711550 -2.05675715441584827659
C  1.60249226759502549911 -5.06882753399668661842 -2.36932906633169126920
C  -0.83044126997762068854 -5.16759093058347929173 -3.08387006921503292745
C  1.85874499686664518272 -6.53487191348364504506 -2.03448449689610377789
O  0.39373205689320200928 -2.71658875231418228680 0.38862535845064588580
O  2.01269585826803831807 1.16519060338889124395 -0.69841822868221958842
O  -2.26441170754579923496 -0.62419118861169975432 -0.44255758987478571731
C  4.07294519470288562957 -0.78372867429080284030 -0.59298527029375081021
C  4.91836127065712780393 -2.01066056906636925206 -0.70748928831197899214
C  5.01401933009242917194 -2.93800117736103505450 -1.79310386140481914374
C  5.77837785214293209179 -2.46169790617460249038 0.25558068849756221397
C  5.96260315416295494373 -3.92145973719421103709 -1.40074067104553190433
N  6.40253949395840749048 -3.60124675039594288606 -0.15456819052943981951
C  4.40762488263123142218 -3.04936271931125402190 -3.05595946400953311084
C  4.76812889463701239379 -4.12431700866354855606 -3.85241638349795323393
C  6.31982914673086426660 -4.98285666279309857885 -2.22386080028205723735
C  5.71309586498101928953 -5.07329009973904110353 -3.45455165199552505229
O  3.42436128606848422251 -2.15855024344058321617 -3.45404926538689371895
C  3.81463118525927313840 -1.19301102623584354134 -4.42115689600717853835
Cl 3.99917506636627173577 -4.33971448557858785477 -5.40674025138710234728
H  2.68870472456834708197 -1.59080700269505603828 0.89524757308662317179
C  -1.39218085530922697224 1.00705167742035817113 1.69085875436859911503
C  -0.59206592719358541732 1.42902219655652018560 2.92941539856351962356
C  0.14861825310538362421 2.75083190427621238072 2.71154547368020004683
C  0.45935747678251059867 3.47503669376787360790 4.02962564319119120881
O  -2.35240374866885515459 2.01242084226454664986 1.34669051475799506079
N  -0.73919825517970438877 4.01099954530827318422 4.63640319090386121559
C  -3.69407632642292194092 1.65099051422659792721 1.52057815951127239806
C  -4.55179100879024556292 2.72334641221677831169 0.82518142256377324806
O  -4.02068856231940063850 1.47057689821238213312 2.86963796372420576475
C  -4.58712295373517608965 4.01339362552186873501 1.65779909025772753672
C  -3.95315032187180959156 2.66846409489137537108 3.63326723279433316804
C  -4.98330646642306973604 3.67409398942714782166 3.10358122772183264715
O  -5.84023952611967711590 2.20545121923126918873 0.63873834342675328557
O  -5.50687481546235346741 4.89795318413226254961 1.06320156038792057451
O  -5.10613189500760888961 4.83242415036499206593 3.88677326200626316322
C  -4.14706606941858613169 2.31729056900989949241 5.11888929488572141935
O  -3.18296887461343169790 2.91643626095601460335 5.94787316681823696740
C  -1.34949821569181804826 5.16068932582425698996 4.33334619007767507526
O  -2.48363155739138319333 5.39664487588686636599 4.76506106039719323775
C  -0.60444928990217461351 6.15861963633613207492 3.48570696565275373047
H  -0.18874744984232313949 1.78146980140726274300 0.07583030052456837811
H  -1.00875379330680781109 -2.86430815596539911638 -1.73778862339594253328
H  -0.10454466359027200784 -5.01734338737097651517 -1.06743825744290954383
H  -4.08258296496744943482 2.94099889657716895286 -0.14730973352421139477
H  -2.95512473198526581797 3.11130955680304976951 3.50253081413905098529
H  -5.97258107496184376117 3.20094617809744974579 3.09603801732955741244
H  -1.95924741772561650244 -1.22585503016545827037 -2.71649744909241208646
H  -1.55338175407036827025 0.16954201152227099669 -3.74758911991426613142
H  1.81672617295028082651 -4.91130161808657117462 -3.42787016002443234441
H  2.29821188008720245222 -4.45924249892421631358 -1.78922400443332829667
H  -0.77654577106696331956 -6.25079249080256893478 -3.13619160285396159082
H  -1.84663730909712620054 -4.89279786714439524076 -2.81022379116999942994
H  -0.61733884474201783377 -4.76247906747700966434 -4.07043480081616326771
H  1.66047780858302185258 -6.72601206902010684274 -0.98228074962450384611
H  1.22926716181780704140 -7.19149798221412250854 -2.62903724206713684808
H  2.89729988324271703348 -6.78211936114735003400 -2.24092252757542720332
H  3.97572389281674931638 -0.28454098505523817142 -1.55789270192915774160
H  4.54317739805236886497 -0.08403611972165540844 0.09926941340386333246
H  5.99161070539745033159 -2.02968488981240868796 1.21380485372199964367
H  7.08440037954118650987 -4.11783067605264996303 0.37553271118740211287
H  7.04485248081224835204 -5.71634664195494224259 -1.91056293172306590478
H  5.95015661223162961591 -5.88186301810982570260 -4.12655946831009856623
H  4.29248677032255088193 -1.66067146709812529792 -5.28336916519289090388
H  2.89467309350962720416 -0.70380930101896710394 -4.73871679186393190975
H  4.50077529472044002290 -0.46184923448227960252 -3.98270255420765995069
H  -1.30219200187690664627 1.52494670891967087911 3.75099044885865717802
H  0.10932818657237464155 0.63474651815011395861 3.18159580310354206389
H  -0.47858636112387753503 3.39381207242996829621 2.09129956937057048805
H  1.08022763520335107756 2.56703797329359906243 2.17686371844617987392
H  0.91000036524363092649 2.77838921020108919890 4.73831875388059753362
H  1.16440683155059732101 4.28635757046624643607 3.84488427413444533443
H  -1.29275914545749603946 3.37151586843951234229 5.20199288499024348198
H  -6.40594767505813589281 2.94584097210217787932 0.36772616575265959504
H  -5.77218327284372900721 5.53984021603733278738 1.73899558985505953146
H  -4.22140283547661887553 5.16502466363404710847 4.13108305247062990162
H  -4.02845490148738250014 1.23739116677704785729 5.23046299093488098464
H  -5.15880067126098040831 2.59594674191630225835 5.43492018366047702216
H  -3.25837909707015560556 3.88624275682363684581 5.86758581469073803305
H  -0.39983224885772794543 5.74859734701749047758 2.49979099741865384843
H  -1.21067127850275690903 7.05432069323748667244 3.38297137645615419999
H  0.33883488952797069516 6.41916769872571979505 3.95970404908888529150
H  -3.90320849059764318767 0.67912918018001655618 1.05069871374606749193
H  -3.57949576415750447822 4.46119511511761857037 1.65817558901132944271
H  -1.91943523165593110669 0.06860418854000649436 1.90035579121338882302
102
-168.9365294036 converged=true
H  0.66574748292620267165 -0.69467703005390757376 0.99329702677607800698
H  2.24273086783815367440 -1.92658878282904599821 -2.18473481920508216803
H  1.01041079516797083215 -2.97351507170446849315 -3.75771259890791364811
H  0.09535387454097835058 0.71445136257117702883 -2.15838779074237319122
C  -1.28260392714986770635 -0.60843707971967952997 -3.05732583502157906352
N  0.80881363564348873751 0.18878806159714334179 0.50971096171699870059
N  -0.71406033665386625664 0.14268508311480404549 -1.95674045228496140680
C  -0.39530496443304558030 0.96564117394443593767 0.28244392495388259690
C  -1.25147014973403147842 0.17053772998685884366 -0.72550426562409364717
N  1.95744687380039250613 -1.89717019453329371892 -1.20892047022224669028
C  0.83091224320157697214 -2.50074838769139784489 -0.81676107110407969447
C  2.72256041924313585412 -0.99632603541801634250 -0.35943762691597813674
C  1.84447728466034543970 0.26422901300503598421 -0.35142465488807211882
C  -0.02194775322702327558 -3.10543730021329045243 -1.93895078902469775173
N  0.27191597430102465438 -2.52496965725010946713 -3.22567119074956520919
C  -0.20819770634110623675 -1.40884294240610419280 -3.79655953515718014302
O  0.20447407900700403927 -1.03500661303073004937 -4.88447972886524883762
C  0.07001391193661772594 -4.64873570016079007416 -1.97389684770208484466
C  1.47720999569023847542 -5.18196394672346283272 -2.28189323451431480549
C  -0.94978692846616041834 -5.18702407164997136846 -2.97920252814910924144
C  2.36550041985883163775 -5.30928646499351675203 -1.04905337614420535175
O  0.45359263215097406219 -2.54078951779601691641 0.34876097241227166368
O  1.99747002528857131587 1.17774820187370776736 -1.14579267382741090131
O  -2.26524378372289048045 -0.43361458078084713641 -0.42281648962333229225
C  4.09276282610935826511 -0.72809522504495749473 -0.98050374587683797323
C  4.94366072717974081030 -1.95387807941228408559 -1.05943612603742476352
C  4.99340212640074287975 -2.94930496739162872899 -2.08585057067367518613
C  5.86545390276278055808 -2.32794010185996524953 -0.12076826263940908246
C  5.98350814035386147083 -3.88897459859019356543 -1.68800923122038848412
N  6.48646253118744375854 -3.48203832156490244998 -0.49232398703176105670
C  4.31527736364631486765 -3.15747205144142428779 -3.29840616079866411070
C  4.65341340962813987403 -4.27463325826856621603 -4.04509360351206570527
C  6.31655617207389141754 -4.99489138270739641001 -2.46110559277323703853
C  5.64220407165785253767 -5.17721117766347838085 -3.64568880696626651527
O  3.28384791588980684551 -2.31917877589139953542 -3.69393720869399677653
C  3.59975214810771548812 -1.39246005636097702762 -4.72398819638063560689
Cl 3.79591448814262788503 -4.60546016260402879539 -5.53097377519118982292
H  2.80601465072178557492 -1.42508342708643809260 0.64368531367563830425
C  -1.17109317870218143653 1.22011540918610550399 1.58536484813239342273
C  -0.28189313873003368771 1.85588508221835279954 2.66218126900500395848
C  -0.68003327195600071775 1.44007299058664295366 4.07811407975937978421
C  -0.06438572853007804020 2.35930154583986384509 5.13868204567658981574
O  -2.24826494781220986852 2.09880339338355881296 1.24782859248808031261
N  -0.61682845100462491139 3.69417048624527710743 5.09769664112664067090
C  -3.54392427519666641800 1.66117465263836949774 1.52421649336452103007
C  -4.49281904156140221573 2.51467037253893854754 0.65769656924483888005
O  -3.86735562992572123875 1.73589514240890663288 2.88800539227998731562
C  -4.48280885718283617081 3.96141601886645755570 1.16690644224649275884
C  -3.82481731174498396086 3.05642605573341397118 3.40502209735772387589
C  -4.81595057194130315992 3.96354126727217170867 2.66730204495764766648
O  -5.82386319127450402533 2.06712752717375236600 0.71427818498787898349
O  -5.37731511816918406055 4.77918295372033874457 0.45729235764388231900
O  -4.72486634695213059132 5.26150174872818521266 3.20658009152456546786
C  -4.12664897433019284279 2.99432382346060332878 4.90933132187949183844
O  -3.60614645449175030834 4.10776865784999145603 5.58792539157954326612
C  0.07693677972129035758 4.77021195857319124656 4.68838317594974363089
O  1.24866249287640829202 4.72267677835331856073 4.33804750306805519955
C  -0.72595099384424321975 6.05456181508494406529 4.71681014898251582679
H  -0.10529230702910674644 1.92614395613554156839 -0.15457873607156091822
H  -1.05242580388236484090 -2.85573983919915663776 -1.66033150688983077714
H  -0.21477593129984751119 -4.99007633530324223869 -0.97330568795846272856
H  -4.11150925579966486367 2.48965976121602805549 -0.37340932996428732871
H  -2.81691405229035085611 3.47528770358619665259 3.26257354665552723461
H  -5.83512006384516634938 3.56473314193579859932 2.79853679098009200388
H  -2.06385631735657160135 -1.25297949309983724930 -2.64887275086163587190
H  -1.72587482010554249534 0.07636973879071951021 -3.78859799884585379814
H  1.37438934794094413938 -6.17208292008547765306 -2.73028309474346286834
H  1.97619740589581671664 -4.55126358695772204044 -3.01745773224409097324
H  -1.94757531992589383307 -4.81968302896681510816 -2.75027720400814024160
H  -0.69326397242914183927 -4.88030241352889770923 -3.99034889319400232210
H  -0.97186085169261371419 -6.27306278617436596790 -2.94377713324862044786
H  2.49748320365308895674 -4.35180868406774390422 -0.55530921362442409173
H  1.92676267038304160906 -6.00311212449251296874 -0.33524191666397695766
H  3.34649573362092400686 -5.67994532065360147044 -1.33678059386506720152
H  3.93292739577817496155 -0.29765139129468226598 -1.96985747471311700707
H  4.59549598435549100373 0.02288315502980131644 -0.36883133927707778543
H  6.12307391314457927223 -1.83126676177751490648 0.79434208604403533371
H  7.20974297155172827445 -3.95017873013487541556 0.02764043979908045734
H  7.07548572215142623776 -5.69184859661763464800 -2.14440300714556020267
H  5.85871569496281185963 -6.02306606533855770635 -4.27740612854944934895
H  4.02285936756649586954 -1.89484810850123430725 -5.59563361891351451760
H  2.65617127852586243364 -0.92252551833009932558 -4.99897594810914380759
H  4.30676575556740903750 -0.63848208255992300320 -4.36484482126181116968
H  0.75722639642685685146 1.58306436841101239033 2.47993345050705960020
H  -0.35948660881081156981 2.93921664547625960395 2.55675097314961741191
H  -0.34664421561724584331 0.41834100005768420916 4.26533292918075979117
H  -1.76570670822301356573 1.45845591432480259364 4.17186911956643502464
H  -0.23513103953105202182 1.93611626968188987874 6.13294257045868462797
H  1.01112732985168540800 2.45628549788864614101 4.97008656705212548133
H  -1.58595117563710341635 3.81417004347306942691 5.37226524236954272595
H  -5.88000326715377052977 1.15273915481048860876 0.41066381733327822490
H  -6.20036794290936832397 4.28180370313847280528 0.33934455935055790610
H  -5.11170097756517094467 5.87513731229074043227 2.56508464142201209057
H  -3.64752705396296050822 2.10949936178359243044 5.33387641681890656287
H  -5.20913880339934820540 2.90673780277021220897 5.06262357061852519280
H  -4.00825376288279233705 4.90010604603243660193 5.20005156679868552061
H  -1.66414182613603522931 5.92385998843977112926 4.18433059259837936139
H  -0.94569875285247073649 6.31862615258616866498 5.74811073537907546438
H  -0.14905109330276955504 6.85264020348441160735 4.25847418029700452990
H  -3.66070574349219191035 0.59699841781653639750 1.26939676842497561893
H  -3.48391216879615228663 4.38481434698287664276 1.01936408123081401200
H  -1.57706538001994234222 0.26451446111247389759 1.93839224820830202667
102
-168.9364666354 converged=true
H  0.50710799113797355719 -0.86247819842324324746 1.13154783502754030522
H  2.29495407866730882773 -1.83641270994801808492 -1.98161453394565345576
H  1.22842589533449109140 -2.80277225809479491048 -3.68556214748634003442
H  0.17582255286553791218 0.81487171541888714366 -1.97079957751529821763
C  -1.10803784529089055511 -0.46083911733677440647 -3.05391979086063480864
N  0.70474890062225681309 0.05638147615009939106 0.74350888617199706321
N  -0.62481121287177987522 0.20751887388487796904 -1.86281536867139752012
C  -0.47034935572239511270 0.85683474798826164687 0.45049647579776841422
C  -1.23508573929404619207 0.11662562578443866346 -0.66687614855732091357
N  1.95836541592385660060 -1.90720308383437076039 -1.02452141670088425762
C  0.80555587976349141144 -2.53048591216341423049 -0.76153119214786280100
C  2.67112399444850989738 -1.09339591161607518899 -0.05093907324565713490
C  1.81809148574410905930 0.18403422161583557481 -0.00936111341641379657
C  0.02823752289310541008 -3.03092131588380775398 -1.98626468309807879820
N  0.43974944068673793574 -2.38180367518082025668 -3.20613415870372442384
C  0.01680618149272980477 -1.22944975931572320071 -3.75018410892516129707
O  0.52348561951825878236 -0.79711363227250353614 -4.77491662637560754234
C  0.12658955279292649632 -4.56849191964572032276 -2.09971970600828639064
C  1.56062153647001689016 -5.02748808756324816471 -2.39454523954904630045
C  -0.86088752323396477983 -5.07088966575220645439 -3.15078556227474271267
C  1.78641957904217152375 -6.50063476087934777325 -2.06972560863056154190
O  0.36265810805298492880 -2.68198668323625000198 0.37085574312009350617
O  2.06432754976045007567 1.16604870471433552659 -0.68922987233353594227
O  -2.23354447737037320465 -0.55163603626401802593 -0.47352846835345041576
C  4.09225425486557714549 -0.81891609262227138544 -0.54203134078852344135
C  4.91197467728270176224 -2.06376481877718154223 -0.65094158882857300341
C  5.00623111282346044959 -2.98561516140425586840 -1.74142320264622063597
C  5.74264378842839295913 -2.54182488454035393488 0.32476706679997568994
C  5.92510601248286583598 -3.99312148952938184010 -1.33912916622846256409
N  6.34871856560008929193 -3.69217433538390071845 -0.08249916074647820063
C  4.41876913252693626077 -3.07634532204259070198 -3.01490628630456214410
C  4.76823101022078965627 -4.15495371454709783166 -3.81138374799480006416
C  6.27250172320674348470 -5.05752005171249852111 -2.16265426818204753445
C  5.68448671414705586358 -5.12762940414543688661 -3.40366803811008322711
O  3.46036606198986840255 -2.16336869514027529959 -3.42371072284555477694
C  3.88645610728110435517 -1.19721169950782435620 -4.37471054049678187425
Cl 4.01962950887477532547 -4.34489965403950417766 -5.37858593987337219033
H  2.66464645939946365161 -1.60307892694772835540 0.91685915715941945781
C  -1.35927828470351941270 1.05330427116606362148 1.68665052637108492384
C  -0.56479560164054698479 1.51526072955824853139 2.91438597821579925551
C  0.15108205862552021026 2.84654021634688447762 2.67056689526873158869
C  0.39697330637344641069 3.62655918147772604598 3.97087805999872278662
O  -2.35525125172828309061 2.01955494943257152229 1.33275349537511234033
N  -0.82376969995177029560 4.21639423078641861764 4.47560188005839432179
C  -3.67684249957290232302 1.61685647726231374044 1.56407883702639383117
C  -4.60501480891367087622 2.64341590348300004010 0.89074734251731801926
O  -3.94408509201494039687 1.43859186433276620143 2.92422150764427968284
C  -4.70718196965736446202 3.92973620745438356749 1.72362970315196672999
C  -3.91758479316985797070 2.64644534749910409488 3.67408899110259090648
C  -5.03189479034382891598 3.58143107631464685525 3.18515292838269248321
O  -5.86540697955816714426 2.05265690378996312759 0.72481876874045625403
O  -5.70888797333994268968 4.74010979119352793276 1.15422329294664738342
O  -5.18567010590403842940 4.73816137001836334974 3.96211321457772536192
C  -4.03235687131929676497 2.30027033452774221089 5.15645275225961885468
O  -2.73471034969613668864 2.14386696037994983755 5.69489737197222734011
C  -1.38838000863875143942 5.35602642034079323707 4.05284513236211374476
O  -2.54816072955687156210 5.63665214915475676349 4.35714530675705891127
C  -0.53868176035635872978 6.29751001385294184587 3.23265158679208264303
H  -0.13705669938735307034 1.83099020612888119253 0.08349617051950097846
H  -1.01738595418818889016 -2.78027883785773122227 -1.77460054334990702252
H  -0.16682673718599530521 -4.95994658762565876486 -1.11995197875855656555
H  -4.16639885535722420684 2.88841841432599144568 -0.08963339197163344707
H  -2.96128929979542654394 3.15646983445173923144 3.50337307400435982174
H  -5.99133840330146938413 3.05215854595128321947 3.22224096783815250333
H  -1.92798651029537881918 -1.11673634113557529446 -2.75364670315435100534
H  -1.48294575235533709900 0.27751663621529754078 -3.77086122604185858265
H  1.79366130468179574287 -4.86378186001437740060 -3.44811868666025933550
H  2.25842264117684976554 -4.43645005933947533805 -1.79800865378394436611
H  -1.87758021639981653728 -4.79107561953596228221 -2.88448362450227202558
H  -0.63013768162572925124 -4.64645314938931619508 -4.12531741888655023587
H  -0.81730484799889413505 -6.15323051591068104216 -3.22648302475906501030
H  1.14892047839343969251 -7.14040469424757251460 -2.67382500506053855105
H  2.82168483588747509572 -6.76537521364225469256 -2.27047657700214955412
H  1.57706099447958036919 -6.69600293768315335541 -1.02050392652800248072
H  4.02227467129335813922 -0.31002796303934543332 -1.50414992308951234179
H  4.56449786684682479176 -0.13469803619715281506 0.16423733497672654558
H  5.94602186342931648966 -2.12204709990856965618 1.29051611158408108260
H  7.00576785369578747265 -4.22998952457447874309 0.45794937645912914270
H  6.97566457119792460162 -5.80859120913948956400 -1.84159525652656275163
H  5.91283575886514878306 -5.93909342525814487601 -4.07526224706251483099
H  4.36954109364436948937 -1.66661499142824576225 -5.23322895082332273375
H  2.98191196321436269301 -0.68631139541124441816 -4.70252424933199630885
H  4.57971717979910764029 -0.48400198694707663449 -3.91831669655409520203
H  -1.27207419104887531347 1.61386379480814157183 3.73776517636277816337
H  0.15264328524624298788 0.73923943193540730956 3.17880336380287298326
H  -0.47164204167855605654 3.45244053437708098286 2.00950157915272864528
H  1.10423745111599114210 2.66918875440646408137 2.17207593460908299221
H  0.78590698964758631817 2.95418128556938874851 4.73683275090279121144
H  1.13085713618863992203 4.41388521428461455542 3.79545620047625087423
H  -1.43384691895590798971 3.59498813940959438540 5.00074920109765397314
H  -6.47871947970846484566 2.76622695645600025216 0.48666658627869230358
H  -5.98620547546571568631 5.37415371509054740073 1.83242557773485992278
H  -4.30908930573856352453 5.14180005937305928398 4.12546745623248067858
H  -4.60961702527586592026 1.37408039695841477368 5.24365578067808169038
H  -4.56081927272495057935 3.11568187738757762517 5.66511106661728103262
H  -2.80830484732598684161 1.82786951818013254645 6.60474754624659166069
H  -0.24408067391883406239 5.83087906173521197672 2.29624783260785303440
H  -1.11797346325890356589 7.19187670347989360664 3.02002958231387230725
H  0.35499841650559788020 6.57383446730016718362 3.78694116416491466381
H  -3.86797041658907714279 0.63256462877300312364 1.11096788369295107479
H  -3.73666544673548939315 4.45177301494788668634 1.69419005966460312074
H  -1.85501471042408128120 0.10123117384674770736 1.91189437848653942531
102
-168.9364332542 converged=true
H  0.86588101699514152809 -0.61257924576476019407 0.89015655856214659369
H  2.44426449730502204361 -1.85811007373371284146 -2.29032719181670341158
H  1.23301547049973736492 -2.91925261738226327068 -3.84094013100446218800
H  0.19613251015373722730 0.80219370864074923677 -2.29619309461674303563
C  -1.11649883604766664291 -0.59982792780576488223 -3.17355097264909424837
N  0.97987186057236574932 0.26591266233522792284 0.39001690844256908797
N  -0.57645335021232846362 0.18523978345074629259 -2.08272064988862259938
C  -0.25297854100532723987 0.99796422432858722384 0.16057321614723907288
C  -1.07524235657317346337 0.15462596475549170161 -0.83566024260717008953
N  2.16720365546711501992 -1.82536933380262267335 -1.31268577368557504137
C  1.04438487528010770511 -2.42938474381367175425 -0.91000016902822911113
C  2.91259019801063878674 -0.88740540557095060059 -0.48576039891572964091
C  1.99857173799680354342 0.34821041526857277049 -0.49106956091101461315
C  0.19563841113111465897 -3.05692191488263897980 -2.02348695188035909709
N  0.48306754657571937539 -2.48091323374424321813 -3.31665104434361834862
C  -0.01652647558499401037 -1.37826468543218316753 -3.89848367976692156134
O  0.39609989970797654379 -1.00181536655090397403 -4.98534293027858677050
C  0.36012964594411300823 -4.59276626082531880257 -2.07361415529121240198
C  -0.39438809868676982795 -5.26298491298264181637 -0.91774213563370232727
C  1.83500654956701247933 -4.99203590206936542728 -2.05036679187273129799
C  -1.90803059994945112265 -5.27593725501097488007 -1.10521770162940025095
O  0.67858507208978879888 -2.45969619557092000761 0.25960716593869370694
O  2.11435737112980559615 1.24879962220145568352 -1.30621278050082545441
O  -2.02610433962395575236 -0.53451965316211746959 -0.51114502367674752303
C  4.26746976935798016939 -0.58425302520068123080 -1.12409319514468264423
C  5.16312568004496164065 -1.77799811080784597728 -1.19446221210324976525
C  5.24687982739852820657 -2.77986097194874082206 -2.21233385058559672842
C  6.10843386053333681218 -2.10340673981449244323 -0.26108586888041035445
C  6.27941955819560515550 -3.67291116755377089476 -1.81546313952565818717
N  6.77417541906424158782 -3.23431957860483043632 -0.62730243061560508888
C  4.56903122683547557870 -3.02494583101977987383 -3.41830099130809239583
C  4.95111093452692774264 -4.13064720579381283727 -4.16107916063051508360
C  6.65358907397084209379 -4.76921048313522177864 -2.58343568050287020199
C  5.98015166018068100584 -4.98739762342949433105 -3.76230127927896784712
O  3.49994882387617289865 -2.23329901258697560706 -3.81002131727744464129
C  3.76987884305482090497 -1.30456558764946195517 -4.85150624051678125426
Cl 4.10001694391452442545 -4.50761259764725874533 -5.63998763878298170482
H  3.01878849923486347606 -1.29629945522920575485 0.52320083455808907846
C  -1.02377098280280476317 1.22997030043161981183 1.47045395704927805980
C  -0.14605338080055166317 1.91216350988218497520 2.52920713732008328734
C  -0.43247445682949348100 1.42276939851048811470 3.94933918809278328155
C  0.09737506383666198750 2.40086648987357209606 5.00448848756630493284
O  -2.14130933542090851063 2.07006968364202981192 1.15985388352119267452
N  -0.65918972807967168848 3.63198313612853995735 5.03198160222618628978
C  -3.41066234289997805007 1.53642366716699063645 1.35042170189599120000
C  -4.41603236788881581276 2.40475092776948873308 0.57784354569893547904
O  -3.78933320759606395711 1.47658184077613596763 2.70914897262760279162
C  -4.44990984450349635893 3.81522427149136911240 1.19211408886433534171
C  -3.75743083672150124386 2.74264751294375352941 3.35284239043576848260
C  -4.74637916119806302362 3.71617566312334091094 2.69931574343874647326
O  -5.69924506976018285798 1.82827216872364006761 0.59854954110829339253
O  -5.40059359646703995850 4.63309004928501089182 0.55577357837192509216
O  -4.61633113462964139728 4.96963920544420734160 3.32920882498659231885
C  -4.07040666393422512215 2.52816907681633917804 4.84063996058464773853
O  -3.60829347013622658835 3.59239566191866011025 5.62969470315678055528
C  -0.18943357198104807115 4.80548023941865309894 4.57434280654364489038
O  0.94390966161451128613 4.95225078476171454156 4.13622301987477136720
C  -1.19643318410738075386 5.93406024012703880999 4.66256033267222758099
H  -0.00192002366141272307 1.96503890127042346592 -0.28503114778280630448
H  -0.84045160137787588983 -2.83155822142216839765 -1.75211308043336111417
H  -0.08187225278227777681 -4.92907245430126828012 -3.01848825471868842385
H  -4.11012646213093990610 2.47305124960573063930 -0.47036393078072591400
H  -2.75286248894305352053 3.17791309166482127679 3.25747946382968089907
H  -5.77486218213058410953 3.33936199217398543837 2.83366848361523571143
H  -1.87872769113025661625 -1.26231361729337154820 -2.75793752678138881507
H  -1.57822970278559804314 0.06098585339722578658 -3.91489359506029543923
H  -0.04543084403705013874 -6.29398277469670475170 -0.83480766759797053744
H  -0.14639466811517551359 -4.74988687713430746129 0.01238554646084444322
H  2.39858689610334252507 -4.49334967894582693049 -2.83378980539547953299
H  2.28306011411552001178 -4.73878988204922979577 -1.09224232442245905439
H  1.93045664816432105404 -6.06456357800998180352 -2.20003500850827071744
H  -2.37621826096934407602 -5.83670943913979023421 -0.29996256250968023060
H  -2.31938991382018011578 -4.26951893243752067519 -1.09037769863685074512
H  -2.17441157350997382736 -5.74505177550508072670 -2.05031045190941618728
H  4.08403198202152228902 -0.17480552180070679791 -2.11827923001162288230
H  4.74875140844608889523 0.19323959649155522666 -0.52856854152575505346
H  6.35356906352794048587 -1.58700257399670419112 0.64646266742082514334
H  7.52115897580940817591 -3.66649781977214006545 -0.10968239437703472539
H  7.44363106701835253176 -5.43110719941912112319 -2.26831327752342382098
H  6.22810584663925403959 -5.82712571106870669269 -4.39054734373872523889
H  4.46016064736850115224 -0.52763608919164561861 -4.50919123088993423210
H  4.19337833470903209587 -1.80037372611287271873 -5.72667214163164750573
H  2.80809776333077021349 -0.86530323955870003250 -5.11368283923911626232
H  0.90449963195141047656 1.74613121487491884665 2.29272939043937284964
H  -0.32779901498060692866 2.98603574964569151717 2.46123819785518671566
H  0.03702465526973594545 0.45010178789939392363 4.10135534482089170183
H  -1.50700815889546313464 1.29886979589028794813 4.08694917177201588743
H  0.04993125720709370996 1.93634681197973579359 5.99363084267029311292
H  1.13362317641378740340 2.66615410155205623255 4.78075663469166034503
H  -1.61569802884475977045 3.58881913556553877598 5.36906295900344421312
H  -5.80690377459971340812 1.33699075859339533423 1.42543767504571494698
H  -6.15899074384636069368 4.07821547882733348445 0.31780191802284862845
H  -5.05384978409023855050 5.62853427936674322041 2.77113650782862475097
H  -3.55745072323800526348 1.62807837902849428247 5.18650636003363363358
H  -5.14972900487287521543 2.38019190461044694018 4.97196655056224656732
H  -4.02050477091197056012 4.40563100731669710086 5.29953672565032185560
H  -0.76481800220961215775 6.83836991435183083610 4.24355305976544894264
H  -2.09883347936147979240 5.67285868405688820104 4.11499702616994778026
H  -1.45827558138353419181 6.10766584867068029752 5.70273438116607067627
H  -3.46653275771572921826 0.49668996621173933104 0.99745768012347324483
H  -3.47190825112206491454 4.28795956927249033441 1.05325433133640711247
H  -1.38662377319056639990 0.26142965213362412413 1.83384977906684842885
102
-168.9363591529 converged=true
H  0.88669625161611387298 -0.68295438965462285097 0.95679072299973788596
H  2.45479954058461125044 -1.82232820800161454677 -2.26956160157206321415
H  1.23777383860561274176 -2.79054873307067419219 -3.86353752623950530420
H  0.24537389555503913430 0.87190944336651610147 -2.17435117813420974997
C  -1.08282094932873107496 -0.46263879473347202520 -3.12964065493798582196
N  1.00712939497951836643 0.21222538518411379616 0.48895057532144264867
N  -0.54006423126634417464 0.25941029658632575039 -1.99750309311856577565
C  -0.22047862221005803951 0.95895120105124564969 0.28350122548151424073
C  -1.04669900772163781966 0.17339628870655635073 -0.75613659525990606358
N  2.17301460874823204605 -1.82304648481686837336 -1.29265809788260543911
C  1.03811505213973043205 -2.42410345138373628515 -0.92040619593276817856
C  2.92838861173129716420 -0.92834421586237148016 -0.42730759282618357986
C  2.02812029184084385847 0.31690924797282149505 -0.38705400984203497394
C  0.17894320475045283336 -2.98048839479788973961 -2.06366025816510445523
N  0.48955322639360532300 -2.35999864384103696935 -3.33035675069448133812
C  0.00952945473215421890 -1.23094697265651076279 -3.87671648887884190415
O  0.43374585647910984809 -0.82315224694434507846 -4.94762245765736086156
C  0.29594923338644962829 -4.51717641294253180462 -2.17813216236701689965
C  -0.48256648109400884783 -5.21135919129623914614 -1.05290250956344744182
C  1.75780874848740009675 -4.96161602566339077214 -2.16829986803211971491
C  -1.99571765291252045671 -5.16304090133670712248 -1.23862875608903788560
O  0.66739703475158984602 -2.50082171759413318668 0.24561776632030715706
O  2.15387428470730579733 1.24518447860050596177 -1.16916751084653247617
O  -2.01159198182766729701 -0.51423368267108504615 -0.47260397265400466704
C  4.28836741356691319993 -0.61735633859050942363 -1.05088014332912882409
C  5.17132259500847357714 -1.81773195991932601245 -1.16037389501919463441
C  5.24465481032350488988 -2.78812736294063556741 -2.20916916565011067775
C  6.11134384619436321628 -2.18338058371346388498 -0.23656919845315055317
C  6.26611694338768554502 -3.70528278935005461747 -1.83916832852786482633
N  6.76423079743114552542 -3.31009738265490804920 -0.63717687230040109814
C  4.56643485779317348516 -2.98771754058742544657 -3.42329549950195533015
C  4.93675858559724556329 -4.07423780250750144916 -4.19961891362196215738
C  6.62967780693528396796 -4.78074766764156855459 -2.64093688307591190068
C  5.95586297814933995909 -4.95437740580926977429 -3.82696800541769910353
O  3.50933597696833521340 -2.17036183419177364229 -3.79465499977481535154
C  3.79942981511986799248 -1.20917395956529993839 -4.80089787314159366360
Cl 4.08410708856522397525 -4.39515438772990130190 -5.69089199732184614078
H  3.02761821249031548575 -1.37712473582097505442 0.56522293611958174253
C  -1.00454732873867902399 1.12571982294318040374 1.59461095111075357167
C  -0.17435463578197746282 1.85483231135742521190 2.65832309789957044188
C  -0.57009580096623113654 1.46147417088948028407 4.08064140390945695458
C  0.02498482933003354223 2.40814882376670702513 5.12664544098288921248
O  -2.18133018976348269646 1.86762709504180746123 1.26811141457317866355
N  -0.53803359468978562141 3.73767762622066124223 5.05448615366176756680
C  -3.40851637380227678875 1.31688154097500498274 1.63508737565461048646
C  -4.47637407702525091935 1.92723306002754890542 0.70470070728488265477
O  -3.71567541300020121042 1.52492144348979707935 2.98951294884329898949
C  -4.64063736233598245207 3.41785764808983216767 1.02609658125204683543
C  -3.82499946707577276328 2.89749707784375898356 3.33136927253126291504
C  -4.94598627552673253405 3.56509617738530737441 2.52574632910184959655
O  -5.73805102600244776312 1.33063489874732310270 0.87352290199023407968
O  -5.64440877278019215169 4.01813578125591153167 0.24841611747671657473
O  -5.03416688053646321777 4.91782688776429388611 2.90562533622611463002
C  -4.07243648196936902650 3.00724560228379189653 4.84236629577333754781
O  -3.65493794082814282831 4.25350063146205314979 5.33808171194827707495
C  0.17920921224767705215 4.82605980047547333811 4.72607868993610757968
O  1.37267021499271502094 4.78197966352431258485 4.45558552488029668837
C  -0.60835425090070494036 6.11900962791634039917 4.72660326382912732157
H  0.03661239319769907241 1.94464458078250501671 -0.11505110828727088679
H  -0.85123381673334441722 -2.73524513374189570669 -1.78737576579032131363
H  -0.15290626115721817069 -4.79968448554215942892 -3.13728233622581331730
H  -4.12081485618349319111 1.80947087406507289842 -0.32912691798646920294
H  -2.88173268638945323517 3.41284155704337877069 3.09297564556941928515
H  -5.89489159028504872140 3.04587084087631776441 2.73851169698330609847
H  -1.86308919714532672529 -1.12820011387984586726 -2.75440623162287945291
H  -1.52148855037064456575 0.24117883488746874598 -3.84477797171805102394
H  -0.17002266148915035071 -6.25660911035894429233 -1.01605090429304700805
H  -0.21718535808423122813 -4.74886608131343468386 -0.10127796268178054784
H  2.33822040997694724496 -4.45150063891832026286 -2.93193759947154664047
H  2.21045772342387536469 -4.75748102425366603541 -1.20078286295318159560
H  1.82138658127696428934 -6.03028603232252446986 -2.35702410572238685305
H  -2.48277342246520982272 -5.73847420380735950829 -0.45516705343363761394
H  -2.37060620958502443756 -4.14384609340816556511 -1.18261935129174222681
H  -2.27912992839446060245 -5.58435043298483968499 -2.20117542276598054940
H  4.11231555388226777126 -0.17094142139959978000 -2.03042541812498944509
H  4.77606442780716200502 0.13343317954127334457 -0.42688405688615438383
H  6.36092299747828615608 -1.69818159926934919568 0.68683387664314332621
H  7.50479410050888162687 -3.76757622661184798929 -0.13209970645898322372
H  7.41262046571067667600 -5.46026048169015165712 -2.34621449487278033175
H  6.19714167221494705018 -5.77536755824018488426 -4.48185451565509040961
H  4.49806954884462228961 -0.45464799468028826990 -4.42710898542870268102
H  4.22202430936063688449 -1.68002953675451416338 -5.69012868372851254861
H  2.84589215920627891521 -0.74700807590292295224 -5.05375264275659219493
H  0.88184239168620481841 1.63791881390874682900 2.49835932967414642292
H  -0.31751965602760512386 2.92716113633253227633 2.51561205304733848109
H  -0.21911256810536117179 0.44970025703857063881 4.28927332796293558914
H  -1.65651831639988000866 1.46206926996370345506 4.16799532969096730994
H  -0.15088153656550218340 2.00133015175984896317 6.12763677818705421174
H  1.10133973894790715420 2.51515912916571648950 4.96970369531755107317
H  -1.52308149316588381517 3.84294851317134167346 5.26027113743486651742
H  -5.68160755132982320248 0.38241989103210094481 0.70379209477183535260
H  -6.39567854874830654666 3.40725166492075004498 0.21561690316524045885
H  -5.49619053749645747331 5.39632269297617117587 2.20189972772862407879
H  -3.48761567104933556394 2.24346360433562752590 5.35947911819628863839
H  -5.13350799181401207250 2.83103857184934026847 5.05566695591714942992
H  -4.15779089706361748568 4.93279978163560883786 4.86277325399346871393
H  -0.14187833058922560969 6.81292146483260996348 5.42242286828059860682
H  -0.55920686880275138897 6.56448411800450859488 3.73557346153698777158
H  -1.64280820180571707212 5.95419579039715340940 5.00827983146044353191
H  -3.39758574726993956006 0.22308898656304612662 1.51676860409059210966
H  -3.70683519700923014284 3.94007129873512429441 0.79406096130496139907
H  -1.29066035343868046326 0.12852912990825607342 1.95184616633114194073
102
-168.9363544954 converged=true
H  0.75091814404411127981 -0.68965837388745643288 1.16699356171885848532
H  2.31079390870455902984 -1.73924711591595793081 -2.00646446504589670567
H  1.13789377994536722305 -3.04929031493115454410 -3.62271512305890253103
H  0.24650345524567821021 0.63286813040701206390 -2.03043049884269821703
C  -1.14598103209784096812 -0.67411385010032398579 -2.93313531544674255258
N  0.90014059140372082446 0.19163673932149566381 0.68362522916729207001
N  -0.55875092332985554222 0.05637337674281273081 -1.82848995746146658625
C  -0.30368603162922480632 0.94767003068107769082 0.39724487272111763669
C  -1.12572755151742298629 0.11693201125416835540 -0.61010794291029790681
N  2.08510219940859053978 -1.84999357723085910976 -1.02277238760657263050
C  0.97552667343184995552 -2.49453406166357982698 -0.64846641304672569817
C  2.83866116963081172031 -0.98651613514230152013 -0.12286834291611620218
C  1.97691647852373830752 0.28380197961374248328 -0.12704682205264813954
C  0.15281904033360443895 -3.12268538766414982533 -1.77934470800274446844
N  0.44177600147381879125 -2.55906892027456578376 -3.07428899530805921358
C  -0.11625455519660493620 -1.50714554494450392319 -3.69660753406472553095
O  0.19292004304213744570 -1.22025666205657490337 -4.84257754417608587971
C  0.34264437827414051529 -4.65700183696945124723 -1.77964673437947262791
C  1.77437793365444917981 -5.05447975296168916515 -2.16515800618137355116
C  -0.69502358400169339525 -5.30686024308918113945 -2.69279299952989958911
C  2.12992600146564070585 -6.46977762816761803322 -1.72090554098988723908
O  0.61211918971293610703 -2.59357903839209891217 0.51699795969449557909
O  2.16238930589278766092 1.20907285077590853639 -0.89884403873209695046
O  -2.14228913687772193342 -0.48639645127023950488 -0.31659370782454765436
C  4.24716286877930215837 -0.75648465767905004320 -0.67130399887280167714
C  4.95693992955617623863 -2.04706616419630771375 -0.92459208353558486326
C  4.91018007448929960646 -2.85760726217993399345 -2.10226156257941543259
C  5.76556288333820177172 -2.70653110116390527295 -0.04149117400517207677
C  5.72118561393817870453 -3.99140876253909304694 -1.84849418728935344092
N  6.22596161437162898267 -3.86694299452867218392 -0.59227842514821460451
C  4.26503822157850009944 -2.72058560417170536283 -3.34816814361404180289
C  4.43267914449510058716 -3.74913954533815108050 -4.26143850848659422326
C  5.90712931663506424229 -4.99056901622009618791 -2.79881982620397229411
C  5.25125105002614311900 -4.85463019421816532883 -3.99814185416661516115
O  3.47195356335545834980 -1.61364650532474795952 -3.51132894609511936324
C  3.47233725108974855544 -0.90903940554478812608 -4.74423337635685982150
Cl 3.57825838977557397769 -3.75706548709087240212 -5.79467663337353222630
H  2.85954488440907450553 -1.44868739664750112439 0.86781538158754745194
C  -1.12054264130484804163 1.23772318415789217561 1.66775087574425184833
C  -0.27601478507701321385 1.95118618126113019251 2.73176090919869674067
C  -0.69999317323986232076 1.59948243841635462381 4.15758119075856846791
C  -0.12733973741300513849 2.58281491083232683792 5.18406028682285580089
O  -2.21655192560964975357 2.06290391813646722952 1.26294318771062075157
N  -0.70501327910871713911 3.90254098141735639160 5.06755913646727762512
C  -3.50280101842547386681 1.60518783204976456247 1.54822573383941697323
C  -4.46564346079661689259 2.37037917219950688974 0.61844238851453681161
O  -3.85355257507117787696 1.76012829738107079436 2.89832792621308943382
C  -4.48390779497534719411 3.85011919408311698021 1.02082802731656241413
C  -3.85096016974383381637 3.11132628623856666295 3.32961367891147830278
C  -4.83775284306723918348 3.95447773810483838020 2.51332338138284505646
O  -5.78711733227770697141 1.90052830628885316422 0.71011771570680637389
O  -5.37986249244369574285 4.60057767294746877695 0.24199677628041760258
O  -4.76234411176644467645 5.28732745957041849749 2.96411735086465455424
C  -4.19141373912146431024 3.13524800988909735366 4.82659508686990168513
O  -3.70926446407389986959 4.29849834944885156318 5.44729004993856591454
C  -0.01888080965847635517 4.97699586888979439436 4.64144309496291285200
O  1.16318920600558084466 4.93989085867833654930 4.32663883209831734433
C  -0.84644020662710239833 6.24538020617734535023 4.60041504537630352445
H  -0.00795194552069247718 1.89647701259612788682 -0.06115949763715930465
H  -0.89153823586001923474 -2.91692573182399028653 -1.51758679265048224138
H  0.16065968738770283752 -4.98063825668771897881 -0.74947838915524700454
H  -4.08477975723104602679 2.27543427629359396036 -0.40895459759518393295
H  -2.84794821638302053657 3.54164905536311369616 3.18673163770125666971
H  -5.85670502374738610740 3.55937234015932979503 2.65670721470485293736
H  -1.93929953642338692710 -1.30376671015166412104 -2.52206433557558273861
H  -1.58340664260905517047 0.02370723240007985289 -3.65562478640239163497
H  1.90415723611977294460 -4.98987506275927561461 -3.24753470048231784872
H  2.47981196626257505145 -4.36350369236741464363 -1.69963506767171090850
H  -1.70206512564997014536 -5.06847578564625678155 -2.35848722961743684223
H  -0.57966988458319290700 -4.95665703641337085372 -3.71610892909472267931
H  -0.58297667668331665247 -6.38684464269272034187 -2.68440302408584940963
H  2.01998775164822674810 -6.56904097195447178592 -0.64366015626402739436
H  1.49256269310400524475 -7.20648977496839382439 -2.20236689800410578854
H  3.16175453258173089210 -6.68672979323994809420 -1.98540434349469196995
H  4.16196077116367391113 -0.18079460070487107792 -1.59319403934890591046
H  4.80268807292751276350 -0.16208773771798479224 0.05505346539333129396
H  6.05047832834625776144 -2.41523205780038985324 0.95045282124742314078
H  6.84102853625835294338 -4.52327274450597816013 -0.14137267324140775915
H  6.53473682939377553680 -5.84470338930263189070 -2.60367470709905246551
H  5.34493952589687992827 -5.61148828152290324311 -4.76007321513155723380
H  2.59270038213359388379 -1.16751805741204095490 -5.33781288756314609145
H  3.42364511212148991959 0.15018064686121662676 -4.48627483114252356700
H  4.38185715911363882213 -1.09892768177596411583 -5.31331737511184165612
H  0.77361518932278761085 1.69496968800427216806 2.58937053885251478036
H  -0.37628598436045107567 3.02543735752033793318 2.56784383483562228534
H  -0.35098218065534231291 0.59564212959731199781 4.40423106592954383132
H  -1.78774665491253492711 1.59995619005811029467 4.22580420255050093203
H  -0.31099909638102790632 2.20479607512564257377 6.19438132756810944102
H  0.94942295320512792856 2.69445625303969071851 5.03368585096001819323
H  -1.68360076428212890320 4.01497442016257810593 5.30960033136564657497
H  -5.81643253545253813286 0.95506860635822854455 0.51914930449030982640
H  -6.19541663173442991308 4.08567822360093124701 0.15118846505762142951
H  -5.14712313828296785800 5.85343233274979724001 2.27936029082349866925
H  -3.70817569047187101106 2.28760078688101486932 5.31715072489229978459
H  -5.27591843995595510819 3.03604344356989708231 4.95771816778217644384
H  -4.10428014534068985597 5.05602169214677665821 4.98912427783832868045
H  -1.74446264776857629109 6.08859366694338710602 4.00879289594761800686
H  -1.14004681133613927635 6.51828740715448073928 5.61079888629383471965
H  -0.25670684528577886185 7.04847117653903598722 4.16789775480634361315
H  -3.58325524795271022072 0.52348292254873940443 1.36305081170582287342
H  -3.48906276724615027618 4.27624106527483505147 0.85539514786244075228
H  -1.50501884839071764510 0.28736871832439619956 2.05715198360808315670
102
-168.9363186312 converged=true
H  1.26267877573087705656 0.58802954199773083133 0.83818696385549884553
H  2.25154227341174317800 -1.43727590961602391673 -1.95252437703539705183
H  0.73776172576887122379 -2.84311217349031331025 -2.77064262903298930141
H  -0.57381259760804581571 -0.32306643516722577392 0.04960372094757951877
C  -1.71228238510451991061 -0.83745964014792895203 -1.62687782010769965702
N  1.26695380240133026462 1.35344532227074854092 0.17035522219327622895
N  -0.97478438224707530946 0.07705112954403497971 -0.78411348169522154805
C  0.04291265756159545752 2.10963385761719601774 0.01836574580331624962
C  -0.88818407704089186172 1.40350141254996030327 -0.99036375278044486148
N  2.23799533414969298306 -1.10854544851420921958 -0.98964514426943639425
C  1.38774427308167758177 -1.64506525435546002711 -0.12537536573830743158
C  3.08319624148373794270 0.03995309830150317598 -0.71455252261045665296
C  2.17583028809350009780 1.28864826014947198018 -0.82814436378346745204
C  0.45197770545493287653 -2.71158904181240734133 -0.69889519045812609210
N  0.13123586440113343965 -2.41437101710447121761 -2.07830160760298232603
C  -0.79971971248191675574 -1.59455400752291520661 -2.59694816906318770577
O  -0.91191136481956547311 -1.47004100443711438473 -3.80656645137140614565
C  1.09259881186609453252 -4.11488607900910885462 -0.61117221799694265716
C  0.09449387425980507182 -5.17069732080062571811 -1.10553296649490273573
C  1.53359013404964272809 -4.40538344186219976706 0.82101298743900885668
C  0.75695468106395313868 -6.50391931981956616937 -1.43536194587013588020
O  1.31506750686620343949 -1.28132379944502527991 1.05346062063634327011
O  2.25169638918357106760 2.08511029307047701664 -1.74124106177558024555
O  -1.48563684216965441465 1.99925552663976180412 -1.86834433362341401086
C  4.21190531658329003761 0.08762441741827214914 -1.74655406266135271309
C  5.08759558463051853039 -1.12343078296149956330 -1.70165054852942598806
C  4.90231908160062523905 -2.39534109774934211856 -2.33276203805079651588
C  6.26775721057972301509 -1.20873882179545111271 -1.01517123205210624270
C  6.02479237330500705383 -3.19135232489730924499 -1.97317766721054521639
N  6.82843720366039619307 -2.43990203065065180965 -1.17455931969757010336
C  3.92139518809846610026 -2.95964518213159433202 -3.16614415669856397173
C  4.09371641282549170171 -4.26988881823587451692 -3.58108888343972564527
C  6.18692281916190722768 -4.49889387640156890313 -2.41635664451718756851
C  5.20890265750971082070 -5.03191430086814506240 -3.22295778422553036435
O  2.77515243783244036635 -2.25330534390331260752 -3.50725101934271998871
C  2.76530524199992688850 -1.69229505898637988537 -4.81163055858020705102
Cl 2.86284240524059541144 -5.01762292969121315167 -4.57192270406534717608
H  3.47394225023112257489 -0.04198099445718556089 0.30560029980096709012
C  -0.71957153680597629730 2.31431586635899000370 1.34887430274500874638
C  0.18529027946626722145 2.55393913961409868563 2.56733743357261312568
C  0.53721498228714847922 1.31035879007881206348 3.39440040223370287364
C  -0.65934361103406113891 0.42290435677830584549 3.76099334782563232693
O  -1.56245842229945264279 3.45953171298061112893 1.18348558769978140504
N  -0.90883860176544628562 -0.55412576585481954083 2.72085457098780025831
C  -2.91421543536112670481 3.19769683601387866290 0.96009683725282846112
C  -3.53409393430554530369 4.49041399626963411151 0.39548707502672802994
O  -3.56276951089349447344 2.73679277119831265708 2.11759188953080279560
C  -3.58582114601930879161 5.55008862364224775376 1.50186678069716950112
C  -3.61353177682508297508 3.68855984416934123971 3.17297392222473551016
C  -4.33345572879152207690 4.96099907491808700399 2.70910616373376322841
O  -4.85206597277236628685 4.30325915398373393117 -0.05568884680283935074
O  -4.19664771136692138498 6.73788930648242345711 1.07107799953694415862
O  -4.38559082319577608899 5.88303593250695300299 3.77056262161572286473
C  -4.32884374680557471038 3.03910310883104362034 4.36672281147822083369
O  -4.09487079286172406256 3.72355590471418773646 5.56431910990546807483
C  -2.07071908301028528854 -1.06235824813498713759 2.28885475767552426518
O  -2.07736243384344465568 -1.86817648029691341094 1.35814309718927983539
C  -3.33516525204681890671 -0.58859594804904036280 2.95703778788750382134
H  0.28848582218653762155 3.09300580268525360239 -0.39622891088456790865
H  -0.46102137897682304857 -2.70388798402587182679 -0.08922201137896736134
H  1.97247041889926411073 -4.12353177952401495077 -1.26603910726733359660
H  -2.88156989337216185021 4.83544759185568828741 -0.41807480423574394646
H  -2.59237388734111817712 3.96118137478377807525 3.47807720886425864038
H  -5.35301287733599551188 4.69178656345255884474 2.38722742422912892479
H  -2.25151623692946323274 -1.54281659412964167188 -0.98912397023993159362
H  -2.41501050185176557861 -0.25920225406311214744 -2.23098600221141163402
H  -0.67242576849665158800 -5.31902402225430392946 -0.34282210543089081112
H  -0.40395254524752133296 -4.80189576701324671859 -2.00411410949896406919
H  1.95614342907346139278 -5.40279334156135782052 0.89151671854978598031
H  2.28553458309742696386 -3.69406024396715038094 1.15079506201294123890
H  0.68125170289150827063 -4.33943375111960349955 1.49342281412844801736
H  1.52754428557513421971 -6.36726990114728685910 -2.19075676311356426496
H  1.21265676795694066215 -6.94972078824942407493 -0.55554799541054400436
H  0.01770745593699996068 -7.20066965705125827668 -1.82374509596587408566
H  3.75738089099017846806 0.20751635686979552631 -2.73106628078295576856
H  4.81004888529266150243 0.97831843843166488295 -1.55078009142876704907
H  6.74901516558175451621 -0.45460857040796315287 -0.42356671040887627910
H  7.70076837263974223191 -2.74181486614651337419 -0.77357893553237444539
H  7.04926753696598851207 -5.08135288071767821094 -2.13540021951333702788
H  5.28373463436215651257 -6.04411724798795813030 -3.58481875339740385655
H  3.54579022760291362459 -0.93281835175066429855 -4.91558826354368516576
H  2.90685204689689324908 -2.46011425333065281151 -5.57488540877887839287
H  1.78328857111137950575 -1.23677562772684090930 -4.93195780991204912880
H  1.10037057106715097099 3.04974828307228396085 2.24451128347353634496
H  -0.35395774219066711286 3.25265099315365713295 3.20945278461450822505
H  0.99790528585020399355 1.66464575462658759264 4.31728090520433394062
H  1.27732406407605925125 0.69647004770191089928 2.88101517335526402519
H  -0.44000536090611397366 -0.10260615777510624647 4.69797406104937298466
H  -1.54827160059421764515 1.03666254187383399810 3.91281085179058685242
H  -0.07599935049447156810 -0.95853784833000610366 2.29352811077134521867
H  -4.86500876892458933298 3.70162594581940807004 -0.80970042523190710604
H  -4.97518520518814888476 6.49579946751793624315 0.54782919794738116348
H  -4.51175760134970005311 6.76555214917705605160 3.39048199982095521676
H  -3.94495820823196874372 2.02631630406513929543 4.50731192363442900728
H  -5.40341917526091641832 2.97306148391232882844 4.14530293204919786376
H  -4.30170898248534605557 4.66020781236160974714 5.41968986665573293493
H  -4.16966273957593624999 -1.17989420005452760876 2.59064594344637377787
H  -3.26011088484631761375 -0.69460475805431232121 4.03614337739968842556
H  -3.51434980818255748858 0.45808516499225526708 2.71025112075648566545
H  -3.04943253780200063119 2.38221319920595897557 0.23240965565711185770
H  -2.56457167809416608506 5.81013696956399083859 1.79835292171162652863
H  -1.35943870267686439668 1.44671292462049905225 1.53479365314554416777
102
-168.9361642307 converged=true
H  0.93761420166333175885 -0.60228632415170602066 0.93028257537014646950
H  2.42541964091257655767 -1.83026123113180938518 -2.29596938471110689761
H  1.16562343795723988293 -2.88412992894338104932 -3.82691428899396512975
H  0.21169871195214554072 0.82044953993239422285 -2.21839410898431843577
C  -1.14376200543003436749 -0.54825711994705150776 -3.08267162103632674786
N  1.03961019427410028548 0.28129610610243283020 0.43624098796473831374
N  -0.56712922006566346411 0.21493034314584505418 -1.99508941291406927121
C  -0.19852728027148774936 1.01414425231081617440 0.24711728015072795261
C  -1.05259732568671404707 0.19441655580833769323 -0.74269710747434669607
N  2.17065856666650613960 -1.79972963566335319996 -1.31209525671678672865
C  1.05532770643320983339 -2.40103905909302239863 -0.88632375535874075023
C  2.94283960189522497686 -0.87265302128898936118 -0.49714780841313022108
C  2.03700463866247760691 0.36893486782888706976 -0.46811270631739809733
C  0.17805890236874447052 -3.02111527603995089208 -1.98159419468622965965
N  0.43490670132268793857 -2.44170956742391087602 -3.27953738540914407906
C  -0.07279258433385130123 -1.33321551026828877262 -3.84317177197397397137
O  0.30905124313404019887 -0.95721089697109218442 -4.94117841083472875141
C  0.33547821889771034520 -4.55752892661736019875 -2.04127503190612502593
C  -0.37712047844493129523 -5.22958898086195489441 -0.86008953034160273710
C  1.80889383820049265417 -4.96112743010613854722 -2.07304414902609801530
C  -1.89717174989502845861 -5.22941430805812235150 -0.98591239417309639581
O  0.71528927948340670362 -2.43506222166370989157 0.29123653814939526319
O  2.13845797506134749355 1.27765242022579639247 -1.27613581623577720947
O  -2.02099282336759733525 -0.46604910232353247146 -0.41037224780570258353
C  4.28322837994950322837 -0.57357851906381418505 -1.16708661845362104970
C  5.16845336497279728150 -1.77302013571300065564 -1.26706638306918950576
C  5.22017525145944105702 -2.76862956467362542057 -2.29311487321359441793
C  6.13326463163137791668 -2.11179162284103982827 -0.35869718108759640618
C  6.25472111230749217015 -3.67225388780841210945 -1.92669302042260692787
N  6.78088796971188134677 -3.24554139313435063841 -0.74776787953144208121
C  4.51262103299501937670 -2.99963205751093209273 -3.48466286408001701957
C  4.86923008182358429963 -4.10227956370404012176 -4.24443424844355554626
C  6.60217953441418714533 -4.76591527636371026233 -2.71076379314848558977
C  5.90028235529463440656 -4.96994828927126786056 -3.87549834419857042178
O  3.44047880809784212275 -2.19718935174918339470 -3.84487424055375237586
C  3.69271722966456739101 -1.26221672386691197154 -4.88515911652056633585
Cl 3.98269503347237696644 -4.46065382763334383753 -5.70715607977404015827
H  3.07234182231568331289 -1.29007466501418011084 0.50567238677613346454
C  -0.94390642536986590905 1.20652009216241529188 1.57733695672471085913
C  -0.07615960713717187525 1.91868268609922099088 2.62261458459567009527
C  -0.39565943105892137366 1.45750833971737425721 4.04325712808751802640
C  0.17662988593488870848 2.40662869583124372497 5.09953925245273609335
O  -2.10854287638042547925 1.97682651776094386875 1.28242786938827668664
N  -0.60217138118512614220 3.61983550278891552665 5.19206777991170831399
C  -3.34948503216280313310 1.46318835072700004218 1.65724096944061516368
C  -4.38008881630517876715 2.02938295656316247673 0.66001341569807070453
O  -3.69359974225470510945 1.76430145027393603385 2.98362143173172578159
C  -4.45561567395658286728 3.54761894726820425916 0.85327599871476911275
C  -3.81195286777642694531 3.15630768076152978807 3.25488508413073818204
C  -4.81613347389357482342 3.83947369920813130761 2.31883230584974997512
O  -5.67174620650271421596 1.51399294395901340415 0.86179332165220012829
O  -5.37861626615392385276 4.15065450312590478177 -0.01665179038108383081
O  -4.79543755926636805498 5.21939997419446832794 2.58478394973008063218
C  -4.27684457233351178473 3.30806953481605336975 4.70837656449573405126
O  -3.38706132055276309956 2.73833130946918057447 5.63369363910292797470
C  -0.13800358905719317670 4.83970930603270055315 4.87974083254411006294
O  1.01410616093856176256 5.05068914683057634818 4.52285779303995205680
C  -1.17321530302190724093 5.93751017158140026453 5.02770955594548940581
H  0.03752494410212200981 1.99102245377027697870 -0.18466621599911686724
H  -0.85053620685907294074 -2.79352261946493385381 -1.68460098546814540654
H  -0.14230951687587378718 -4.88987977030224563180 -2.97001245688147363921
H  -4.01837628236379895696 1.80469718360653619271 -0.35326846677971740496
H  -2.83237149924013831281 3.63624466602919715896 3.11898485903273225972
H  -5.82123777006490339403 3.42851010135413059032 2.51191212654662754389
H  -1.90469759833016016870 -1.20629328797527057837 -2.65750269983621434378
H  -1.61377618653622945111 0.12784331486727371074 -3.80493950190437058012
H  -0.03360158115365530218 -6.26391639901072583285 -0.79898892773010166124
H  -0.08655134783993656544 -4.72593194147296458141 0.06293130978223424044
H  2.29257169229993840176 -4.70867881014759070979 -1.13234632652247269036
H  1.89589754362672957555 -6.03394941826404185292 -2.22555028654524855725
H  2.34483436020863544869 -4.46460871916600687825 -2.87690772793169591282
H  -2.33685559910932783012 -5.79524847300846168707 -0.16829603894439110201
H  -2.29938496039979689556 -4.22008858777126505402 -0.94461244212278316912
H  -2.20466886959166785687 -5.68686539549128333704 -1.92415655307789768003
H  4.07812253577256633719 -0.15616987625459849420 -2.15369191530024028935
H  4.78430613761652701044 0.19665416690551670853 -0.57848141063679203722
H  6.40478082992207031765 -1.60265026550586031640 0.54538379701185968340
H  7.53686933646530832220 -3.68686808451602576753 -0.25134373505095425338
H  7.39414301802606122038 -5.43607707742380874549 -2.41866237508120418553
H  6.12742464464724800877 -5.80674808701944211720 -4.51542405944666125350
H  2.72805863212397969875 -0.81541384216482903913 -5.12269191588780525848
H  4.39503404150911070047 -0.49180414670000216493 -4.55258936362900357153
H  4.09385502747845286819 -1.75370200600918924039 -5.77318636704774945656
H  0.97626766020659627721 1.73918148168856490088 2.40383126034076743949
H  -0.25612561072632555881 2.99109497342947516785 2.53065328029502412122
H  0.00922891002299913721 0.45689821502255478780 4.20025122436333031573
H  -1.47856022479883497667 1.41059858241291835590 4.16660207121643288986
H  0.17740342508981790659 1.91442947298649501775 6.07730248792054528195
H  1.19933896918579052659 2.69439615995568715334 4.84492114558815423209
H  -1.57812690791218357411 3.50097092161394085608 5.44671133788874328729
H  -5.66985721679109921922 0.55755576947950480360 0.73178568106943775451
H  -6.18732291063220785077 3.61731365883385480586 -0.00617221782359544946
H  -5.17966557925256765316 5.67304975200533689872 1.82018468600491134524
H  -5.27232000424179680920 2.85932396611694539246 4.80459483413336485569
H  -4.34224742804148977626 4.37248772339707247880 4.93814531701175418732
H  -3.38324790905499783733 1.78238122116258490557 5.49044788522506888029
H  -2.01490013201976259083 5.75027311051592082691 4.36449547138983984240
H  -1.53727907353306880722 5.96350598438182455396 6.05164805469427857787
H  -0.72459308387171739163 6.89457907418221793705 4.77774181408848619412
H  -3.35052380773761182553 0.36411083705199043248 1.61266839127008276833
H  -3.47803700399030502055 3.98423560709636692678 0.62623418180951084810
H  -1.24325511527509302567 0.21513963746266676069 1.94106979591820838493
102
-168.9361618213 converged=true
H  0.67155929945890791011 -0.79143029801528075318 1.18129755012108339507
H  2.19406966788750512620 -1.88310334999092954256 -2.01496623563625965048
H  1.01005222891210899583 -3.04316337593527741490 -3.53775619827865206446
H  -0.04656703256489871934 0.61906671608076646596 -1.94425480892899260610
C  -1.37524289602952398681 -0.78908677666256388239 -2.78235772162293049092
N  0.77915176002961694657 0.11604503747856556584 0.73459524270821618952
N  -0.80094724255658378276 -0.00961490171791598569 -1.70422497017671625841
C  -0.45915281226570914264 0.84420815626964029743 0.52313157953559530355
C  -1.29237439793968889035 -0.01447922775621909852 -0.45321868673220444546
N  1.95853701090921972217 -1.89730616073007629652 -1.02537725730770246102
C  0.88195351019557888250 -2.56461237866002811359 -0.59982488611754525287
C  2.71818682864770444496 -0.97860579583412721227 -0.18985813543625054689
C  1.80206629624754266494 0.25355119080413468513 -0.13666711770458203623
C  0.02776656309755212715 -3.21384002361522602698 -1.69636929389425850090
N  0.25869558764985722821 -2.63129272209373032965 -2.99485906248015165687
C  -0.29301582174505869105 -1.54397109300139834254 -3.55676228079080569699
O  0.06389805477608651030 -1.15860200151608938590 -4.65996880870310903333
C  0.23984886164278004794 -4.74432682055817878108 -1.71473756346696548647
C  1.66783590305336981707 -5.11734906213379581175 -2.13359516175779173608
C  -0.80822170189999686940 -5.39758534455607819069 -2.61317867795728853153
C  2.04420815612045680965 -6.54337530513935394794 -1.74422401570657981118
O  0.55940777492987403541 -2.64598453461227123285 0.57996153844125797328
O  1.92187352724677040783 1.20117978508806011462 -0.89420778312646531649
O  -2.24229873930952239292 -0.69367494227495618553 -0.10806190318555819463
C  4.06059583973238247268 -0.66355193892330599503 -0.84945208477444000827
C  4.93659438939604999774 -1.86790623342817863062 -0.97409155047217421686
C  4.97104364933076148247 -2.84741670366648502721 -2.01659162883159304158
C  5.89242679193419682804 -2.24070389721015805762 -0.06966401321970888683
C  5.98506846056089703012 -3.77844724517464181091 -1.66200031292148531215
N  6.51910740217109641037 -3.38016013741741083720 -0.47651524746892848228
C  4.25989652256473227965 -3.04422307637803868374 -3.21255074411652419286
C  4.58766225523403292641 -4.14745799914820079124 -3.98401515276001827459
C  6.30515389119941271900 -4.87090840292386406674 -2.45941784829884113606
C  5.59606445158716603316 -5.04508148565133218710 -3.62465656300402550016
O  3.20875176759817692940 -2.21140178000331877328 -3.55940961736767880197
C  3.46311830546112497942 -1.28495860978819487208 -4.60653961651284582501
Cl 3.69285706218099107900 -4.46932595891213946260 -5.45019587601861221771
H  2.84475419199289625283 -1.41780060338834212885 0.80393893618343692520
C  -1.22162358832323847402 1.12244197456733507678 1.83416065745493783723
C  -0.29429670006123564985 1.35943665878837083305 3.03193459226072858925
C  0.72703904245307116039 2.49326511030288822113 2.83484090616121564565
C  0.51168212918319699867 3.64414720757570043119 3.81283666749717742306
O  -2.05770006392640159021 2.26913890607243784459 1.63295185874547321703
N  -0.79156944799400674739 4.22948062318351158950 3.58649866918824899997
C  -3.41200131065961542731 1.99464731049912558092 1.36902340313480874734
C  -3.98924420032540893999 3.17356458044819955688 0.56999515031381298158
O  -4.12287930751901221527 1.70883901463328480297 2.53551600406996469061
C  -4.22964442396544626490 4.38321554485111697375 1.47914370397759342701
C  -4.30741134808508085996 2.80914283911320783460 3.42219796549410215647
C  -5.02982404100203428499 3.96994960107018446394 2.72285575968684323556
O  -5.17708274150409053505 2.74883628706318416945 -0.04088989636783671444
O  -4.92613450492116555779 5.35181232369169812557 0.72685245805955944753
O  -5.22844809608187421901 5.07165898564737727128 3.56823791389650812889
C  -5.12141897741240814668 2.28833262485630273275 4.61187998114463582056
O  -4.43612448378410029193 1.30230016340156162791 5.33742216928912949214
C  -1.35633819982180670038 5.22460961894285702556 4.27661852898697247838
O  -2.49057220561692949090 5.62154177509803432145 4.00639501172571854681
C  -0.53567203230609927722 5.82444700074190091499 5.38946549233579386140
H  -0.20988963405559221687 1.79514114647178324446 0.04184531661827017857
H  -1.00870359099175965767 -3.02759243251293908017 -1.39237585083486203885
H  0.08378280257799124164 -5.08084127793376083559 -0.68434834561108504047
H  -3.24722132684302655647 3.44998517862754283669 -0.19695665120247921043
H  -3.33121657690523953477 3.16332083578435740989 3.78226886702802067575
H  -6.02629775191949157431 3.63279124473049375155 2.41368836862470947935
H  -2.11297277383633241854 -1.46456649386574344618 -2.34390677226488719498
H  -1.87615393969663646345 -0.12669594662215777348 -3.49656337847799214558
H  1.77806502851187731018 -5.01214052933465747941 -3.21428620046344182271
H  2.37340568476748270399 -4.43643891873689000249 -1.65368652982290198494
H  -1.81079876420646646018 -5.17126740516057026298 -2.25762930534593397880
H  -0.71464111062897062165 -5.03664488149838707187 -3.63487857839313566188
H  -0.68667060150726366707 -6.47656331555381914455 -2.61563697799204897265
H  1.94837717341932559201 -6.68333143662611739444 -0.66994881201593559084
H  1.41057488549423326596 -7.27017407472414944891 -2.24520148232488248041
H  3.07544210184980038036 -6.73959162833189839859 -2.02776135880863606076
H  3.85885744760754700877 -0.22434218816319476120 -1.82714438102895337934
H  4.56374242636368077086 0.09052925956264071261 -0.24273630961660699890
H  6.17158227507890888575 -1.75291913684530875628 0.84377087756280311215
H  7.26273537543668279426 -3.84647389344995316307 0.01617568848144519678
H  7.07948142500608046390 -5.56497826328509237470 -2.17585725688036957237
H  5.79921709662152906617 -5.88266727931411992358 -4.27193337013596696750
H  2.49331171861324474293 -0.86628603849786178781 -4.87261103592247923899
H  4.13744000349969009989 -0.49226015033765990747 -4.26748633463898663365
H  3.89788210950053004566 -1.77575904115346139278 -5.47853703173069916943
H  -0.93379006517387397324 1.58284972926964240258 3.88717381898294700449
H  0.21644860077643060525 0.42165101301060625705 3.24380016204303966987
H  0.65740647727832524083 2.88670063529963405458 1.82228807257516156604
H  1.73795444765165929546 2.11151125742161038801 2.97096040366719416070
H  0.58268827778105669601 3.27761505625628890570 4.84312142041454318786
H  1.29021494023114291494 4.40134810384896191238 3.66642863450291667249
H  -1.33290467938073287080 3.80191393725802573300 2.84080571881156762615
H  -5.62917801641156678727 3.54622889201797075742 -0.36012120457087504199
H  -5.30020837338417916129 5.98968844885046181048 1.35146743646956712936
H  -4.35189560470664726921 5.39958520461432200932 3.84714128663808851982
H  -6.07855875762075115176 1.90399604414102796568 4.23613506185268562376
H  -5.31233433998117021702 3.11457243167197495026 5.29889585057474299390
H  -4.26151116643371086212 0.56784614980010195140 4.73409449251913461154
H  0.40163866817257981578 6.21129401326431729302 4.99702040404624003855
H  -1.09758857746637317199 6.63105729176975255967 5.85132763504445829739
H  -0.31368300675871685357 5.06548790774899426737 6.13630383428121195521
H  -3.51800234054542526607 1.08818898783423390064 0.75973015427610235406
H  -3.26152580226066390878 4.78885395714452055671 1.80997665261869178366
H  -1.85877884722570119180 0.25670045938079777414 2.05157039959261444650
102
-168.9361072455 converged=true
H  0.38804273572618064314 -0.29788823467839697923 0.72289684836025891457
H  1.82325073973054596621 -1.93916516402684324660 -2.25388822110299535950
H  0.87863311552401668347 -3.76898604340814680214 -3.15281956548482611424
H  -0.97258627526176444356 -0.19306425565705992442 -2.42948893275389909974
C  -1.96402068396235129910 -2.04325591885700541539 -2.62555758035392372562
N  0.16483399154276118237 0.41625463475429913540 0.03405986399511230778
N  -1.51792734759053393745 -0.86583985275128816372 -1.90811554371151492759
C  -1.24954324749452427845 0.70688888654539783207 -0.10283237125985639215
C  -1.91407171743535631236 -0.57477761057480980522 -0.65602223126147229948
N  1.69586088107372545686 -1.68546827141167332442 -1.27697150383589841383
C  0.90096025721834716027 -2.42064346460203561051 -0.49465428502520580878
C  2.22971004292628327548 -0.38487842679558648129 -0.89815013811848631864
C  0.99972517998112531146 0.53126339692267410264 -1.01720661312786742059
C  0.17294796941225440423 -3.57791518394018037696 -1.19025495543588544223
N  0.09713142397975466080 -3.40366219002331460430 -2.61940128981523656648
C  -0.79768421097298614075 -2.71826803780819936662 -3.34906335331122839705
O  -0.68252274670963131165 -2.62789716277136609079 -4.56211859915454809311
C  0.81666543851712314339 -4.93205601977062446650 -0.81617467721477776621
C  2.25037652914003638571 -5.05075597994383596046 -1.34929440438110570533
C  -0.07113698747113761378 -6.07470219958511403746 -1.30479575776357004102
C  3.05120133298068774153 -6.14239905976167488433 -0.64633949812693591852
O  0.72221575768615420277 -2.19374167230230243675 0.69709840575448722699
O  0.75481467114325373480 1.18646504683983700090 -2.01745271434348216744
O  -2.65994697699074977848 -1.28319198152945723734 -0.00674887486973868578
C  3.33962692813099781830 0.02426280521829413117 -1.86601869941733933267
C  4.52155044210562717666 -0.88832988813017865759 -1.80678615611219517412
C  4.74722204032671601936 -2.11320793730816225420 -2.51129815043656812179
C  5.63177258126841806529 -0.68304243404261000272 -1.03486349929201204567
C  6.02712191788654738644 -2.58116825395576077185 -2.10680887437370678583
N  6.53111427718611281534 -1.69136774403496437102 -1.21058921824407672574
C  4.01304067900278660375 -2.86953540916020921614 -3.44068844354507819006
C  4.58212492340132815372 -4.04129092170805037654 -3.91273636659032053586
C  6.58323637819254248171 -3.75367276790783943596 -2.60456596294167130878
C  5.84772540886587854914 -4.47798427539482002402 -3.51305586611624143245
O  2.72939567908835423182 -2.49594965329368978502 -3.80442185068596350206
C  2.58950218636762929947 -1.92883586979445542653 -5.09983196546155870266
Cl 3.68555970667664789531 -5.04664569102081816965 -5.02627376567130301765
H  2.58688804474457212379 -0.42856093314082005508 0.13497953619338917686
C  -1.92818398966346205015 1.15194169410868285652 1.20716267616155126241
C  -1.45663240528249304795 0.36423606720327628139 2.43684199013437075010
C  -0.07686484636088303235 0.78216830706401307971 2.97587165171373380090
C  -0.16781498171355541116 1.36677691828695868637 4.38326384353353404322
O  -1.74577517715159924450 2.55457897577012138512 1.43515579306720186814
N  -0.99130274362075598837 2.55495881888482356814 4.34865554567649770235
C  -2.64752394894798515068 3.37438196742215401613 0.73807208881800701050
C  -2.13074646211530671636 4.81997524892700290877 0.79754082497753076009
O  -3.95963141741009039265 3.22542818227934402486 1.19366740732617393483
C  -2.40724160065488446136 5.45073930757275348924 2.16748971122972111658
C  -4.20979555246348446929 3.73150454682980026178 2.49720307473004865528
C  -3.86861022138042809360 5.22905063942913006514 2.58215987913629385631
O  -2.75425179716770385241 5.53953416857997282818 -0.23130922829184338840
O  -2.10638694503505741196 6.82491632862716812724 2.06570173308542415214
O  -4.10160990974010175592 5.75149215637724964267 3.86825871967752243918
C  -5.69865226780253930627 3.48164123113857781888 2.78531068382280366791
O  -6.04588085959093657351 3.72824215617852994242 4.11923311061105135167
C  -1.41789671043730880484 3.27780435845877748946 5.38716995013242794244
O  -2.13732509952611637871 4.26432961554673628513 5.22175793523639342197
C  -0.97064911561892985858 2.82648825481150423045 6.75355479440042483219
H  -1.34162410211776284008 1.50630271728634479445 -0.84675546791700395666
H  -0.83912339996167628620 -3.56735080754919176016 -0.76962442538185182883
H  0.85350385243930348977 -4.95466647707996532546 0.27809982515165199146
H  -1.04163700011236759480 4.79091070132693808148 0.63435018131427967081
H  -3.60700372924752699078 3.19117849530472641462 3.24308383809449685131
H  -4.52288162877587751609 5.78221113975630718329 1.89732748949198914978
H  -2.44012669144004501476 -2.70953161237439443809 -1.90301618066590094713
H  -2.69691690856813659494 -1.76327978757851955294 -3.39018624698756143587
H  2.23344144018370327487 -5.26542570621678773790 -2.41908384225340711282
H  2.76909187658578437308 -4.10117839806196737840 -1.20418663520330659900
H  -0.17054032619370251833 -6.04648151446456694202 -2.38746961437759308566
H  0.35421744200326615859 -7.03293917251452604944 -1.02230281549744739245
H  -1.06350534349091518926 -6.00288781858033182459 -0.86562436590991354013
H  2.61166291905504444060 -7.12259033198297952794 -0.81024351105489200719
H  4.06760870524304696261 -6.15752798578578008915 -1.03239584017721197640
H  3.09122230192773539414 -5.95597700761530646218 0.42437201954031089635
H  2.91598444328104466905 0.05190763791646019198 -2.87069769985242118082
H  3.65098169924626247962 1.03788392482863001121 -1.60891706596177574973
H  5.83923229458213555176 0.13336990516210767144 -0.37110813743035209189
H  7.42862976951452136376 -1.75986136856922081861 -0.76043869804582941985
H  7.55714939417272990596 -4.09050983720175587166 -2.28850605115507876874
H  6.23144909148757442097 -5.39855092411539327912 -3.92149550512402544911
H  3.03994138990971718428 -2.56325372771348591883 -5.86473704947588458936
H  1.51713400535671549818 -1.85506203235102606897 -5.27660062935630325143
H  3.04863025797263453853 -0.93629141093871814938 -5.14056758357422616257
H  -2.20665002782883235000 0.49979230713167133171 3.21697436228719890750
H  -1.46798918785137000320 -0.68994879311127643717 2.16090207972246250989
H  0.35663632307272852273 1.53519803683816258300 2.31874674858477902717
H  0.58967260288626710540 -0.07939308471726533312 3.00670322439039860996
H  -0.60134511587910333130 0.62984656550530582209 5.06764049868874710825
H  0.83608145832895575111 1.61843783619635894766 4.74463584357480705478
H  -1.28838506749563674880 2.83298646693857181234 3.41800582269896668919
H  -2.58840308672208685437 6.48005411844727419179 -0.05821968347035114122
H  -2.47162526039258523269 7.26775094077716055097 2.84446251225693558240
H  -3.47816575007123329755 5.31850416053270169670 4.48511757487996831628
H  -5.92517904616023116660 2.43128833580427494709 2.58592643332103921949
H  -6.29374534929834084096 4.09862842452033859786 2.09679742298438087644
H  -5.73747547407477487269 4.62220847154056269090 4.34599618513583774160
H  -1.34452785099888227904 3.52172969361822874035 7.49944399856804633231
H  -1.36242282209855747332 1.83305209775084287926 6.96066138092868147424
H  0.11482562638224144691 2.78834723487474667181 6.79895102026172892806
H  -2.70527724254883095156 3.08981564718665779878 -0.32294108652170938623
H  -1.75949747238512554937 4.98057754033552235740 2.92216266908194688412
H  -3.00223984010613964557 0.96498389754170099675 1.07592450270481343466
102
-168.9360727248 converged=true
H  0.65659705841183801933 -0.84106961637357247064 1.15794112912453228681
H  2.21480434953409632826 -1.91176814857583399210 -2.03563793695748929125
H  1.04202467511867191696 -3.03580933606194358632 -3.57906158028183574160
H  -0.02162075137936433911 0.60180673067267020926 -1.95484814878203461141
C  -1.34774066745274612167 -0.78434773860051110184 -2.82872706472505486275
N  0.77405935884693433113 0.06915082927167559568 0.71922249442255814511
N  -0.78432453381489009026 -0.02301939666850486010 -1.73209696882045882660
C  -0.45628719843112752752 0.80914350109296062641 0.50197233692133125249
C  -1.28932329027870906657 -0.03647325934791684210 -0.48594486702363659525
N  1.96644666212513885561 -1.93180892203183596223 -1.04930888372158470645
C  0.87988464643736374882 -2.59496667155679272554 -0.64263612510572887260
C  2.71955406930496845774 -1.02340298687882214068 -0.19688935048560088359
C  1.80586030191981494752 0.21030024397882973730 -0.14057399500034536977
C  0.03023044832653376535 -3.22261051099276629728 -1.75511295309986969926
N  0.28282186904108097547 -2.62795641274306790436 -3.04407287038625451459
C  -0.25626265922622470939 -1.53062686457652308292 -3.59910124639985395945
O  0.11933660277245858317 -1.12907857283801149606 -4.69032461302000047709
C  0.21939319808595056371 -4.75551601066055784628 -1.78649300235684727056
C  1.64923703892466222420 -5.14848644730582538642 -2.18032313945983480252
C  -0.82026699109459588755 -5.38310479500535432607 -2.71262527141929243868
C  1.99152511038051183156 -6.58341686911397161452 -1.79161249893744178863
O  0.54422305122076530814 -2.68596752329847765495 0.53266885177613454427
O  1.93477324628537905582 1.16495039067570704816 -0.88791154720339571238
O  -2.24727470262394302125 -0.71109991624079782468 -0.15566194317019546589
C  4.06962010871856527672 -0.70513158595314484600 -0.83926974645633234395
C  4.94688529994944570234 -1.90876920926725723859 -0.96091821966559110013
C  4.99374767417748088860 -2.88476319408631454166 -2.00623066359151724924
C  5.89516985466611931344 -2.28179441493224555160 -0.04853683360691965487
C  6.00799607968758930809 -3.81309137289581556729 -1.64548131578056056057
N  6.52930955281475799978 -3.41757098932431180316 -0.45363294651439634020
C  4.29554951374826821109 -3.08042073919895154077 -3.21007307936790642344
C  4.63690862325748742734 -4.17839461716952786929 -3.98320836536056432919
C  6.34362494682522193301 -4.89904060232522908791 -2.44533357710156051823
C  5.64783025407487926373 -5.07133553813811133182 -3.61878284337351363575
O  3.24732898449694173948 -2.24783604272036008354 -3.56714079192040411925
C  3.52070703873078416635 -1.31414851067950055885 -4.60299806929919785858
Cl 3.76001536455376372814 -4.49780146557486304459 -5.46079058062957312103
H  2.83477957848391604045 -1.47270856945581796182 0.79380432889278507158
C  -1.21972472403291209986 1.09473603016039100488 1.81001906960541125713
C  -0.28747897401041655474 1.34100183842762832320 3.00261009576937443200
C  0.73332875308745415488 2.47360010857846024379 2.79446945434946147913
C  0.52098193349412935671 3.63386343838955605534 3.76189534067563968733
O  -2.05723616690445698652 2.24001375971922067620 1.60047666856512282862
N  -0.78159094515999993913 4.22014689863975966944 3.53350051519409857903
C  -3.41442361550205042420 1.95411225281130218612 1.36710988209022055173
C  -4.03688578587474466985 3.14853890714650308524 0.62709486926171276178
O  -4.08452123404254585637 1.61430310081593764160 2.54521420417587496132
C  -4.27745755234037172698 4.32379413423979119813 1.58108199701292795325
C  -4.24644283395482080579 2.67522248418568686645 3.47429607625185754571
C  -5.01007313934281661716 3.85254416433595459068 2.84416460876515753142
O  -5.23258576638641237366 2.71787882938396485599 0.03612135179585308775
O  -5.03362193343362918085 5.28769016311814699094 0.88083560067204091926
O  -5.17504520922322797105 4.91995206092716674817 3.74792759913106188208
C  -5.00605020695560209987 2.09936943675234788387 4.67962254257844723071
O  -5.02006823503686394616 2.96937809447389478024 5.77764483205960743817
C  -1.33409769824496082791 5.23131075517616928039 4.20906394820100437926
O  -2.47121112513694729529 5.62602847613502721202 3.94525979205807253436
C  -0.49840460060258295893 5.85367522301245912786 5.29736658264078741354
H  -0.19379218977141673963 1.75878552642141472440 0.02527927775983923597
H  -1.00651385302207008188 -3.02523440496290119128 -1.45966935296518296461
H  0.03675140077356325863 -5.09980924966669757481 -0.76294261156210541053
H  -3.32372455891892082391 3.46712219832308710110 -0.15092814812032925853
H  -3.26549751162378409930 3.03930770654856008406 3.81567898540475303193
H  -6.01747329227382365957 3.51678927578046751634 2.57024404649632298714
H  -2.09353133607728114640 -1.46405080188598923918 -2.41148771938538653004
H  -1.83666038295317002316 -0.10936773992117550247 -3.53952053111148501330
H  1.78218060188152804812 -5.03818639461494477416 -3.25793076527337843729
H  2.35647264821076740660 -4.48210726224285505026 -1.68276506203257314453
H  -0.72324322251639494574 -6.46460555617753218627 -2.71459060331259172116
H  -1.82626996644140437986 -5.13460934489837583783 -2.38243487589629854284
H  -0.69247027491536550237 -5.02288165986171186717 -3.73082211894118165318
H  1.86791373334124588546 -6.72764251468525475985 -0.72073985701528064940
H  1.35587569192628265569 -7.29527160295420795677 -2.31129837071579169461
H  3.02520498793852032904 -6.79818328515879510832 -2.05171763742423829413
H  3.88011355205589314465 -0.25917882149361570754 -1.81640143418831967459
H  4.56716270864084705750 0.04389959752027594586 -0.22167441132462609166
H  6.16473820926932969400 -1.79637349132818169295 0.86898857395869033571
H  7.27044054412033968759 -3.88304656255003477483 0.04306966501601905417
H  7.12108305455932821815 -5.58799876855973298717 -2.15761711238063247364
H  5.86491375721699270684 -5.90268992222564303773 -4.26936319556031929068
H  4.22210889506638942237 -0.54782891249296561398 -4.25887623520434832614
H  3.93223863571635101621 -1.80584687778932218016 -5.48597111015377958410
H  2.56183006729859163997 -0.86267235100005135173 -4.85467513189291910436
H  -0.92312918561954959706 1.56703991602685221984 3.85998786844124985862
H  0.22513097062479078825 0.40481581197958621532 3.21674677396170460852
H  0.66367791798258779501 2.85810312879619088378 1.77845965059724653301
H  1.74436132647113351091 2.09259453680622842242 2.93263609205804964830
H  0.59304793871266259231 3.27762882408519562460 4.79582067547730250823
H  1.30086556677318054831 4.38776523701495690943 3.60638478376610605025
H  -1.33051591547282899164 3.77909329904165014469 2.80100040164134123089
H  -5.71414679186018581447 3.51561288637460034323 -0.23593682941611346382
H  -5.36659181853882838453 5.92830065522152960256 1.52481208350245012184
H  -4.29118643749837769263 5.29938603126535756616 3.92682925892504997023
H  -4.50842492686126217194 1.18289510273966103071 5.00530676819045527992
H  -6.02559504717090987924 1.84197218199196988131 4.35979410574101855502
H  -5.36098599234238371025 3.82678085239022447439 5.47134036198650797189
H  -0.28948065722918492337 5.11648032657310913862 6.06942545248166887006
H  0.44544086987651621001 6.20819277489523102531 4.89052581924277873782
H  -1.04286274261837919042 6.68613020634266952413 5.73335739837855218326
H  -3.52573345673738947070 1.06756596242322321366 0.72979439846814531112
H  -3.30930201932435785750 4.75101387412806364097 1.88182982362688333566
H  -1.85811202162189936793 0.23256831353595763812 2.03770212419885687893
102
-168.9359731843 converged=true
H  0.49073516403531858288 -0.92374037972947486974 1.04987026877595956975
H  2.27290012169100386075 -1.91361510412961322025 -2.05985913942903708929
H  1.16050935031711799361 -2.86486308390774269128 -3.77356551615931579136
H  0.17387146606720704778 0.77357933780332710505 -2.02065627547934933972
C  -1.12450660142437963707 -0.48096259775284733173 -3.11266274263927478216
N  0.69357357766345273387 0.00154222287847802231 0.67841466050705934165
N  -0.63368169559120479661 0.17444533771459833082 -1.91779407801429524483
C  -0.47903226886990901701 0.81034423806076771868 0.39930072772092611855
C  -1.25015990533353837932 0.08755597799519385105 -0.72495192056612989262
N  1.92518614112446551090 -1.95724060133223476399 -1.10529412456883635585
C  0.77414647386199564316 -2.58127157448510580195 -0.83465008297108411739
C  2.64954239428364957121 -1.15153652431876540874 -0.13373662263914409820
C  1.80488026513286947683 0.13064783531230308999 -0.07767182461614971500
C  -0.01743923840513325607 -3.07106130765253526604 -2.05279860666298485938
N  0.39487481646767264021 -2.42469722452706770710 -3.27370422763902890750
C  -0.01690229740070173237 -1.26794502675534337399 -3.81631504760986306479
O  0.48432037675415839928 -0.84726707190547578818 -4.84867410254895325750
C  0.00355937716533760717 -4.61153402622437891267 -2.18344820661817662355
C  1.39767728695364423785 -5.19767124907487598762 -2.45073731377179004909
C  -0.98286298880315625670 -5.03159062347743368804 -3.27475747107595438479
C  2.22719068745215054150 -5.40571929113397153799 -1.18851471366659944273
O  0.32929060996422387930 -2.71611490332015748095 0.29970201277983099519
O  2.05579608051166085048 1.11925620123974844944 -0.74613218469085218487
O  -2.25964925585729847768 -0.56599323914098353949 -0.53819628336756419884
C  4.06814005613677842632 -0.88027810352122981552 -0.63342343155210434347
C  4.88760144811630237172 -2.12554201543268384000 -0.73777436412964969570
C  4.97969554215166709810 -3.05335104564948034422 -1.82301639809874993503
C  5.72257267222982157762 -2.59612201753592675146 0.23786588136542255456
C  5.90257098414201220038 -4.05618526634845810719 -1.41822391727414753859
N  6.32942211991232994706 -3.74743661364510849410 -0.16484642391600518030
C  4.38938000096595803967 -3.15331507698959079278 -3.09386558598798488973
C  4.74275290353303002888 -4.23258608863017471435 -3.88776607212108116229
C  6.25184093383394046128 -5.12337062002168686092 -2.23728129262166719471
C  5.66306916915106395294 -5.20054576245670041601 -3.47771993310101601438
O  3.42597473939925922792 -2.24676115024999267789 -3.50766156718376187484
C  3.85666880233879760809 -1.27246237683144070019 -4.44815060549866370110
Cl 3.99323469502384797991 -4.42743454617495757475 -5.45506244796290840071
H  2.64925059644527927105 -1.66434806451509986758 0.83316140676569760970
C  -1.36291310890254324661 0.99242967137525039956 1.64168955707383279474
C  -0.55498521479031648340 1.40382416260057962809 2.87925576024939067210
C  0.16441051940206435900 2.73940609685891534042 2.67426574292044305636
C  0.48217975825125469758 3.44623850642664653066 3.99999700835906013552
O  -2.33378380806468888053 1.99445021851121695455 1.32082653966488638986
N  -0.71564791190146848088 3.95290136709723372022 4.63303738507304352368
C  -3.67056935658655847377 1.61768651690578102453 1.50311458050586632673
C  -4.54442499519426146293 2.70185127770573396688 0.84763723455081652070
O  -3.97669603916015557132 1.39674121083516622477 2.85095126125342757106
C  -4.59306918383938800332 3.96558586455588590880 1.71961755128964965955
C  -3.91266790120515484119 2.57432223458237841029 3.64588871258315361246
C  -4.96570926382399413512 3.57795642676392100512 3.15926853891453696122
O  -5.82775250767394936702 2.17573304809948497862 0.64964073707215663767
O  -5.53638868162791375482 4.84969485812707556960 1.16212199901328561147
O  -5.09831806315773938820 4.71072989973584199674 3.97743325302795192044
C  -4.07649744501540212127 2.18156741844764834326 5.12461028584115929618
O  -3.12061119108866291683 2.79110886001673330625 5.95543269737520652995
C  -1.34922892840280539417 5.09607892353493419080 4.35395522994520689508
O  -2.47829381046614738437 5.31026258688997909729 4.80916429471843986931
C  -0.63512948912170175131 6.11321204556125596952 3.50232104981734693183
H  -0.14469521033916263320 1.78870301684956034549 0.04406622655696233737
H  -1.05301221995434768353 -2.78807874525664090015 -1.82977493505605637303
H  -0.35402621499792696902 -4.99936595615563295070 -1.22387480618294364199
H  -4.08124320171084242759 2.95426731586852042710 -0.11942060844334329017
H  -2.92332710927900896181 3.03481176858234347193 3.51102543096223307373
H  -5.94685948429323474329 3.08832733562168604280 3.14967909628207154427
H  -1.95535831113529501302 -1.12496256345287171108 -2.81619608033832014016
H  -1.48748157708671779886 0.26588524748490049987 -3.82695509844140602240
H  1.26814436517989337361 -6.16719756520831552393 -2.93592627803899697270
H  1.95488741791552267379 -4.56826691912467364176 -3.14509667352726118850
H  -1.05724253872592632852 -6.11509229924744879270 -3.31612529481549511701
H  -1.97364416997612468485 -4.63105050302700327336 -3.07230953729954414655
H  -0.65814027899754623530 -4.67091240384338846070 -4.24781967498789114757
H  3.19685261955817301427 -5.82347982756384396907 -1.44841185321686150012
H  2.39239856974517728361 -4.47005968634860817446 -0.66425133211072373562
H  1.72230663304058229102 -6.09149596497859402433 -0.51163611067038816671
H  3.99347360215027036290 -0.37729920107902692461 -1.59817963381642069720
H  4.54399046631189662548 -0.19126411129437512204 0.06600402522635133440
H  5.92831190987138434423 -2.17028571677147485985 1.20047103077314831765
H  6.98984740463109144315 -4.28075035711358964363 0.37569632400662417160
H  6.95777244860688970363 -5.87071357892332468253 -1.91306627626682201893
H  5.89421567709409721658 -6.01311044757169899100 -4.14689443206532093456
H  4.55192018743889104115 -0.56633201785898634739 -3.98388136744370902065
H  4.33992379390938509687 -1.73604244707332489028 -5.30993126815627647375
H  2.95441013907438110309 -0.75574697017807057620 -4.77294785370859830920
H  -1.25681207209672729519 1.47742008841884930881 3.70996771910123346316
H  0.15965874256483009175 0.61502879762330520119 3.11101098053443037017
H  -0.48048521836558433229 3.38269026089056623618 2.07277331901791317392
H  1.09156937579720669795 2.57904098511208346167 2.12442974583499610830
H  0.95403362820902182229 2.74482523670974609686 4.68973380230904446364
H  1.17176576466793802567 4.27176705358819930325 3.81925768391147402170
H  -1.24854632602683279785 3.29801613201813426102 5.20102481574065311776
H  -6.40277180064984818841 2.91885754587336965216 0.40628816886778595929
H  -5.81334657783871922021 5.45977559788048960598 1.86233697193872815845
H  -4.21605414757999508168 5.05685316811792429093 4.21312930329803503327
H  -3.92258245810744199389 1.10359995346414452300 5.20925751084824995019
H  -5.09222441994132690724 2.42052584879584653521 5.45944931767862584593
H  -3.22710101581887975897 3.75940396296568835055 5.90097410756966223033
H  0.30662905323018574411 6.39258023658506679965 3.96872771566980242497
H  -0.43084638825172738574 5.71074431399132098619 2.51340543667708393727
H  -1.26140521823944018465 6.99602472941365061132 3.40872801724284135716
H  -3.87891685992905976832 0.65778351388441180791 1.00881921578159272634
H  -3.59413995460554636097 4.43257475413731150127 1.72257906409292749217
H  -1.88090281975530948522 0.04684435271301820580 1.84190664009321403149
102
-168.9359705079 converged=true
H  0.72325144978649968941 -0.63625401187882180132 1.09124539933725683838
H  2.41200604070239199572 -1.88719233601535374412 -2.05980240242748280366
H  1.23105166311969838056 -2.68358998646038449110 -3.77312244050715595023
H  0.10747615032755858389 0.77110364840028844391 -2.02053757063257322102
C  -1.25517552510809538013 -0.61780036608047539382 -2.84181462903335102510
N  0.88380459692126578375 0.26009200693679618288 0.63655044855860065667
N  -0.68829447556161360566 0.19436059025165841607 -1.78321657504851716070
C  -0.31607170593001632231 1.04996793875201532842 0.43213588921264306508
C  -1.20400005414745292498 0.25052369366283117058 -0.54384654067053395110
N  2.06827624878482918547 -1.85027208870841075594 -1.10277090095214580501
C  0.90171056539912952665 -2.42704995289945024695 -0.80160087350843989284
C  2.78926962872705530572 -0.93782735475857248453 -0.22886001376999048906
C  1.91288974958694191209 0.32570925398460642830 -0.23297883397286811569
C  0.22554420606644562386 -3.12244029302504655377 -1.99360352625813352923
N  0.43962359841184245335 -2.37655591257050513576 -3.21492268950247161996
C  -0.12746367501599881189 -1.24417606423991022879 -3.66068474658076414840
O  0.26109232182047875659 -0.71748807423925753390 -4.69269461239284435550
C  0.76568123651130060026 -4.55694845173765195057 -2.18259497444790628862
C  -0.01506825131464786804 -5.26493897963793244799 -3.29952846122216048030
C  0.68342286380397077039 -5.33985675154881533899 -0.87482674393360426723
C  0.70933875856436623408 -6.49385236362455575687 -3.83848595437399620067
O  0.39878041781945461342 -2.41284818833060521470 0.31506859688339239334
O  2.07574862099985457675 1.23863297382705361827 -1.02543823500890352030
O  -2.21702853751693274020 -0.33608386934707584759 -0.21045162135554140725
C  4.17651189221725349654 -0.66786727417689006892 -0.81433493424092850965
C  5.01487996706037097994 -1.90268876824376698131 -0.90120289032602363122
C  5.05463262431498705496 -2.89857228157945367997 -1.92872950667850173723
C  5.92293275873929125908 -2.29536022978585485532 0.04353277388387005731
C  6.02069347445796587692 -3.85973919676057120043 -1.52160643499673930990
N  6.52366442827551917816 -3.46161853244201056512 -0.32277301202269692570
C  4.38965446702153538894 -3.09368527021154360312 -3.15114321078380488217
C  4.70387204341143139175 -4.22208052682808343548 -3.89020852142401718510
C  6.33060969550114638338 -4.97806612166647255435 -2.28674835031271861396
C  5.66157394755856024915 -5.15110125472070734531 -3.47575595178129059803
O  3.39405577708427319550 -2.22475600191492084434 -3.57576549829118128798
C  3.78380536450713700347 -1.27575927586784176881 -4.55963597981490131872
Cl 3.86104665366708621477 -4.51809222762989026734 -5.39096489834462477830
H  2.84855546321966146550 -1.36535842678688101870 0.77673187770306373334
C  -1.05163247369113621588 1.30379848334797743270 1.75791620899564127178
C  -0.15849758326580187795 2.02248992134189364833 2.77578300767741215083
C  -0.54843266220739272931 1.68864168784724344441 4.21445591794968610344
C  0.06344623526736736796 2.66877051240985085911 5.21887432353275304564
O  -2.19637246705452371387 2.09509798863398932767 1.44504119600223246422
N  -0.62513445795894795332 3.93859419844292135693 5.20211523857610291799
C  -3.44767892455679625385 1.63405597770700272697 1.85225296428733487986
C  -4.46616440744190867917 2.09968391057484238260 0.79238153729539551051
O  -3.79987836088363906129 2.07307491557696232931 3.13798079004548657878
C  -4.54770123532801129329 3.62909618590650273617 0.83252548594653075220
C  -3.90770593601923099669 3.48725432799561296804 3.25939898296421670665
C  -4.91644156415534538951 4.06540775634547024708 2.25990933969517016067
O  -5.75997493113354064320 1.60332201493503800904 1.02916545359026012640
O  -5.46945845788714368751 4.13684873711020539844 -0.09764135408358606827
O  -4.91254550787844301851 5.46523216174212844720 2.38374081813084526260
C  -4.35838836786880090557 3.79768270381092643007 4.69175126612053450259
O  -3.47201208563470098412 3.30542082749325638602 5.66367441627960932493
C  -0.06171349488312219411 5.09501962339747915820 4.82025524391482917963
O  1.11188822494232453231 5.19483107437383484495 4.48553111026909245851
C  -1.01405446756708483846 6.27406122987294789795 4.85901949038519198609
H  -0.03042660776973932224 2.00512196735265790792 -0.01790984762044300904
H  -0.84353510358285754833 -3.17216285585071444686 -1.76044259045733109126
H  1.81766729732342047221 -4.47727295502522437687 -2.48098015191885679087
H  -4.09174303523256366333 1.77434806211263573772 -0.18812665585121313150
H  -2.92605503160864577339 3.94248727733844850363 3.06536252139236786718
H  -5.91681787684919147097 3.66390083779638064954 2.49267826585771068437
H  -1.90338488484904488907 -1.36242385578324531892 -2.37612937895967757385
H  -1.84700904897375584035 0.00495723562390038008 -3.52211957428445199270
H  -0.99614483502771156154 -5.55677339548779514189 -2.91905500996679823089
H  -0.17556322131559115585 -4.56912769480633329522 -4.12552205031808849611
H  1.06212488159054307957 -6.34760094409134811855 -1.01498666853015451217
H  1.27014627657394818527 -4.86094349610560971797 -0.09615616553370023856
H  -0.34747300957825971723 -5.39883321055785714293 -0.53323829404137723653
H  0.83879303726189746726 -7.24783615739865805239 -3.06702752332431050064
H  0.13894448243254939324 -6.93572408242274995871 -4.65212051113114011258
H  1.69032171637084971394 -6.21874116206041360755 -4.21893236960992901174
H  4.03985024796015412818 -0.21305244762459274455 -1.79646272455208144692
H  4.67477866908794403855 0.06337874905127038883 -0.17625706061649670797
H  6.18343765440778714293 -1.80320257434957320619 0.96016754091016343065
H  7.23106356316688447805 -3.94589992340799300408 0.20464899720991974741
H  7.07030748969798761294 -5.69092190387343865865 -1.96077089267874993261
H  5.86127804017674591819 -6.00621730428489364328 -4.10041453949025402892
H  2.87605187672770279406 -0.73586536020053960883 -4.82664395585821637269
H  4.52921021167059745238 -0.58280427532863432472 -4.15899771036185228468
H  4.19069285920112655219 -1.76785935983665010163 -5.44528377233924043566
H  0.88159665456005065209 1.74809495262258440818 2.59963012300063756044
H  -0.25377826784610763022 3.09605001091007148162 2.60459182291783086782
H  -0.22163112205021578971 0.67604112170585062280 4.45510324335519580785
H  -1.63496599902040928853 1.72686127031889613548 4.30535533172741402552
H  0.00392208300582674863 2.24929285069341400316 6.22808856456323045592
H  1.11058124239888411644 2.86380077124904630637 4.97612896099951296236
H  -1.61337051304812950647 3.91187784407181693425 5.43586643951159942389
H  -5.75592357515987096406 0.63919681204480283121 0.98385153797489699468
H  -6.26867514153227034512 3.59140468490939612778 -0.04866508005732686493
H  -5.30380197016289045564 5.83396655827721133392 1.57776649738129370881
H  -5.36186221983884436781 3.38210571071727095216 4.84107853413189470615
H  -4.40032808166787248183 4.88109188550337513846 4.81180810601886221889
H  -3.48653825738271549994 2.34022172222628066507 5.61253332832634566074
H  -1.85556548596040493671 6.09692397223973880926 4.19306516173708487827
H  -1.39308340274218722676 6.40686172454905022988 5.86914087650243132543
H  -0.49000720067545516789 7.17303713549124655202 4.54747431083589237488
H  -3.46021597856180562758 0.53649057018022139331 1.91913706708802256351
H  -3.57097945472000644074 4.04611262427100815131 0.56793199670916472144
H  -1.37494629898149933744 0.33221639956058440779 2.15376281922447621042
102
-168.9359208564 converged=true
H  0.44616176247638922314 -0.90486206523933399026 1.11241493995807783079
H  2.42010806010142376365 -1.91997462483077496742 -1.92521861300224017555
H  1.41272615718656280315 -2.65785564084986658528 -3.76684395909732883112
H  0.10466344582250958206 0.70242788288604651736 -1.95229104867657898836
C  -1.16283022985341899513 -0.65162219295317469481 -2.95674825296293075638
N  0.65546891132163731530 0.02741880782180841636 0.75970034232101091298
N  -0.68963162796783139541 0.09469967921076943851 -1.80772872021829567046
C  -0.51590710416437013386 0.83538828877237969461 0.47191983193956649201
C  -1.30659719131595419839 0.07364024708959210352 -0.61203874338234365293
N  1.99916893796250594306 -1.94953076467114749803 -0.99971661169685865911
C  0.82691826297898773923 -2.56587689244668082367 -0.82762805313726794942
C  2.64259354907132282264 -1.10869565493828226010 -0.00286174629166799366
C  1.77352550883515247548 0.15959771021393703849 0.01470671936614036113
C  0.25491240236673101682 -3.19002464165761656645 -2.10931230987279194622
N  0.57364859127629297397 -2.38065932488380793686 -3.26546358520493917865
C  0.03219941885500546275 -1.23489395496130427432 -3.70862699407989104827
O  0.50116318584626806665 -0.65942413546015199444 -4.67961156409618883600
C  0.80829425114550224052 -4.61550342671146651696 -2.32740545290493683339
C  0.13683716443875831859 -5.25435824724567268618 -3.55181338396832924076
C  0.60038300582347714496 -5.47128525166429291460 -1.08068619147499100919
C  0.91421831799552299991 -6.44904169022093043395 -4.09371608780939855166
O  0.24521404393841733649 -2.63544727543800449965 0.24797051011139120691
O  2.02705801259611728682 1.14428676170019416602 -0.65842696378617460162
O  -2.32372780948045987159 -0.55497091609190585260 -0.39182462507047066680
C  4.07657808067504756622 -0.81130679574570474522 -0.44568041320112294912
C  4.91557040772815145857 -2.04549262387328090185 -0.53604492350194399286
C  5.04249548406632541742 -2.97683378888846572607 -1.61590352496498246282
C  5.73304749035283034431 -2.50495451488556186703 0.45982566478722347592
C  5.96296312430731134668 -3.97134052250015123775 -1.18412361928854670268
N  6.35841049768486410443 -3.65280944698941034687 0.07701986612573503976
C  4.49120520562489744520 -3.08810803188333249381 -2.90384699756526876158
C  4.86511494729417037775 -4.17273271057534067552 -3.68003490543130284962
C  6.33608937861413501480 -5.04333585430399988780 -1.98640189955436774483
C  5.77668139165028726723 -5.13536879928372336224 -3.23923226119963070246
O  3.54491771915294728856 -2.18194706566602203424 -3.36038941627277321089
C  4.02085377993083348258 -1.19709150882801207416 -4.26823305035420741405
Cl 4.15974782502116902094 -4.37191884080420312131 -5.26648539977628793451
H  2.61242765422623524074 -1.61071801531847125233 0.96919779192570965076
C  -1.38148354072336743137 1.07147515788902136791 1.71835996589822936897
C  -0.55876872063897797815 1.54788995911355398150 2.92225022840918002842
C  0.12594915940406933852 2.89039937168155702807 2.65335022674122100739
C  0.45215092157436143072 3.65251754727170618864 3.94587008619419421507
O  -2.36420037003282601518 2.05171032300072475607 1.36726164558971419183
N  -0.74554851003696898104 4.14635619684117795458 4.58921749961641634030
C  -3.69633832312998222847 1.66431092671599145660 1.56232103066538696723
C  -4.58393859917086565758 2.71738065534923567412 0.87559029221053641390
O  -3.99713983581213749829 1.48141588354467090838 2.91705231533448561265
C  -4.65139655666821738578 4.00660293031762471117 1.70861409740942438162
C  -3.94441693162628403968 2.68420945387786380465 3.67373821345346485145
C  -5.01333849479154380901 3.65758018597779610559 3.16090428406839363262
O  -5.86007067146691706938 2.16871451353446964561 0.69293260458543559643
O  -5.61102520405229565625 4.85588514131628912196 1.12519418754587530174
O  -5.15821643976391364106 4.81239355169915228316 3.94563078412714629550
C  -4.09415085059871675099 2.33871076538291378100 5.16586416338710741059
O  -3.12299757542902378660 2.96513152593932094447 5.96605574574266928067
C  -1.41356799878574657114 5.26612675944053609811 4.29644986973856557455
O  -2.54009449701457912241 5.46079715812979582523 4.76714286297208289511
C  -0.74170427665596960765 6.28277315277797310245 3.41093710902363156379
H  -0.17915738768156763694 1.79720355290275213278 0.07590376408651802742
H  -0.83014353127029760770 -3.24632470707131615129 -1.97103726007028656753
H  1.88423581934367767587 -4.52609505857575467047 -2.51957413264047680457
H  -4.12294650917504856835 2.94715307773469392671 -0.09806059469435229881
H  -2.96188290697809364360 3.15280535911648662761 3.51776045250601843151
H  -5.98767604834193001295 3.15415777057347046508 3.16945733058774559154
H  -1.84921730296037600816 -1.41800683429380658396 -2.59207712706752957388
H  -1.69575214384837535952 0.01223586201586329691 -3.64722305321480888551
H  -0.87408274208920677673 -5.56704012431645711700 -3.28208824233652096680
H  0.05017700931990591584 -4.51057434139056923073 -4.34630086515383595724
H  0.98498314976487866268 -6.47345427776708692846 -1.24362878014306987851
H  1.11315048972711361230 -5.04436917248024929705 -0.22359897136850886978
H  -0.45832284092566938360 -5.53867326853546249055 -0.84035038942520678962
H  0.97183753686139384698 -7.24972659842086919468 -3.36163828573326339821
H  0.42650989255323235039 -6.83824321682981928205 -4.98439288899733057292
H  1.92615682967525470026 -6.15224637316440858825 -4.35945857415456217154
H  4.02819362407121150937 -0.29606983043366291719 -1.40589092576945784430
H  4.51898872731054712659 -0.12613718997350709117 0.27876755490543903004
H  5.91262375360989089756 -2.07365173558886040084 1.42520813948963187556
H  7.01196987028031593070 -4.17710415764206910438 0.63461058451331830987
H  7.03890568066439392680 -5.78360848279880190859 -1.64023184192094984013
H  6.02800214273020174005 -5.95216720359424389386 -3.89559640981316235298
H  4.72570863266969798389 -0.52171179023218849924 -3.77463777674985223598
H  4.50693147500549873286 -1.65516539746046476012 -5.13161585260921526697
H  3.13999341904740525422 -0.64661787634252543278 -4.59633696073015141081
H  -1.24555066610513298642 1.63738829464612090092 3.76409985497747578975
H  0.17874394017530284562 0.78491546491302943700 3.16757501005589636733
H  -0.54384646547122494908 3.49662750617458772950 2.04074590460739901943
H  1.04644296064206931973 2.72972729941781899754 2.09253212698730095553
H  0.95962315649317941890 2.98940057496836075757 4.64818426809355855767
H  1.11301226716940226957 4.49022379871122012673 3.71988260718976748720
H  -1.25226594350177045101 3.49044071128893618194 5.17920008826176392347
H  -6.44326704645809655858 2.89640058738257621940 0.42385704901320708782
H  -5.89756320904118780390 5.48472173084548142441 1.80444028043355775281
H  -4.27987280394877878109 5.17067730502506339718 4.17717520445587808808
H  -3.94900320729110543283 1.26252443503938316383 5.28199260984488194737
H  -5.10347403888529616012 2.59820197090579485533 5.50540259134518450423
H  -3.22225544442319833394 3.93268440905731830881 5.88026218802558275911
H  -1.38467665240543325034 7.15440546967403978584 3.32479484649831569243
H  0.21001044354900455513 6.58305736253795892310 3.84274523487423769197
H  -0.56310438125572304102 5.86921615124308981848 2.42142849582422092780
H  -3.89302629255036780620 0.68775328365781918105 1.09706045629870807545
H  -3.66096366942841333625 4.49111616190283147176 1.69345687808040112898
H  -1.88968010072701786406 0.13352788277553895302 1.97171625864392874306
102
-168.9359159565 converged=true
H  0.78766109277234919173 -0.68151244255936993532 1.17259307669073176150
H  2.32252159946984804151 -1.71997715659340588701 -2.00145332065749226302
H  1.14696640595726706557 -3.03379871434878012337 -3.60759383213719786454
H  0.24903812212169917917 0.69564070012079393113 -2.04057453991180048902
C  -1.12190648583941698924 -0.63894952499716284322 -2.93578616567757366695
N  0.93989292069911378746 0.20183585521965993759 0.69413809374926427331
N  -0.53713199341689155109 0.09545229128876284164 -1.83275351178891665604
C  -0.26493307750767569608 0.95591678250132539052 0.40447799232326392405
C  -1.07753334792443133949 0.11403137935025078886 -0.60108734833591337399
N  2.10574222176186598432 -1.83777919060760464021 -1.01674144648976527705
C  0.99927385274040758656 -2.48441688384856806948 -0.63668334018076166991
C  2.87009985780511689413 -0.98418927021841573488 -0.11665283672056019071
C  2.01812373583667881149 0.29262404561200594522 -0.11598191584938262466
C  0.15990629477830178851 -3.09371757224632082384 -1.76570715632406427531
N  0.45631876121993608653 -2.53402642977049552542 -3.06071892111757382082
C  -0.09623661439440403531 -1.48434781145828309512 -3.69140074106441007373
O  0.21602221820519793005 -1.20830489180264133431 -4.83931426777704487563
C  0.31872804658274034306 -4.63125675741282094577 -1.77094672110664608233
C  1.73978204970503758098 -5.05595521068486242200 -2.16741779694807146228
C  -0.73810982147633741324 -5.25715079204149215997 -2.67875980319664508400
C  2.07128050558770482326 -6.47683654145407494696 -1.72227909236059972820
O  0.65042848544420983625 -2.59554635378372466903 0.53212286867608005192
O  2.21051848110529602920 1.22126110474042226528 -0.88121466398830450295
O  -2.06018759525496042428 -0.53617988875083855138 -0.29291034363406664998
C  4.27987765322456858996 -0.76806350156547098518 -0.66722627842509663054
C  4.96994559521198375762 -2.06810607155909220722 -0.92661867558347066343
C  4.90477075915107985082 -2.87345215825680488919 -2.10681172810403571916
C  5.76836454259687858581 -2.74584958195909489831 -0.04820672068470237270
C  5.69453580621557975405 -4.02344533436227358436 -1.85956939440932855767
N  6.20606205337461158678 -3.91248347276039476483 -0.60465680310392744268
C  4.25853610535276860816 -2.71829653232921897299 -3.34992621820701641511
C  4.40267752670077072707 -3.74654862492119589135 -4.26739852928368001983
C  5.85717675958032746308 -5.02258894334461558628 -2.81430276910469734375
C  5.19994058690176164106 -4.86903083608739351007 -4.01069417997486254990
O  3.48766783481230291386 -1.59496924743225210186 -3.50539076403423033312
C  3.49669133979068336160 -0.88465308850974522237 -4.73480971192244304291
Cl 3.54450524548601775265 -3.73038352121633254299 -5.79851957760940983633
H  2.88841803308650435511 -1.45000142905307982666 0.87237137322291380404
C  -1.08302070607247946654 1.24132744085304635995 1.67504865742745812085
C  -0.23910911379551866296 1.95349580835624814235 2.73960182160514786887
C  -0.66194737916968349190 1.60332713861707842895 4.16639425985682532172
C  -0.11556614254923000540 2.61087959439264594153 5.18444758288250096001
O  -2.18065495428456523896 2.07226341035847205774 1.28139384790422772298
N  -0.72920086675591178071 3.91238280744732147554 5.04866441374166985412
C  -3.46271605492019007855 1.58307514387965131419 1.49924313134718167895
C  -4.43446903129051239745 2.34433317162145993251 0.58358201724149150191
O  -3.88549082198795892040 1.71314379974656971761 2.84031751952627686819
C  -4.47481530352779799387 3.82640666833976084149 0.99561454320849451793
C  -3.85307264172586760864 3.05636447409825606769 3.30181671021334999239
C  -4.81263215359972029717 3.93876686906099937602 2.49316115577411823168
O  -5.72343127426667486191 1.78375351476855370514 0.64159462702102731946
O  -5.40231771683636541326 4.55028071981359705234 0.22523241581066749673
O  -4.68376501604407913248 5.26523603671738715803 2.94966130190531794497
C  -4.20310229922566946925 3.06234707997055632944 4.79647140898627100114
O  -3.72147955325397106208 4.21649023591468097294 5.43330972134238976423
C  -0.08110434891918483213 4.99669082234918615626 4.58890126705321232947
O  1.10112240525423299431 4.99213535940274688585 4.27299088365399182265
C  -0.95599798623018783506 6.23103253284020031089 4.50906050068176345036
H  0.02902569501642687788 1.90524295955721556517 -0.05331109752032901772
H  -0.87879737241380528889 -2.86634208843203630579 -1.49928199892929669979
H  0.13797637816079361128 -4.95408216109833610119 -0.74051559125316246401
H  -4.09493027659205299784 2.26413057460809952204 -0.45334412481194885647
H  -2.84010305179646849183 3.46335693175097203422 3.17242674838397986647
H  -5.84896479983489747667 3.59294063373333649736 2.64968820993049147816
H  -1.92104865623736587033 -1.26122206409651571590 -2.52454453927347621800
H  -1.55153894775899203751 0.05751063710565293419 -3.66381165682014398044
H  1.86158094653294381438 -4.99639496881791522753 -3.25105554795376727739
H  2.46187921660997632856 -4.37686803877851193789 -1.70958643360074558082
H  -1.73773748177588527319 -5.01025381740000952391 -2.32851140161265979245
H  -0.63115630371134001653 -4.89536459418778324704 -3.69911376656115287176
H  -0.63970128325526953716 -6.33847696927076231788 -2.68527072682984924157
H  1.97135952255546165190 -6.57019704851387942313 -0.64348259731976276132
H  1.41291170712651914521 -7.20166519332566146261 -2.19339025617421823355
H  3.09507515601773119940 -6.71661696763405213773 -1.99781289082978341654
H  4.19943431878484307873 -0.18849930301514200570 -1.58706401265662644384
H  4.84465504045855421822 -0.18365000076240731164 0.05991492279554382072
H  6.06116250379319332353 -2.46413434892080518424 0.94421294297288094199
H  6.80685161543791572569 -4.58349303707374033934 -0.15599989773525652081
H  6.46860439983588442203 -5.88970511936363738670 -2.62520701399324485337
H  5.27575042293855656084 -5.62398233153341386981 -4.77637895386335653569
H  3.46954987402169345856 0.17390341545954815516 -4.47091624069765636307
H  4.40012791191877816743 -1.08909707955421097836 -5.30864082956600480401
H  2.60978228673364798240 -1.12345936869605100838 -5.32591815524046641173
H  0.81042648791256066687 1.69748911657374823569 2.59691334047180699685
H  -0.33949026154730566063 3.02743300236552537186 2.57494013388872122761
H  -0.29311175062373029387 0.60926868986930593497 4.42318147026264352206
H  -1.74982047852748445749 1.58142180986816982546 4.23200285855239677346
H  -0.29251862964010877377 2.24056030749440981964 6.19859526563712925906
H  0.95824289915907334692 2.74809849743197043281 5.03494011104444272320
H  -1.71053913164423998516 3.99949806844796107441 5.29140115639925756597
H  -5.86558615413334472066 1.41822485612209447936 1.52646883651054010578
H  -6.15729494845452851592 3.96969287850316110422 0.04394187857430802147
H  -5.08700706202500452235 5.84784450635283725717 2.29033630668318899382
H  -3.72581977312041656702 2.20720227968787474637 5.27983621080637899325
H  -5.28900876082366799835 2.96686637419163723450 4.92252291980829692619
H  -4.09678312839903391307 4.98246906972093306365 4.97174491985025834850
H  -1.81943055577283518964 6.03339304001408471834 3.87889527161140890144
H  -1.30403247400196686812 6.49569571482968388665 5.50405468076189485771
H  -0.38329199480206110895 7.05555997437268533901 4.09492155498238208367
H  -3.52165132293527660678 0.50626444864985331584 1.28704328479489138459
H  -3.49028775488390419213 4.27279319946311186840 0.82013009188831720309
H  -1.46656444250173012556 0.28940020614011452427 2.06061694891082591852
102
-168.9359122593 converged=true
H  0.76590566238496116114 -0.73001018422243857398 1.07821790358319113956
H  2.24889520964412126247 -1.87581540147769509908 -2.16922244119657436912
H  0.96778885664402092281 -2.84308788391366507042 -3.75093640928354510322
H  0.14509073567070149280 0.82739198363280797022 -2.01996823617626120040
C  -1.26049266460537845447 -0.45152400774725520716 -2.93886002268933888004
N  0.91675146637311566433 0.16844606992079894092 0.62539847314971808157
N  -0.66061258935927591462 0.24908599107546222640 -1.82183002649018721542
C  -0.28012666691170229338 0.96780761470095011401 0.44361781693949886574
C  -1.16361025468534151628 0.21952670688111139419 -0.57625411661034287025
N  1.98463027874517106142 -1.87844843419506135618 -1.18701907191300559674
C  0.85308295730686134473 -2.47257749534128290492 -0.79478631307308900134
C  2.78574305947469014200 -1.02680222407935994866 -0.32019893570387236714
C  1.93771712553843511451 0.25249316824941203663 -0.25321186960115971143
C  -0.04024881956065107236 -3.00813217405042809816 -1.92071591839092947751
N  0.24926057805119020139 -2.39378777163877121126 -3.19250654178863779720
C  -0.21511440937420214792 -1.25027736924826804454 -3.72082350274390227796
O  0.18818031438732643612 -0.85135944922158179882 -4.80317463561679769413
C  -0.00994860453762538843 -4.55151953617526938700 -2.01131906337944332819
C  1.36531363541800887518 -5.12846629845063617381 -2.37750032771936981035
C  -1.07505257794352915290 -5.01208487661303614402 -3.00829161615211626568
C  2.29067808591757859915 -5.31261768332865713660 -1.17990462496719938912
O  0.50014229543015498169 -2.55141869311255398145 0.37648944650737559137
O  2.09789923106618614312 1.18995147721062433099 -1.01703948920382791776
O  -2.16837780422570380878 -0.39879227076526246876 -0.27241545430637403857
C  4.15258510323509089091 -0.76976133735084262266 -0.95299091770890620445
C  4.96997281288267700461 -2.01365320114672829988 -1.08451407598448912317
C  4.96996416529036455501 -2.98171882899805273937 -2.13778253809335261337
C  5.89734580722984347290 -2.44067347464274808644 -0.17435210496625838661
C  5.93659585203457584868 -3.96248185299854815966 -1.78371546987017759456
N  6.47507462253665533325 -3.60296621185724852410 -0.58809488624643468935
C  4.26419325923878123064 -3.13502625115129074373 -3.34257351766026555850
C  4.55157925989997647065 -4.24273348426750285256 -4.12364249023195927890
C  6.21780625580922663431 -5.05870735270642413184 -2.59057135031118113133
C  5.51572681494348149300 -5.18838441508495673560 -3.76598862505328701999
O  3.25562898973838654726 -2.25337028719699716817 -3.70092564101324006387
C  3.59103749626970225606 -1.30383782963190753001 -4.70355503042164091454
Cl 3.65772146670978148819 -4.50233348948156386626 -5.60179427964292120379
H  2.87468596671982634660 -1.49278656904112905224 0.66572782363484006574
C  -1.03129531596944912231 1.17490001318326231505 1.76811050378062684096
C  -0.14492486257626460699 1.84568068018871911384 2.82305871066253466495
C  -0.58900264113424682932 1.51105192770973406624 4.24564423254491174475
C  0.02988456054408092366 2.46089327761160481245 5.27489460472624305254
O  -2.16029566392274352538 1.99091943264405135672 1.46147136854119907845
N  -0.59826928249762278966 3.76116474507276343786 5.23627831852578040639
C  -3.42443948190434710455 1.55309323903068929873 1.85401231852714976078
C  -4.41818284358579926874 2.03095376597724897039 0.77555413513473314691
O  -3.78722357774688322962 2.00871871022368075899 3.13072316387761429013
C  -4.46368654091146321861 3.56225494335879533381 0.80233571165100037170
C  -3.86262716150173179841 3.42613592623414620064 3.23967175737125856472
C  -4.84289347655567326001 4.01892776478748992020 2.22034218669575400540
O  -5.72636174139585740761 1.56717148490662694371 0.99728751315571562142
O  -5.35827457631608261579 4.08549589552959346861 -0.14546232867586875170
O  -4.80952880741460031544 5.41932128497513776466 2.33125615377953909757
C  -4.32630438594821686848 3.75988650770977805848 4.66267000351677740611
O  -3.47151858713337535534 3.24818257991477254976 5.65273201820729731537
C  0.02559195840722178206 4.88861899040227410040 4.86153982876823498316
O  1.20975683202349482137 4.93376664508889728467 4.55332579189544794929
C  -0.87284001526474863653 6.11004756572124296810 4.87460640068586492646
H  0.01303487613013931679 1.94018275391289374276 0.03767421239051194082
H  -1.05491877438667813749 -2.73022828587138599588 -1.61239331466407076476
H  -0.28249581808637436176 -4.91723461986758803022 -1.01583748827622222244
H  -4.03641576861672568555 1.68929060088565807796 -0.19648008397318930673
H  -2.86749944088222008531 3.85549458757267915487 3.05606080238977950714
H  -5.85543875136551950078 3.64195063130782559213 2.44199405563895632909
H  -2.04992215198203142634 -1.09274319039655898322 -2.54085569242348929819
H  -1.69896878783148852499 0.26736966692307939653 -3.63929467641863002569
H  1.21029496965895844163 -6.10476956851756469291 -2.84108729294965556278
H  1.86122260722387511400 -4.50156304608465340777 -3.11850100631585291922
H  -2.05081292624744992992 -4.61215584656567134658 -2.74237559947116071868
H  -0.82904724171207988537 -4.68039632978647457406 -4.01418703133310827980
H  -1.14194997890499982951 -6.09684893171991326710 -3.01019922006172135909
H  1.84866469211793038596 -5.99809492515228726006 -0.46003723509016081206
H  3.24354663013427435558 -5.72018859189768402729 -1.50895823973389586747
H  2.48197574909703178037 -4.36900013694233013695 -0.67909893993495695774
H  3.98909504717849916489 -0.30176842498796113690 -1.92457077773459772629
H  4.68197326708397465467 -0.05244306015929717235 -0.32360686652812586939
H  6.18773996499573097907 -1.97612341270350699851 0.74765191790722995702
H  7.18966701020270537725 -4.10919697635009129044 -0.09211006620486217322
H  6.95855247513626107292 -5.78830735489874825817 -2.30620564178865539162
H  5.69076929216016758062 -6.02481670220393450421 -4.42263360100145952458
H  4.00134943557977873496 -1.78979256563209054853 -5.59057863978592450849
H  2.65835144389525623865 -0.80383336308277053561 -4.96188183345016220471
H  4.31645199697865855626 -0.57768067958242930171 -4.32421699650121382774
H  0.88886813954056920206 1.53385055830555505629 2.67446289178440954615
H  -0.19423561850553552888 2.92422072220979956114 2.66405132311036085824
H  -0.30476029539565208104 0.48548820605211873147 4.48560590071412068625
H  -1.67556372529393171611 1.58753445501670853446 4.30627819510045739548
H  -0.08683453616715400281 2.04437706697122623112 6.28013959203538885134
H  1.09313163809211610911 2.60683799293726092827 5.07079374979123542744
H  -1.59204687396413446798 3.78051583312098049561 5.44561412483745233004
H  -5.74704555562271046654 0.60334974734846891220 0.95070538410397820162
H  -6.17653955836046897332 3.56901002389375232582 -0.09591994506061823911
H  -5.16400821691598199692 5.78882349518688599233 1.50875654847086848598
H  -5.34419532369591543386 3.37632867460425822870 4.79743890348253021472
H  -4.33725225956813087436 4.84486504158638364714 4.77518526908152640686
H  -3.51676579638625774749 2.28348748556072456140 5.61129938612880962978
H  -1.72437814045396620166 5.95664003128527941300 4.21576398014611264387
H  -1.24110264465746822360 6.28265323913295148373 5.88270180189945701699
H  -0.30952998061364789262 6.97737064341205304174 4.54237314377558298872
H  -3.45787027296575288915 0.45627031476839297053 1.92919438678266552678
H  -3.47296739730395787049 3.95252569369136041999 0.54910762352986675072
H  -1.37225657783760102149 0.19345019719677017389 2.12282709103492273073
102
-168.9357700644 converged=true
H  0.55057048415496989691 -0.71594682588538838264 0.47343297773824061236
H  1.55583917358632950467 -1.99778468933378139383 -2.78603198344358382599
H  -1.98043601706974969900 -2.34956552604148161123 -1.84647875928678573132
H  -0.59758883110757843315 1.04981932748297990265 -2.57672285357612995682
C  -1.87750479211102883070 -0.43471060184718551822 -3.37184124501172455268
N  0.57846764941493433732 0.15043742779538213372 -0.05805773111975531808
N  -1.37854021610400856446 0.45227507455834359273 -2.33026235313783747216
C  -0.64674041427470074783 0.93513343525888703578 -0.07811204038314759068
C  -1.58962941866722173856 0.18195752116625055206 -1.02976922937767434441
N  1.60911321658094763620 -2.01708646566345706219 -1.77327864365818577141
C  0.71985270936414125220 -2.74380111323754727337 -1.08701747648646707134
C  2.41198187899657545685 -0.97177856596111256149 -1.15289246615320672973
C  1.46593588683692832575 0.23325095493057670937 -1.07269367053064867967
C  -0.26261854861607925038 -3.55302449391804708867 -1.94537011123840275495
N  -1.20879756500204216252 -2.56401559047198412955 -2.46860401948911523107
C  -0.91520076784783632728 -1.62895325089450038192 -3.38979654754582515608
O  0.06480084054797710658 -1.64714995567153699163 -4.11880766560124556008
C  0.38150431139971885397 -4.43735686299389886500 -3.02460196107787382402
C  -0.70902580949427052026 -5.29200593375721517475 -3.68502069312699376269
C  1.47048965989141722233 -5.29489858446537997594 -2.38365169396285292436
C  -0.23487684846217060652 -5.99860602201124404331 -4.95049293928010669674
O  0.61462669806303571463 -2.69817053473359269589 0.13322967704432955860
O  1.44742257725770429033 1.12958206028863972215 -1.90025145878690415735
O  -2.38638195746561088129 -0.65950551892539022170 -0.64208820477391415071
C  3.64674966452284721186 -0.69973996633665092038 -2.01141681282095863281
C  4.36621674324021302738 -1.97289562611955582305 -2.31059982009051267937
C  5.16926956920107105731 -2.75430371691897502018 -1.42171846521632527782
C  4.32966590887356517214 -2.65477002945183304661 -3.49388983081704829203
C  5.58878840212211436267 -3.89138511981853651989 -2.15074773552624254336
N  5.06562591801940786951 -3.80120041685518872399 -3.40274499000154850847
C  5.56811805232348877581 -2.57002870804437000274 -0.07827321245739826683
C  6.35671002541511320771 -3.57289950795658617366 0.46690430865456511444
C  6.40653436636111894842 -4.86539842693371138438 -1.58541313388263138684
C  6.77325457227973437568 -4.68733140417625193663 -0.27544265276129931141
O  5.09842948656046690559 -1.43592817893398194684 0.50863350150268415995
C  5.73849139413000397525 -0.85693827114738929662 1.62901177262550689306
Cl 6.88277170264600712812 -3.57931379917820757797 2.14173581585612549105
H  2.69929544661471521039 -1.30821028268306727149 -0.15349225913646913355
C  -1.26742391733512826946 1.05783406990593253916 1.31876268505636917716
C  -0.28161059852499287226 1.59600240994648090442 2.36214084644453414796
C  0.24649493978540248929 2.98921005476653434130 2.01316453478854384684
C  0.73006108714021600292 3.74907225133787092020 3.25880802736513963680
O  -2.40351892236236386324 1.91784562482996778776 1.18956233698980673452
N  -0.37954029837948988213 4.20675132165502230208 4.06688334144035579243
C  -3.59608303600350209805 1.41639169004225640158 1.72592132510187434846
C  -4.74449300160824716244 2.30546693005367098195 1.21871208395527674817
O  -3.54625703811624548578 1.31665021783210045569 3.11999310765230575271
C  -4.77456382830559622477 3.64479673793138569948 1.96910904850523094112
C  -3.48455914500587482507 2.57914922409685276605 3.77718600041712715409
C  -4.75317205275875398485 3.38525499380397487670 3.48557054871970262155
O  -5.94717468645529478977 1.60547718370987668735 1.38457503384444269301
O  -5.93540160781360093267 4.33917721156502711466 1.58061397544557991068
O  -4.85041529445370045437 4.58498147157641700034 4.20614519823002996901
C  -3.26641764957944413794 2.33233717724944789040 5.27156568356201926662
O  -1.99557069323634106439 1.78173477092916399123 5.52539479876574368689
C  -1.11128563953186398905 5.31179409631999366326 3.86064560421959690473
O  -2.18044517906110968397 5.47780201273673750251 4.44742691910783882747
C  -0.55931197620586536878 6.34943501524187237095 2.91319727662923622091
H  -0.41838761727160922455 1.92560329262065965672 -0.47749397793951398050
H  -0.82818204669718409328 -4.19184782133844446861 -1.25987421478750505344
H  0.82838099272283771679 -3.80178913819883490532 -3.79200507296386302158
H  -4.55968080936540243187 2.50077344783204358336 0.15068008334974430928
H  -2.62997075076421049644 3.14239505178389899598 3.37904196042131577116
H  -5.63301135155868681892 2.78764932855523106525 3.75406479061902320638
H  -2.89509485225004237208 -0.73790339953955086383 -3.12210201962993316727
H  -1.85147330281407729302 0.08823049418176007186 -4.32615528746993938114
H  -1.07032266240470930185 -6.03197118638078944031 -2.96721662577924050197
H  -1.54703769233930810145 -4.64126328676653177041 -3.94379279187737985524
H  2.24762427460436864379 -4.67122392262625485415 -1.94792868343485348070
H  1.04960724629559609689 -5.91705990441213902642 -1.59646376873412587649
H  1.92850043720716612938 -5.94049259912493621272 -3.12594901904362920675
H  -1.06642701795521066543 -6.52169830709266928892 -5.41687030702031968588
H  0.15834455030846816825 -5.27674499068704871974 -5.66258708603883054167
H  0.53967485111563862077 -6.72745430577074898792 -4.72837864479030134390
H  3.32583983700884688872 -0.22610375647007552313 -2.94092053379804152513
H  4.29516581199205926822 -0.00957961592186176714 -1.47331649226640903905
H  3.82935992491773635749 -2.39197940217496007875 -4.40546534845362813826
H  5.21017798270853660370 -4.46307208494630547335 -4.14621953397967502042
H  6.73527338064491765124 -5.72652183114265511676 -2.14324890291321157321
H  7.39493911385082558496 -5.41795928571138407648 0.21762536394105089221
H  5.44211802411464873330 -1.34430682086018005172 2.56070883651715508478
H  6.82507162297338343393 -0.88286978124302184501 1.53039294094774414035
H  5.40349063917010585811 0.18010351708674202098 1.64363872095232510517
H  -0.80954109461329848418 1.63501734019999611647 3.31453747011140542611
H  0.54263093070209111879 0.89049222646835823891 2.46083138668978307351
H  -0.55975532996999433077 3.55485917500841974714 1.54192115469182922105
H  1.06787561146633125375 2.90900074904619954097 1.30140782176682123783
H  1.34740677416324938775 3.09335240354480633940 3.87488852959520269081
H  1.33184263567290450681 4.60663003366482204370 2.95652883373836417036
H  -0.78014764160155170014 3.52912683508501068275 4.70764357716639914031
H  -6.66577799180855112837 2.24014558101744620799 1.23416501384965715538
H  -6.11183700045584377136 5.00962850280449512042 2.25762324665183111705
H  -3.97142927687110702806 5.00526413976867079469 4.27446779006834631787
H  -4.06380633435228411088 1.68532049581078324785 5.65055695355721976370
H  -3.30086413976959169858 3.29148225517469805723 5.79185347988827547994
H  -1.99964493710510637925 0.86548830208153459953 5.21929471879363315878
H  -0.46605722757588963212 5.94375879208547619470 1.90924481966782733089
H  -1.23734496568017648954 7.19837553731331691864 2.89572454429357684091
H  0.41896874917725956955 6.68131881411439199070 3.25239240402833562626
H  -3.77922818745137911733 0.38806332398868959022 1.37976799065188604487
H  -3.87792436048466981902 4.22478561941329999740 1.69588836039717882898
H  -1.61099922996249755869 0.06149360839687431635 1.62602815707172942972
102
-168.9357596199 converged=true
H  0.12552840438641454934 0.57740343912801661563 0.51226875331717458550
H  1.69144175985766009873 -1.51965449198767155181 -2.07574528658961598993
H  0.57401132944429178462 -3.46637299707523105496 -2.52912126726211639038
H  -1.06078167975148374147 -1.08325674864355869786 0.06343258779371072076
C  -2.25376163696981723916 -2.39317623259998013552 -1.05316601321238767497
N  -0.19862403478080123409 1.05082681951836365286 -0.32350712748535809249
N  -1.84839789118914676891 -1.09323830881221772948 -0.56469849979870800905
C  -1.61046189847398157902 1.31998355039252235343 -0.45887635949862365381
C  -2.39262796344431682982 0.07609441912405473518 -0.94122039053149086918
N  1.60819525060360701829 -1.06704027276386037570 -1.16859537752275133293
C  1.06825250666165971758 -1.71916057890226703364 -0.14833797010438387609
C  1.95433626262934145856 0.34325095050797937990 -1.14035203285068353907
C  0.63413527961958737755 1.10994368107055851880 -1.38314981376631784826
C  0.59478524496885321060 -3.14097961264583425134 -0.45632697395579874255
N  -0.02917531740603537815 -3.18496728831850495212 -1.76343697611948835302
C  -1.29442747706366012572 -2.90943369741904422909 -2.13093918302718332569
O  -1.65091083945724093063 -3.05853601358694149326 -3.28895013220083942684
C  1.77200487881829582548 -4.13855358124503602824 -0.41093940467864970012
C  1.23565193342425372336 -5.56914021885663057532 -0.54698989240351048036
C  2.56333965741912317426 -3.96206355686940625560 0.88240429562483013726
C  2.32710286584751457895 -6.58797613679441251833 -0.85680267651889929770
O  0.90205232690960790443 -1.20234711885612322035 0.96145246734736644623
O  0.35904768881014370585 1.64085455838959815011 -2.44157382074277284900
O  -3.41068914525811894833 0.18336645581307825514 -1.59903572575943009326
C  2.97875063170860299167 0.62709551047407618984 -2.24076904528604581301
C  4.21007882675252442795 -0.20879946194529802606 -2.09392797869293456614
C  4.44831217422360314373 -1.54546556304838800244 -2.54842450467706482797
C  5.35805843275635851342 0.18853942866960854419 -1.46517338808797381589
C  5.77294413217852575571 -1.87670250799786275664 -2.15171186368009204060
N  6.29092305385519612315 -0.80391357755889369940 -1.49644579043872627544
C  3.70031996254898132293 -2.50344776825031134493 -3.25410712536032020736
C  4.29482793203895685252 -3.72458813739875216342 -3.52488415003729382846
C  6.35226866939611856111 -3.10720009480812997538 -2.43915531932191509412
C  5.60017933925764044290 -4.02847234798310349646 -3.12954097062996750012
O  2.38032145133848427321 -2.25995126454996775323 -3.61427113674239786079
C  2.18950137960673485438 -1.86671299268627244317 -4.96476336595653489070
Cl 3.37975871995920806867 -4.94832315812082690343 -4.37419841941708398281
H  2.35159547429059179180 0.58652427488493119601 -0.14906620459964692316
C  -2.25909946475624279216 1.91484413274608966660 0.81578229451846562270
C  -2.42286830131942831912 0.92762194604991565772 1.98413402496279722698
C  -1.22236419123479134186 0.82909436579518136501 2.92938486687010835041
C  -1.30741462656816254118 -0.43674281114855717512 3.79013135292517411301
O  -1.51535118615691732913 3.04340264592420384204 1.26906526811528119758
N  -1.14478822026950344259 -1.61129304069350620665 2.96530279986121492186
C  -1.86085463781506099679 4.25777352757427074437 0.68357532921735975062
C  -0.83009139177391633169 5.30839587427343140291 1.12341281968796780077
O  -3.16172883028327200705 4.67847849772844792682 1.02234294417749693729
C  -0.96847475442598718320 5.55786238252033637508 2.63585760664303325740
C  -3.35579751466532361093 4.81568350900259556369 2.42502374742205173419
C  -2.42905374811601726392 5.90766316144451408832 2.97851872047199828231
O  -0.99072617556282260853 6.50691308203052454218 0.40576043796939181840
O  -0.10170678471738717197 6.57510057568053341015 3.07037440301173880641
O  -2.61125543984433416966 6.00787592023954086784 4.36956666450077158004
C  -4.83627402988317101062 5.13410198632185466039 2.67220169176991984017
O  -5.21415108613644839863 4.90593796549457117351 4.00059444395530938721
C  -1.98930138229849751141 -2.62505324440067600023 2.74713680284418693134
O  -1.72633466950596403677 -3.47652521964593042014 1.89797664936425114490
C  -3.24814773801444900414 -2.69018365650477209172 3.57932665808586936151
H  -1.71033858911596725605 2.05497968177693968173 -1.26729227960302659461
H  -0.13339248564724284773 -3.42169161842550373365 0.31654270198139949910
H  2.43166740191411623329 -3.92326035441805354154 -1.25969815636338133835
H  0.17717841427704908441 4.94139687208413302955 0.90562026286698638078
H  -3.11399735804660382499 3.86954038072467776388 2.92829722713044571236
H  -2.68769130403441591781 6.86949098494214727140 2.50241869749149659086
H  -2.29116574283865714889 -3.09505921673608908051 -0.21501287995998208391
H  -3.24150796131020557667 -2.29375528297188102655 -1.50715223405266041112
H  0.72483266887529151923 -5.84533936260821551656 0.37740645025028835002
H  0.49606702678331282552 -5.59775105616824752985 -1.35006865925806507356
H  1.91848623972194332055 -4.13131861899807084626 1.74165747408175719535
H  3.38685400254031154788 -4.66807095404453953336 0.91953109201009719520
H  2.97541900847040530209 -2.95874710035522126006 0.95045274512821587010
H  3.03718978891888680138 -6.67027778802053905594 -0.03868481075439943184
H  1.88505335384646066643 -7.56809748350706890108 -1.02028892248940805665
H  2.86806960135142618995 -6.30236326320245154875 -1.75608642921198576659
H  2.49344234627860839026 0.44826617437205074079 -3.20105487961383561313
H  3.24497007977973206394 1.68370840417127265454 -2.19621614605134629628
H  5.56924929416475666955 1.13124491576057106812 -0.99938283224321899922
H  7.21898593793918674777 -0.74728943250666857168 -1.11103880469556126620
H  7.35997223471230643810 -3.33615505764534958644 -2.13288954521012596999
H  6.00272286066305937879 -4.99802102875311504704 -3.37195870833956545809
H  2.73411131324504053097 -0.94341395142777939586 -5.18330389053310991443
H  2.51665752640716000599 -2.64819837402377711300 -5.65423816584740634994
H  1.11961809969906522788 -1.70307564524795962413 -5.08083155768240679606
H  -3.29147800110030752663 1.24088711119412131723 2.56731338069325554230
H  -2.64981490608078873450 -0.05363504745105826532 1.56600484908458126299
H  -1.19534921311094044505 1.70540899482365304607 3.57532052133923938797
H  -0.28718130675660435980 0.80758036020289536427 2.37357863027842830306
H  -0.50699146398803440761 -0.41753351317769549222 4.53661315797530217964
H  -2.26530188003653831785 -0.47464157675087048638 4.30654934637818254117
H  -0.30890671201155772696 -1.60431619491382848608 2.38065610739671740248
H  -1.93198809007595917464 6.64992141967160410587 0.23381722646540778476
H  -0.04103106947865964305 7.23926506575138262178 2.36673678830406197804
H  -1.84268691553119934312 6.46744124643857087875 4.73884567798492195578
H  -5.44470684319434017340 4.47335146877142175725 2.04976472600707326777
H  -5.03929760840469320726 6.17311459540628959530 2.37543755028556402564
H  -4.58915980012867752436 5.37558512678196720458 4.57530633421101207148
H  -3.77698216736578862296 -3.60824406583418122452 3.33843955734480823949
H  -3.00442693371429481175 -2.68316845669242676209 4.63854127743473743095
H  -3.89240844320381595978 -1.84331361081166189564 3.35370709720774584639
H  -1.87407349519457167020 4.19210581793405800966 -0.41566746505958768187
H  -0.69049416534393337486 4.64604455710744623786 3.17474547770331350094
H  -3.26141407197875343726 2.24347762138088890893 0.50841297484424941011
102
-168.9357460801 converged=true
H  0.56583398522963856969 -0.32107651394124347988 0.84872797361181095965
H  2.16053050735964413676 -2.01710034083414502248 -2.07785842667723930077
H  -1.61800326648470504942 -2.27760203073127298623 -1.48161498161160154474
H  -0.25499513551484720431 1.05158493014149057032 -2.48253824731282790594
C  -1.45616494585122135952 -0.53177321880581573943 -3.19940329820270097372
N  0.66621331670235184319 0.48161053676103893206 0.23149205679412382386
N  -1.05901873988921590986 0.48503565019933880809 -2.23769215199039939179
C  -0.54277613464449581127 1.25526194494845944050 -0.01137671663129261046
C  -1.38908398320201542653 0.37295618169097399797 -0.93878906311878362878
N  1.96479835282536052787 -1.86160903863583193640 -1.09401083528404119427
C  0.97873150721793289453 -2.51337723580052418981 -0.47227231003147512878
C  2.63150404015515659850 -0.72361117211001535487 -0.47911430901637136470
C  1.65888228600013909464 0.44653393967243126816 -0.68461336130462391303
C  0.12297631926394955726 -3.44205391879328415072 -1.34369572625408584265
N  -0.80319635565863956028 -2.53410859821075540310 -2.02717562841669129980
C  -0.46306593464668288629 -1.68987576334003097855 -3.01997257137712038499
O  0.55743030640762991634 -1.75643545021748748169 -3.68130539443995363769
C  0.89265654958436169153 -4.38150009398033279950 -2.28189968922357033776
C  -0.10260462803792988473 -5.29932269419803958499 -3.00413699404618750322
C  1.91035804742960291236 -5.17834666831958667643 -1.46906417571174552350
C  0.52385679009479335644 -6.05407072431544257540 -4.17083095362792732885
O  0.67679592133434574031 -2.30073775699289040375 0.69909664601114474003
O  1.73060807625036550128 1.22558851924481304607 -1.62013457662806015236
O  -2.21251702124111737646 -0.42987392488466108498 -0.52561488841567616248
C  3.99037576147091588297 -0.47884148714675589531 -1.13449051050714389000
C  4.93714115651431306731 -1.59998964803001397783 -0.85352070380886213563
C  5.15499703525434327389 -2.79021904613213367341 -1.61591456068221650533
C  5.75734157558574377589 -1.68883019140979540040 0.23673483727705169066
C  6.12886785441648207495 -3.54386479914731156171 -0.91844843519185515035
N  6.47246230551406398490 -2.85037646933992316889 0.19974933633261088284
C  4.62370968332136289547 -3.26205354185147911039 -2.83778043055776496573
C  5.09253814683093164462 -4.49030333748646537373 -3.27836480285711573401
C  6.60033106130610036644 -4.76167868104528668738 -1.39907820941034533035
C  6.06693732651467687589 -5.21600619990971026141 -2.57855248415683480090
O  3.68674612601527096345 -2.45532609574412541420 -3.41168461275603496219
C  3.46612329375826533351 -2.44944504619162684023 -4.80801282866962687024
Cl 4.49755291592585315641 -5.27663188687414841382 -4.72820190348143487569
H  2.74183418483450580538 -0.93314516643881773028 0.59020615655098862540
C  -1.26551306957801301678 1.59551157916062535946 1.30104052645684742373
C  -0.31999380309080727169 2.29332625754377783522 2.29760338499580285543
C  -0.30162231672846773201 1.67731417049621045479 3.69997069861879079866
C  0.06373425281459876857 2.71282729728805804825 4.77747129303131945477
O  -2.33053237069109320245 2.50264922695796387941 0.99361372319255192309
N  -0.99539023069954002398 3.68405182893876759209 4.93081547570021250237
C  -3.64089387905968342452 2.01302217458386323301 1.09459664160532921251
C  -4.55895726313341853597 3.16175207864969243232 0.64266860719490837006
O  -3.94209172702531196464 1.55394318994541169587 2.37927734354781161841
C  -4.55254231189026370430 4.28281528166122082979 1.69384613564639519012
C  -3.87293875252299235612 2.56913546361645916960 3.36778875328720017635
C  -4.86566973532814728287 3.70403058567177545513 3.08099352205901499957
O  -5.84809620437083843569 2.65384870863107558137 0.43801228129136715594
O  -5.50793257629654675611 5.24247675442055793837 1.30542809892923661330
O  -4.82889254943576062828 4.69599217774194688246 4.07825727854218289536
C  -4.12907668435263541795 1.91843848255920024215 4.73398173452832615737
O  -3.69295644938605338581 2.73641820979982153261 5.79012008252772858441
C  -1.07761165492257693366 4.91430762077818439337 4.40935178389887205697
O  -2.16318715939973138518 5.49627751549199050629 4.34646124081279072726
C  0.20039200328302037013 5.58563769443317603702 3.96286262411781775583
H  -0.26260870412024706066 2.18215131386824312543 -0.52034263153419901826
H  -0.48439479257288398095 -4.04564826672190047674 -0.66121171274732648548
H  1.41529326481748762845 -3.78903616519965646958 -3.03385487201018522185
H  -4.15043312535926656182 3.56238096740541099194 -0.29813915438592625273
H  -2.86628814369973339282 3.00851698548419044243 3.35953223739122108782
H  -5.88730867000008828427 3.30579675148463536516 3.07885728003287129084
H  -2.48074239449729283535 -0.83827158034643123319 -2.98442491232161266623
H  -1.37723698552702633613 -0.12114816708763782860 -4.20483751568019226141
H  -0.51988745240076716936 -6.01268642616138215828 -2.28944183848298266071
H  -0.92397524836927724667 -4.68946488028196206699 -3.38659321312798100578
H  2.49509495898058597518 -5.82089107809546657535 -2.12039061869743905575
H  2.59799808288168332382 -4.51408799033155894165 -0.95131557384592846383
H  1.40615610153537251570 -5.79881474935317875463 -0.73079054092874806692
H  -0.22823211472256652033 -6.65554891818960037142 -4.67629138335848448804
H  0.94328720390807030416 -5.35518002798116476981 -4.89150586602508408163
H  1.31632801924358022738 -6.71621138865506495108 -3.83253037348551606200
H  3.84111193899784986172 -0.35934489955110804349 -2.20664959511968383765
H  4.39377077856725772875 0.45326643776486152948 -0.73612300928856888582
H  5.88492699996373236360 -0.98799314660253190201 1.03846665125132742169
H  7.15299630334117964026 -3.14098934452764178005 0.88145255254515042509
H  7.35139156817059991056 -5.32764524399499528329 -0.87322801685845252706
H  6.38769758392871978003 -6.15875752660818687190 -2.99231999171083140610
H  4.40823994513421446584 -2.45455526733008433382 -5.35996478995005887214
H  2.84587261056720430830 -3.28891861801635787543 -5.12676383582135120065
H  2.92382352030858916336 -1.52531262457434158009 -5.00380304506868966996
H  0.69084976353208793487 2.30933159556247424860 1.89034446516924958814
H  -0.67246253644249964765 3.32475148700993505813 2.35504536795303565100
H  0.41545647330530088848 0.85750912366633247341 3.73767252718331288719
H  -1.28460643813205144248 1.26802966818334050814 3.93621299761524934269
H  0.19551864173461319663 2.20283162703057122656 5.73477056596120249310
H  0.99423611929390254272 3.21460570219133101588 4.51541034189422152423
H  -1.87067367683101304365 3.30858547480195763768 5.30003184052288567329
H  -6.43699665497421857907 3.41681011761585740061 0.32636749222729444231
H  -5.67711171773899447857 5.81765723669129730666 2.06519510680998630292
H  -3.91835278532688358055 5.06399281479740714929 4.14211243661327266352
H  -3.56329303736563351990 0.98598245327800160265 4.79647186629764910037
H  -5.19450958343662261285 1.67951655414495304441 4.82845871133620185844
H  -4.21787864384310040577 3.55390880224337069038 5.76845922970768665294
H  -0.02811579966377500406 6.61357230317908673101 3.69432101055401895806
H  0.92265812362253551981 5.57807803043792471698 4.77564440699241821164
H  0.63188224458658426297 5.08494374179271613201 3.10013217143492525452
H  -3.80262843666239813700 1.13832783771709911136 0.44981470582389576629
H  -3.54700877216849574936 4.73321731207013129961 1.71859706913813159446
H  -1.68593615463454904457 0.67501441430418573919 1.72182140924487225853
102
-168.9356991995 converged=true
H  0.46094397308156065396 -0.95814238052058753325 1.05951404458250819651
H  2.27560495762022840793 -1.89933982166404979885 -2.04767404877178638145
H  1.18120391111765909997 -2.83014087241247702664 -3.78646428210768393186
H  0.17539456953485726975 0.78310817084113959474 -1.99100148991753767014
C  -1.11098362830297392456 -0.45626938390850640959 -3.11486915798914365539
N  0.66520341941964400423 -0.02677735254421509392 0.70417286115016219927
N  -0.63244992586509340970 0.18159376236201080212 -1.90558625122033364896
C  -0.50556046074793459244 0.78384014005998614572 0.42337317590570910930
C  -1.26270862251623450234 0.07792158941522492333 -0.72144731456792221547
N  1.91857069630966559082 -1.95664526412573058778 -1.09724956487038083353
C  0.76594915777798588952 -2.58624007841149028408 -0.84718947519127907331
C  2.63180901239337261543 -1.16323165282571583390 -0.10751463275366707206
C  1.78299216018321660115 0.11571117821267096204 -0.04019173878427076407
C  -0.01263670277845185819 -3.06024580105304666588 -2.07983021816974922302
N  0.41063096085933697976 -2.39715919909697561252 -3.28792577202702940298
C  0.00328793470636298824 -1.23341057722872204927 -3.81875730812472502507
O  0.51353115907770907622 -0.79899121635699255073 -4.84097049382110622417
C  0.01213340172902596659 -4.59885954758247894603 -2.23071144788291553240
C  1.40940029843006708887 -5.17879276883293293565 -2.49500735466766476733
C  -0.96536831405092682346 -5.00629787529041792027 -3.33476931069657167583
C  2.22908098211976968273 -5.40296737450124098245 -1.22913370980201741567
O  0.30977453831086582126 -2.73820244610340512992 0.28050614669070050855
O  2.03735740193934233844 1.11391139410131478904 -0.69305630009727681173
O  -2.27466916444124134244 -0.57756737304103489272 -0.55613315947913510850
C  4.05363088312011310421 -0.87968376533796099892 -0.59120943815413384836
C  4.87991455931761919373 -2.11951227952543996835 -0.70511513965613714650
C  4.98519218466147062685 -3.03289250682618138910 -1.80134805241072037951
C  5.70984442379044043747 -2.59822317441771577506 0.27085927650249480569
C  5.90981256334444982059 -4.03632295110303118690 -1.40205754534300797154
N  6.32556440512470619097 -3.74133316777607971559 -0.14163704822680570072
C  4.40536927482569762304 -3.11953782693653014491 -3.07796704198900972216
C  4.76936529772799744364 -4.18756905469459272950 -3.88218293761799504438
C  6.27028494297492411391 -5.09168349818976384569 -2.23154594599018674117
C  5.69098657027396281904 -5.15637583884315731098 -3.47714381067563271799
O  3.44183451227793257843 -2.21168754876671869170 -3.48858557380935430103
C  3.87652645663880734972 -1.22430993262379494979 -4.41349852934362640866
Cl 4.03186203219905170414 -4.36652553733113357737 -5.45701513538097682243
H  2.62510908906881557101 -1.68984485602743061960 0.85190073918609321435
C  -1.41055622653294054913 0.94737169074828408988 1.65279551163541804648
C  -0.62523235630708473565 1.32287031406636779174 2.91682105975987937541
C  0.12749677110297730209 2.64653305301180807874 2.75622030882162194487
C  0.35114064317470300436 3.37410343046114835630 4.09252894955982338132
O  -2.36709106998716656278 1.96262813164785376863 1.32664317207908788454
N  -0.84374627761799447789 4.05880496575383542535 4.53714622655926103079
C  -3.70735378151482919407 1.60090751336146808192 1.51230186550497647247
C  -4.58043553046182250199 2.71087345150503189473 0.89925066417448518141
O  -4.00028082430339626541 1.35156460546998569150 2.85775481425346367104
C  -4.61801034100428964280 3.95624538129673286591 1.80066105374454044075
C  -3.89041021722593427512 2.51473790351699211243 3.66482131632605412364
C  -4.94603045209109293268 3.54490671224135489581 3.24385854697538444924
O  -5.86799418621307911081 2.19404173018825421337 0.70177029714508520897
O  -5.58216097011000655925 4.83926925932579976575 1.27695002535185264669
O  -5.01058017419637646839 4.65275429226658854276 4.10314092506062078058
C  -3.99489072310303061641 2.10329093632022345872 5.13973075242462140721
O  -3.29658486050614296659 2.99086402722356270445 5.97763165403346619087
C  -1.29660067263981315655 5.23398547584152940004 4.08332675225388097573
O  -2.43470683050106018186 5.61764269808620131386 4.36137173283604440144
C  -0.36152194821169114647 6.08099368276319030002 3.25634057980332780602
H  -0.16777020080543111891 1.76789235467643290889 0.08755247649962377698
H  -1.05078712226745962788 -2.78167260150949946507 -1.86328504848271991889
H  -0.35211593529104012745 -4.99989465478761285766 -1.27909332989509860745
H  -4.12723237757786698410 2.98740076631101691973 -0.06590315350825839968
H  -2.90342980899867830757 2.96988305450471345992 3.49963411348020869696
H  -5.93736530909904747233 3.07757046776492604323 3.26841923922025223703
H  -1.94464964292474107310 -1.10453811595175199756 -2.83606767724331820801
H  -1.46694989789002172564 0.30088556601119254008 -3.82180005559432389717
H  1.28585756334797185474 -6.14154974244374685100 -2.99507629916639883660
H  1.97115565855047902843 -4.53873417412904966994 -3.17582023821746650682
H  -0.63487991598643089830 -4.63126659651483318925 -4.30042831084337162650
H  -1.03625008594240464177 -6.08935561684067483412 -3.39169072932945647736
H  -1.95870038215388886371 -4.61149042841340151000 -3.13355632764650327005
H  1.72057732479266012326 -6.09986618325481266822 -0.56647641371275092581
H  3.20213048000426114825 -5.81407715065010233246 -1.48689175954496577425
H  2.38709177813867601259 -4.47445612741846954208 -0.69008161985203186894
H  3.98504648680605999544 -0.36405255075297682232 -1.54976178935416641913
H  4.52033587386103707928 -0.19803358178125579636 0.12143954295811601463
H  5.90600313219098715933 -2.18332107250269746856 1.24022075904846329486
H  6.98449756809740840424 -4.27827638418025202327 0.39716429916065132399
H  6.97728019058323134516 -5.83968656575694833322 -1.91116130051166810411
H  5.93071142357632830056 -5.95970417537110641604 -4.15440940931928093249
H  4.56455097778023954902 -0.52080389486160583168 -3.93470468995241251520
H  4.36937847110451560440 -1.67540329136802212950 -5.27646683861184495612
H  2.97492944863986563675 -0.70753057214687076204 -4.74004102043388009236
H  -1.34209328234288594039 1.39512492718800684699 3.73409366983340706980
H  0.06753745607733981082 0.51505690624116629017 3.14971653766181525214
H  -0.45906891302997332449 3.29133472425427697772 2.09955480737714106354
H  1.09040854406540943522 2.46390131850154370241 2.27987701609760762267
H  0.63573917483492459191 2.65776801397211404066 4.86422291558696606728
H  1.15819602555518574860 4.10021590310479311370 3.98154669678066497340
H  -1.50087780426898564912 3.53928532882374735635 5.11623924503425175914
H  -6.44448781394439418335 2.94635732951663431578 0.49183771565323541886
H  -5.81438977581564575559 5.46905117853972200237 1.97499257395367511236
H  -4.12600017708687794027 5.07428630291467896996 4.16261860570287467453
H  -3.52789584213481344221 1.12273219249856692770 5.25791781139899061515
H  -5.04744802207936160698 2.02467845054636930158 5.43104155243705122302
H  -3.76015000073979344108 3.84183578180179896577 5.97781383209888339536
H  -0.08811387371077392117 5.57075353386733329586 2.33668832310428831178
H  -0.86155712817875329534 7.01475342508511445772 3.01330493486845174544
H  0.54244605817459290442 6.29650897059918701615 3.82117938513334465256
H  -3.93425358871611585698 0.65678300764760799701 0.99592585642149400460
H  -3.62367409588650346564 4.43290754093480909859 1.78863445416136523924
H  -1.94112733824766259261 0.00248757242559438652 1.82215083317724624301
102
-168.9356257052 converged=true
H  0.54680213496702756437 -0.91546319330964454064 0.99297427056641063281
H  2.39539175031518469794 -1.80899338272290366447 -2.13348547504348484694
H  1.31193650328718525166 -2.69859538121746922457 -3.89574594626615766657
H  0.21119148976679888441 0.84896902715934818850 -2.04403067728703202732
C  -1.04981688352503366168 -0.40878436688519192987 -3.17496968548720426284
N  0.73056042359380990447 0.02087742215331250817 0.63948941005855131081
N  -0.58397258507299276697 0.23023926285772303157 -1.96148613555987094692
C  -0.45674746202343707857 0.81229737413848002170 0.37095978512420707540
C  -1.20657166536196158724 0.10173313278370590962 -0.77554029930955847849
N  2.03510862558283500690 -1.88101562468854166532 -1.18558647864389143933
C  0.88283795974609713397 -2.51537779024039354070 -0.94850829366538169651
C  2.72124990195894733702 -1.06875924582673786922 -0.19147432740463257717
C  1.83619878871209474269 0.18605034592978672570 -0.11757639897895447167
C  0.12571012741650067213 -3.00004529207440073790 -2.19234725484453596422
N  0.53205847754304036457 -2.29637374787085013494 -3.38641240096081119759
C  0.08818894154454688661 -1.13496128071211654920 -3.89457214013047803292
O  0.58509044165776058488 -0.66428832506718593631 -4.90693179927619382852
C  0.26758413822507426394 -4.52686546408145940035 -2.39359341449022844373
C  -0.59455973379573701099 -5.26827262468008505891 -1.36415643952009491002
C  1.73117016935048440018 -4.95690288574984894154 -2.32471682462733486574
C  -0.64288473869585105458 -6.77534762714662086580 -1.59221579870614671215
O  0.42206984339850006638 -2.67460311569409103782 0.17616380294888472902
O  2.05889026214734682796 1.18919128592757483709 -0.77510586976418749394
O  -2.20524546298425416779 -0.57380573684259550404 -0.61160567688436173750
C  4.13159771031099953831 -0.72814444878351847201 -0.67274279843508622001
C  5.01598168631628826830 -1.92494245702047539481 -0.80414856128154299508
C  5.17644840688413232499 -2.80389874712303788229 -1.92161618132037603779
C  5.87432939233037298976 -2.37516111468175195043 0.16080192202131765589
C  6.16143063619266584396 -3.75795949515880289837 -1.54623350551449778578
N  6.55738888235358441392 -3.46949991005703317626 -0.27770648941120967823
C  4.60175580072976941892 -2.89330819118434146020 -3.20062076031698516942
C  5.03171218186421853602 -3.91558070863745122381 -4.03167247633665848383
C  6.58816641758716858845 -4.76539075377640664044 -2.40333199488383453257
C  6.01401042166468702277 -4.83318821761323036412 -3.65092250669105888861
O  3.58016022675398914998 -2.03812653751177697004 -3.58496741490409709385
C  3.94375482199489324486 -1.00950557533983698022 -4.49601156123662804021
Cl 4.30226402041391953190 -4.10535852070903217736 -5.60873105212133360453
H  2.73227930243535954702 -1.59888500130920285791 0.76544226268130910462
C  -1.35528227366888454064 0.95241855294228416895 1.60782941650856225912
C  -0.56680401575014716098 1.34772615065392842304 2.86393752957482750077
C  0.14975480646881969560 2.69080476676396340707 2.69813001833095045257
C  0.36732425906232873958 3.41985903188750350878 4.03438830113750057649
O  -2.34160316656195721663 1.94285690617013573345 1.29324479489337806903
N  -0.84475289349776405690 4.05723191922940351617 4.50178756225093490428
C  -3.66963300545844628431 1.54156609155958790325 1.48670967572038792426
C  -4.58320689357155064414 2.62661316398315403120 0.88804780615325407123
O  -3.94424669300417463091 1.27585992282970650535 2.83321740070976613168
C  -4.65504279417607236269 3.86498822840349820495 1.79688081956193146382
C  -3.86457769885400015397 2.43747786324909432309 3.64621355552493309204
C  -4.95715921307668327955 3.43443680937499529193 3.23993778247332420150
O  -5.85465440584392471379 2.06793121521527867301 0.70032378220319202455
O  -5.65298740331757354483 4.71791017875597429310 1.28586018040065153123
O  -5.05154515213900356940 4.53471487369567860526 4.10611816431604914612
C  -3.94202039183295838143 2.01569042321322022815 5.12023729740967770141
O  -3.23828352752330417275 2.90370731953119509683 5.95335711923803767576
C  -1.34550912402049460681 5.21921656902437636205 4.06502777948159454979
O  -2.49306482263396134158 5.55882970763583017515 4.36103271679302473274
C  -0.45073736877972614412 6.10777615959686404068 3.23700422101364182481
H  -0.13766852989165997978 1.80417297197671899767 0.04003395656116622014
H  -0.92754514107089625075 -2.77983172925134214282 -1.98510748039166773360
H  -0.12274284629201201446 -4.75081634759706439297 -3.39321099859220565165
H  -4.15051797988529624917 2.92463768913266886074 -0.08003931669698260976
H  -2.89428406396750093066 2.92502805825657352656 3.47446172125650232232
H  -5.93173229104628774166 2.93302299105697628079 3.26919564168285470274
H  -1.85783212596633462432 -1.08998303589837575167 -2.89892659705525446157
H  -1.43799275416697547314 0.34426777864420610165 -3.86922859375793315451
H  -0.21621467218036830027 -5.05750980188144172445 -0.36289401464462645031
H  -1.61301207646266964169 -4.87582147134034826763 -1.41533764548762341917
H  2.35222485256432500833 -4.35997935398530778173 -2.98678807098602439041
H  2.11123861676264823473 -4.85097598943663488313 -1.31130718977315052776
H  1.83216975034518902987 -5.99532424443059053232 -2.62553720586407512982
H  -1.35480674456955352269 -7.22835677633821394039 -0.90643745496135097461
H  -0.95906913549248928863 -6.99735313857824881012 -2.60937004517376847090
H  0.32739965922556724109 -7.23238820838470886088 -1.42091375761256544230
H  4.04163778277185503640 -0.20507433696058688377 -1.62553864550803339739
H  4.56972237758324073553 -0.03474758138090267012 0.04678078319160242082
H  6.04739780485501299268 -1.97184551955009679247 1.13940761618078045814
H  7.25038888679269444282 -3.97550878094902326865 0.24835977783290386078
H  7.34229233931950453496 -5.47475945026875621124 -2.10376500081017070443
H  6.30504857207999513946 -5.60052326730248672959 -4.34958397714952660351
H  4.43878126726253885437 -1.41558695475044027390 -5.37969703743394145334
H  3.01063008273627241707 -0.53169621464805194577 -4.79204827268912580962
H  4.60538786257394061607 -0.28222151802037753754 -4.01567279034403945559
H  -1.27666925911556750073 1.39995728951586873023 3.68878677454010484027
H  0.14938350907738245921 0.55822655702993217997 3.08839654401506047421
H  -0.45884060804353332674 3.32189109065267107468 2.04798414533639716595
H  1.11339945742254764482 2.53445934205352241264 2.21375483497058000992
H  0.69085443944153401841 2.71040393513092014999 4.79685526197405209814
H  1.14486804537689246253 4.17608280231691963991 3.91506435121538531874
H  -1.47587225100749641626 3.50811377311072947194 5.08279554371863184770
H  -6.45816558187347489195 2.80279770285962825938 0.50592194711981630650
H  -5.90276332243162471514 5.33510139114015213835 1.98921770601377145837
H  -4.18023956303322208328 4.98242924631509342959 4.16277567220849675778
H  -3.46401605552778590891 1.03888335499751871538 5.22410726193813790275
H  -4.98901329451173669582 1.92629593741959270758 5.42818300900139494303
H  -3.70881178891986573731 3.75066145790509519742 5.96812179440707080147
H  -0.98915339828805282085 7.02221138716194204221 3.00292020789037827910
H  0.44698626180626066517 6.35594656819931014269 3.79852084647176990728
H  -0.16222300554889709789 5.61452827535477716481 2.31279016658707936571
H  -3.87201449968311539607 0.59393297870560857188 0.96661328120556533339
H  -3.67741197405280484389 4.37471288818990533542 1.77915328978713249697
H  -1.85984399831006341763 -0.00559698383789478116 1.78252563044319622954
102
-168.9356200091 converged=true
H  0.27797318927086600571 0.75690513802374059793 0.54309495600882140565
H  1.71022943420160844497 -1.59911109800580408802 -1.94933531054551112405
H  0.61305325817950018230 -3.53907461714649862472 -2.18798035145126545942
H  -0.88796794347698293492 -1.09035252801195858829 0.44067390014443452717
C  -2.10675260406887110420 -2.53518451889227014462 -0.47398205882754673723
N  -0.21681256708831980751 1.05079218190400003330 -0.29209710492672624760
N  -1.75319813349720221574 -1.19262933776128399188 -0.06711981377522940884
C  -1.64570106169078722580 1.23252596101831146669 -0.19843970357696846807
C  -2.41755139808388541667 -0.08527455090484017952 -0.43753319003929314057
N  1.65650675955937676243 -1.04333652945931021350 -1.09872111778788617009
C  1.20431863698438790244 -1.61517835837210732564 0.01122759646089287189
C  1.85675653521491512699 0.38139517693646546315 -1.29895182415854271163
C  0.44492183175107075099 0.99531498651000149813 -1.46105558863144713300
C  0.83012126957530318894 -3.09230590095431789877 -0.15022112687306179990
N  0.07284916729117404954 -3.26257821863508912230 -1.37446270818843641059
C  -1.22600870377130743982 -3.02646955127274308595 -1.63019529852980205042
O  -1.68130842402067481878 -3.20605906279608188214 -2.74915808918836734875
C  2.08490861641588676179 -3.98781050955128346658 -0.17867962881799995256
C  1.65930817720637491242 -5.46079181676840708093 -0.19887074399266843616
C  2.96534017456262111168 -3.67736693800049163627 1.02910739639205695006
C  2.80978015726260643703 -6.41155473207867565577 -0.51139870748239468767
O  1.02337153709936945489 -1.01338523591982299088 1.07467146537242275173
O  -0.02403173257035173815 1.31949143304998384174 -2.53540538186837460799
O  -3.52882990864954093624 -0.08302217122102750757 -0.93479335085213588474
C  2.69122626730504377335 0.59549880539029542703 -2.56377056571027939214
C  4.00218288443716119218 -0.12284940211697187307 -2.53132355579322387840
C  4.29704358373942874039 -1.47270605884860827928 -2.90676306051813959641
C  5.19098106560140504229 0.43121135949319294722 -2.14282582418950129366
C  5.69529952437664643838 -1.64799553067284776375 -2.71844504684780696735
N  6.20141495224859440327 -0.47610510109227038855 -2.25033814616968408373
C  3.54286624017832307842 -2.55734561629631507174 -3.38683795473580895319
C  4.20651458516000431587 -3.74186895653116824434 -3.66003652201477036598
C  6.34208841597594208395 -2.84539563772022363608 -3.00216353661659995922
C  5.58419236297792043189 -3.88979600407906866977 -3.47766965697090180143
O  2.16115185449817648333 -2.46811970251658996389 -3.50471938263645865774
C  1.66623293150309637056 -2.26608087054482210121 -4.82009422655021335657
Cl 3.29577035398165163471 -5.12107241536309132357 -4.22814086554846735311
H  2.34820209513251532130 0.80104960198238628344 -0.41524666967736045819
C  -2.02755189558206128098 1.92309709975016973615 1.12941283394256708483
C  -1.59021336798774726162 1.15062750373949862492 2.38073122428233130421
C  -2.66275609024355519594 0.20008616062864781338 2.91333827475036866161
C  -2.07124556353360134153 -0.77520442828804103641 3.94339202954496670372
O  -1.40181839705424238218 3.20804228482947895174 1.18095211789833198779
N  -1.33029277767043141445 -1.84134007753403472485 3.30920088711307647245
C  -2.09931035033340895879 4.24314690558534302056 0.55087825655407463010
C  -1.14359060080472607623 5.45229277195048123161 0.50604877829757366481
O  -3.31771079854900685646 4.53264336326448624703 1.17705421664295117878
C  -0.96325790620320872470 6.00627052488037804778 1.92526856914697841461
C  -3.18282829401636613298 5.00655653945025758134 2.50943282645890342053
C  -2.34902469693326354516 6.29488184668782047027 2.52677477821064844221
O  -1.63757885676773407013 6.50250838466606051469 -0.28521128116663707619
O  -0.16106907811900356142 7.15771360792524991012 1.94392742174290278356
O  -2.23585985862011193959 6.76407736476665011338 3.84828490295064806759
C  -4.59320048156913873783 5.22820844696625819381 3.07274542177769571794
O  -4.60083176270367388838 5.32570768712516251497 4.46951609585960785154
C  -1.75089059662787649430 -3.08824586536208833820 3.04855063854763574938
O  -1.05692754035293279280 -3.84946362807577324716 2.37896043126833278691
C  -3.08582277913065317065 -3.51396182372527876581 3.60926854004326225223
H  -1.94624182616024876680 1.88408679804255685397 -1.02793316039350690616
H  0.22002909580978105564 -3.38279838565949164675 0.71461716151524024010
H  2.64703360054171898952 -3.76700776188691222046 -1.09347690434554345451
H  -0.17456079983748157280 5.09493270333846837161 0.12890335012368722700
H  -2.67372369546996058176 4.25136453410431247590 3.12619909890264402463
H  -2.85250664205696136122 7.04626789289241362013 1.89616972436933162172
H  -2.00663260679439803269 -3.21751763684744140903 0.37293252798182413565
H  -3.13929564869072486033 -2.52061680669723431336 -0.82877957429874815620
H  1.22088068623451739825 -5.71453719950009908501 0.76794554919027135931
H  0.88293021061219656431 -5.59434935838488200943 -0.95514955116101984967
H  3.27949586173926288524 -2.63669597437456904032 1.02112728521959628125
H  2.41434321277438179720 -3.86506440618514934826 1.94753880170122739557
H  3.85457388537478351509 -4.29950845914365142875 1.02073413266997747861
H  2.43620110851523818951 -7.42884237924282508914 -0.60326418982307816741
H  3.28526506122460570936 -6.13535387707796520118 -1.44997705405796573075
H  3.56081532945844259075 -6.39775935857233335469 0.27341551251047552240
H  2.08931009843648496371 0.26964561635247447091 -3.41338870891468459945
H  2.86624757044378775106 1.66639135658571779786 -2.67521119425670494962
H  5.37881713144981521424 1.43040392276427552609 -1.80134848954528004050
H  7.16831406535547710490 -0.30441447187321102330 -2.03011005975923097822
H  7.40411294071548109486 -2.95573910882650370269 -2.85495265917452245574
H  6.03770425892387141431 -4.83974707185836905410 -3.70803502507749849215
H  0.58146690256230160188 -2.23435168689954011256 -4.72891962866124959675
H  2.03311950410183239768 -1.32275609741641297923 -5.23481559683333941280
H  1.95327260418653603224 -3.08568458331533657102 -5.48174760518384385222
H  -0.67512462566959630106 0.59390330025736681741 2.18363585816596472711
H  -1.35384325544667416530 1.89122788274142905607 3.14656431037969630538
H  -3.10199398244364266120 -0.36944036018741038818 2.09267740837790494624
H  -3.46093207650006684517 0.77695222149713338844 3.38123891134428866678
H  -1.39629578658975583849 -0.23364012429067052001 4.61065939968780114100
H  -2.87039170078462557711 -1.20713867134993679819 4.54267919233020478487
H  -0.44537991305519120111 -1.58903608304934862439 2.88183940851739661682
H  -1.75625025947333379683 6.21136914040794163583 -1.19762193846046960388
H  -0.43941007977454549227 7.72466386239249480639 1.20906776586565367637
H  -1.46437545799747903530 7.34916209966332623083 3.88875259898220315691
H  -5.21382428792675867157 4.36828442224643875846 2.80971668332672530610
H  -5.02840294821995037466 6.12393894729592158654 2.60744259616818396808
H  -3.94681319964588883664 5.99527202847673290620 4.72515208571281153382
H  -3.27487874558222502586 -4.54112178352342610310 3.30937690114781535300
H  -3.07779649194236304410 -3.45779883876012750221 4.69497053802703501191
H  -3.87814790773290418713 -2.87746851852594520693 3.22294445073923574441
H  -2.39151604054299582458 3.96283579188143608718 -0.47461275833441007865
H  -0.45249573727969594206 5.25867155923501794490 2.54035447150117121851
H  -3.11691692074795945189 2.05944028455311745063 1.13983661748074882603
102
-168.9356018640 converged=true
H  0.42104657929310890241 -0.27778469456197840692 0.76474674189287006332
H  1.83529470515698167610 -1.90712930243124123564 -2.22593547329709595672
H  0.87780911172520537100 -3.73946049180703932180 -3.13691583473532631388
H  -0.91834976953350899720 -0.13843890981783346650 -2.39518969371558876347
C  -1.93835830971646849719 -1.97163282378128723593 -2.61285484084139252303
N  0.20787238663146120898 0.44314707265984998319 0.07993890417045967922
N  -1.47718416937154639612 -0.80749076413774345529 -1.88332568863104632406
C  -1.20305429706131117307 0.74702564007545957381 -0.06080166044598721287
C  -1.87584664256690114570 -0.52290862831562723301 -0.63079249367589074193
N  1.71318516245274499177 -1.66649682616876670949 -1.24497237549368433562
C  0.90824018318577581788 -2.39930965570320564595 -0.47104554805112258675
C  2.26527804473230753857 -0.37909057671099555265 -0.84687055364719321382
C  1.05007506323792920711 0.55669914242617513089 -0.96569293413643686463
C  0.16834062620633552521 -3.54343439558843709136 -1.17530684539644991737
N  0.10065424544248363636 -3.36416587017482404676 -2.60415888286162422460
C  -0.78084404608653668056 -2.66304395851198938416 -3.33499781134132122773
O  -0.66078373785715860400 -2.57123036591892395464 -4.54733036790883993206
C  0.79306194227015835985 -4.90669834736022902888 -0.80214304423057547488
C  2.21433419901077677139 -5.05595679272983122843 -1.36038053785360557590
C  -0.12396342143301442018 -6.03575206638291295036 -1.26776358124448051967
C  3.01620731400011443668 -6.14159380299797419411 -0.64948267081389898792
O  0.73027714982557467849 -2.17980051958447651472 0.72227763221527818693
O  0.81918332114553460421 1.22366064099749127791 -1.96150875500637877913
O  -2.63464298999562762660 -1.22717896135142900960 0.00814218033380176287
C  3.39303816356868015447 0.02060290920537594106 -1.79762583304384726546
C  4.54990889366752160328 -0.92426112624696366016 -1.74636136686157716902
C  4.74587299924292249642 -2.14149803774704583503 -2.47249755979727048327
C  5.65957861951174301396 -0.76591376639795627490 -0.96261554850988884091
C  6.00858626494925029959 -2.65408850579167943096 -2.06822090349786913421
N  6.53089875508573847185 -1.79626633990868533886 -1.15155887210870244708
C  3.99700631574937625956 -2.85894453814990745499 -3.42049671733476534641
C  4.53441323614055313840 -4.03845310193789064357 -3.90975015450044693921
C  6.53457273014249118148 -3.83213374196414457984 -2.58532046261272352439
C  5.78487412760178720816 -4.51809945891919895189 -3.51189413678481798797
O  2.72806974233341748004 -2.44070439495335334001 -3.78751262376744879390
C  2.61839112938044937806 -1.84315034437450986360 -5.07172187237889549039
Cl 3.61276719068728757733 -4.99700617236030986135 -5.04334037882816232923
H  2.61080921755925121630 -0.44173703377094469813 0.18921257433088384259
C  -1.88802981936205593883 1.17852566872308495149 1.25140966505861594982
C  -1.37775497129598600843 0.42059645296545611348 2.48423846669285675048
C  -0.00641380563494370337 0.89192404808722003384 3.00036188530276026754
C  -0.09837651277572473374 1.49636885776626504807 4.39930495007798860740
O  -1.76056168641020205357 2.58850880896671675657 1.46393967936880842196
N  -0.97115721527792664425 2.64851390535888775446 4.36083248630523456768
C  -2.70074988664556014939 3.36571449799761657218 0.76778619431303896103
C  -2.21470874226836178522 4.82274493749150501287 0.77156419194958192342
O  -3.99500481854683986427 3.20095356910583017651 1.26219680632077912996
C  -2.46917721129493239474 5.48508805401493848564 2.13018241765690596878
C  -4.23423735605345719080 3.75475938282366428211 2.55415198897605488781
C  -3.92095560469791415414 5.25865945809357704377 2.57812834147304936749
O  -2.88158782079960529288 5.50088790333012855882 -0.25846548855575696146
O  -2.19067177311147798235 6.86023241361833768792 1.98981395502894065075
O  -4.14182681056909807182 5.83378795682283080026 3.83764857074827592243
C  -5.71094645452612947878 3.50274915722335489221 2.87998152233387472165
O  -6.00880781763887128477 2.14157968275570409489 3.04289548872090120923
C  -1.40390524196851851357 3.37503123789527270660 5.39487429236029747415
O  -2.17606118967796069441 4.31994550270617416743 5.22802674433925584907
C  -0.89481587174525545336 2.97890536766640945388 6.75734313102733086254
H  -1.28505789045736129594 1.55595486836253948937 -0.79564701452170527585
H  -0.84507954671586182904 -3.52112136650934326454 -0.75810207579585398019
H  0.84813929170420299108 -4.92204522379266506960 0.29157083347657308803
H  -1.12995618047944912377 4.81173630601310531318 0.57809293646762116570
H  -3.60852047641304274350 3.24593619788059450926 3.30153027430060497238
H  -4.59464368322456095939 5.77127613674435924196 1.88094844567906860355
H  -2.43036456538209177936 -2.63506237078572658206 -1.89826927838120984582
H  -2.66152934240150917944 -1.67323723549876346439 -3.37979120773253116639
H  2.17258961641573167256 -5.29602971027611779675 -2.42428562777600786760
H  2.74778592757673978397 -4.11022463872870691404 -1.24804492597017002709
H  -1.10510073400647845787 -5.94653239433717661910 -0.80702465680459911646
H  -0.24665490943158069337 -6.00743251337777817156 -2.34808978210681074117
H  0.29186534592012575162 -7.00034659487136945444 -0.99254299075202401248
H  3.08708139716403850983 -5.92845049983912630864 0.41462233011950488937
H  2.55737415620966679342 -7.11841171149774520899 -0.77641996328083984213
H  4.02172304337663444329 -6.18237580179288670479 -1.06141746812886328399
H  2.97915782621348324000 0.07749753593604591373 -2.80505329990526597328
H  3.72824624968462092767 1.02051795015150403856 -1.51836821265432209138
H  5.88609426505516797334 0.03139856184808839656 -0.28202143759877945639
H  7.42163207059364804508 -1.90025144136704993159 -0.69486900025803755021
H  7.49686232983774036853 -4.20185239367932350518 -2.27057375409608530603
H  6.14576331640013862057 -5.44026689227361170964 -3.93735832909378480338
H  1.55062700605230796569 -1.73185443446726550221 -5.25576950161603484446
H  3.10979696195197075070 -0.86527570757595362316 -5.08836371753086424974
H  3.05532425681223607228 -2.47601558666104404338 -5.84581587767493893182
H  -2.12218117616246360058 0.54097390252802468602 3.27210686710520315401
H  -1.35782219917895519146 -0.63682895066159694863 2.22051350635032829217
H  0.39494880202746551756 1.64694510166708241172 2.32538631557582142761
H  0.68873212238171110933 0.05365228833058954816 3.03838580564620919233
H  -0.48946563864742526073 0.75386385652567688975 5.10328067977853372383
H  0.90062689082007141295 1.79445400677621158536 4.73826476679891772648
H  -1.30137461497813111677 2.89573772902281145747 3.43272249718722699541
H  -2.73560465480203829358 6.44871386608110075400 -0.10950029026352221806
H  -2.58042208712084963906 7.31780054648371791615 2.74864398816780663992
H  -3.55301027058086926758 5.39340594024601038825 4.47990803662298908705
H  -6.32118939386944944658 3.94540275661545392083 2.08201780760376831125
H  -5.94886983054161433415 3.99197196349765759393 3.82600141695550943766
H  -5.82575515526040632608 1.69324565294685447370 2.20713385256717620209
H  0.19217258501367492918 2.99360209728177917299 6.76934114961681743239
H  -1.27837196038369782514 3.67510765287583662797 7.49750695698222369145
H  -1.23172918057083813359 1.97359251039685368312 7.00050666726166603837
H  -2.77812475145317439029 3.04762534645165183989 -0.28272404870806144839
H  -1.80176276886179209669 5.04278876833123756995 2.88460461969461823273
H  -2.95397769223811534900 0.94608967606517568871 1.13048981601461662194
102
-168.9355941046 converged=true
H  0.90755765393474630010 -0.73915495960861010705 1.01549062353704755424
H  2.41876125351712278899 -1.79150293153635953303 -2.25568616012461653497
H  1.17466973715796307864 -2.77543981725465194188 -3.84545341921963590437
H  0.19407364912294389203 0.82794082888957820643 -2.06334024610984023695
C  -1.15787392793927157442 -0.50287102088196000693 -2.98852834663527744397
N  1.01448255582532298469 0.17154641147960209002 0.57418538319432088635
N  -0.58202785654896693757 0.21006602364821597151 -1.86693664045183305156
C  -0.21951874663468523563 0.91575547489273301238 0.40633949949433695314
C  -1.07259283884426404043 0.13852829463212756878 -0.61809774678287654481
N  2.16059943244802932227 -1.81490796824041722424 -1.27240789595144954127
C  1.04746276540356730855 -2.44422645723162990095 -0.88363181401796131453
C  2.92652185394511299421 -0.93033308445912599183 -0.40596105810747729059
C  2.01967524554671573611 0.30757615210586669585 -0.31632356376041675938
C  0.18105473947056283102 -3.01549527691671759300 -2.01340732650527609593
N  0.43775387028176887538 -2.36855723576366949956 -3.27908717437324437327
C  -0.08151396067961966252 -1.23935521469637777159 -3.78861828460583183187
O  0.29631513118127761341 -0.80603564156333762369 -4.86669199449647127409
C  0.35292142140310778231 -4.54564312667252323763 -2.14961065200280287968
C  -0.36188762877522279160 -5.28153688659561559859 -1.00844534244117345345
C  1.82991441440905333593 -4.93485361625177709755 -2.19171949300406065930
C  -1.88052423954206182621 -5.29489091999779937225 -1.14997462619484491775
O  0.70136211749930033044 -2.53974523379984429283 0.28891603395757259332
O  2.12768391437865922455 1.25889704360300580532 -1.07252246023831099286
O  -2.04296380996208837288 -0.53283456416264396438 -0.31600613496772406164
C  4.26920580132341687118 -0.59366592172301002606 -1.05333545246534399098
C  5.15593693593894553118 -1.78453584231055839560 -1.21952852661493649222
C  5.21137537841050946241 -2.71962652245574121324 -2.30090135433629594530
C  6.11922615506068456881 -2.17353251575659944805 -0.32993027694281074069
C  6.24627110036914157121 -3.64150129517133125390 -1.98446208497589027253
N  6.76919460049276722202 -3.28240307510549733649 -0.78180372401233744206
C  4.50666680293831234394 -2.88339556175063860266 -3.50516125171195369603
C  4.86598008082977973032 -3.94062317273618445412 -4.32586150026127658208
C  6.59708514688788483227 -4.68797013978576160298 -2.82909339727884834303
C  5.89785037939663947526 -4.82621315591680932755 -4.00506110546120819293
O  3.43421936153030937788 -2.06325237100334835105 -3.82203329143515535549
C  3.68861807687716769522 -1.06918148298526238804 -4.80533991941629690103
Cl 3.98112749517363440077 -4.21656583054794253940 -5.80762727421964797259
H  3.05150527772984148100 -1.39962586153563450786 0.57426702587574085523
C  -0.97983569692628647019 1.07215802808398930068 1.73216565030489788590
C  -0.12763241060859403797 1.76709782954301508617 2.79898159583259964478
C  -0.58359703141924601510 1.42129607507805100219 4.21479662433950519329
C  0.04729762255954536587 2.34335487884616755494 5.26026323709095322556
O  -2.14273603988087923966 1.83770633914379688534 1.42370743904668817237
N  -0.54156677436536160286 3.66228031970532041939 5.22074595132456664714
C  -3.38275111783759285800 1.37633281290737441438 1.86240759933988742070
C  -4.40844942920206950276 1.72895057647023797642 0.76587504164766095904
O  -3.75439588731610651706 1.91152137211249772974 3.10505886635772565540
C  -4.51278922488246259093 3.25473227829713174231 0.67533860652736321661
C  -3.88081986751402263636 3.32976427255514373371 3.10693980872085706579
C  -4.89568360135136426692 3.80494108836395827922 2.05945092117155548195
O  -5.69458748554181415358 1.23547140362621643561 1.04596943803754593993
O  -5.43626056249496425465 3.66733668092949383066 -0.29897806953964073395
O  -4.91935901954104437550 5.20973089781138121168 2.06313173451532838598
C  -4.33526673420977903817 3.75343031295821782933 4.50859818101671461221
O  -3.46676803634848695879 3.31142160268596397188 5.52117609345204130022
C  0.15070644785834433343 4.78312025793020190179 4.96895979348096528128
O  1.35971431429854017203 4.79364360037490655486 4.76859553156788162909
C  -0.68398594104392174131 6.04771220192713876429 4.95885704030921203866
H  0.02606141027607047911 1.90535040669124944301 0.01046180311753100445
H  -0.85099456436223386291 -2.81324037899232104465 -1.71033284503920457453
H  -0.11583325240250180732 -4.83483420071505598514 -3.09721185617793981493
H  -4.02765877990737397596 1.32521204288895466661 -0.18251806042214124837
H  -2.90509522126889141447 3.78046058624080361099 2.87784926602275081819
H  -5.89051507543473551465 3.40666185466956017436 2.32143546820280111120
H  -1.91157302826710506771 -1.18727518485285243877 -2.59322437401153749192
H  -1.63758674282887017881 0.20343574328220070946 -3.67455473043372649045
H  -0.00534417629730507548 -6.31310514194001370925 -0.99183689371402850021
H  -0.08683760361784059745 -4.81770176534238458999 -0.06008477429316802509
H  2.30573949249280962803 -4.72660421371420369496 -1.23632229681806271593
H  1.92722422173500462783 -5.99776821993872566452 -2.39795902266408500481
H  2.36620561732569134605 -4.39367124794693175716 -2.96591942050558365906
H  -2.32107852796015023955 -5.89903996374276751169 -0.36068286294891960253
H  -2.29597451027686094704 -4.29310512097568164336 -1.07188643771388991688
H  -2.17278879576391803496 -5.71723360533025548591 -2.10932042082005910544
H  4.06614274283030141532 -0.12088956557056089458 -2.01509759764949425431
H  4.76830188693931322774 0.14215464711926023567 -0.42063581939697058942
H  6.38791032054389340544 -1.71712657084657172035 0.60274431242962989153
H  7.52405589021985754528 -3.75089385222625537608 -0.30920334460774218099
H  7.39002727791003266589 -5.37202926082089682325 -2.57416490576045298155
H  6.12905081935077600264 -5.62380169960779596749 -4.69183027799238683286
H  2.72282146902457533599 -0.61670036176305542686 -5.02680255622991545295
H  4.38191187351757882595 -0.31383072092902303263 -4.42299286818734227467
H  4.10183819857192588643 -1.50670703329236732593 -5.71567152454448113019
H  0.91539964941008111765 1.48071305593106994358 2.66499348636632671372
H  -0.20319716290001799130 2.84383578701180805837 2.63906146163198407351
H  -0.31775990930274977675 0.38801157144882925110 4.44232525192776073197
H  -1.66896720194601266840 1.51542107706513440313 4.27129632958610816473
H  -0.09536423987080888676 1.92029537133348560118 6.26005053251750442911
H  1.11801782848433983730 2.46079567891990080852 5.07616159762212326712
H  -1.54615477146413615728 3.70535998775596775445 5.36425797493324019172
H  -5.67736217495820305601 0.27119191816490834102 1.08235725015826611539
H  -6.22886528176398623913 3.11842360623415393306 -0.20473621729926710922
H  -5.29158718636744485053 5.50182262223412443802 1.21765615407362259859
H  -5.34888769713316580834 3.37358028310602930944 4.68013453084418884487
H  -4.35303590366847714677 4.84337878230947005420 4.54841568089551362419
H  -3.51860995960535349880 2.34636986772522293521 5.54998043135767282763
H  -0.25480018941451537673 6.75861582299183183409 5.66109984200507732055
H  -0.63676280886450076224 6.49357806709754115104 3.96765959743173723950
H  -1.71775757598890610467 5.84818870955687231117 5.22077311916688557858
H  -3.36780898714375531711 0.28784207274147544098 2.02009427323057177972
H  -3.54061878737617430346 3.66170976541156356632 0.38052796793720433666
H  -1.27844726220195359367 0.07174612971737459599 2.07267707270253476182
102
-168.9355720172 converged=true
H  0.94016413562133127613 -0.66244902303690655909 1.02986286218749412136
H  2.49789934635040822286 -1.74432100950170942966 -2.15366617639006685536
H  1.30292745533143405900 -3.03046291628116826189 -3.77242135156773805704
H  0.41851427292346243814 0.69685532928395654828 -2.17747327744990126774
C  -0.95173233618379371457 -0.62560108638738054498 -3.09275788670238682698
N  1.08268156488410993710 0.21680845916664079343 0.53998910635826768978
N  -0.37756438460175845151 0.10512750850252314261 -1.98215100938372601469
C  -0.13108316515378273803 0.96063301711401916094 0.25899115646671533320
C  -0.93509110427759778439 0.12556085428810961901 -0.75836915586412656509
N  2.26445705768658456236 -1.83772654306184457518 -1.17079271143067531469
C  1.14660075311537901221 -2.46651587461956189884 -0.79356638720089667238
C  3.01600072283839182319 -0.96551953169121995657 -0.27808454593514519981
C  2.14714689519661794392 0.30052215073196308914 -0.28713870830403809276
C  0.31901584303965768719 -3.09023606676563789009 -1.92256071312552534458
N  0.62149100792731948317 -2.52590006404111111493 -3.21754705670586149679
C  0.07774503810862537501 -1.46913937014252438118 -3.84524096716146157604
O  0.39519439710904841201 -1.18927366109930621185 -4.99054678697968512324
C  0.49831180926467377734 -4.62586398294835277056 -1.96489387297638784524
C  -0.25640395955120565130 -5.30328461829754971291 -0.81362860852152296687
C  1.97785215006943349003 -5.00840710678857625737 -1.92936410419404924532
C  -1.76940136429533345641 -5.32372728397708350201 -1.00521141175452144445
O  0.78021040685513265434 -2.54099962083099972787 0.37353952519004396393
O  2.31891569692726307039 1.21619945406215945738 -1.07415733541864844014
O  -1.93053675676744962431 -0.51571840320399231494 -0.47126799981659850403
C  4.42073829745192714569 -0.72338989270903963913 -0.83039205769696622372
C  5.14751367711188478893 -2.00214135456311304040 -1.09415001874536277349
C  5.11219322235203676996 -2.80016616713066079924 -2.28027342869792226665
C  5.97590931643764466941 -2.65333984438393732930 -0.22322329779443297881
C  5.94976287260275338298 -3.91869932702963641447 -2.04465635404257728425
N  6.45803982917536245623 -3.79747160141098172303 -0.78946622279142453227
C  4.46078527473855857011 -2.66210585723026849081 -3.52205737439814559053
C  4.64980804816529946777 -3.67323420211138929048 -4.45130831785279035273
C  6.15852136345842904319 -4.89816172834663099422 -3.01070887345616355901
C  5.49755573841763922616 -4.76099759715867598686 -4.20738061190978562820
O  3.63820836806936354080 -1.57460433286060585978 -3.67556143050859551735
C  3.66089361107355415470 -0.83480404502305194381 -4.88801436530987309936
Cl 3.78404831466201851953 -3.67406372266466707543 -5.97784618408339518680
H  3.04309732842222269156 -1.42078589079454076227 0.71562147639174056302
C  -0.94253396593396598924 1.22256163098354497798 1.53946341080462967277
C  -0.10426669530747947889 1.96509572688383338246 2.58998750712873038182
C  -0.43483818156889042505 1.54776070841406365730 4.02359255092672718490
C  0.04237133712288217169 2.58770864073871242894 5.04465260373865032051
O  -2.07249166780496185680 2.01670772880715576392 1.16585683375450033239
N  -0.73991661432526933950 3.80210665617068421795 4.99626074699388045275
C  -3.33646058099686193543 1.47653116888940516560 1.41059336463337237078
C  -4.33821127134530204472 2.28675836782158325988 0.56455399960797747472
O  -3.67882732147677948831 1.47658133451361117672 2.77107872654579656668
C  -4.44132495025079521156 3.71192083304226416729 1.12183572056111491300
C  -3.75262077188584797227 2.77398275434988805799 3.33888702883844157299
C  -4.79600804266996671998 3.63380871088031165428 2.61608047526988185538
O  -5.63268842106783829138 1.73913749218578805866 0.59515480695176015136
O  -5.38411623540476824701 4.48337204383186804790 0.42262268826390481102
O  -4.80609886797950824899 4.91252030622393665027 3.20814063413220829091
C  -4.08462517674145875191 2.61660135901388546387 4.82991301364786185246
O  -3.70363535587615499978 3.74576625429845178061 5.57148120174323580045
C  -0.28646056722826906960 4.96069581191394615161 4.48773530400490283654
O  0.84940444356943778370 5.10825884800666685237 4.05615257614381885531
C  -1.31464150534072987675 6.07349141453014151892 4.51123724752097743362
H  0.14934239256122880390 1.91896835068864302087 -0.18874716655659398712
H  -0.72364949676252410260 -2.87135551052389681459 -1.67022065817201870175
H  0.06573323600960793989 -4.97017767039331292978 -2.91158314147469043931
H  -3.95245736602460739917 2.32497148881048065761 -0.46461805574988190859
H  -2.77888519573826808795 3.27638614165121389021 3.23855216314509597453
H  -5.78491292826977510089 3.15765653232573040299 2.71369221279911387867
H  -1.75395957336398566895 -1.25028468990663865767 -2.69092743542450962835
H  -1.37564226825235191853 0.07340988756936880910 -3.82199368230334002305
H  0.09782346290808895117 -6.33261368030634574922 -0.73378118486629384520
H  -0.01357413553103598014 -4.79207737022258850601 0.11869678800916930173
H  2.08576796349296866850 -6.07990285241099304159 -2.07670059709183929542
H  2.54813326183599242469 -4.50487249874815809392 -2.70637574704155792205
H  2.41211445908818999939 -4.74959313320405751568 -0.96680102718418259311
H  -2.23598313684059490924 -5.88774221145560527901 -0.20131367536163150000
H  -2.18555197147549495895 -4.31930046200904005360 -0.98968767439269089703
H  -2.03200900930704619896 -5.79316704813317695510 -1.95131079850053779090
H  4.32572886996949801386 -0.14443286741203215096 -1.74934183012158639414
H  4.97233448620400952933 -0.12553942564667486259 -0.10379366298331357821
H  6.26248412522703379324 -2.36605981035563539550 0.76951324942106336113
H  7.09125727080137036040 -4.44410479336372077341 -0.34977865912497296819
H  6.80830790527279816615 -5.73879114134634971123 -2.83144553346738625521
H  5.61044646843459027252 -5.50227125473518974275 -4.98176844707826127490
H  4.57534128007008256134 -1.01711866178294174645 -5.45185275054339069101
H  2.78657757958538621068 -1.07222293787950384569 -5.49813463723242090708
H  3.61672701315649858245 0.21802448192764442569 -4.60366660411547190535
H  0.95455424333280047833 1.79412418006118046243 2.39615273125647343377
H  -0.29085834091273699009 3.03251772466779589976 2.46105099569339502708
H  0.04305065831189006098 0.59249774924895970418 4.24491082461754309918
H  -1.51170575228510717380 1.41357700507601569129 4.12733657516375362917
H  -0.02299355357449323067 2.16926951674700196904 6.05291370861844413298
H  1.07855758364131304461 2.86601194144395865493 4.83677589645880612323
H  -1.69870841589459153909 3.75915734091071129797 5.32623081976637458013
H  -5.61029288079204313533 0.81884879804548327265 0.30576765751779422242
H  -6.16045216570637599318 3.92598737747777226659 0.26374623820643205985
H  -5.27056130694844515716 5.51420197171809078895 2.60849070478985556321
H  -3.52703004048460710962 1.76778271923370366991 5.23161839539050976811
H  -5.15563343191158640622 2.40926956748966469846 4.94498402571786055404
H  -4.16294065448659900142 4.51164347038868207562 5.19374052631712679329
H  -0.89915326862657929397 6.96091792231153583259 4.04271896363295546450
H  -2.21144149498680864241 5.76462202116427935294 3.97967655770550443606
H  -1.58206833943037028511 6.29982522352940410570 5.53983531038296295179
H  -3.37106010960010982203 0.41626289113400305464 1.11835391263938865869
H  -3.47461069205739336851 4.21315437326179509370 1.00610315000220462700
H  -1.28970287861879828739 0.26001020768081206658 1.93325000630953658387
102
-168.9355522337 converged=true
H  0.75739310173353291411 -0.70464060134759620713 1.13966254706697789345
H  2.21489835012300595452 -1.87690360817152290807 -2.05651785737589198888
H  0.99798647581607957679 -3.03277653616866693653 -3.53530375878351366126
H  0.01771249724147888616 0.70621176140239017016 -1.99739104973747982896
C  -1.32385307371348615035 -0.69839171350278894668 -2.82056532027322326428
N  0.87145405545555976179 0.19437866069268286418 0.67729102094320559058
N  -0.73826233280943409643 0.08243139200593105342 -1.74967151684018973334
C  -0.36271217679594625061 0.93318608167423744426 0.47278627985380750065
C  -1.20834621335234437822 0.07219369943255712907 -0.49057627731575392804
N  1.99058815965178692586 -1.86546286549467499327 -1.06445810366224069554
C  0.90593356122322021839 -2.50287483932095833339 -0.61379456003411270171
C  2.77853201550349915294 -0.94582351794847630000 -0.25670428809793088831
C  1.88189980027472203439 0.30120097333732198663 -0.21294857794448826538
C  0.01534505502007102451 -3.13792535607403433318 -1.68966199543585848808
N  0.25813832420224852582 -2.58968403881567077462 -3.00086654162890908992
C  -0.25861545749505576719 -1.49347191222585884418 -3.57902445119860468381
O  0.11295439019703357175 -1.13335791818496045558 -4.68597430045206397864
C  0.16104072216295467479 -4.67570965236115831942 -1.67918321324019337304
C  1.56900683796513762402 -5.11879073687522723191 -2.09769885291308266773
C  -0.91912366213864649112 -5.30068563006503268298 -2.55950019573020925989
C  1.88684050214111165289 -6.54814737842704897020 -1.67029043911450392201
O  0.60173032476511734146 -2.56336884394864439329 0.57209227913709259639
O  2.00224912687551537260 1.23260839071908301356 -0.99003260195468434368
O  -2.14820318809584787090 -0.61385484111268295848 -0.13109774263516274506
C  4.11728302878349339267 -0.66969215892320399508 -0.94095150311941688770
C  4.97118088200338270610 -1.89291711725423383861 -1.03233681625438555862
C  4.97318372533516850353 -2.91501508413211851689 -2.03384182593657492077
C  5.92751429339892599302 -2.24976614190630952450 -0.12201377985183750607
C  5.96920291512661815858 -3.85373549730162023863 -1.64963272791703063902
N  6.52473410335345427313 -3.41854539741783325368 -0.48738812082135130055
C  4.24773118215391587427 -3.14562029708700396924 -3.21503926276834706144
C  4.54407366626098774276 -4.28736956029460802853 -3.94202768999830155394
C  6.25803140668663804291 -4.98593332805116862261 -2.40233537407628894300
C  5.53500745602624633079 -5.19248696806413256866 -3.55364414521093019417
O  3.21430240384709708934 -2.30321000316460189339 -3.59161284127999813620
C  3.49038729868103780873 -1.42171145101903695362 -4.67157330914437896041
Cl 3.63071299038169525986 -4.64795824884651143094 -5.38713570898241744800
H  2.91259892776859974362 -1.36937673099821077827 0.74303406966801543998
C  -1.10037440022155541541 1.21979164198742218161 1.79613248880337428304
C  -0.14168865961045593038 1.50136021751054116180 2.95883372794531362970
C  0.80378922828778520682 2.69132968408588757470 2.71877382051775207117
C  0.59790665514937868519 3.80287486204265468004 3.74326855105166567128
O  -1.96502757215712597905 2.34810007983620305794 1.60974898503745733613
N  -0.75714292461054510941 4.29858798507720774040 3.63712543374005514707
C  -3.31209526186595049069 2.03304259388240193829 1.35558216407415610405
C  -3.96503988300016985136 3.23223211366971696634 0.65162804537761620516
O  -3.97834077515345096998 1.63042426528214301484 2.51409089718011902193
C  -4.27191353288946551459 4.35562608302771625546 1.64723361483680452722
C  -4.22132775129646997669 2.64881356961699543362 3.47913284003984824011
C  -5.01963417807486145250 3.81341405898880125847 2.87331459568061875487
O  -5.12930329647614779986 2.77923785938939849061 0.01602396509958561865
O  -5.04048523499099587752 5.32657203742169560456 0.97116645093934028665
O  -5.24418492259131063804 4.84468926194051974221 3.79851781789814513246
C  -4.99301976856551910089 1.97827505724707863877 4.62489069758874116189
O  -6.14873258062597827234 1.32338652153768676634 4.17934207550368164164
C  -1.35185853069318828723 5.19890457006691963926 4.42554859038126835458
O  -2.52881599141187729529 5.51587736067071610080 4.25050339710485403089
C  -0.51138160813954391948 5.79189454964036709583 5.52713950006967724704
H  -0.11017811384717482448 1.87913610482933979284 -0.01580825865165499944
H  -1.00898983667359698480 -2.90150220857358132065 -1.37976049240129072793
H  -0.00331952306491153926 -4.98477399357004635760 -0.64154942112754742567
H  -3.24912738954839763750 3.60973366856981803252 -0.09710051023732649278
H  -3.27127101246872564744 3.04265613572267135112 3.86740785309188872532
H  -6.00752234281724462051 3.44579030031652155941 2.57373248863408710108
H  -2.08168339659047108015 -1.34891733072823072348 -2.37891166995533431816
H  -1.80165571435300075898 -0.03255944559799195392 -3.54703489519321513157
H  1.67371304559782840826 -5.04785516682108870157 -3.18163166308869982402
H  2.30705570059294418073 -4.45523071757106947643 -1.64257377482483191145
H  -0.84579661433685005001 -6.38380730435740506579 -2.53862487860099594883
H  -1.90908452219398516725 -5.02214380956185912908 -2.20566305885459179592
H  -0.81386344256458709179 -4.96693183231188140070 -3.58935095895836475677
H  2.90436857003603643435 -6.79970239277535082323 -1.95945238583419634182
H  1.79882089958347890501 -6.65074712602316608923 -0.59111325047771612340
H  1.21409850790100026785 -7.26006402692462682325 -2.14087298922836399839
H  3.91197470850815243182 -0.25917835130810568112 -1.93028861351173519623
H  4.63878516553264041988 0.09536173322317217926 -0.36393867856673756123
H  6.22724732401151559458 -1.73094224859267353800 0.76743757888738839412
H  7.26195876341715607083 -3.88202854916870609969 0.01686968128568938630
H  7.01994470397111935966 -5.68368542028709899938 -2.09458545604039159116
H  5.71368813988323687170 -6.06023520391188430523 -4.16755047241071441277
H  3.88624892781677244713 -1.95809589982675014141 -5.53538651112399993082
H  2.53539687057928908587 -0.96807529511995571436 -4.93396214149866807475
H  4.20575458088557851966 -0.65080160155619537488 -4.36910906475694194029
H  -0.75877344598072438142 1.69142258664277478353 3.83807322936357220300
H  0.42742539796389733553 0.59346579402593890862 3.14936431199131039449
H  0.63185183346345075162 3.10685728574394914858 1.72732155404698417556
H  1.84103799386323241372 2.36258959960219172558 2.76375900877823177382
H  0.77658346789690690937 3.41999985535582551321 4.75405095936291921532
H  1.30964569777317629828 4.61498072496257716324 3.55565067316380600815
H  -1.30889489970397909779 3.88431693727664040239 2.89161234789138843482
H  -5.64431847571260725260 3.56643148271125642879 -0.22256669772330514578
H  -5.44796886176049888206 5.89425857420322074631 1.64123567438881057257
H  -4.37758661830355944033 5.19311391399590061013 4.08130570770473966036
H  -5.31619671952001038306 2.74572659252169737343 5.33109912369926064457
H  -4.32361676224039470640 1.27094536616976028220 5.13527198319459632359
H  -5.89381975279682635005 0.75358464349767650958 3.44006177027856852035
H  -0.19234977777993414461 5.00971888214159211117 6.21234582128350787400
H  0.37151766080187037522 6.26885216532001976475 5.10889438980696564130
H  -1.10106776663723171517 6.52601169969248484648 6.06846670374768581979
H  -3.39155790954477920351 1.16591844465446103918 0.68777982690131034271
H  -3.32608796062153100337 4.80088138969190403316 1.99365467757404180027
H  -1.71340340377586097809 0.34552038932126960535 2.04704578059077890728
102
-168.9355206102 converged=true
H  1.08574414122902052071 0.05076011873039568134 1.01292662486586637627
H  1.96827799045160145575 -1.87336577676829274530 -2.12435808469491282935
H  0.62500084744332040643 -3.49577398426573315859 -2.94784208532186697838
H  -0.84273893131115173993 -0.02435072532160381664 -1.75685175721151876083
C  -1.94487499492293403058 -1.81461088649916923998 -1.58026316637837260792
N  0.75807313487819760756 0.72264485197390393445 0.32355987001180874785
N  -1.32378578563573379157 -0.60292544791825097850 -1.08140461722610314865
C  -0.63480209432550360749 1.09712283468664129060 0.47089031180739804316
C  -1.49321525956534051360 -0.15127414645512562985 0.17024213680281985450
N  1.94956894746919395800 -1.55941563302999353091 -1.15655863489881927109
C  1.20110533531981111821 -2.22294927161519328962 -0.27143334812890623775
C  2.56225520718107979690 -0.25997473598037690312 -0.92436003459986770814
C  1.36286943404209481834 0.70343939185719661644 -0.87759047116371013963
C  0.48575875515977895436 -3.44879117636989152018 -0.85975131326026033030
N  0.01373770267695365033 -3.17961063041191493994 -2.20084137572852878151
C  -1.02933241370327710484 -2.44909304659422621953 -2.62547878387609490147
O  -1.22788478032186598732 -2.27686602664474069257 -3.81865891833706516678
C  1.42692162941642308738 -4.67248718968978948851 -0.89405348146661900444
C  0.65238121528304160446 -5.91669701789802893188 -1.35249364363601798367
C  2.06566135503969139364 -4.89812083712132739777 0.47402699926770425209
C  1.57062736999634222634 -7.03021700541753258307 -1.84432912169327001273
O  1.08216168403811252574 -1.90758295906395014541 0.90597691610990460642
O  0.94321462258015043023 1.28568272792476845368 -1.86592862765769962330
O  -2.20512207887237732251 -0.70250530833366897632 0.99126468657831579012
C  3.50805679356217581244 0.06628653971482095786 -2.08123830170952217600
C  4.63637549240583890509 -0.90771336646961819916 -2.20040940206412383162
C  4.67595995038456546666 -2.16792974498773771685 -2.87829497163350778166
C  5.87881834127138969137 -0.73096977684143094045 -1.65568485230002448994
C  5.98788333360711355624 -2.68473136320001648514 -2.69388380844005537185
N  6.68596580352019298488 -1.78879514352150104095 -1.94658947103102386578
C  3.75779106532091766724 -2.92269427160382422315 -3.62784873980574706920
C  4.17984894198836798296 -4.13726315273721745314 -4.14238364449846052651
C  6.39396779711739871033 -3.90127590606797802764 -3.23010968143886989523
C  5.47678623724993762778 -4.62333364920117961816 -3.95729295557512061876
O  2.44516815855963987048 -2.50075323973759999774 -3.78788490419982259994
C  2.13888390904532421644 -1.90653739990503945378 -5.04188480755914447684
Cl 3.05055353446993393618 -5.12058989103961348377 -5.04234209567230173832
H  3.08613193096727478348 -0.26987143644873046178 0.03642350926647222598
C  -0.96482560218747526193 1.64288042311639714832 1.86941278322943271739
C  -0.36171417603733824198 0.77936085495863682837 2.98473166996240690807
C  -1.04915374200261624082 0.97308754229528959812 4.33884375625531593101
C  -2.28273825405749608564 0.07847875585226132822 4.52935027352482855179
O  -0.48641899795350673763 2.96714722660886609518 2.10797670166398853908
N  -3.35233050631270934616 0.37003965454368920041 3.60271587567024953458
C  -0.83301990199279274396 3.96902128888220140368 1.18872163703308530991
C  -0.45221000616154105600 5.30569177216950027542 1.84754546091210314351
O  -2.16400363993122812900 3.90931757620571929124 0.76725835980153345162
C  -1.46916420095664501666 5.66930990617841157331 2.93727189922087861262
C  -3.12659144489530849143 4.22249391920725880567 1.76069360994350376792
C  -2.88773753665222177034 5.61373645994225611844 2.35806981317269759302
O  -0.38606156772757826978 6.29161204444102217792 0.85405754384262566603
O  -1.14972354709081625579 6.95378357787497147768 3.41231271556564585978
O  -3.79594993763568488987 5.89867885234715760845 3.39505622466000778203
C  -4.50973004248467645994 4.12792417305513659187 1.09502509246281953814
O  -5.54555470571470987551 4.14798485710255793180 2.04382731952343865700
C  -4.29961079779977062287 1.30343903385496462377 3.73159706809546909412
O  -5.06789746115860761932 1.55590987965653115843 2.80011100109129573710
C  -4.41033648041039771925 2.01145875535571150294 5.06133769887527407150
H  -0.86471304133269244474 1.85651942745282605429 -0.28373044805163988302
H  -0.35902796125492497659 -3.66816764869666167570 -0.19766213363589130170
H  2.21889785808662320932 -4.46018806167005799068 -1.62184542674855691757
H  0.53310778975434680582 5.16704723354101247423 2.31840814302681330616
H  -3.08097606245526289825 3.49183489862368645618 2.58389643965982207519
H  -2.96814660523861473251 6.36172314536806648988 1.55223914628849701813
H  -2.13241646547897190089 -2.47048011984978233002 -0.72796078661716634439
H  -2.89703758359338880979 -1.58228619176648699352 -2.07109491486213892486
H  0.04219877659464101038 -6.28374481578494936684 -0.52466929896933911515
H  -0.02457776149161169932 -5.64441425374367877765 -2.16457072966156793825
H  2.66268498133738606981 -4.04083498437221244615 0.77169964984173411437
H  1.29889778101337705074 -5.05533250144497525724 1.22916720742694018931
H  2.71141911210469466198 -5.77041154400985778494 0.44760865601673516245
H  0.98041181812760114234 -7.87233906460131649396 -2.19766657651819219410
H  2.18703386347080819263 -6.67496506130372591059 -2.66683830243506303503
H  2.22501543798400458485 -7.38340570462232204108 -1.05222435087282306654
H  2.91571195237106017828 0.09740964579442717985 -2.99687551332119550551
H  3.91095301445770182625 1.06613761213601954125 -1.91327595085455914869
H  6.24028297447490132299 0.09842896329530975708 -1.07967132119406450386
H  7.64768494756662953193 -1.88514899175201389170 -1.66614998110761280969
H  7.39537549647180547652 -4.27111795818476824849 -3.08133937685660441730
H  5.74175416769809565665 -5.57456392679424617143 -4.38916173146514054793
H  2.35216788999873571697 -2.58934444011104503147 -5.86661109189619622839
H  1.07164256208368868784 -1.69073514263927071610 -5.01501418142059396388
H  2.70623203319172400683 -0.98231932584410919240 -5.18479932771802864977
H  -0.41564016792673963430 -0.26991658201646107074 2.69477819723198264157
H  0.68413406047848490665 1.07287637175851657823 3.07537020144329042992
H  -1.31650112159277377089 2.02456191357670656217 4.44832245741564680230
H  -0.34309203381635844377 0.72260338250256705983 5.13129582074234402711
H  -1.99172516563584145466 -0.96159931522483299560 4.36973233231588498171
H  -2.65151298889923037194 0.18169012532677530913 5.55131361366537667834
H  -3.26585369271879777386 -0.06647561499300234933 2.68930771555205172518
H  -0.31816491848527234110 7.14555789049565603932 1.30933935474124130138
H  -1.88646956359713535711 7.25650865032272918143 3.96118763084922109741
H  -4.67317530695972660482 5.57983204295115431393 3.12009489177848164942
H  -4.53709770874541806762 3.21442477858964359427 0.49273806732353342408
H  -4.65309260867996687949 4.98601552431078598460 0.43264338218010461867
H  -5.60574547635420028513 3.24485472018704834696 2.42331333598763887238
H  -3.47965661032039008660 2.51344084298262382404 5.31100348252472453936
H  -5.20823126508103317889 2.74652826991649012811 5.00491194915390025244
H  -4.64446041483945570860 1.29311054043473605546 5.84363829854606819936
H  -0.25293654354677114204 3.87653815063069551172 0.25627846377995439076
H  -1.39397526826159068314 4.93022390988603564921 3.74950999646080740391
H  -2.05955777074877754984 1.64313404125107798137 1.92785496065399519772
102
-168.9355180975 converged=true
H  1.24182239971980057369 0.48307732076970394397 0.98904199809865245285
H  2.15915660509378071197 -1.41809013200442257663 -1.81130074172496713381
H  0.66464374177356411177 -3.09940763359992832449 -2.57049437979241313101
H  -0.56088847257596496920 -0.36235877919592612839 0.06868982386126634698
C  -1.64421933453456592389 -0.82036899576387800614 -1.65874433214411687310
N  1.30381763269951478357 1.24825624123203460236 0.32703872358922964070
N  -0.89069045561594917260 0.05343657880125743387 -0.78778420587810238374
C  0.11986904632233136292 2.04964281036083573184 0.11487962753690107720
C  -0.78544302227414075634 1.38615638036847266257 -0.94619166894152861857
N  2.21328511949678308213 -1.20184023538899587003 -0.82081321794142148018
C  1.36276535067168680371 -1.75032247148618314014 0.04023006112554174118
C  3.11496401090219698915 -0.11381126537863031634 -0.47818120979198258658
C  2.27858812145762268386 1.17915041266954534471 -0.60765171302090170702
C  0.34859621971779808369 -2.74321495158177652840 -0.52789805205266704391
N  0.11412714749276803294 -2.53387297718801329793 -1.93649910473472663952
C  -0.76985186543762074152 -1.71926618613760551213 -2.54017617138827800360
O  -0.88377486616657296992 -1.71784403251143946711 -3.75589780737049183656
C  0.77929008912723574110 -4.19796816838580966191 -0.22613789377369508671
C  2.06463062761945570500 -4.59115372004843802500 -0.96426109031802953453
C  -0.37819322550198164468 -5.14262019020614324916 -0.54240210333855065628
C  2.72108835656236669465 -5.83881147267311817473 -0.38172106960294399647
O  1.34399143225842099270 -1.45309767411737711384 1.23919994133393984725
O  2.44266115448262333132 1.99938285008876315274 -1.48668532693713739690
O  -1.34085295478548416348 2.01627916998137157734 -1.82746057343915158100
C  4.30703005096712931987 -0.09332482331432062628 -1.43781655132953445353
C  5.00634666838755304497 -1.41067977206555661418 -1.52537116049527643469
C  4.71209239875392782437 -2.50098842982412117308 -2.40400766658484998928
C  6.07989499876203254303 -1.80555309435371924565 -0.77671151101083091284
C  5.66022591690732923553 -3.51589432343388397229 -2.12454470963147601381
N  6.47208824131555449100 -3.06325471173887819987 -1.13247514003429139429
C  3.73596825427304191081 -2.70403279898786275126 -3.40201505860899100497
C  3.74709368152384136863 -3.92668246944771759388 -4.05352197612196096799
C  5.67364640651707752284 -4.72070140104377600210 -2.82070697762599875702
C  4.71003321142948472300 -4.90725818333550467543 -3.78130469679902603275
O  2.82114500258268918742 -1.69548857198585789519 -3.56582703210767393287
C  2.32953843504945146137 -1.35671919965761822446 -4.85204003362438829328
Cl 2.51237292840118620063 -4.35665080637059354274 -5.22652405267622555129
H  3.43608089339539279905 -0.25056471447338579672 0.55970681217501183635
C  -0.69192076790658352259 2.28225555028165993932 1.41008362368343509452
C  0.17306642989043130587 2.51543446182955232615 2.65901711003980345538
C  0.49708737428764715460 1.27211612396579454298 3.49824367753000897707
C  -0.71269095922686953593 0.39042922076554115174 3.83254462567909071069
O  -1.50191172045399312651 3.44286446251490119153 1.19983176579378736371
N  -0.96085999040548131234 -0.56490849597755032896 2.77205138099590531198
C  -2.85296631393022925849 3.20751565838796803831 0.94779499226788632704
C  -3.42512896673876765519 4.49263395229219408833 0.32042397920156640012
O  -3.54412675704774482455 2.80463387605552849635 2.10215530324772936765
C  -3.47900130418285646883 5.59272292632925527300 1.38591920937424029070
C  -3.60272836905277271669 3.79420981239900045878 3.12172017484186792302
C  -4.27485850795287714021 5.06773970957265706971 2.59241584644651767988
O  -4.73529271759062631020 4.31809382155317322827 -0.15763976418244857181
O  -4.04473691865095830167 6.77963734441451837398 0.89505844670477185954
O  -4.32956671596841413674 6.02992991903037189871 3.61783940193921038642
C  -4.37214017357398532226 3.19886846525592982715 4.30995394588627966925
O  -4.18826274383232188825 3.93069536326683621752 5.48804141443289861257
C  -2.12888191514635805035 -1.00834071818395898390 2.28837234981759118924
O  -2.14061626878936772655 -1.78307176128659694569 1.33096137293610095043
C  -3.39505047356958478133 -0.50434110023234812736 2.92989460762303988162
H  0.42416212055159774330 3.02387247217653065690 -0.28210676669711282072
H  -0.58713243532161063509 -2.57524464270822628364 0.02370926169711612408
H  0.97654913381637398206 -4.23499692541687977609 0.85042150559264706455
H  -2.74374680383937663564 4.79117474903257178909 -0.48793115368011868993
H  -2.58550058499615476038 4.05279416886181120816 3.45113782480868369618
H  -5.29295035899072985330 4.81510106488238065481 2.25301577519311146958
H  -2.29964355729515990134 -1.44927621362209624323 -1.04774010857347188441
H  -2.24378206171253724577 -0.20009287054235264103 -2.32879910294550640515
H  1.85192400833774151181 -4.77445929746061725751 -2.01940689712690923940
H  2.78117723947051986855 -3.77007711285204383245 -0.90462850808623462839
H  -1.26501217267808074851 -4.85257321463599033962 0.01616807655840055147
H  -0.61661326439436237035 -5.11652747472522761996 -1.60324151201739439898
H  -0.12331451628643833041 -6.16260916732664831841 -0.27133782776030296313
H  3.65019817054247752708 -6.03949506034005523247 -0.90914870861062202501
H  2.94341518813329017235 -5.69610953807923436898 0.67314885942380708883
H  2.07708192971847838137 -6.70774086493334387171 -0.48465968825690436406
H  3.93941892379234381849 0.20179668485989421534 -2.42093297869658341526
H  5.00131288769495707669 0.67424404920537228669 -1.09403037687018600543
H  6.59963281174881633007 -1.26164460545686174520 -0.01261979951183057891
H  7.24376881655025162132 -3.56957781813192287501 -0.73150519912372702347
H  6.40545910055011091799 -5.48445781737856563609 -2.61441470292538769016
H  4.66593837631469110505 -5.82944001452221893800 -4.33752306393728570555
H  3.02928758489930993747 -1.64151094875856795596 -5.63725713508208414737
H  1.35300996160974573712 -1.81298826160677162278 -5.03071143199682513369
H  2.21060387545007364096 -0.27189510985112941288 -4.85105454496050292335
H  1.09889853457016628546 3.01088894737403389712 2.36649298483466941079
H  -0.38608161763917081544 3.21432060415395648434 3.28361136383602225663
H  0.93032719980305389473 1.62736115395323754917 4.43413682089952487786
H  1.25172185324818086016 0.65418438771253795139 3.01133176767846544308
H  -0.51110573994341035320 -0.15388395441285554477 4.76239132980919332994
H  -1.59674432027190826844 1.01120324966192698390 3.98208431095567405578
H  -0.12814352082832117241 -1.00284434872386496451 2.37730558944012360101
H  -4.74042103974617212714 3.69133776989596418261 -0.89088309007375654502
H  -4.81051831516067540662 6.54067993980416595434 0.35175723362881294864
H  -4.41011290776710751516 6.90152747410092093361 3.20207628852648262807
H  -3.99999981566477824657 2.19105077693103611480 4.50815822195544857465
H  -5.43591147694190635065 3.12702141390128662835 4.04303191477473511384
H  -4.37444771209993277239 4.86278755505705895246 5.29399763939320333606
H  -3.35826645064820228370 -0.64041490796296629551 4.00751080327926345603
H  -3.53204924779823636882 0.55411792926768721479 2.70642150340112941365
H  -4.23800869631294219175 -1.05584627700092115177 2.52263471064135780253
H  -2.98938182729280166328 2.36964068017804541100 0.24587163612287157854
H  -2.45961498277568457738 5.83697937298569335951 1.70213291770241403889
H  -1.35689227326165262610 1.43039753493203036783 1.57875544205176820967
102
-168.9355165924 converged=true
H  0.76916446987978004390 -0.46099259087737620710 0.83089371914347820436
H  2.42029787954437436426 -1.81034278237402657119 -2.25310673827250651513
H  1.25879398437806577782 -3.01903837090113125186 -3.75179167995864837337
H  0.11497385653953101636 0.77812205672725509586 -2.44029773558952811641
C  -1.14237566769738885242 -0.71188714716585943520 -3.24811451721270083581
N  0.88153445234025862298 0.40109154030973398486 0.30232231529539765891
N  -0.63114512581425430415 0.14148786945170510609 -2.19551276954561469523
C  -0.36273475231378204953 1.08866416022088330351 -0.00033692262308934740
C  -1.14159466626308092607 0.15839536076481158799 -0.95100769189804235104
N  2.13424609598919445830 -1.74021367984051500422 -1.28019103247305721105
C  1.02812834416935849902 -2.35862323993589084736 -0.85385706664958660461
C  2.85188419091500877656 -0.75380889616923485441 -0.48636224293310226230
C  1.91874401144899153770 0.46480894677543299620 -0.56065634690800825179
C  0.20491032633289868459 -3.06485832609079000832 -1.93811547775947246031
N  0.49766481742416335265 -2.56206652872823825717 -3.26049616232640193658
C  -0.02175054784266888808 -1.51130321440170334313 -3.91621733718018649739
O  0.39044067758524136913 -1.19711346493818560077 -5.02296384282119667830
C  0.39822086130147238414 -4.59753053930899291402 -1.89469009874763671952
C  -0.35094400701678885035 -5.21229733383371218736 -0.70518589642131102035
C  1.88068753432053181740 -4.96444985507873681740 -1.83814664885553025186
C  -1.86432512538815209346 -5.24834936213095115676 -0.89145436515501841335
O  0.65947210552006663153 -2.34261465720884221042 0.31515243347154392461
O  2.04212332315181921416 1.34012218273048033801 -1.40134646425232900491
O  -2.06266604509764750475 -0.55494171991373342223 -0.59792733229535921513
C  4.21337051371639503827 -0.45996054222946358703 -1.11509317593398549207
C  5.12313919069740375534 -1.64517951067373990881 -1.12009578033233148098
C  5.23284756072721801701 -2.68947409675242754545 -2.09171144597102154350
C  6.05631042936960906076 -1.92000160929000518450 -0.15870735187031431712
C  6.26740100018830048612 -3.55379085521487336763 -1.64043424794880610129
N  6.73899822212128540855 -3.05874734469271736259 -0.46492509576253349124
C  4.57584869196714194572 -2.99350786702330395883 -3.29569904850587835909
C  4.97899993219290415425 -4.12712930861528182191 -3.98322571331852604004
C  6.66469131405480386121 -4.67791659028238715479 -2.35487697560721853662
C  6.01095940091579894471 -4.95428730601378308762 -3.53272016452836590261
O  3.50546270534853965373 -2.23092517970117887316 -3.73711369674679927400
C  3.77755134327843133946 -1.35230496372913089331 -4.82035549062641166529
Cl 4.15180828477361707485 -4.57864768844741298892 -5.45554351947916682519
H  2.94637600000942345702 -1.11637316345059978140 0.54135868956477350977
C  -1.15226223661878712790 1.41102434005101562420 1.27923320947770169376
C  -0.27424345110288084193 2.16639047824911834539 2.29665004632952562957
C  -0.25497371623144171604 1.55816069354823638626 3.70203277848575273978
C  0.04442605631958171375 2.61390164368805555384 4.78065767809558650470
O  -2.24888966909092591351 2.26185682972339607844 0.92534799777898890660
N  -1.05301163230194960718 3.54630935545507508522 4.90254554209816628685
C  -3.53938431293467292704 1.71845966071075539894 1.02078585027126633733
C  -4.50000708961103246253 2.81865242204611243793 0.53798823472869461426
O  -3.83787306223202184796 1.26927503817539166775 2.30953876923980949698
C  -4.55526539486300219295 3.95613300121112310137 1.56987186332161288149
C  -3.83582361487600431715 2.30067009580574399763 3.28349353624679229924
C  -4.87133247212728637265 3.38660059132220903066 2.96008235364010285906
O  -5.76430441279863359227 2.25326037465915929303 0.32767238292312289571
O  -5.53994011385885354315 4.87205906215197881437 1.15030906327838322589
O  -4.89932380219529584053 4.39512470829288748320 3.94137278316196715267
C  -4.09339334955418632234 1.65366945380022900558 4.65128670418342959891
O  -3.73598668384062237990 2.50605458374261580445 5.70952357172785518458
C  -1.16961754888119862095 4.76638246168075774278 4.36362474921757392821
O  -2.27374707257459851562 5.30844386325837902518 4.27298905759363290002
C  0.09210088514155809203 5.47635542971853173100 3.93055612773686169348
H  -0.12098330796984443913 2.02463566035594677572 -0.51361922273762372626
H  -0.83828510472561656997 -2.84342789212528490594 -1.69192613047964868223
H  -0.03133590894603094368 -4.99821421978809343756 -2.82004857633347105761
H  -4.09670090897564431742 3.22075854279381701417 -0.40456472109270313897
H  -2.85034607266508910328 2.78558504932502914997 3.29077824538250363062
H  -5.87454278684524311416 2.94448286322816565885 2.94327492386548250636
H  -1.89835076604223362828 -1.36377482137513905691 -2.80477402757348759366
H  -1.60777191711392553053 -0.10091712646304419609 -4.02886869876889797126
H  0.00741719207029958860 -6.23434806248264195006 -0.56751365065628545103
H  -0.10883242334861206735 -4.64835644027763184027 0.19665790212026301731
H  2.31679618288210997790 -4.63748263818047501417 -0.89715101554932141781
H  1.99866574061146051733 -6.04243430583385254806 -1.91343264331780082976
H  2.43930084894007936924 -4.50836024163401294373 -2.65072767094550965083
H  -2.12710199794270105045 -5.76198015566922894237 -1.81428786803348218726
H  -2.32708690087021441428 -5.77650160336943141459 -0.06143483500928255403
H  -2.28577040007429710400 -4.24633467922930130101 -0.92041647514397917362
H  4.04191740857222203687 -0.09512466548306974801 -2.12857102476719850515
H  4.67646533746971471146 0.34688406969497870280 -0.54486478559585982406
H  6.28214855572498009906 -1.36236168673183799527 0.72918480459493406620
H  7.48096455186988507080 -3.46068316080864057938 0.08361661619856573802
H  7.45686126589666375963 -5.31712010566444082116 -2.00038115381522718650
H  6.27664473080509832670 -5.81725854281133258894 -4.12088169685598693093
H  2.81170932864392852935 -0.95315390585273029878 -5.12760281661163741518
H  4.43995222467885408690 -0.54064972972134195395 -4.50424991265171659194
H  4.23477010469915438051 -1.88171130703796762873 -5.65796209544404415936
H  0.74379127679835288500 2.23940838423910060229 1.91432053611402097637
H  -0.68655388168391762171 3.17608444945666867909 2.33970975759656152348
H  0.49733240389152522098 0.77172452982858397164 3.75639708878252509550
H  -1.22320221675566043196 1.10646697649610081804 3.92113392862642218262
H  0.17227876867080563206 2.11562534474880070690 5.74465088082096020372
H  0.96141309330206337069 3.14891847173703931517 4.53726745378097096051
H  -1.92169871965142324832 3.14275627875057406158 5.25726356891869972543
H  -6.38230277292661796196 2.98890320342470028336 0.19323136458382880742
H  -5.74543033738558328594 5.44948632813728917057 1.89946661292584573211
H  -4.00561499832367218232 4.79862047834318783401 4.02508915696873526002
H  -3.47742758234563975606 0.75585456420930285937 4.74165192319567019297
H  -5.14537350326370557241 1.35350336992171338402 4.71666384670763960685
H  -4.30194346017656936709 3.29459192882485352172 5.66108836151786309898
H  0.55472163056784551394 4.97895773413882380964 3.08228372543804685080
H  -0.16706029152430793006 6.49197264026146125815 3.64372752271710886873
H  0.80008643329336481820 5.50480775688451462457 4.75520965888088653628
H  -3.65195797728558080308 0.82668639945460697938 0.38924754827877977581
H  -3.56843720238841521919 4.44508380313030837527 1.60409218954777155197
H  -1.54294434462777263484 0.47703169718103927144 1.69793643172767039218
102
-168.9354665568 converged=true
H  0.67770286372750943027 -0.65488850826977451636 0.97674096214411987305
H  2.25083020761270624632 -1.88177720461899244953 -2.19537396446552124374
H  1.03290526200171672855 -2.94456994896892609859 -3.75864196341918610500
H  0.08932105765849972234 0.78859204935841409334 -2.19292875228035866186
C  -1.25529781872106105389 -0.56155475378710661971 -3.10330048157985238788
N  0.81671296379805935484 0.23027793879394850562 0.49467683071191242972
N  -0.70392627577656974314 0.19289153932859950946 -1.99651080282078541295
C  -0.39733997118393404868 0.98901634044360542397 0.25623701529025905144
C  -1.22825618060307384383 0.17600632893408810209 -0.75948370531793563121
N  1.96711445674256379945 -1.85283529279960146319 -1.21914870594186641739
C  0.84113960327931325267 -2.45748376966826942436 -0.82615847825804011872
C  2.73265723887709466311 -0.95177987488221293955 -0.37033789113170734186
C  1.85335545115034072694 0.30791928336803353616 -0.36626086038315264215
C  -0.01663157924991323644 -3.05437631899123607226 -1.94849019948182866635
N  0.29232406439434466261 -2.48676592414940023090 -3.23735442005995333048
C  -0.17597022108867732548 -1.37327756723068805655 -3.82303214599568219612
O  0.25003101231514529568 -1.01157547736076525169 -4.91002846935175618626
C  0.04804323761223644462 -4.59905088313308141323 -1.97349135864815994346
C  1.44502549449488304489 -5.15995765900287572947 -2.27849077160190738311
C  -0.98140621103046243867 -5.12513502228513484482 -2.97537597535900610879
C  2.33892915707729898145 -5.27786917750741757516 -1.04880694533918439326
O  0.46812079756118651908 -2.50110593340051057254 0.34057746510784958627
O  2.00519769587490070961 1.22140260078071816174 -1.16040035961311449597
O  -2.20884405720462462241 -0.47900726630533119188 -0.45450919686614538184
C  4.10496159684296912928 -0.69040603674722245131 -0.98938856576468636739
C  4.94998210820688910871 -1.92123252354666052000 -1.05572774210187070310
C  4.99599664775800444971 -2.92713277158962137392 -2.07210684196428607251
C  5.86439304006082195997 -2.29377614756718628541 -0.10924778314034465365
C  5.97671217686924460821 -3.87085682862807889393 -1.66086509702451401438
N  6.47801273107132757900 -3.45617893489476646351 -0.46705262166289990278
C  4.32048012383859258989 -3.14239538133247942042 -3.28483421407855402663
C  4.65159339218926515258 -4.27033495640320737152 -4.01841848266251311372
C  6.30384727551180645833 -4.98695984196678754330 -2.42177728692038352065
C  5.63190840424982308576 -5.17650085868308540427 -3.60658112190821267262
O  3.29895518199179971219 -2.29942453593020035285 -3.69521965308509159343
C  3.63139375772324513036 -1.38447528361070504310 -4.73048867812694062707
Cl 3.79570530373614412056 -4.60881283079128323266 -5.50365543244321298033
H  2.81381454482745940737 -1.37897192001012203200 0.63369038667121735386
C  -1.19098429854997278632 1.21337424498470469736 1.55300166810465789524
C  -0.33155513893933158398 1.85695184633413790110 2.64894940880486018386
C  -0.74340859080907817358 1.40422734961738604476 4.04886186084284904751
C  -0.08833845634645703937 2.24635538062565975892 5.14639539483657237895
O  -2.29282486617120095929 2.06237261991257714300 1.21574575806390905441
N  -0.55347427094515311286 3.61503417771335788800 5.14393853898739017438
C  -3.56907469881773442566 1.58427705751524983135 1.48532755335464750068
C  -4.57249377228621245450 2.34765137035234383589 0.60573129699680128279
O  -3.93482533716155913339 1.71865777402520802930 2.84302688701829975315
C  -4.60087040638202537934 3.82893813619048062336 1.02289111406851174202
C  -3.87944760049372039390 3.06438410005452777085 3.29557821459028055244
C  -4.88684936086320842463 3.93307775611278875871 2.53119032489512019168
O  -5.85876337860923257495 1.78515474489636871702 0.70226849910558108991
O  -5.55399265740984127149 4.55574589654133088601 0.28765877271908896207
O  -4.77541868027456395396 5.25976816751620290802 2.98859211436159677433
C  -4.14265417344678077427 3.09115476072479733460 4.80734847971126644239
O  -3.59638962242141158043 4.24395691081871806460 5.39437254415387457129
C  0.26009172575168637565 4.66844115120799507679 4.95610342983910712178
O  1.46375809816122104401 4.55623107243943525901 4.76052646128560041916
C  -0.43370674349846904949 6.01321735729135564696 5.00387492531656263850
H  -0.12083105315538117397 1.95596022901945465478 -0.17406648978223981938
H  -1.04332260713937530205 -2.78412360929502078477 -1.67482181203281843551
H  -0.24253520233638170556 -4.92883247018485359803 -0.97071997472544957475
H  -4.26621363805859488139 2.27061726452336554161 -0.44188911705227545967
H  -2.87558196365744711542 3.47260822496518528624 3.10923421437566860348
H  -5.90785286448624269440 3.56069837766267127677 2.72481233019006197082
H  -2.04707145854408967267 -1.19978087528642518578 -2.70514234384137175482
H  -1.68220452933246500393 0.12270746989910760738 -3.84431823726437471578
H  1.32312793676416751154 -6.15685544003857909701 -2.70674906783468305349
H  1.94948049291319103205 -4.55212995108976858916 -3.02963483361944652117
H  -0.72034857526043138964 -4.82755191879613310135 -3.98810964798710676504
H  -1.02220158605913136185 -6.21047611890399586798 -2.93483517061954213290
H  -1.97249636777603365445 -4.73951629890001413514 -2.74747707946778252364
H  1.88928812915362676073 -5.94373848312039321229 -0.31540790159899395606
H  3.30914472631341283204 -5.67798017518755315791 -1.33378198550726656535
H  2.49684480181668000398 -4.31212735024470283918 -0.57947740449956075537
H  3.94966378730074385572 -0.26657478121474542654 -1.98227801486070798198
H  4.60895468106364791794 0.06259851320212392323 -0.38139031468316714202
H  6.12164232254140561196 -1.79081120575712504639 0.80255125540742555668
H  7.19358928354184534726 -3.92602619638784222644 0.06202613900946633146
H  7.05652907373184667961 -5.68642512344307071714 -2.09597286004267280290
H  5.84394499267777867146 -6.03037822420298841308 -4.22894509630079351581
H  4.05707610132255780400 -1.89841056850925160582 -5.59422910057481193036
H  2.69421234723124847221 -0.90877748285949255802 -5.01702824618886289443
H  4.34259876996188864950 -0.63404840400014617074 -4.37214630468732856627
H  0.71565628244077250653 1.60824842208602070137 2.47863072184826327415
H  -0.43228587498278925327 2.93977147008617389901 2.56127301166102894214
H  -0.45297178213694655469 0.36232622708404349510 4.19166971922592601629
H  -1.82739638628890643801 1.46314134388952465926 4.14619816223674764188
H  -0.29888936339634691874 1.79752639882553832962 6.12308228824472688956
H  0.99402141561769574718 2.28398281687008974927 4.99970497001719760277
H  -1.53854807529219606010 3.77654824963328383802 5.31566046586245288808
H  -5.97251339413519843902 1.40683064060684315244 1.58584001655176343171
H  -6.31771761925568942075 3.97824340573220291972 0.13644614707386362729
H  -5.16130517025983337476 5.84212547006639137948 2.31862344006163567656
H  -3.65785452832702073778 2.23143829987227171330 5.27465475232088198965
H  -5.22088714654395591452 3.02538191424433033916 4.99916366726907046569
H  -3.99529650736309083214 5.00695627102269913422 4.94791697930711826814
H  -0.35260079834933288900 6.48571279644231157846 4.02739252466288366605
H  -1.47774146710805509564 5.91296389753334494799 5.27964982518161196623
H  0.08017055379934731607 6.64931135365847580942 5.72057233585114399688
H  -3.64174526524566122276 0.50758177243129409817 1.27672419695691585773
H  -3.62352755650712232693 4.27672176674759629833 0.81454481350159091413
H  -1.57143303781308407707 0.24138726278340669196 1.88990649658152776169
102
-168.9354636120 converged=true
H  0.63869053032820477522 -0.69375242909316614526 1.04946076217090422666
H  2.44712108572941033913 -2.00001614645568492890 -2.03353182218070305254
H  1.30073416545265541089 -2.86492171959727670583 -3.77187803267464527579
H  0.04286332357567544660 0.57413512398582311480 -2.10898491609120197765
C  -1.27157889401141432906 -0.88969216145318608113 -2.87818325278443998272
N  0.78976989410068454411 0.19085865081625860706 0.56960829416738179010
N  -0.74584824295194340760 -0.00564717587215121664 -1.85653136208449787148
C  -0.41916263176467838392 0.95440807265766791634 0.32095445795933708055
C  -1.28007856734929981180 0.09653095457524960010 -0.62822313335964041769
N  2.07513438507677649980 -1.94174243530616585929 -1.08817591195985929886
C  0.91933760490034155399 -2.54632787557824924463 -0.80067040734188155149
C  2.74397987590775649380 -0.98225101286581739668 -0.22390193595765850443
C  1.83185137318758450853 0.25376189197940657305 -0.28417572250172379311
C  0.31209630617091521643 -3.31821618532899398346 -1.98542075503784221091
N  0.49936153392880266999 -2.58115212950730832375 -3.21657818546930185377
C  -0.11152257658267270002 -1.47963286856387954415 -3.67869713390196295677
O  0.26115090351139719216 -0.94907943965830932065 -4.71528060111763203111
C  0.94076782631844391158 -4.72337393673509087222 -2.11660966803357908361
C  0.05128372569138645032 -5.67278934824235481216 -2.93151273726489502991
C  1.20040127347938319069 -5.33028040484824305878 -0.73703360840210541127
C  -0.10231888328265567600 -5.30044899107828637597 -4.40232970673177081977
O  0.37352474864605889060 -2.50092119504193854951 0.29414481467063824383
O  1.98413578002256874022 1.14324657996735079557 -1.10526046429660285142
O  -2.28677880092417051827 -0.49472520212786730287 -0.28319359587198073003
C  4.13578795505541130240 -0.68386366758908789798 -0.78473133912889281305
C  5.01391828069066125551 -1.89311455918641335927 -0.83354125950183011184
C  5.10801676524343672980 -2.90371093571485250351 -1.84331962196924536990
C  5.91937368903109017992 -2.23672891352647651431 0.13272076155395703956
C  6.10265686735433021681 -3.82096108482262408756 -1.40473682311263026179
N  6.56947664932174468788 -3.38510336828097502249 -0.20445628677265081929
C  4.47063687881970928117 -3.14525123478952739475 -3.07216042501972319556
C  4.83729841108606617439 -4.27467191496695431141 -3.78485332268153573665
C  6.46992651549413722023 -4.93730518972903364983 -2.14721994201894395005
C  5.82602171770276999752 -5.15704870415300398179 -3.34239985062807232197
O  3.44910150797774672782 -2.32352411303966288614 -3.52755203036166964381
C  3.81472643887548601427 -1.38033732125491526155 -4.52624302595783589709
Cl 4.02008992397680753328 -4.63536091580737696916 -5.28526216566869511126
H  2.79168989994464977755 -1.37963753099837194149 0.79464929338705259099
C  -1.17413936192971113393 1.27303198914977810929 1.62233595933702168246
C  -0.27191926519708731202 1.97658439980565603378 2.64538816466700188457
C  -0.62237838400696865460 1.61459771646319572014 4.08861947449444418368
C  -0.01429632133671851490 2.60126635627730395939 5.09136725997896189000
O  -2.26982061938079393570 2.12006634749106437354 1.26333309537215754403
N  -0.62425745039946678450 3.90927839092784878972 5.01423169439205107523
C  -3.55282240965870865779 1.66602919430217122354 1.57228094342665269956
C  -4.53423431457073000672 2.47654847580678305619 0.70120996835247439982
O  -3.85306063955928079778 1.76861303757384091817 2.93965919831713495824
C  -4.55816222623125266722 3.93465939999764202639 1.17653025382039477797
C  -3.83550001114714378403 3.10246211602752408609 3.42271942000779683113
C  -4.86627734555014335172 3.96172061695709754048 2.68213489096017010382
O  -5.85235330989802005064 1.99581151333003825599 0.78726601043291211113
O  -5.49060405329274825448 4.70675783928380830901 0.46417214325799932562
O  -4.80983007743355361896 5.27401828955794726994 3.19049934072650920314
C  -4.10840615436300460317 3.06863782726430933678 4.93357481507364692419
O  -3.61557202798861698767 4.21610778271938446693 5.57498216855675643444
C  0.00946222381258640666 4.99532668138496127597 4.53945798968332248080
O  1.17134003920884355310 4.98231151747948342035 4.15478530551168478979
C  -0.84584452420904410186 6.24558952221328311794 4.54211761551670001325
H  -0.13910477603821910786 1.89081179079620875783 -0.17112447476866821106
H  -0.75555086383720782006 -3.42431599510774820061 -1.76433305055410705187
H  1.90297622601613780624 -4.61314727774483657186 -2.62918109571998837026
H  -4.16726807092815842992 2.43759429111440439897 -0.33466234156028046298
H  -2.84236752603838382925 3.54434827762105175708 3.24989734681007513828
H  -5.86862610300372988803 3.53140503895282931168 2.83963502510033061199
H  -1.87497925429750389448 -1.64989369049716616544 -2.37858100684462892005
H  -1.90093769519415167757 -0.32867683536834618740 -3.57868080004889277390
H  0.49440826763518963549 -6.66950542349695663091 -2.87659945266051497725
H  -0.93430747144451820052 -5.72849221438636391213 -2.46407687613049963815
H  0.28441422962897588977 -5.35073404343035541331 -0.15144619672948622657
H  1.56915870542836510815 -6.34719166954474722786 -0.84083431548199283334
H  1.94131723990857052442 -4.75289701511802586964 -0.19069034485884217567
H  -0.64768743593630628830 -6.08355840551324700272 -4.92454180108170369579
H  -0.64847661891489594144 -4.36974828916418456259 -4.52661251365696060134
H  0.87277371440125317559 -5.19674678531066192022 -4.87318084324334321877
H  4.00628525567958515552 -0.25038404407593795042 -1.77750360501104953670
H  4.59914611031950304465 0.07291415815568882963 -0.15001496062123637065
H  6.14509480274060670979 -1.72140906845989904994 1.04593368109913020803
H  7.28696327449412972754 -3.83209343926206491560 0.34163054175536067270
H  7.23186542424885470126 -5.61516880207228386013 -1.79836643317266697828
H  6.06830183758443286735 -6.01392373241867606026 -3.94953606542016855130
H  4.53434719577556943904 -0.65621641415622078419 -4.13380733154936752527
H  4.24307400383720167980 -1.87550435054711317484 -5.40002775975745930026
H  2.89168289468011652232 -0.87539621383018761946 -4.80859836743371893419
H  0.76823330709809822814 1.71995134851366904272 2.44603076519835793690
H  -0.37879060483927906589 3.05206790664569549421 2.49511549006036847942
H  -0.25166310924614598843 0.61368004625824756904 4.31390425984630265788
H  -1.70564602245351082388 1.60312632980093949797 4.20789739787390715264
H  -0.13750048437179815397 2.21341923961303344015 6.10685787251523048980
H  1.05059715430597422348 2.73538164252815274580 4.88518765124039333614
H  -1.58951461572228591734 3.99897064587102057942 5.31279266943468542195
H  -5.88812546242518575212 1.07322008051517414629 0.50638358102120095694
H  -6.29629576745478658495 4.17736655419159852443 0.36691381906537201552
H  -5.23569784658941816957 5.85921896032182765168 2.54697154762858346544
H  -3.59179643784201330092 2.21178697238586963181 5.37136702835744994644
H  -5.18443274610661131163 2.94742076432833943755 5.10825552761809031921
H  -4.05315541035843374118 4.98385557845566040669 5.17607159144536677076
H  -0.32870142818508585325 7.03895877971207273305 4.01016173588161617403
H  -1.80566691433038162273 6.04895793196419440108 4.07238841722401101464
H  -1.01847858771822341595 6.55886730527377270761 5.56874763976672504384
H  -3.65294065382636867767 0.59369406937330904128 1.34619364314036782382
H  -3.57567459995293512875 4.38487772665503694469 1.00123252115641325766
H  -1.56136995926599242424 0.33377179696062420078 2.03494924156756162859
102
-168.9354187026 converged=true
H  0.19942227414595570245 0.56623329458329840769 0.48916713928966787384
H  1.84201995749371838507 -1.44769013526429635164 -2.11824327182022686955
H  0.78425334047691053208 -3.36249205526434646885 -2.67200388210645112252
H  -0.97638592400950163785 -1.08087300130626573491 -0.09115784499105368532
C  -2.12111319437281320432 -2.33250408857975921606 -1.32125941031512450508
N  -0.10502932947785115214 1.06620962200061186742 -0.33863534114750543091
N  -1.74240234868477861241 -1.06075597432741863813 -0.74518701893176175766
C  -1.51269705053843606102 1.34294699960966590346 -0.50408037550930917536
C  -2.27418530688922571059 0.12674438224882578208 -1.08070402036355028841
N  1.73232733974145003408 -1.01615579669406552732 -1.20350995151553541440
C  1.16285154378549582255 -1.69958123619558953976 -0.22010487909520165539
C  2.07046372577294413020 0.39444725654843743046 -1.13928365422896904491
C  0.75053085421194665194 1.16385200471088756657 -1.37697854936808483650
C  0.68855537069273453632 -3.10583646472088759083 -0.59228785834868569182
N  0.13766535125986578691 -3.10999325863712794416 -1.93177860260307987517
C  -1.09889495160379335736 -2.80234360305809282465 -2.36195839409302177359
O  -1.38381944385862110103 -2.89085265639446475916 -3.54613136415498342302
C  1.84785565605896406893 -4.12027929371688994564 -0.51065045150414711816
C  1.33535934680321233259 -5.55021465647786449438 -0.74247539598948786299
C  2.58841911902338761564 -3.98709631039326195534 0.81781954591190264559
C  0.51459973138212933286 -6.13008525095106726610 0.40568659179464389153
O  0.96558692345112540067 -1.22285302921451677349 0.90257859743486301696
O  0.49395616493841743022 1.73263722632906369547 -2.42041560736945848831
O  -3.26567950834848863551 0.26804922532778524547 -1.77157926414703892348
C  3.09332606716952573933 0.71146715147584704830 -2.23275296422213642700
C  4.34482340779201603453 -0.09581754038088496905 -2.10156670338223605654
C  4.61576678682922203478 -1.42082687029898013797 -2.57219757685412231396
C  5.48689195605487700647 0.32710675067659250592 -1.47877612951170256395
C  5.95274135551094829566 -1.71878917302905587228 -2.18984195635317746564
N  6.44700323487486492979 -0.63786750794093960426 -1.52960611265625212596
C  3.88759111135912327484 -2.39625235852666307323 -3.27493790125156936099
C  4.50901022129500450575 -3.60393491479533878419 -3.54643964900717056921
C  6.56380619544350896177 -2.93078249147865532720 -2.49011160156316213588
C  5.82782906142861722998 -3.87218039269814262582 -3.17074290007112136180
O  2.55898941697780601956 -2.18852285915693256513 -3.62543722617297214939
C  2.33653649838141364015 -1.83008522239212090277 -4.98123591519013597662
Cl 3.60958531737251853144 -4.85992085791107886195 -4.36305010875881826848
H  2.46267878461281775060 0.61968178081274039037 -0.14183683574823219287
C  -2.20346959670356090655 1.87072357101630570853 0.77777217760752237474
C  -2.41653375917620083513 0.82128635656812676302 1.88240450645605861268
C  -1.25496474809479918733 0.66722146704123841410 2.86817523642041471987
C  -1.37658132931699883628 -0.64213396882897766371 3.65591220174452180558
O  -1.46943502307604290102 2.96465002222687701305 1.32245025823158557365
N  -1.17452894609583258223 -1.77046308455823231398 2.77693241270306101498
C  -1.76722484442769767199 4.21169565618096086723 0.78082103087929155549
C  -0.75202171239988202522 5.22458527849884557526 1.33166164398409314629
O  -3.08023221692418669448 4.63439797878688608535 1.06564234115340017439
C  -0.97369996261758418044 5.39901527934201563852 2.84473014545454949698
C  -3.35401066907922906779 4.70607298062763934610 2.45975017302445131406
C  -2.44703396711195830804 5.75432120781354417005 3.12033726262877930679
O  -0.86054049257559195318 6.45989004811308298315 0.66872552418436659316
O  -0.12026039127248511207 6.37930911881626538928 3.37895925999720558863
O  -2.71023167473402182281 5.78788032898597570863 4.50149067727248120008
C  -4.84170802226623564479 5.03751612923485581064 2.63522212110588505141
O  -5.30174912011906940279 4.75003445967094339863 3.92561297053579583149
C  -2.00737933562932102660 -2.76967005336447691377 2.46969361057977776497
O  -1.70805312888860849618 -3.57523508585504146140 1.58768748923680935725
C  -3.30005496665574193926 -2.87958579365724887111 3.24191739521513788702
H  -1.58734225628561631538 2.11927656139731723783 -1.27592816488608407077
H  -0.08427771353000654275 -3.39115469016901549537 0.13185212494079801004
H  2.54896869707437190300 -3.88285286182063105187 -1.32041503893978506845
H  0.26263371702865540014 4.85729948048857718135 1.15246203728282314849
H  -3.15564629530210227770 3.73256649630535219941 2.92881000854355377783
H  -2.66487380226047942955 6.74275509598795430577 2.67959935569852891746
H  -2.21378506809344166584 -3.07562998828860223455 -0.52390068986124360695
H  -3.07834904966104083712 -2.20362893406573290278 -1.82996673444225677052
H  0.72882791260789869803 -5.56034692133737440400 -1.65081021116918136293
H  2.19863034335209306391 -6.19552252341676812364 -0.92014803005133882774
H  3.10419787549865766607 -3.03174230892211138411 0.87476523648891946205
H  1.89259667631343053706 -4.05055850534003081265 1.64946108222874010529
H  3.32485699400331258246 -4.78038265769561032670 0.91348739667430967071
H  -0.31120345262029119882 -5.47733724838307267646 0.67578955945213237122
H  0.09945963918728356612 -7.09026282249080619380 0.10734604632430766458
H  1.13177286385613085073 -6.28942926067856777905 1.28551826811373426374
H  2.61303961751608415653 0.53614927266018375107 -3.19644352009526366842
H  3.33537088965957551068 1.77321114563314430335 -2.17331263226723825355
H  5.67610803199807634201 1.27060934707873007810 -1.00518951202874307072
H  7.37338727026217810590 -0.56235350410532647381 -1.14383315711017274907
H  7.58156081249690139146 -3.13147188649330265875 -2.19749084926500826143
H  6.25280627821964518631 -4.83049490232534139977 -3.41932273980094736388
H  2.81528598365000171100 -0.87483614475756277251 -5.21564500870710645586
H  2.71298361540462851238 -2.59788303004761544912 -5.66019802928273563225
H  1.25699077759844524138 -1.74197295136302554575 -5.09361733332668897845
H  -3.30725496608850244584 1.10540018187267041760 2.44673363742130867138
H  -2.62850094997206751302 -0.13460533058022197683 1.40227961766438036229
H  -1.25222551758903333230 1.50770564684836516633 3.56050655333316168338
H  -0.29829476087385203842 0.67104854711511263687 2.34976462202884439634
H  -0.61076067219503316075 -0.66386661221070242256 4.43764878167368959083
H  -2.35658552487457484403 -0.70707835084895531708 4.12617037755129345555
H  -0.31375506113139528530 -1.72836798223334087155 2.23037079340147581519
H  -1.78927540434635057309 6.62166563386808615377 0.45136726436984808686
H  -0.01101700461880586457 7.07668729047660516329 2.71443625500169583020
H  -1.95905038547677246008 6.21468991447304386355 4.93958068308384579126
H  -5.42134494687628976095 4.41985321247894535901 1.94469798332995935652
H  -5.01074817319812737537 6.09357420670372640359 2.37990262130191476686
H  -4.70261389298564136396 5.17524166353464032397 4.55946746430120519733
H  -3.10186018191471468697 -2.93238086711268453044 4.30929717867358874628
H  -3.93504318505810601891 -2.02045636088540847553 3.03716690080598983315
H  -3.81690719515191645428 -3.78192790324839345217 2.92699577333352989328
H  -1.71812794952121672409 4.20188110830146488439 -0.31932278451031537170
H  -0.73886483358460419701 4.45679500349538404436 3.35067689694007775358
H  -3.19145071784569944739 2.22526785220574740976 0.45287272968941816309
102
-168.9353565850 converged=true
H  0.47266555209487581823 -0.27093981249634557784 0.77956329821022640747
H  1.85175495258658395770 -1.81045137941794664904 -2.19914812332143183582
H  0.98679470617086662010 -3.88836699911596062051 -3.05967578618368962751
H  -0.76960863503380771977 -0.26149040951799923382 -2.37691272841388867576
C  -1.81239211153654355968 -2.08495481605013299742 -2.57152227222140750129
N  0.26110596021972021230 0.44466333702739513356 0.08955294762296514555
N  -1.33335243747600484809 -0.91906097019422505756 -1.85660237300875996524
C  -1.15126635629283624596 0.71528735701743018094 -0.08781169120236186065
C  -1.79283955921905624464 -0.58010307326077048540 -0.63660651054079753219
N  1.79675282393624513588 -1.62823973006553113230 -1.20208957592912635270
C  1.03070518475978456507 -2.38887815606865983042 -0.41574438908018374050
C  2.34681457248894309586 -0.34684585113945032298 -0.77970589940643653115
C  1.13630379023688887763 0.58934355108262626022 -0.92636140041867898187
C  0.33023177143770171549 -3.56838354894217424373 -1.09793716316415901346
N  0.25333606301884531442 -3.43222257531670704722 -2.53100210407450587624
C  -0.68736639576783875594 -2.83584682438872182075 -3.28258291726101836261
O  -0.64260748221003105574 -2.88712131865358223592 -4.50178001788039949815
C  1.01457620811002646732 -4.89462829905954155407 -0.69345485595071509888
C  2.43922349988062414639 -4.99630435390808447238 -1.25563235561179253885
C  0.14660842900678769385 -6.07643571224680023590 -1.12035137362183978560
C  3.28945522896400710522 -6.02674120815485370173 -0.51907915412866378890
O  0.87171167365797885829 -2.17825442016444803528 0.78146857404650138523
O  0.93003396949693695195 1.27028139147496754724 -1.91689686013229065864
O  -2.57906066817099377531 -1.26131434428522504199 -0.00660311806274542501
C  3.51977705625395387301 0.04284326154552506316 -1.67921190588775615105
C  4.56840622234220639086 -1.02179940796368340372 -1.70353216130904128178
C  4.63167472485690900896 -2.16784904760771501842 -2.55685393267642524506
C  5.65008701189031725676 -1.10724474813175088883 -0.87198758884825966486
C  5.78590061623317630790 -2.89615432477886836082 -2.17579776909923916506
N  6.38114153295535047050 -2.22418008470195704973 -1.15468447350126557360
C  3.82175073722344293969 -2.63637442730586624151 -3.61101685507879777148
C  4.18597575713849590073 -3.83608276757409161206 -4.20082339955395145381
C  6.15556005941970241224 -4.07505828607558306942 -2.81578613362827523403
C  5.34082408432917876695 -4.53233025937837918917 -3.82273886384473904343
O  2.70519073493205963743 -1.89615380696136504035 -3.90611671842608476624
C  2.33004644197711519027 -1.68023194685099941381 -5.25859295136353477318
Cl 3.18254887910906214543 -4.59065557085962527850 -5.42812869513215190409
H  2.65176979253762024058 -0.42958075910666382313 0.26737277332075126690
C  -1.86888618144098428431 1.17072094991756769922 1.19867026497144180119
C  -1.40375839309169281321 0.41891305512606058503 2.45294550546619127829
C  -0.04048029204187503227 0.87293108129344898494 3.00443633143018695719
C  -0.16423829783925447678 1.48512140164908679196 4.39710713960259891309
O  -1.72788997760129126036 2.58208697615836468842 1.39993471770077992922
N  -1.00246318112482502016 2.66122244664206508702 4.32405951372838259772
C  -2.65484109528889966612 3.35559565400947912295 0.68340942225820844325
C  -2.20308279454296451760 4.82336526977452351161 0.72553311439625967072
O  -3.96372441368877703738 3.15791191456562847506 1.12989553054335467586
C  -2.52349613462629562832 5.46693835955966545015 2.08043624979878094550
C  -4.23985330427690421118 3.66482269025082452174 2.42763051710803923200
C  -3.97416078069265177319 5.17844650283153473680 2.49259853665795017008
O  -2.84743845967753328452 5.49580065423829378091 -0.32245878737664801506
O  -2.29524512092238497374 6.85289172132499224688 1.94964889678819397467
O  -4.23952469851403002110 5.70750742819252110394 3.76943694719139488214
C  -5.71347875843327646095 3.34269087238603335166 2.72217147197094577749
O  -6.06648926682176981018 3.57892886663152021143 4.05640268681517746074
C  -1.46050210613271325144 3.39408236785625971876 5.34192315963083341757
O  -2.19032569137583177366 4.36739401273751060018 5.14621300324736719034
C  -1.03586011734664573680 2.96957020347665467952 6.72414322139235665077
H  -1.23506715066429784144 1.50326927562171230868 -0.84513355809158530185
H  -0.68308142589706266623 -3.57810952047234964724 -0.67904732610927098779
H  1.07552189514777341017 -4.87741219677247617170 0.39974197551802131967
H  -1.11188704742689070670 4.84174104786062997619 0.57363355854699860092
H  -3.61014925154439358934 3.16428691260365546611 3.17883495436385921096
H  -4.65229638291471836453 5.68755824384147512518 1.79693126903919297987
H  -2.32071280535603641226 -2.72539704766078916265 -1.84572640728395453991
H  -2.53184068447616317243 -1.78861575670631212098 -3.34313184076747837992
H  2.40812130249165567975 -5.26797410178475367104 -2.31279571206122502858
H  2.93069166086051469122 -4.02499448316265429071 -1.17317297781866303197
H  0.60292204065107668498 -7.01190623137702395695 -0.81129576732982056075
H  -0.83801007038452623998 -6.01298969511686287603 -0.66292320303162888262
H  0.02375323179999694334 -6.09389367704924733715 -2.20095812676698265875
H  4.29555992564293553926 -6.02988932935012744707 -0.93068548840757980845
H  3.34807315964438823030 -5.78567257736218021336 0.53961519426909709818
H  2.87639532869604686027 -7.02637093791204314641 -0.62346631675680030948
H  3.13385015838105385200 0.22071657288038393219 -2.68296511792910497007
H  3.94225422600931008077 0.97563833564822566302 -1.30419259279065480328
H  5.95230498510967009906 -0.43296670768513323413 -0.09484557616613896458
H  7.22422262074528109821 -2.50450330128381981609 -0.68233958395601757019
H  7.04147686164952890664 -4.61854252082926297618 -2.53106889783386357351
H  5.57053271097323587924 -5.45269354520623661386 -4.33474041328311709975
H  1.99587510372522736191 -0.64307472145082256176 -5.31915436676639519220
H  3.17088713009620848382 -1.82616622630307312569 -5.93613636959706436613
H  1.50079602122684230281 -2.33413987995864014025 -5.53774058356213672027
H  -2.16832984822056840102 0.55783864623401890892 3.21809489094447975788
H  -1.39235727223940308761 -0.64100769375751620593 2.19972400888808783392
H  0.39090661769264156700 1.61930430250983770080 2.33831699237012768933
H  0.64055956157264071216 0.02431996837019884117 3.06517301582585277586
H  -0.60110527301714999915 0.75722765074058706603 5.08883208115846930042
H  0.83000883711211193017 1.75711732412136267811 4.77021294261373185464
H  -1.28212869456819955616 2.92058173887191241391 3.38260181094807643731
H  -2.73728684179525627584 6.44560640132057294238 -0.15609014521997605085
H  -2.68591786407625487954 7.29377726392325165250 2.71715082443883115815
H  -3.59232675221760189288 5.32346212734168044989 4.39419881191247974073
H  -5.88768312995451470471 2.28111421675848191626 2.52981170457068849089
H  -6.34140709138871905282 3.92480412081908092148 2.03270079536998160563
H  -5.81883523366771537866 4.49409549153114706854 4.27179155931626652887
H  -1.42188171405114527346 3.67878190857528553082 7.45047699435910981691
H  -1.43211884829591751256 1.98053009880153219058 6.94367483485381953301
H  0.04868262795464908810 2.93140368831670583560 6.78928858949979296966
H  -2.69020789852240049811 3.05415424838429228060 -0.37408806468351246677
H  -1.85764879001177440898 5.04810827860335376016 2.84929553827151771372
H  -2.93476707850618634410 0.95323390378116190647 1.04994757898720592060
102
-168.9353248813 converged=true
H  0.69972030437116849999 -0.82754085188912884785 1.27095482003303250629
H  2.22144520413879709153 -1.77875702428861637294 -1.89778372455302890565
H  1.06403287611751462549 -3.19369792873568858482 -3.47387111129544479127
H  0.09151164163486603942 0.47158701003956415843 -1.87922146687221780503
C  -1.27752047756307152149 -0.89638417418289284555 -2.71807768164629814933
N  0.82435226316713239303 0.08048525224082930807 0.83120111647119354625
N  -0.67737497876534147334 -0.13816388788466113513 -1.63900208848357431535
C  -0.40257315126939952066 0.80715039285289957860 0.56404096787402124846
C  -1.21788125818008130530 -0.07317561016249619910 -0.40804739055328287378
N  2.03008911238225930873 -1.89606071333063241902 -0.90790385474155366197
C  0.97574355176953719848 -2.60545370130339826176 -0.49539648358402343931
C  2.78527813946476143769 -1.01751513582774499866 -0.02467934901086818456
C  1.89544110954662481383 0.23242280654293662190 0.02044944513519249274
C  0.14862183153249913792 -3.28164852896629977153 -1.59421938064234280930
N  0.37436971778861571902 -2.72035393236069378275 -2.90279156954308437122
C  -0.24560515567143070825 -1.69637949901188900270 -3.51287180603436199888
O  0.01411122097272782261 -1.40546487301264555470 -4.67010763435904330265
C  0.40494030920756757252 -4.80611628558147341295 -1.58207297103482358303
C  1.84144376297357625916 -5.14587861122909995260 -2.00298462598899451592
C  -0.62920030276750427145 -5.51356196774263285221 -2.45538209919666439163
C  2.26913243369213191158 -6.54156727954182226625 -1.55996989630858462483
O  0.66135661784197441460 -2.72098548010904650596 0.68338574596086898438
O  2.06308942424015118178 1.19907249614636435275 -0.70149218208473007596
O  -2.19869041267475529011 -0.71216224673871753037 -0.07426282623012614437
C  4.16970544454076019747 -0.74049758938036314149 -0.61243994315969907394
C  4.90921749840651422403 -2.00720255447603523891 -0.89755057321727083064
C  4.83984975263164152182 -2.81462391670530553967 -2.07611803828842855779
C  5.76650898317179638752 -2.64838116322642935785 -0.04769199353722700097
C  5.68505661439995790829 -3.93015155309011010587 -1.85579101955655390022
N  6.23466167793943171205 -3.79550733443692411839 -0.61949047239528087783
C  4.14973667017268432744 -2.68546252788732164873 -3.29874758217621311118
C  4.30148885428870464409 -3.71041982769017941735 -4.21862423373360506673
C  5.85489778471905886192 -4.92411413706767220333 -2.81469456607599832765
C  5.15021965232062406415 -4.80033726691815321175 -3.98712978198485812342
O  3.33765509071891708359 -1.58837204595233072446 -3.42989955704697901950
C  3.26007462142467829835 -0.89658570499161505118 -4.66735019261552963599
Cl 3.38850744191620689705 -3.73672239024449748257 -5.71876582177084635816
H  2.84823808800110311878 -1.49153392194663836356 0.95894237843733254323
C  -1.19506847969314633495 1.13546931187230071281 1.84582036792742676390
C  -0.28951627477167624081 1.41200519666854007461 3.05175672091847882683
C  0.73660797249175269386 2.53806893815303080686 2.83542299076169923566
C  0.50729642608236935608 3.71818359081002469679 3.77463301811104434691
O  -2.02334384045925697038 2.27638054466756400984 1.58692317028241092203
N  -0.79656366050433891068 4.28968241858748200457 3.51788868085125017160
C  -3.37463071183624352400 1.99092636060344685411 1.31898435560002824651
C  -3.95741309434935173428 3.15821722720659092687 0.50706526432094356505
O  -4.08846897080695015347 1.70649054048380022230 2.48396484302870090843
C  -4.23008402367486624485 4.37172347185564103000 1.40253073791751248223
C  -4.29049306302428057336 2.81212968741957958230 3.35928075208575416255
C  -5.02915898694782370626 3.95420217129342610463 2.64556357271485564908
O  -5.13025377118224668038 2.71131796720590045879 -0.11727490502645027126
O  -4.94171765921755401507 5.31620865020419053337 0.63257605912688308347
O  -5.25215191370470613208 5.05802380179288135764 3.48184556030299496854
C  -5.10176954583018904543 2.29522269747127083406 4.55289038754688313304
O  -4.40504934536293824010 1.33584875070557607124 5.30275118990592186918
C  -1.38250807614322890338 5.28657611210266420443 4.18733781528448378850
O  -2.51893752241490753718 5.66395465496228300850 3.89877315013686587264
C  -0.58293032746046002934 5.91322169177805623264 5.30069817616669247684
H  -0.13295506223479508501 1.74119035432542657027 0.06084853934495822181
H  -0.89594364416057015177 -3.11893615980989569181 -1.30368574063337616664
H  0.26601518063393647662 -5.12295645328773208149 -0.54319869684198518467
H  -3.20936980363041390873 3.44073901075458099541 -0.25200038770850485825
H  -3.32058700708514953348 3.18459792699505950253 3.71799058355025469069
H  -6.01714430730644522782 3.59495490721498445197 2.33462241544211313027
H  -2.03370201325351862565 -1.54987906991863133577 -2.27529187395766774316
H  -1.76800929797286543455 -0.21989708831704887770 -3.42696214749880168071
H  1.93996829718154706335 -5.08372539940875789455 -3.08878489162910918608
H  2.52863211857378411551 -4.42159540050482746665 -1.56125780582248552264
H  -1.63590969570058253346 -5.30781406052258120098 -2.09880381373122659738
H  -0.55502160287021196083 -5.18065351590407097149 -3.48834978866458378377
H  -0.47525136729686867643 -6.58803893753316582860 -2.42867297481308863638
H  3.30210802077260856535 -6.71529881994540644996 -1.85017298172347910423
H  2.19091865637626437291 -6.63899768571667170391 -0.47969480215576776327
H  1.65258692124398498535 -7.30829885132523315860 -2.02132167760708103543
H  4.03995328348463367263 -0.16139706253104421640 -1.52673133224034285327
H  4.72874377431878123446 -0.13534524740800227272 0.10192170687762136527
H  6.08279267859752970082 -2.35356746095512914252 0.93366097314431095722
H  6.88241101712877423324 -4.43691614558740354823 -0.19342319061197452146
H  6.50630746823968308945 -5.76598978678925533359 -2.64665750074383776536
H  5.22799690176820952559 -5.55543655664652114012 -4.75247010505002620562
H  3.19780389798894759679 0.16347251884722274751 -4.41594040782261387790
H  4.14482896336525286074 -1.06928709573729152638 -5.27927616466858484756
H  2.35962685069759725565 -1.18220235734177125941 -5.21569186253710181944
H  -0.94344729141878436174 1.66422727360162836518 3.88782351786426572104
H  0.21685670240138829601 0.48160825615694358159 3.30273254621502765360
H  0.68367673900004755083 2.90103197659820999377 1.81051040443628630250
H  1.74488616307117938575 2.15928929577450023913 2.99806630011592201157
H  0.56916312560980453217 3.38492706138678212113 4.81667328451333620620
H  1.28428909492385279201 4.47379187780480158665 3.61207436625924271922
H  -1.32265705083497286942 3.84587332597723108307 2.77073197062279152902
H  -5.59707181566899336644 3.50139709451087099978 -0.43326838247862431430
H  -5.32186439647664144559 5.96582437526156539320 1.24146184601047382401
H  -4.38274985068389888454 5.40548321965598876915 3.75868184125683146846
H  -6.04940039641713234175 1.88773003360675839524 4.17787235414725444116
H  -5.31145451419758174438 3.13067124357029502590 5.22316111062829513401
H  -4.22924409916183741132 0.58245278752388818244 4.72377801507503924938
H  -0.38083456084251321450 5.17349745595564503020 6.07223209804885044605
H  0.36453858352676737908 6.28556978314958847420 4.91898969860528278986
H  -1.15148361987698555353 6.73347705964878873175 5.72921194748083983939
H  -3.47038944713663299879 1.07917872347461285543 0.71558638959773790411
H  -3.27361559101454790977 4.80198772312348243219 1.73568601091841601125
H  -1.84065090939131215109 0.28090149580256168482 2.08103855304122253855
102
-168.9353248376 converged=true
H  0.71034962783985644563 -0.89104119660145642001 1.27884981099880734590
H  2.25056932680625321197 -1.78956001393163255386 -1.90480913415285058043
H  1.09854142715106384287 -3.15458408039285531643 -3.51378411112629285284
H  0.11143992459675158835 0.49194283559855878085 -1.86148265193116269067
C  -1.24414816794965110702 -0.86464579321511136900 -2.73961474935831361677
N  0.83999657004710326369 0.02232407566306726654 0.85215895181842815642
N  -0.65427209808470720986 -0.12890167962891332931 -1.63973869690297258117
C  -0.38321145666068567870 0.75655962467627568824 0.58680941040275180764
C  -1.19211775005911757574 -0.10602932919522659039 -0.40590735057262083973
N  2.05206845159015349722 -1.92613355143810238701 -0.91880785222642447074
C  0.98949133282408474610 -2.63624211466264446457 -0.52845420065627890516
C  2.80306498077157195681 -1.06642921909172683215 -0.01359763331665071739
C  1.91333103606784371564 0.18260263255059733245 0.04550306900847654601
C  0.16160430181315160736 -3.27692990175576159828 -1.64764411778567332334
N  0.40490032106112266996 -2.68890199329530243944 -2.94128746379562544533
C  -0.20620070796189240991 -1.65240083472890830762 -3.53904447111464204312
O  0.06624212020197613182 -1.34112067074572927083 -4.68804078577408134265
C  0.39600966086173350345 -4.80460420927757425602 -1.67011880115297262073
C  1.83149923995370378371 -5.15560470364315470704 -2.08526070517605122134
C  -0.63928041120459100366 -5.47342410102791809834 -2.57202013233082737997
C  2.23110233592491580268 -6.56950336985822236358 -1.67535815727183390322
O  0.66850013160296251069 -2.77677979314569034486 0.64553584944629105458
O  2.08123374788564818871 1.15761116679769715532 -0.66525440080162701051
O  -2.16422696230136857309 -0.76571504819409486053 -0.08762024857388574228
C  4.19302819185868358431 -0.78678811707536633335 -0.58649716216457670193
C  4.92764860478194144378 -2.05455255825695681793 -0.88062799351838561002
C  4.87087170521026280312 -2.84284733570007697168 -2.07279037711007552147
C  5.76643246333606640519 -2.71569376651141780599 -0.02740997868357648859
C  5.70643941493723527714 -3.96648785319763064194 -1.85775014450343656236
N  6.23680625915755904032 -3.85599127430125543370 -0.61077370314410861507
C  4.19636960908584555341 -2.69290458067428017941 -3.30191675995130484722
C  4.35638623714723127733 -3.70431074370795521133 -4.23536231889722891708
C  5.88675106710909723517 -4.94551634223738467711 -2.82994470612067772208
C  5.19865981292235357358 -4.80058926088106829866 -4.00978380414610224847
O  3.39009152617608844338 -1.59090635057465323854 -3.42594961485311877425
C  3.33029862956849154187 -0.88018853175539124578 -4.65369463674696781652
Cl 3.46330014894020310479 -3.70653725274395995370 -5.74783303237984632972
H  2.85819518457875565431 -1.55710915114910974921 0.96213946502190761390
C  -1.18379677046186548850 1.07138068331295066571 1.86629453882085383221
C  -0.28363862121522354087 1.35124388897409275501 3.07602324451385866766
C  0.73709863722831259203 2.48416365055514054561 2.86889547616848838985
C  0.48817446562444644087 3.66963147758032715018 3.79619514840311333970
O  -2.02077248302126033508 2.20627343842601053581 1.60451896827494211450
N  -0.80815288442398569568 4.24368556817380593316 3.50866354245372980003
C  -3.37049040999825644249 1.90779639171803294673 1.34376193707433455593
C  -3.97549094356176846432 3.07441949800919189784 0.54709585305592289828
O  -4.07240480161679574422 1.60452353762966781758 2.51302384603999406920
C  -4.24944300778450578804 4.27953337178388704132 1.45370335648099180403
C  -4.26577602498994590263 2.69489070304420996749 3.40088528082620777937
C  -5.01556763880522371579 3.84713416050673595592 2.71063254438954182035
O  -5.15088625681142353585 2.61813574550291150445 -0.06498471115349170601
O  -4.98977888832827787269 5.21454012165482527763 0.69915541160135008525
O  -5.20927749970181253047 4.94267506744760343196 3.57437942591749902022
C  -5.05723064759318852168 2.15667076486576858585 4.60303218886095244500
O  -5.09623292507745961899 3.06030889917005710643 5.67298537437305849807
C  -1.38176569840892704555 5.27727526992213746837 4.13027842105161901998
O  -2.51212319892213287176 5.65791985053906110181 3.82034343584775326619
C  -0.57860382670947785311 5.94260999760855845864 5.21766176272674275793
H  -0.10554806577290989922 1.69650113272306590773 0.09927374226119575762
H  -0.88236098638226645452 -3.10610148213671211082 -1.35982332347581613696
H  0.24173785603219677398 -5.14493579239173914885 -0.64083058685853222514
H  -3.24059808180582908932 3.37140827778052720731 -0.21913142685172271040
H  -3.29664179228666709420 3.07508427571140652290 3.75800247400726838976
H  -6.01397174956528779433 3.49852854420757619636 2.42011490155783670630
H  -2.00645096618064799898 -1.52535241800257370670 -2.31881646680731501320
H  -1.72440622618281924616 -0.17257460119619513761 -3.44008441319802349412
H  1.94281033052217666501 -5.06610413939592874044 -3.16790233591845193928
H  2.52502831713663500324 -4.45463807500316022470 -1.61657216207787501894
H  -0.55213616345289429077 -5.10978166085017626585 -3.59353861667872820362
H  -0.49851444169932968009 -6.55002234540655869921 -2.57730640639309926954
H  -1.64625225884037629243 -5.26564757402181715662 -2.21754270228072591919
H  2.13596314407858489659 -6.69479788164823741425 -0.59942794265226007067
H  1.60858673108904959292 -7.31308479962691304621 -2.16550965744489731790
H  3.26507578143987275965 -6.75264781932982494084 -1.95634293472061737695
H  4.07349906247562643102 -0.19662127960630451651 -1.49500530986265589561
H  4.74950687930084392008 -0.19350549081336157475 0.13958628072015707988
H  6.06648939491573724325 -2.44003981919751300467 0.96450688715009946783
H  6.86992624017145026016 -4.51168172193605077069 -0.18467884302577358691
H  6.53333819985290009669 -5.79185981875377020600 -2.66554205636942853630
H  5.28462993451630058672 -5.54369605763718809044 -4.78599872577051055345
H  4.22202020404807765175 -1.04789511376486599303 -5.25697370589754253700
H  2.43497245661751593460 -1.15294314365287653423 -5.21667995944219597959
H  3.27001181187812939299 0.17614391827135000845 -4.38684644099664566852
H  -0.94146068763860168982 1.59268293962119145135 3.91224034020885369500
H  0.22861780614646823317 0.42299502873305006023 3.32333272453321848516
H  0.69901582881873580710 2.83996515522787040808 1.84087740887267781176
H  1.74526477860264961350 2.11333173561627418735 3.04985829004550978993
H  0.52693833075187901382 3.34228890355566710113 4.84148145888125913672
H  1.27026040620587044039 4.42229067792445373897 3.64628077178429421679
H  -1.33466591324813688146 3.77482822054847932947 2.77689090820073936072
H  -5.62621750418874899680 3.40358577254476735163 -0.38029038650926749732
H  -5.34563100249583023071 5.87384344423204218799 1.31106967635539062300
H  -4.33211100112149516406 5.33189971904778126088 3.76444086820169943053
H  -4.57019370220143539285 1.24961034105172030806 4.96854648049123337472
H  -6.06943852465530664375 1.89193372132092463289 4.26634265364787079733
H  -5.42889255324910369183 3.90744285244889288933 5.33122173959222145356
H  -0.38451171303534925627 5.23378751186295421149 6.01952356539771304966
H  0.37301863059761064534 6.28968465916350538691 4.82257452001506159434
H  -1.13913816068522355529 6.78577832300743288840 5.61060375850899539785
H  -3.46136328686462935167 0.99997517154799930861 0.73383346184884712393
H  -3.29252145772905313592 4.72256371232085037093 1.76734712915203706629
H  -1.82444811486155367142 0.21233300007227845496 2.09920706402431145321
102
-168.9352613298 converged=true
H  0.56460428024534248248 -0.79169544878342379413 1.14841852046379622188
H  2.32395703201053738240 -1.95995495049832313406 -1.96173711120578864175
H  1.17806068524219220706 -2.86684387121138417598 -3.65713175160834946809
H  -0.12170829557863674375 0.54435398497191944678 -1.95472921965548374068
C  -1.41298186483790688683 -0.94428710429833817575 -2.70674276383548439995
N  0.70164253309524371449 0.12280928318880210415 0.72194836791646876950
N  -0.87234398900824094980 -0.07432729230360728134 -1.68059788568328905001
C  -0.52200413316224558713 0.87307688134836858307 0.50054363311990912599
C  -1.37746609135862163598 -0.00556089243013410672 -0.43683412748064481823
N  1.98335557552124064351 -1.93004971009014059113 -1.00348839050778959603
C  0.86364930606059220342 -2.58257505852334912078 -0.68164192388694366809
C  2.66542041396205053871 -0.98217362744545622100 -0.13703676120795038607
C  1.73825629289260885635 0.24444751416005619515 -0.13388605422357446884
C  0.22696839801448021046 -3.34150770935562224651 -1.85560277993062161528
N  0.37873663028754717130 -2.60054413092954606057 -3.08945327187671958669
C  -0.26524299787222205271 -1.51217139917436371732 -3.53976602304558074508
O  0.07424126577581642572 -0.97426935388661306536 -4.58322709357107971329
C  0.86626623070956432215 -4.73661397978556220068 -2.02683540895771496793
C  0.12642577937753737838 -5.51964340952972509768 -3.12125516314069617607
C  0.85499379351450255360 -5.49966477041233137157 -0.70485681652592269142
C  0.94396958327378410747 -6.68676476707116407283 -3.66407715439569425797
O  0.37305645578808521723 -2.58473331771454306605 0.44080774358606844565
O  1.87855151595064051584 1.18235680502173345907 -0.89993025916359370431
O  -2.34636714452454819835 -0.64231186492770486751 -0.06812050892856195972
C  4.03662666129077418731 -0.65403578978321719184 -0.73088397796499304793
C  4.93016801292473427765 -1.84977967516248043012 -0.81593611092443563138
C  5.01694208680529829536 -2.84305893690615807401 -1.84318534254421262375
C  5.85978981509196827915 -2.19592936375803082782 0.12611441589412383801
C  6.03242080038788586194 -3.75316244849222213631 -1.43966733395665613671
N  6.51784404700823305490 -3.33010998668636526432 -0.24221092953381206936
C  4.35977231312110102834 -3.07085106312889788427 -3.06429568496566417934
C  4.73292235914368220051 -4.17841761307940906534 -3.80755222115307523367
C  6.39978214647899967815 -4.85173130184002765475 -2.20805457785050851527
C  5.73994266464559022012 -5.05595085887263184787 -3.39724790844641999499
O  3.31810364585653427838 -2.25383662384395044853 -3.48056243816979016259
C  3.64739409114688228897 -1.29454411104265587618 -4.47642183785433189769
Cl 3.90509649434640548904 -4.51696317291776061609 -5.30875396240290076122
H  2.74869099710310038631 -1.40512950433648531323 0.86896278794417836089
C  -1.25590338027757630890 1.20845717149870446327 1.81426698190674429156
C  -0.29545552008859243820 1.49067561730220332628 2.97543639415257565872
C  0.70218655960880871358 2.63105536203899648129 2.70750475090307940462
C  0.52742923692003129688 3.78983031703170647475 3.68426880553286073550
O  -2.09267720656812361568 2.35131973755311785013 1.59390810433249363598
N  -0.79908156231823235238 4.34575993866549659117 3.52986611947100437092
C  -3.45131131078358421860 2.06609857993203904769 1.36620671772065671590
C  -4.06809444708860734607 3.25644909512541769203 0.61551321294210459278
O  -4.12151801287765184867 1.74219862266354286184 2.54702655832450064466
C  -4.30082080546916678543 4.43881974243799959368 1.56212051985587052627
C  -4.29277897456744739202 2.81673039671952452068 3.46689537505835421172
C  -5.05603672575528850786 3.98113524521705963721 2.81846756073409165921
O  -5.26813570425065957892 2.82981511324051249190 0.02998899454070587389
O  -5.03661471738386001817 5.41327161127802103380 0.85595749591546999024
O  -5.25168475069075935124 5.05897442334970826039 3.69462104031045779351
C  -5.06049692852950094846 2.25284020284937325229 4.66830282503964610896
O  -4.34710911129483434934 1.24547269648572833667 5.33516702342128024128
C  -1.36149151730225592694 5.30545152818150977936 4.27031596623430065307
O  -2.51628958892760978827 5.67698778674282245049 4.05794450766915826279
C  -0.51223416808515054299 5.89647502660814648578 5.36629237965443017799
H  -0.25734818206943299579 1.80180864150532338286 -0.01404036509741797556
H  -0.83398076734689208234 -3.46359958366153852793 -1.61222928995260139651
H  1.90671040377735101501 -4.58771367878367808402 -2.33932742186495845615
H  -3.35492282279786424581 3.56336287951723029721 -0.16722756229035062869
H  -3.31059276434211868789 3.17740264059093080462 3.80400241347329348685
H  -6.05443332737727324400 3.63121169159815027072 2.53009501370210809768
H  -2.00009211833196554053 -1.71773169400114622540 -2.20859530480567256561
H  -2.06267901202644710068 -0.37597586032801272315 -3.38215576533309958407
H  -0.81863098312015725178 -5.88989273012378866667 -2.71846152563954923664
H  -0.10946311571769937188 -4.84934197654305432224 -3.95001134781449225741
H  -0.16405795244015622392 -5.61367864478430522723 -0.34199887714202720224
H  1.28986773222639006242 -6.48574141572367590669 -0.83613454996655445228
H  1.42586831839514194264 -4.97312921614266212345 0.05462593364865449275
H  1.15190288474213708980 -7.41945301622636854688 -2.88928919312482834769
H  0.39943038213580872586 -7.18354502993550703138 -4.46364758426354324428
H  1.89048606184609235825 -6.33083959755706349171 -4.06432997670238194132
H  3.87606118982042691101 -0.21169523810599891189 -1.71500827423483959144
H  4.50546369997976281496 0.10169862809136701043 -0.09961780326721282608
H  6.09928543731653860505 -1.69134502792116925285 1.04175058877928505829
H  7.25310832155332452231 -3.77595453659499824539 0.28079305378953517414
H  7.17587281022432765809 -5.52584214336751866625 -1.88404417965836068483
H  5.98476228910679441952 -5.89656326513483897145 -4.02578197282468508433
H  4.37352942009403999890 -0.57083297108166441980 -4.09505251349976617803
H  4.05349133760659352532 -1.77364899593889435714 -5.36931332243692427397
H  2.71268481752190382394 -0.79375819101185329796 -4.72547343115858264895
H  -0.91043007327195724088 1.73423882722195754624 3.84288845421356928256
H  0.23400063377058788472 0.56630504243272716813 3.19906343069402909762
H  0.56770327806252807168 3.01321956966775550413 1.69685698293424813698
H  1.72374068232262445122 2.26183528340855755090 2.78670146788503547697
H  0.66667866309275936043 3.43808468449576887238 4.71233189128317953021
H  1.28099165944208892576 4.55977287649623264087 3.48188028799524040835
H  -1.35844027118502319595 3.92470681528926368387 2.79407137605187028129
H  -5.74757785466133430674 3.63000748437711839856 -0.23809251541144549336
H  -5.40329932144446800635 6.02877762939544581400 1.50705252442226367293
H  -4.37485565764986450432 5.40432005380840241315 3.95093334295249043464
H  -6.03022890612603568172 1.87797670966209251375 4.31622162449691249009
H  -5.22724397937864182495 3.05475099790155679713 5.38936747518432301973
H  -4.19636525583280217688 0.52921273136390045710 4.70401338292244997064
H  -1.06446050646027012831 6.69504523014003183334 5.85314655864823674136
H  -0.26894985259589365700 5.12967638035755246761 6.09858611545258177955
H  0.41334755716231141864 6.29018659481901121211 4.95392459816202634926
H  -3.56591602722138523163 1.17302239358455451246 0.73880386435030032111
H  -3.33050490163370227492 4.85370394107876190759 1.87402753927305298909
H  -1.89108849810225221333 0.35571921405828954565 2.08122525653934520307
102
-168.9352208452 converged=true
H  0.63526497250009339446 -0.44051661503468680925 0.88579283884064774490
H  2.24889601867243671407 -1.83803085425484291626 -2.17292995757290174907
H  1.06093173135898433124 -3.02517880277381401299 -3.66629911325471846695
H  0.08769158021720879770 0.84323510564596526606 -2.39027540345113642672
C  -1.21961881637419922164 -0.58604214251907060795 -3.22612513882402707210
N  0.79379545869975509653 0.41962488024985161728 0.36630299938951893512
N  -0.68656269769278588377 0.23588359762444460754 -2.15950301200958438841
C  -0.41447919215246742386 1.16066758661096680605 0.04522245894976682778
C  -1.21491634317099794771 0.26758592595188446239 -0.92260270761111295990
N  1.95917848320839294018 -1.75554954546098174184 -1.20195843686521097737
C  0.83673793660193662713 -2.34796850662395995002 -0.77991791473860172523
C  2.72163278273724618117 -0.81613426681249645611 -0.39387020032133540637
C  1.85533073270956427869 0.45059387701791325798 -0.46921988750367665810
C  -0.02261392565962724865 -2.99490863391691464201 -1.87256779239198700715
N  0.31668263607819002736 -2.52352940051166063640 -3.19243961120706165602
C  -0.13447166682342612254 -1.45433002206734895978 -3.86722281984517790576
O  0.31186491207757249811 -1.17564942228581359451 -4.97055493994040542560
C  -0.00998457175315942136 -4.53874796984391704058 -1.79278609357391638390
C  1.36018317620581874472 -5.17026661222968453302 -2.07882259332699526055
C  -1.07373687449436783226 -5.09329643844628332516 -2.74206419979678006627
C  2.28792267979849350823 -5.19663731272019013829 -0.86932761365107169560
O  0.46739194706536968393 -2.33652062554886397194 0.38846800857325647360
O  2.04258051689271447060 1.33390636858014177690 -1.28874357280249451918
O  -2.16826394584393256082 -0.41123010945177707054 -0.58725537351733936298
C  4.10630268449102864281 -0.60560309965788428066 -1.00528799810450131247
C  4.94002278342376488496 -1.84537802083388369212 -0.96959444345302103763
C  4.98520554311777530643 -2.92662710608253862077 -1.90578190318633589051
C  5.83568398337581406565 -2.15667605879412116465 0.01612110965107492466
C  5.94270453582814095483 -3.85130848117569923872 -1.40628434648433242593
N  6.43457552018486556022 -3.35291879174735862890 -0.24088759948262161714
C  4.33118397667438248533 -3.21933395949959155757 -3.11435790167622261748
C  4.65778757960707334718 -4.40399739269074252945 -3.75482462232156866122
C  6.26052896213696641325 -5.02958250581430554860 -2.07104633743211197228
C  5.60846122555715975722 -5.29593318734197548991 -3.25211463482367602040
O  3.33747973720437762779 -2.38840032451658723645 -3.60780507118255355792
C  3.70596228744300582036 -1.56639753643395840399 -4.70657982580259925953
Cl 3.83835643710698581899 -4.83647093533465621817 -5.23696096954030121395
H  2.78202852297613345556 -1.18995470409855697014 0.63290970084137510021
C  -1.20735063676573228797 1.51076732184477546816 1.31528697595343913029
C  -0.31532320536793478905 2.24774090035307372304 2.33434226466197136673
C  -0.28541907983791636738 1.62330181666795625439 3.73226324984349044911
C  0.02408418230835751572 2.66717825314500966982 4.81946925880251075824
O  -2.28064631203640999502 2.38732391812239441720 0.95379121849262071819
N  -1.06660808368329185214 3.60613743107610451588 4.95156897327249634344
C  -3.58406665152432379884 1.87196427218852345931 1.04003570352409080435
C  -4.52038957889444947824 3.00198066374985250704 0.57884675956724052082
O  -3.89155715694448733899 1.40251785134588113912 2.31926104736876270707
C  -4.56533281915297628473 4.11650698170944018273 1.63623990950322295568
C  -3.87278530536446030652 2.41368475867692744430 3.31383025747442294673
C  -4.89333137508001758675 3.51970942131633401928 3.01234810158159627136
O  -5.79280606334281511494 2.46421548791009037416 0.34620381493416257923
O  -5.53727029049536412231 5.05271323751188816686 1.23088485123676671940
O  -4.90943344729605346544 4.50510755692430020503 4.01662390194279161904
C  -4.13750175554654742172 1.74383812818198746797 4.66957939233907382004
O  -3.75915708561731420900 2.56684040604837582222 5.74406693112997501771
C  -1.17261525722604575961 4.83122835914982484695 4.42185889747492577584
O  -2.27254473836158421562 5.38105623142984867968 4.32743573969657457923
C  0.09583682000428686565 5.53835963673074704872 4.00439727236686238143
H  -0.12452763584664791607 2.08722063241872390904 -0.45980391574608775462
H  -1.04320302063679348770 -2.67622269050674654878 -1.62937260571425635014
H  -0.29597179734096812354 -4.78926057714374575625 -0.76592942447558298724
H  -4.10360669967207858377 3.41943948801940589277 -0.35106882588902621478
H  -2.88010227202294766258 2.88331605682813796321 3.32973379785029743871
H  -5.90163244996904268191 3.09001460700426999750 2.98294408629414631307
H  -2.02510501607481030462 -1.19111194358529171033 -2.80412915814298324690
H  -1.62621151127877960896 0.05143490046022944351 -4.01823919398370943412
H  1.19432655755170391565 -6.19984773654609977456 -2.40215460227304911101
H  1.85884920479316662068 -4.65705123938337273160 -2.90154839290118093942
H  -0.82714105224953538009 -4.85932940598909901553 -3.77477641801951335765
H  -1.14211008965306093366 -6.17318315978286591417 -2.64002158808625519981
H  -2.04928405585512463105 -4.66876927595055946085 -2.51635247508783255199
H  1.84037480238587480841 -5.77116631527731271945 -0.06136504964032560294
H  3.23533700325285478172 -5.65636946668029949592 -1.14040289172220399294
H  2.49132163564733710714 -4.19510394529850216827 -0.50429591570099829845
H  3.97193178882389208439 -0.25162156210824920821 -2.02806699806537960029
H  4.60618612090530898939 0.18346062182027583765 -0.44175408964493328989
H  6.09079278950424196637 -1.58804257797696801724 0.88905172664156495443
H  7.13449879378525597673 -3.79228457838113630629 0.33334654816504094565
H  6.99062037455710161282 -5.71709676939004829421 -1.67609884651002016831
H  5.81362383323208664621 -6.19972073284726743481 -3.80204379543793669072
H  2.78468136486548489827 -1.09248406311109058642 -5.04333671196175270524
H  4.43157753360389428110 -0.80731683336678816687 -4.39807359944498355020
H  4.12912567009727027312 -2.15616772016927260580 -5.52140400101257711185
H  0.69933988802755686631 2.31966913688070341948 1.94296840972819895299
H  -0.72016900641355474644 3.25976783654942092738 2.39304324012636637775
H  0.46748863633520720828 0.83661799160410366127 3.77183720409206424407
H  -1.25209875818054139351 1.16982109915652121579 3.95489304585295053940
H  0.15135357571906801755 2.15981560129607785825 5.77866098095702884763
H  0.94409285425471789477 3.19772549865732047536 4.57767782627904651349
H  -1.93973835459376320323 3.20315145834116332679 5.29606550157881716956
H  -6.39832348601360401119 3.21338514027656607652 0.22998313489680516364
H  -5.73401997394839035849 5.62538912656704148674 1.98600027671528756024
H  -4.01112891033597041002 4.89788224847647057913 4.10274125039241432944
H  -3.53793896818586262043 0.83303927392967302978 4.73813480343148363261
H  -5.19478979346194069677 1.46240671470343719385 4.73418959049416798734
H  -4.31867702383787666065 3.36092976963744982655 5.72288425518568555361
H  0.80222265242695955934 5.54713548921980237338 4.83079460709191099710
H  0.55560708885606968632 5.05213011407803236352 3.14806297950756963644
H  -0.15468303642931277575 6.56079804257006671264 3.73449754929860588959
H  -3.71753269948745668216 0.99568894365962079540 0.39101330710390841405
H  -3.57300995297819179441 4.59322177670375975111 1.68597467797231592712
H  -1.62500588985424432309 0.58957213668051600131 1.73627450649875170186
102
-168.9352093634 converged=true
H  0.75230893310508717420 -0.79187860296171519447 0.99995662102393756410
H  2.30361508277557369695 -1.86605003258092705387 -2.21286810399825473183
H  1.08803519199383735838 -2.95985164707824521813 -3.76948410827245394827
H  0.03128960392475638175 0.69123786248819385492 -2.09971557494887228756
C  -1.28478835809419789094 -0.70412534035872709204 -2.97948241592324247762
N  0.85381123556515348128 0.12211333044438893447 0.56412009103668359078
N  -0.72253527159243424727 0.05403653797528415459 -1.88055344485162301282
C  -0.39081281620646585173 0.84569761894347550424 0.37079316888641478123
C  -1.21441611530331794455 0.00626054497055900105 -0.63013855707718702259
N  2.05167474966609697518 -1.87351609935678320440 -1.22769243561393537334
C  0.96359112822692605249 -2.53092996375224199568 -0.81533558626777813405
C  2.79753669753701039724 -0.95016870922438234626 -0.38479705609140946176
C  1.86417642990015308690 0.26913343285530066940 -0.31927679957441612579
C  0.10803421307804697560 -3.15657546760261809027 -1.92480708787531984427
N  0.34994318880019315010 -2.54450447791335676584 -3.21056803318076688925
C  -0.19984911063724525304 -1.44885167064504671863 -3.75958469729718691710
O  0.15932426672928853839 -1.05163877119737092514 -4.85785543491463567278
C  0.31271160606493675349 -4.68718331913544794531 -2.01168805654895610502
C  -0.40816961547396052312 -5.37204232899206779450 -0.84361555656236786316
C  1.79792948898785542866 -5.03919793445240316032 -2.05045205904792471330
C  -0.36406375579161137646 -6.89487539727088361019 -0.91553100846644552835
O  0.63048942031339572090 -2.60781666846584503361 0.36211064107750101648
O  1.96552274749464306325 1.21924263568703050709 -1.07741805109523114403
O  -2.15714338760898849401 -0.69335338004813829027 -0.30754534331973382155
C  4.13107863002334507740 -0.59629166678660205925 -1.04260230352138072440
C  5.04875454705864168403 -1.76711547918784361855 -1.18132753835745485382
C  5.12211595471278879899 -2.72863975690515525585 -2.23813471923450491019
C  6.02508132707077415091 -2.10947314627463189396 -0.28681866647668818882
C  6.18006107857594155774 -3.61715384376717086212 -1.90289417637088797974
N  6.70058673278846050891 -3.21315759314113424949 -0.71347468797897672932
C  4.41596769035329828057 -2.94118206935509451938 -3.43369203569784886554
C  4.79116191681775749345 -4.01525222828876948711 -4.22471823904580112696
C  6.54967703655894251114 -4.67889094034085317730 -2.72033210466432828767
C  5.84447944829517496146 -4.86830326636901133952 -3.88560580193801508031
O  3.32616388771624515996 -2.15215353829033961830 -3.76893322880471304259
C  3.55276465472719049643 -1.18677649410703556221 -4.78695643208726551165
Cl 3.89855020087632864190 -4.35449758232748784792 -5.68916662474570866692
H  2.93500214990347352284 -1.39301513231821516570 0.60596825600436854398
C  -1.15177947065961405748 1.07896533298780328280 1.69126927609949961884
C  -0.21939136995577546152 1.30221005346981644202 2.88777164939185837511
C  0.76087063178018699006 2.47589880910362580835 2.71761956318859443371
C  0.53681553877131715780 3.57116174563964250410 3.75566432533921990000
O  -2.00686357204929466391 2.21877990000339142540 1.52784359529130364663
N  -0.78939282341819905220 4.12417989075767543738 3.58836272215328921931
C  -3.35662670291172426928 1.92039780831978568187 1.26783894214172598858
C  -3.99672289292609006495 3.14764538277970151725 0.60013874339195316665
O  -4.02674655668325520708 1.49278283012180179590 2.41708815523928954860
C  -4.26698663037737890846 4.25264472402617066393 1.62752643438023736344
C  -4.22101919202468245373 2.48748723836454255220 3.41090942409094033394
C  -5.00309821574706070635 3.68656422713125042634 2.84867937055941000679
O  -5.17853562516511090053 2.73497644513302917701 -0.03034842755420225080
O  -5.03256721335134393769 5.24965506236818413299 0.98761898093289102185
O  -5.20100715450693673603 4.69185140963478097831 3.81482455023664046578
C  -4.98195157676823452420 1.81756212684366813548 4.56584198976829114258
O  -5.04290677884459093150 2.61950292567960385526 5.71293424551060180505
C  -1.36703112066539511638 5.06637355566862801481 4.33854958455093431269
O  -2.51887608264498830124 5.44116779068780509476 4.11275940147052576634
C  -0.54027887791669670925 5.63742126171329260842 5.46109762647287944048
H  -0.14922934372290447280 1.81136685193694635387 -0.08395356511548054956
H  -0.92854873692847483824 -2.96682662403136188090 -1.62412097858913373472
H  -0.15617250606671695401 -5.01674321091650199378 -2.94629433900460169227
H  -3.28279950282268329076 3.52937853005791524197 -0.14797841683754872633
H  -3.25206311826481586635 2.84928276142671643711 3.78742097459837667728
H  -6.00027240226652569532 3.34826971068046308488 2.54191307560098644913
H  -2.02802547336890803820 -1.38720295507739477259 -2.56199764505164306883
H  -1.77765914788788736978 -0.02715847341602012355 -3.68572732901016841822
H  0.03220369667888617338 -5.03325537061818550910 0.09522297477236071894
H  -1.45327579258273176244 -5.05293826568753168260 -0.84578284098469669328
H  2.31873278997737841678 -4.47751758191705917511 -2.82085504186015789685
H  2.26476939032501745075 -4.82026449673355550374 -1.09307237220355335516
H  1.92890385633368532936 -6.09516007390988967529 -2.26620632371995478493
H  -0.99517945459672074726 -7.31793985820529613306 -0.13771930430475501361
H  -0.73036141326740944280 -7.24218295166850545286 -1.87946022896150122250
H  0.64548341109589457698 -7.26830380695353817089 -0.77014644864522352474
H  3.91551249653746546997 -0.15385868783503986457 -2.01585656787727796058
H  4.61113295004614798245 0.16798231984528877447 -0.42953019581189288978
H  6.28695874443736002490 -1.62279005749503291156 0.63240170299630338313
H  7.46774818689282593454 -3.65204007811384512294 -0.23206249150131094683
H  7.35947240166149629914 -5.33760594917722031028 -2.45222835541194372766
H  6.08609497414298505902 -5.68298058123289173693 -4.54836149136337652976
H  3.98988419344038591774 -1.64154931179568053246 -5.67734524550114461050
H  2.57328909697263119583 -0.77834519608986274530 -5.03219059658271827828
H  4.21510512385306679306 -0.39337569560542973157 -4.42732511811554640957
H  -0.85657364609499686559 1.47380859776495598545 3.75655689187685215558
H  0.32359465749431914894 0.37500527553250428969 3.06200711461257490953
H  0.64659144068212093259 2.91516250428147305485 1.72807302841979004704
H  1.78698149311862675148 2.12171527835173234777 2.80510590269968096422
H  0.64405135163365434536 3.15880427274875108523 4.76512640588910407757
H  1.28802704693811320702 4.35863031898974462308 3.62780465936191287568
H  -1.33098664954475909283 3.71955916915927797817 2.83004084089473906261
H  -5.66773868930168500668 3.53990416432483590015 -0.26550435228366842111
H  -5.39274743473984941033 5.83022345656631912902 1.67274798534386581750
H  -4.32723010726546064575 5.07512114578061712677 4.03242050327358914075
H  -4.46124215317067029929 0.89874846375558670175 4.84548309149419509367
H  -5.98732229594924003635 1.54887079064995547562 4.21219790632216550819
H  -5.40162794445253613418 3.48415878033289772020 5.44979473427185823198
H  -1.11559099172388243026 6.40290393363363818935 5.97343130284690548848
H  -0.27948020728801697965 4.85110802162098586621 6.16575783529159160423
H  0.37639503238041088773 6.07103266171840161292 5.06863687265621631894
H  -3.44614827544441570950 1.07293928179412123569 0.57644268972765821957
H  -3.30878639649779326959 4.67447155922075197054 1.96624955861891437259
H  -1.77659159019678125624 0.20053714428813929072 1.89268464474432640543
102
-168.9351862774 converged=true
H  0.15817689130877571335 0.52701331445072163717 0.47223713165812830628
H  1.75332696475254334878 -1.45489034680153039858 -2.19511892441070344262
H  0.62821515907696601211 -3.40612090606729100983 -2.70948779640441062000
H  -1.00512337126667605780 -1.13050858422797517733 -0.03586561659971321259
C  -2.20111227816458487894 -2.41340831755038820461 -1.18135087734341426291
N  -0.17895614587978656007 1.02501726508685253592 -0.34398670515504270462
N  -1.80584002134443699639 -1.12862740499447200548 -0.64714339377408447440
C  -1.59437480543368548247 1.28282671503829437398 -0.45832218151573622666
C  -2.37019106562834691587 0.04698104745727901821 -0.97094386277600697177
N  1.65307215538072238559 -1.02896517114588181840 -1.27712182822050479558
C  1.13193092415985829824 -1.72556324655346138286 -0.27649777682546450297
C  1.97884288010308240224 0.38439155186300733025 -1.19984950956870073391
C  0.64682918803483158143 1.14092684415216005789 -1.40434395271633793989
C  0.66751906643839431510 -3.13900339039441522715 -0.62953740205675146058
N  0.03052768455608043108 -3.14935155126840182760 -1.93120004226270691738
C  -1.24159599135020726202 -2.88257434738988349565 -2.28008268862022545065
O  -1.60493819053072539482 -3.00205411612792394394 -3.43962824366253849817
C  1.85231559762037334416 -4.12712374716538832331 -0.63508038656127729915
C  1.34918463767986263058 -5.57517129176295167525 -0.73669170694320162962
C  2.74960092170099645870 -3.91386553791510038991 0.58168307684273767855
C  0.69411629470423197308 -6.11453286442743593199 0.53135112363035941208
O  0.96718880118774486210 -1.25194073379765491438 0.85273120434435278892
O  0.35800989183702797147 1.71329350031060512194 -2.43716393826609944995
O  -3.40153089279637299569 0.16533645213358466597 -1.60572746616510175777
C  2.99380998331486036790 0.72388989835533179562 -2.29286583441325397814
C  4.25903712084709340502 -0.05788273026478066297 -2.13946938975290290585
C  4.55451566547187702838 -1.38583560819132545205 -2.58513064737577424879
C  5.38069390861461194220 0.38473600226635018551 -1.49386123129881753790
C  5.88323032405134060951 -1.66658494604747042800 -2.16337392467487488190
N  6.35099943285797685633 -0.57149886700194618694 -1.50697387116037928578
C  3.85525053974498632670 -2.37286941059211864413 -3.30009007203167881173
C  4.49442525516835278410 -3.57729055108820137576 -3.54305468641892451487
C  6.51025866347175785620 -2.87828752550682720468 -2.42935942216520617265
C  5.80162350497022405449 -3.83276498830668410633 -3.12069828328358456204
O  2.54078807855262089888 -2.17278975687220876623 -3.70500371894395508221
C  2.39196224710740423802 -1.79155392421779735557 -5.06456873399935236790
Cl 3.63347291578660946954 -4.84292733332248381828 -4.38610212470505356208
H  2.37926075493641553393 0.59703934229285215984 -0.20268264272338756826
C  -2.23589958933274068897 1.83192441227149682703 0.84085259905012643689
C  -2.39309375698299353630 0.79987114471642073443 1.97095817111768578656
C  -1.18967929825094209662 0.67032912515715092905 2.90911877774037908040
C  -1.25996760340426172675 -0.63346527832250165702 3.71230755393467015679
O  -1.49010620695768536415 2.93989338380202225309 1.33864838639892891337
N  -1.07755538983149978804 -1.76781595652003131747 2.83687291909840366699
C  -1.78366664983402789524 4.16955027893536023242 0.75600359163173425081
C  -0.75936185346131979124 5.19401282048412227255 1.26721946219127623579
O  -3.09268042071594884135 4.61130070046285478469 1.03070331413121518693
C  -0.97330947351569918613 5.42344335153137624417 2.77402081400976197045
C  -3.36137678967348518810 4.73646292094823095908 2.42200646840001887483
C  -2.44265267014533904444 5.79908453225875319959 3.04245859400041140930
O  -0.86251377846907295588 6.40555530519176130611 0.56126989644616220865
O  -0.11007167766090938943 6.41542896947906005067 3.26942328215889155274
O  -2.70106986775786550581 5.88209459093508080230 4.42251981731106358353
C  -4.84475212631366236593 5.09129657588785722311 2.59085127669422243812
O  -5.30334669133461478197 4.85030431646141479973 3.89132225041140600297
C  -1.89616504232299609711 -2.79484450631466296855 2.58873056378406340983
O  -1.61586526590688350780 -3.60911486826976801723 1.70848359167131347292
C  -3.14824719525039897761 -2.92337570758718312547 3.42257154186865220069
H  -1.71020330553385901950 2.03955535409718358153 -1.24427350222593258167
H  -0.05091190652304977693 -3.44408990047456198269 0.14098841277994073051
H  2.44584765977711571239 -3.91845141470525515359 -1.53308403786461089346
H  0.25231976369905600999 4.81443545508876713512 1.09720223820735807152
H  -3.17199089774297116051 3.77872939676246666352 2.92604741457115480330
H  -2.65455647099902591890 6.77327838465506637533 2.56809884258816856217
H  -2.23132513232490570232 -3.14681555803641410662 -0.37018726854065653331
H  -3.19099192641105799950 -2.30597493225479777124 -1.62909673815819844300
H  0.63392871269957229430 -5.63756469008107252705 -1.56013409405415148790
H  2.19812745780635676596 -6.21304119691724832109 -0.99349906950600241906
H  3.25993188991488747064 -2.95578377316759111082 0.51528462511423112069
H  2.16534909939526976075 -3.93051105831148417380 1.49710737766566270857
H  3.50064182249779198841 -4.69756498280003498280 0.62844676988068137735
H  0.27792647935642278423 -7.10006217456229560270 0.33486810934761956915
H  1.41931573905515850953 -6.20974163329395434374 1.33473166974468715473
H  -0.11432391075511036393 -5.47082974177994252329 0.86781337233342281667
H  2.52372654463751455722 0.53093116101018567043 -3.25777398407508522737
H  3.21143066589615022721 1.79097389347266844339 -2.23743098198520584674
H  5.54868558721518123633 1.33647657428648258815 -1.02890108788998868583
H  7.26863420855116260100 -0.47905033946711739201 -1.10395099453300749026
H  7.51942468284503462428 -3.06943564939891500032 -2.10285664781530057255
H  6.24112884303981196865 -4.79097429993942292015 -3.34342436815572874309
H  2.77459308339926646880 -2.56423391720249105319 -5.73531770873841484359
H  1.32293808161861314865 -1.66532435109490428715 -5.22609013838726710333
H  2.91366578100620365888 -0.85109798385941348720 -5.26504802794080895012
H  -3.26137454609893984170 1.08577320774455765573 2.56785623438283039377
H  -2.61655289311395433671 -0.16560583330195846608 1.51585818143290596005
H  -1.17093021302486488544 1.51672581572621911761 3.59403049613520009231
H  -0.25531143957412805179 0.68405996109003153194 2.35156537430962275792
H  -0.46283938890666487254 -0.63662812581297678616 4.46267646229303860395
H  -2.21904632816922964267 -0.70759183690159443980 4.22280286728839637789
H  -0.24354069202895159418 -1.71932860345234139743 2.25117443006108253201
H  -1.79137210070746566437 6.56610949058818693658 0.34363631252914628167
H  -0.00596468226842652993 7.09278367961420119769 2.58361183668445226758
H  -1.94745350471971478967 6.32095162986095182589 4.84426862667873958657
H  -5.43561979932724881337 4.46043071217763920089 1.92225990316601236252
H  -5.00152923571138430248 6.14102425301757559595 2.30339954493728127360
H  -4.69549776125048179409 5.28668312939236528791 4.50906641102049920988
H  -3.81277638296089183001 -2.08241024163763155386 3.23681394562349833421
H  -3.65724298410982529006 -3.84215627485753730141 3.14457403359414078281
H  -2.89862786690466833761 -2.95650427435551765853 4.47995487421228144598
H  -1.73836107612160462033 4.12252735676742698701 -0.34326453473417151141
H  -0.74270991187466739447 4.49829441486046910370 3.31229255210533413134
H  -3.23885890510396334818 2.17306177482483642294 0.54961014859662427057
102
-168.9351446022 converged=true
H  0.36194863793705445154 0.80719251135795067054 0.45440885705529382443
H  1.82620826095361876718 -1.58156021344991715161 -2.06534060415785925002
H  0.68251441685958835759 -3.52929878081502979015 -2.33698651163013959575
H  -0.78887719363193209432 -1.08414259060815032498 0.30022292678559620027
C  -2.02076185517075446185 -2.53068604034816457826 -0.59430191126050491146
N  -0.14123373241267697664 1.06572926925127853259 -0.38650170554922164134
N  -1.66530877260818344077 -1.18862682436725464186 -0.18797723586411513308
C  -1.57116014232689038543 1.23748662738237036329 -0.28918767656446520142
C  -2.34143510150266820347 -0.08148888501363954484 -0.53352106680553590401
N  1.75585570798133039361 -1.03763384661438995415 -1.20842000751587042018
C  1.29089610569827484277 -1.62576965464768852243 -0.11207506940972926379
C  1.93539243706051711236 0.39297996206270169317 -1.38709638771150456371
C  0.51172610434818055491 0.97435622148693512568 -1.55894286837547624280
C  0.92027281945094985272 -3.10093806226662493941 -0.29721172268270529271
N  0.15231778352963074030 -3.25111011942428573818 -1.51796740954752973352
C  -1.15099792493890951128 -3.02304094714191906590 -1.75821115833206831347
O  -1.61925089768119123690 -3.21111060313514284914 -2.87061489040169037779
C  2.18342591339869818157 -3.98126871677820703965 -0.36389426829434684540
C  1.82054835213740640043 -5.47183295038488459738 -0.44571621896778684802
C  3.09910956082850530535 -3.67855351970054522681 0.81996580535014407243
C  1.28220874919870109210 -6.07304553818550196809 0.84859089797154041435
O  1.09339887795427537220 -1.03707421258271392794 0.95558103642797653787
O  0.02558354379064750606 1.23929774491532840308 -2.64144567826509479858
O  -3.46448490615068838139 -0.07618328766722134993 -1.00395802024324298785
C  2.78296866960308397765 0.63996700812130125069 -2.63668983039255389045
C  4.11394240130221966467 -0.03856742284770592333 -2.57984789927644397878
C  4.45324285156450105916 -1.38073055698742419573 -2.94402512734653498683
C  5.27755797428493433898 0.54691049989820028632 -2.16235428888122083180
C  5.85037416813896626877 -1.51969532110614791165 -2.71996320453121942506
N  6.31422648281469633957 -0.33343835847421343654 -2.24370148721159079486
C  3.73862073169895392510 -2.48586301467762726958 -3.43649094313442127202
C  4.43521421319650865911 -3.65860808886402599782 -3.67568370234935537511
C  6.53302095057696785574 -2.70182935339034413502 -2.98258891630842404297
C  5.81175322633971802588 -3.76998935278327529375 -3.46252443913856522428
O  2.36099840507726987937 -2.42677248480361740235 -3.61188381699379679191
C  1.93246088660992576536 -2.22362983386575763234 -4.95033697348517165437
Cl 3.56667724047336509585 -5.06710974404777481084 -4.23447701625512262780
H  2.40716095222917836338 0.80989266101335499748 -0.49160044320186163658
C  -1.96398795425949956872 1.90223288615917618394 1.04750121104663662663
C  -1.49189535582584764661 1.13088023756366107264 2.28742197429194993319
C  -2.54936142231865581209 0.18240525154238731997 2.85266395064436384388
C  -1.92440311602645031108 -0.79421292499063078640 3.86146308169750707151
O  -1.38917623091310704631 3.21124601858506286689 1.11743051900276779698
N  -1.21214428764975279407 -1.86110386936994420815 3.19649448677596437207
C  -2.12537618211976697680 4.22265297606484768522 0.50634327258756872681
C  -1.27645135495010175752 5.50289769042056242654 0.51979581851071388066
O  -3.36726366579521485534 4.45119391411918652324 1.12920702775859127520
C  -1.10515933650067799121 5.99075981757376307968 1.96981371106320057862
C  -3.25093346882559819377 4.80346052714591742472 2.50247959438331646354
C  -2.48411360892901855735 6.12616501829186166361 2.64298859178723288821
O  -1.85938937233664192128 6.50586555459428605985 -0.27504603931148091656
O  -0.40811419984502739222 7.21000142128676735354 2.01985754362282232677
O  -2.35443661557560979247 6.44008638085367657311 4.00768534759290950831
C  -4.66373766725540317424 4.89183556637148253543 3.09558000387565002143
O  -4.65572487811621193998 4.82204483274683504135 4.49349793840250733012
C  -1.64960077943795702105 -3.10376152264205895648 2.94804893064200435049
O  -1.00020652157798073389 -3.85488143757353718399 2.22380148524191323389
C  -2.94036636979212318010 -3.54359461784430784803 3.59322407847045477425
H  -1.87881449490294216709 1.89573299900429126374 -1.11070161291447000451
H  0.31755966444921668312 -3.40331666348386052690 0.56688539471741483666
H  2.71820803642623776142 -3.72272787718844888616 -1.28539648184779453644
H  -0.29336771857521581897 5.29114069010053800213 0.08913884794943274792
H  -2.69679046007376488348 4.02307717862824265609 3.04187857524527593966
H  -3.05289814997336650393 6.92344503965999003015 2.13327480780507183766
H  -1.91432972547096391658 -3.21381117859951004334 0.25163506694723469792
H  -3.05624466106008574329 -2.51587789258193561537 -0.94007004918611702937
H  1.07764817562510306637 -5.60775301009685200881 -1.23469112716325235546
H  2.71663135619866125126 -6.02091086260153574017 -0.74460292918083381686
H  3.49752063739947738341 -2.66955056225471132336 0.74529168333569550953
H  2.55202246534456378413 -3.76215677014896598962 1.75469600578200624064
H  3.93172924021086700463 -4.37649658949631259475 0.83467295351109105361
H  0.44155397249143701899 -5.50213207882281629679 1.23168368438588626823
H  0.94411755763812332809 -7.09056904288883682597 0.66478692806664807513
H  2.05384058603515029517 -6.10797865142801121863 1.61253482234736389422
H  2.20619446510432748454 0.29948518110058830466 -3.49786155208694493624
H  2.92696076636994684250 1.71624583431666510869 -2.74028990370095693052
H  5.43072259936427403915 1.55054292435175233855 -1.81654995301185406831
H  7.27054085094483237839 -0.13362360866870487408 -2.00147576515402025876
H  7.59422415922107862940 -2.78479985124701201471 -2.81403052285052490689
H  6.29443917781670947420 -4.70972687730199623957 -3.67438775161234021382
H  0.84457862201418776316 -2.19425379207791637626 -4.91526059514596180833
H  2.31741483717659857433 -1.27861870593130677598 -5.34415763829203793733
H  2.25719408497918783141 -3.04162810034038022522 -5.59717948726489122890
H  -0.58546458480514540490 0.56933973282014760375 2.06627840721687228154
H  -1.23071105668007585443 1.87131444808615765574 3.04499085620272857966
H  -3.01283818737752540073 -0.38636597795002236566 2.04463563269784875942
H  -3.33247263003957217009 0.75928135484561876112 3.34535996452306649829
H  -1.22282490356847994839 -0.25561587286283510290 4.50331927997129888297
H  -2.70181737298411750459 -1.22408306994253357480 4.48997969786778572399
H  -0.35355586550836370918 -1.60559065665156608382 2.71889630185928954376
H  -2.82260089930604429753 6.44806885992190714774 -0.20486445937977987297
H  -0.66833698832908894349 7.73583597835494352069 1.24793589085438161312
H  -1.64852311877153168140 7.09691842011950946301 4.09837582061927108157
H  -5.24862202816391931748 4.04164373002240218113 2.73644490768128090252
H  -5.14754981058248972658 5.81568485365441389945 2.74790985406145038539
H  -4.02926754233927653104 5.48543241677322512828 4.82299715143741369872
H  -3.13579159902639315050 -4.57350612157490843401 3.30683617861853651476
H  -2.86264707019439557101 -3.48491758177052357581 4.67609353965444718426
H  -3.76403931168681982200 -2.91829103804134737388 3.25744643280140699915
H  -2.38784147847021754885 3.96698758058576173013 -0.53274135226723162706
H  -0.51135164366008745152 5.25866152984883772348 2.52705812437728338793
H  -3.05782927975936846821 1.99650948363302549460 1.06341522733979210180
102
-168.9351260624 converged=true
H  0.71560611723630429548 -0.72517131433252834949 1.09660851117532209820
H  2.29358606358885275256 -1.81980987267872462709 -2.06576206315717270101
H  1.07433421301001663650 -3.09765797832435652026 -3.68116452731500398698
H  0.24914015298937777776 0.61466894419146389517 -2.09290779960334605292
C  -1.15515719675051742321 -0.66449817293678081764 -3.01701402083882497251
N  0.87352102228509864723 0.15514613152443862409 0.61360810088328021639
N  -0.56945175189609109623 0.05268486512002082400 -1.90340106968098132789
C  -0.32165908853268376788 0.92586865654237904266 0.33022454134039841422
C  -1.14699484190754485979 0.11493609459923886940 -0.69034609217454678820
N  2.05036447997192228243 -1.90089899414849883286 -1.08370305719362569619
C  0.93517920179195213048 -2.53457400776399577325 -0.70647984221933413096
C  2.80682193268868518388 -1.03708430970413756356 -0.18733268083998264042
C  1.95071580625661766817 0.23713758374687216035 -0.19661326372366447202
C  0.09019979554662095611 -3.13551411790457912332 -1.83448772274465210508
N  0.39757328227073890359 -2.58280071560742818804 -3.12961207613547021111
C  -0.13846756206912699816 -1.52751777975369962270 -3.76503989724012821938
O  0.17995020396448388467 -1.26080830956148437494 -4.91338784968004294029
C  0.16791555813713121559 -4.68044312877721502275 -1.84481561890070366871
C  1.56476610185521325391 -5.23310257797708011651 -2.16760099979802056680
C  -0.87541913277881922006 -5.22876004805886385185 -2.82044177921225358574
C  2.47759721855413195257 -5.33415502196667912216 -0.95100700766950296838
O  0.56683452641477505285 -2.61674971270484313379 0.45930100463147760514
O  2.14245713648151525632 1.15867147980882290170 -0.97199691786971054164
O  -2.17663123972306671305 -0.47318349241309098918 -0.41063701535578911450
C  4.21513104259561366405 -0.80567405478606479718 -0.73412805455793728182
C  4.94752566398071458309 -2.08850848038338021695 -0.95904541912188845387
C  4.92821522356249985819 -2.91790044230579592721 -2.12382531813711228352
C  5.77176948773655862368 -2.71049024894336199054 -0.06322410815179116406
C  5.77365258741876274939 -4.02230921988830836256 -1.85112089817912472967
N  6.26840056971115089368 -3.86476006472091881960 -0.59463947554278007157
C  4.28486001404251748426 -2.82139262356301223633 -3.37312587694797549887
C  4.49472333404357016207 -3.85340228797834516428 -4.27424819115147869297
C  5.99830450891319255646 -5.02670612515882186955 -2.78739816078059021720
C  5.34746403168516870608 -4.92779407158743865125 -3.99358631799665220186
O  3.44763101122532678033 -1.75070233290117815983 -3.56477140599220243544
C  3.48709825438179477075 -1.02991535947704804244 -4.78856533842054510330
Cl 3.65468906954797212450 -3.89522425521257886771 -5.81422838345590431430
H  2.82685145564843054444 -1.49379973476548011391 0.80626163007627260626
C  -1.14000380134787504538 1.20963038124541766294 1.60127214524579475352
C  -0.28527141837856184736 1.87641477400064515813 2.68762214630073259514
C  -0.70510468953703964168 1.47514695925040695279 4.10142657929112353088
C  -0.12179447045270122563 2.41708498238346525255 5.16019738963065499604
O  -2.21093513698518817634 2.07371651398722001147 1.20966953879529581783
N  -0.69529791383454642162 3.74208877245844906412 5.09522457414967799849
C  -3.51093940336147003478 1.63662478956430690324 1.46505511273837640829
C  -4.44546677621540897718 2.47474936420143087901 0.56931803657165447330
O  -3.86464043740497853463 1.72842095565141340430 2.82008313481314187854
C  -4.44144700520420965262 3.92939865866935456040 1.05532815501712562423
C  -3.83736438211531893927 3.05484039776689808576 3.32271135104760340084
C  -4.80641690492146178570 3.95539108453117105313 2.54822696821237038023
O  -5.77722400925129075944 2.02798168896535013772 0.61468347365301700957
O  -5.31823203726555249204 4.73876391328846935380 0.31462272952340630816
O  -4.72003231548153223684 5.26056582831165098213 3.07090045175649350995
C  -4.18466041141045064222 3.00657041568934957354 4.81772334064870477732
O  -3.69164924094291313494 4.12959112664648042568 5.50082508553345839175
C  -0.01204080516671388046 4.82700593310960890392 4.69160110525282725291
O  1.16681602324411071159 4.79761950658497582367 4.36409095128127333396
C  -0.83953996406652797724 6.09605746171767659547 4.69228990180613259042
H  -0.01528504049248871621 1.87701558200314333469 -0.11637443640172540071
H  -0.94065646217875498181 -2.87165142255418626149 -1.56914766071347777654
H  -0.10131928831706296656 -5.00078590163292879822 -0.83313128701493477379
H  -4.05086274339546204004 2.43214598186566544058 -0.45642859899595178419
H  -2.82594203686142586562 3.47277466886710595162 3.20597407453594840376
H  -5.83056239723860159074 3.56410491910036952845 2.66231424903723778996
H  -1.97240410058722615005 -1.27226453990037269293 -2.61946657810379068820
H  -1.56199695241951275193 0.04297595110122437445 -3.74790129316555375993
H  1.44247405010782281387 -6.23415679853517978870 -2.58552859351436614688
H  2.05983551337776660262 -4.63033831877999269011 -2.93105692983258236950
H  -1.86651573498909106874 -4.85341580276261908011 -2.57577508071398408873
H  -0.64075063449401070681 -4.93970720281306441279 -3.84217448863696819927
H  -0.90184809244012020812 -6.31399867348459142846 -2.76829562095407721856
H  2.65285479427572479239 -4.36000569501010915019 -0.50595757052216216998
H  2.03471724402017306588 -5.98075467849126152231 -0.19669866878277061928
H  3.43754407474563228320 -5.74967800235547077392 -1.24674257969878699015
H  4.12772002680031491195 -0.24850813679380590049 -1.66724569048275328420
H  4.75898694770778707408 -0.18898864754098909646 -0.01727821022863754163
H  6.04523278357836613139 -2.39519721551915854008 0.92466391403260506099
H  6.90018230832371770589 -4.49572316744634203900 -0.13091350523887809731
H  6.65158810593285210189 -5.85771197745014049474 -2.57696562519970839844
H  5.47292382515832098733 -5.68924225433559094256 -4.74624950934042821871
H  2.62233272892133495446 -1.27918420892970918779 -5.40740004325921130857
H  3.43668951511501319374 0.02770853826663924324 -4.52318920888161990490
H  4.40977361089028452312 -1.21955859159217983034 -5.33569883266376532305
H  0.76212788478198978392 1.61921120595634993045 2.53181803086183654372
H  -0.37812785590788600132 2.95672870120061848098 2.56396493569801231516
H  -0.36161176122906912855 0.46084868512336185642 4.30943555545256895556
H  -1.79256167851084113884 1.48010755829416829066 4.17489844923110275943
H  -0.30166402935400793428 2.00278122777566025547 6.15669052690155993446
H  0.95450343793397907088 2.52964929053036602369 5.00743002966611161497
H  -1.67165772443327664831 3.84917857351180003889 5.34909031036959881078
H  -5.82423179608022056897 1.09815582399490385690 0.36084503796951661325
H  -6.14144322935086517390 4.24360717365468254059 0.18936651240798818563
H  -5.09318667103468580848 5.86678340169303158547 2.41447729634816665722
H  -3.71436248966592419407 2.12879449428102329733 5.26602685846166007622
H  -5.27097127462838788148 2.91420852598435953240 4.93835699958394247489
H  -4.07737703890567360077 4.91596141611646153535 5.08515104262844097605
H  -0.25213851975292511653 6.91205923628723972740 4.28109970857666422006
H  -1.74020229383194835471 5.95583802496419156824 4.10041259668001067951
H  -1.12871582159492511721 6.33904462851012695523 5.71146613748750109352
H  -3.61891459911446666808 0.56846766980995122598 1.22267725874205956949
H  -3.43831234429059762192 4.34719772168760165698 0.92176512818742739608
H  -1.55287321028580826976 0.26148753136141794640 1.96615205831054984387
102
-168.9351136315 converged=true
H  0.60344898567442539772 -0.58626477141882293864 1.01862537397625962932
H  2.23325032000107448482 -1.87033225970519434433 -2.06200900483500060290
H  1.09045556987057645770 -3.06270197661579679504 -3.57459263141695648969
H  0.05545267794254728211 0.70210736485716895849 -2.20624658901034331748
C  -1.26342080336516637828 -0.71002482652465748192 -3.05136136955205383714
N  0.75244628066250751619 0.29234360493816341497 0.52830993578558405055
N  -0.72530513304580046530 0.10180423441609443014 -1.97875124932292023594
C  -0.45794950256134092648 1.03461903771635799210 0.22405836728634087596
C  -1.27072468035445829138 0.15642194566603812023 -0.75030344301223794723
N  1.95384641644693979323 -1.83043220275054685509 -1.08479766722669990209
C  0.84070023530996096373 -2.44776713690466207751 -0.67781565430404233652
C  2.70099190495474772433 -0.89267722845705199664 -0.25966086047994307862
C  1.81542907702628109057 0.36242846798057537505 -0.30182414240395782912
C  0.01019873359647036071 -3.11518913541537934009 -1.78189344998799503728
N  0.32324397095754908715 -2.60520392236951758846 -3.09361322186555431912
C  -0.16308573850446678177 -1.52794287295579356289 -3.73087049803696313433
O  0.26564516405126747944 -1.20067229772207695326 -4.82741482184193859695
C  0.15676687773566574946 -4.65167415983614240815 -1.71742492450383310576
C  1.58791590752231814854 -5.10369250480745506593 -2.03612472102111041750
C  -0.86790155062459417579 -5.30560194565784648546 -2.64190185648918296479
C  1.88036383381233873635 -6.51720242989261500099 -1.54271201227828935743
O  0.46838143158081957385 -2.46993571830969615988 0.48960761382752715498
O  1.99458887428027975552 1.27172619131764985667 -1.09407798146813672879
O  -2.24945639528819629760 -0.48864706757543602267 -0.42196176629293036253
C  4.07680465837990357869 -0.63841835797211810011 -0.87523678018537443002
C  4.93406738784282605792 -1.86199522219008595236 -0.89399471786586759414
C  4.99205200570029461460 -2.90311156948782933540 -1.87390359363118053082
C  5.84538126236043265038 -2.19471077307294581971 0.07003351415758157783
C  5.97306707512816270622 -3.82742491329691203461 -1.42213903457468715530
N  6.46656497451235523499 -3.36663281463687447115 -0.24181824766980500319
C  4.32763723864552751763 -3.16030669306977518573 -3.08523196165551860659
C  4.66541591338269512335 -4.31405424987629793065 -3.77403062428453761612
C  6.30557905518752370710 -4.97111929494705684363 -2.13848902150186015447
C  5.64132199408751056069 -5.20454576994349871200 -3.31963187807742832192
O  3.31437500042772903441 -2.32776334920880767498 -3.53174633712160401799
C  3.64750563137923844437 -1.47161997338742644992 -4.61620862101564455315
Cl 3.82765902560863757742 -4.70815669245535595167 -5.25601842177154399138
H  2.77467045856443483842 -1.28837435456472348960 0.75750165900874621983
C  -1.26691334031951741146 1.37125851980059687563 1.48647846420733453776
C  -0.38573647564127699905 1.90539120330402589332 2.62193153338452278334
C  0.42498219957851707251 3.13833310190331982170 2.20907709362524196095
C  0.62814845231659788283 4.11756501899155225033 3.37136632429149907253
O  -2.24190849441900574845 2.35892536538466401907 1.13372996284947546997
N  -0.56289321880925191621 4.91383306442816092385 3.56775986570381720142
C  -3.57842386003469403732 1.95543896792663662865 1.26374417726203591705
C  -4.44865975813519476390 3.05989691963739707248 0.64167802600764445309
O  -3.91630900084900090974 1.66246071833014208430 2.58823323267782701151
C  -4.52911896862287566279 4.27559485457232391070 1.57626689430277666659
C  -3.91946246538590692410 2.79192265292496255569 3.45579067427621167141
C  -4.95090611993120166545 3.82206910411333167232 2.98343088207114126575
O  -5.72090360200985337258 2.53156749003624081951 0.38428335244348477140
O  -5.45275890278317465487 5.18727673652570153706 1.03058021340779015773
O  -5.09938714991424113521 4.91626169591276251936 3.84781901802988635097
C  -4.19733225053451608488 2.28144731820348178886 4.87167689450680718721
O  -3.16728180304064466100 1.44433604053636077680 5.33220276387299119136
C  -1.41530616255035712747 4.97740242212540984212 4.59930699099400275287
O  -2.45607860358215290830 5.62700455859912018752 4.48254289252835480539
C  -1.05987982783357903571 4.25642979986972136430 5.87233207039271398742
H  -0.16797474587023619730 1.96234338292675936088 -0.27629153212783674753
H  -1.02987833628370917260 -2.87304468975688331867 -1.53495093049877029401
H  -0.06998376206405756972 -4.92993101661838117877 -0.68264897271537106072
H  -3.96558575264938895089 3.36807015836075418491 -0.29921102122289633396
H  -2.92779254722499171493 3.26458572955883141731 3.43253763387754773362
H  -5.93527085402867093933 3.34300999969111378718 2.92200147206203286743
H  -2.04275893556175169863 -1.34522417518495895905 -2.62509888459059492760
H  -1.70545563947816924966 -0.06753660868343702717 -3.82062950357248709565
H  1.75870282244104392255 -5.06760002458309166684 -3.11345818009183528119
H  2.29556263166524043839 -4.42287867309620885692 -1.55912702395424074275
H  -0.79738697413165193772 -6.38747820923804354720 -2.58165647962398647763
H  -1.87732612590151437537 -5.01620276541486553867 -2.35895626056758844769
H  -0.69942729404921455405 -5.00480222732740287483 -3.67340522251115597641
H  2.91472372340162699800 -6.77514555150487751689 -1.75681290606748308214
H  1.72320077556394601892 -6.58479937140057991485 -0.46860593013693174758
H  1.24026590649425672019 -7.24638264555323985405 -2.03199466501078429559
H  3.92627528885701604366 -0.25062467539482635726 -1.88340196676398430320
H  4.56829288744438333225 0.13892229697735214433 -0.28862320646495076559
H  6.09526707435257275591 -1.65795039852992287521 0.96430047560834242226
H  7.18252331732627702365 -3.81315617239292059537 0.30666221775124324900
H  7.05612470288382365169 -5.65745137635721917491 -1.78159348694442987160
H  5.85662867531180619807 -6.08194257022013751168 -3.90735332173982063964
H  2.70886082041513720498 -1.02024796327690081554 -4.93508963272479750373
H  4.35206721369464766269 -0.69761728869248129659 -4.29645208936986922055
H  4.08208006476437557097 -2.02949866634889897199 -5.44719141080500701690
H  -1.05193103654250941226 2.16230633766570523591 3.44602990409219778201
H  0.27526050805608787142 1.10963462096839182713 2.96215338731372535008
H  -0.11021614148618696927 3.65853647621096467191 1.41336425852540004122
H  1.39435818155582547107 2.83172551939956962386 1.81801318275057122165
H  0.86249650993853088643 3.57475783946466485475 4.28510407840585916261
H  1.45771801820882695999 4.79298171719788435041 3.13911010657962119552
H  -0.86435492526302493133 5.42502417701670580641 2.74662315871331008665
H  -6.29854859146356282906 3.28141512911566968214 0.17065119140167051004
H  -5.73136093390338441367 5.78098807132524150632 1.74398922782978926804
H  -4.21971311234580515048 5.27333444391933525708 4.08242070302226611744
H  -5.16267560858171936644 1.76193835881822380429 4.87823801880259999564
H  -4.24335459554012217609 3.13253402191995444781 5.55313153684710236746
H  -3.15221597499415118193 0.66215269239713070437 4.76520610427587154589
H  -1.69760818272013214170 4.63153368792062281045 6.66809622526151724031
H  -1.25353997225015878492 3.19057581181571192630 5.75890846747486140345
H  -0.01864350442436832345 4.41240716943011967999 6.13743923357563847532
H  -3.76041887420210052539 1.01618294795576313838 0.72183166227894046685
H  -3.53153056730515402251 4.73933265244058787857 1.64017428169370127478
H  -1.78586673643377480403 0.46498561537353200190 1.81967982159922647689
102
-168.9350930251 converged=true
H  1.23212776920997058028 -0.02118997731112581828 0.90393066911176767064
H  1.96768963416176601022 -1.87220593273061330919 -2.29192848580633867783
H  0.69239023129814203372 -3.62665124317741982551 -2.96713014278244724409
H  -0.73249461176915398042 0.02780459392302150889 -1.90629966651013038614
C  -1.87451761604021616137 -1.74469564458118830963 -1.87038560834991729465
N  0.87418756767003724661 0.64635933250493082802 0.22593803822629227041
N  -1.22069251663454148016 -0.59629628968951065016 -1.27715053560903735175
C  -0.52476714269237101362 0.99272346948821743595 0.38825899222826443236
C  -1.37002255846051412824 -0.24349307651064855396 0.00876683323982467566
N  2.02092778540976070190 -1.57832923231865462910 -1.31965250947529288972
C  1.33531843694574248183 -2.24191982130326472600 -0.38374919971501253446
C  2.66021513072996418359 -0.28893933101825064469 -1.09440353036546844656
C  1.45999925607817626627 0.66718328904732016049 -0.98455629115218634695
C  0.43956628584675028204 -3.37708119988158639302 -0.89730103185426512979
N  0.07523906753346597254 -3.20156259895084271960 -2.28359607974390987906
C  -0.92608690202980259443 -2.48300958829194939881 -2.81658482333584148094
O  -1.07559815821937898583 -2.41356717027111189466 -4.02697786578188576811
C  1.08690775648509707629 -4.76446559970869376599 -0.68426508274347019878
C  1.01736050863108173914 -5.17811169970334539414 0.79199652681080145999
C  2.53358159478561306699 -4.78399539501787618434 -1.17489087924761292925
C  -0.37388743542566965639 -5.61980463560907494980 1.23412916564159425015
O  1.37155872295967284913 -1.96440737873846504868 0.81013542552078654513
O  1.01029359071116320301 1.27004338116375725676 -1.94802641409990817678
O  -2.06113910206405481773 -0.86452751015543571889 0.79863146963724629401
C  3.54467020413081401742 0.07793561136964760605 -2.28549418453139319141
C  4.69858243447943113580 -0.84975577390194012573 -2.48434669566128407681
C  4.75086091380527797412 -2.06873486569280018443 -3.23129941798083653026
C  5.95908398349760393131 -0.65065362138202975650 -1.99219429756601495995
C  6.08964245615811794465 -2.53877233313926486957 -3.14412448950889178434
N  6.79023363570413707180 -1.65761681103844882301 -2.38144452816218654689
C  3.81832431501888613923 -2.81825792206797309802 -3.96765719722778653633
C  4.26094489426044376046 -3.98162813689703432019 -4.57660475549612932866
C  6.51389587914069867480 -3.70262013901911135605 -3.77442856286957040268
C  5.58590200089420463314 -4.41764172386406261950 -4.49459435632110793080
O  2.48192939510153687266 -2.44949271733227824654 -4.01198420009599487912
C  2.04636251390825130159 -1.85244400675135167944 -5.22583685448704571286
Cl 3.12394335863118000063 -4.97712486577664936505 -5.45434219170764222895
H  3.22614734119410551116 -0.31982851141176416032 -0.15875633196526842128
C  -0.87307225249899755859 1.46171839851923590636 1.80918136458338163486
C  -0.27748500762747885240 0.55097856151029356297 2.89009050776053433296
C  -0.98326976394629328482 0.68549114376878339527 4.24205028849111620559
C  -2.21864301743898462149 -0.21609178320402713802 4.37883581530747800770
O  -0.41171603607494028365 2.77672235068929795787 2.12109598174415658889
N  -3.27339920316292243285 0.10534263061608944989 3.44483591804376976242
C  -0.73883604756256704427 3.82007725501322203954 1.24126224195348977553
C  -0.40141500270270930040 5.12552915225626026796 1.98176224978955817235
O  -2.05204891905370034877 3.76499745734281132670 0.76677622117043742200
C  -1.46728073213150089771 5.42574363764279432587 3.04385458734723934882
C  -3.05663254736538636536 4.01959942476878318018 1.73518425839901357932
C  -2.85962567139186818466 5.38486227166844244607 2.40305848389714249436
O  -0.30416685187461062201 6.16102509543369603051 1.04290728184360514952
O  -1.18302384271115124115 6.68853482987289815753 3.59321932189421522352
O  -3.81248962349889763956 5.61607976076325154935 3.41266858019907726174
C  -4.41171932605158634289 3.93676875273594228943 1.01305760805191802376
O  -5.48305160920052969686 3.90674783188444818549 1.92093358559518145867
C  -4.22707679979603856424 1.03055533842958713109 3.58872564006463301567
O  -4.98251189314770215333 1.30726252008301790930 2.65379096151609461529
C  -4.35795239222897290432 1.69760663319405114002 4.93739180139571764983
H  -0.75988241506940390479 1.79021552150264073866 -0.32442783945205844187
H  -0.46525848970611721755 -3.32764607200388473629 -0.28308267029556533068
H  0.50350587104662802851 -5.48095989515960368976 -1.27416476203064910067
H  0.56474055976838344328 4.97316911471156419822 2.48695322833624565817
H  -3.03158935987076638696 3.25326196810620382749 2.52602350463149116777
H  -2.91394138464574936620 6.16717856767160643727 1.62842396046275772470
H  -2.22526260598072633812 -2.38549219294616454690 -1.05827048993797823151
H  -2.73552935627022764109 -1.42345322145037078698 -2.46699048862321079767
H  1.70980339219873678225 -6.00727266929340242285 0.94766053255150850543
H  1.35170859590204450740 -4.34364073771983871808 1.41008927912529524740
H  3.15374100266321333308 -4.14069220632584933384 -0.55517122763102577654
H  2.92801201794596943628 -5.79556055106817780143 -1.11975005478222411348
H  2.61418852758736663944 -4.44882009929471866627 -2.20513058485763924210
H  -0.73106675185042857557 -6.44050110650314788785 0.61517965456685241854
H  -0.34497522618935555494 -5.95741457152011211207 2.26705029638518729129
H  -1.09082351233292995651 -4.80472774690532489217 1.17011361449976813986
H  2.91136155507790927999 0.10509536947896763737 -3.17320172151255119886
H  3.92029995166055345024 1.08873030978969587146 -2.11708008949264536724
H  6.31773828336172549314 0.16110606417719741668 -1.38997407703521691502
H  7.76789035987562126451 -1.73006859767582477083 -2.15390378439676988265
H  7.53529235420300391723 -4.03915847967456631551 -3.70148949696946250043
H  5.86299664628279870726 -5.33026140745035981183 -4.99625575840141067374
H  0.96343860852878315804 -1.76653189759711493068 -5.14438233146704515519
H  2.49448918969002386703 -0.86241829769568378872 -5.35479077392438185257
H  2.29672882822795099145 -2.47326562824961015963 -6.08758495422288170573
H  -0.32247093020014250264 -0.48455518626259991288 2.55313334470704189627
H  0.76583462939970470273 0.84389131678722573149 3.00781847166594618059
H  -1.25214729939547364523 1.73154272144637966235 4.39184388063024488957
H  -0.28828870150551100249 0.40161218097674761252 5.03285764972295446285
H  -1.92304295327485785805 -1.24936723435986540842 4.18837531270300011954
H  -2.60488104091932681783 -0.14925581777988161658 5.39730766842092091196
H  -3.17409861891515721055 -0.30255170028911387847 2.51985112292857316163
H  -0.26725133450730770290 6.99114535753875721014 1.54361462918260539112
H  -1.94800667100386615260 6.96022284236337984709 4.11933742109872280679
H  -4.67690129344784910614 5.31205385165661603253 3.08536604433738048670
H  -4.40447893666740597496 3.04834520943856857045 0.37350409398409595285
H  -4.54105646559069864310 4.81944074452505422101 0.38072426389511238032
H  -5.53456355049313586392 2.99422654074167438054 2.27820700183651014825
H  -4.59693299990494441687 0.95465788767113757274 5.69496524704347706347
H  -3.43326215795027067657 2.19703807119170679840 5.21314493584876093024
H  -5.15949366199404035882 2.42966332118599748213 4.89438597901482097541
H  -0.12249122686192542853 3.78231272953935260261 0.32820430404346889741
H  -1.41803313011329090720 4.64887029679058016995 3.82218824798054290781
H  -1.96846019627269974706 1.44849284597707939071 1.85453821453025402555
102
-168.9350800954 converged=true
H  0.69231000963650701774 -0.80182038776435560212 1.02764390982228426275
H  2.24369196185267716359 -1.87252523930903191918 -2.19246414073010686963
H  1.02358900926378115770 -2.99470762377804256005 -3.73583733419867991543
H  -0.08603590348965181600 0.60766793665882767872 -2.05666292836121566978
C  -1.40012356482005140279 -0.81566150018452010517 -2.88809657218863469197
N  0.77692607795797907766 0.11294296613496590531 0.58951874199820863964
N  -0.83113662250093578443 -0.03023319828948828336 -1.81190416418129740528
C  -0.47503450578050210318 0.82643055315370017588 0.40870866717219972442
C  -1.31465355932285610230 -0.03765672300296474262 -0.55749391039118967317
N  1.99567510805984094091 -1.87266814555064553538 -1.20637526048529508671
C  0.92960197372843511587 -2.55419085560944836288 -0.77706420909465223623
C  2.72993156170639306168 -0.92894904289051916102 -0.37602217043568775257
C  1.77608873532398359174 0.27399025511064112326 -0.30365650851587272507
C  0.08751954292852411055 -3.22328020128049619331 -1.87144813869034654097
N  0.28370603291346679908 -2.60443980238211558742 -3.16181604478172006978
C  -0.30665238589424625992 -1.52086359132583615050 -3.69258256586994138004
O  0.02436704521347954344 -1.10184831200957011887 -4.79148996561894424673
C  0.35910815396588446902 -4.74351266614599165194 -1.95593628985999412606
C  -0.31493412186117408780 -5.45639537622066583822 -0.77661727545393788308
C  1.85710202601088569807 -5.03314560701542212939 -2.01503080259781786054
C  -0.22276151334063812315 -6.97647784555541505824 -0.85953167984263190160
O  0.60469578360574294251 -2.62190470887580762138 0.40326816618850835905
O  1.85421411360323262763 1.22500958303252560633 -1.06337400857366026763
O  -2.25946604542524998038 -0.71940028896173957573 -0.20433376198497571474
C  4.04933135973418956155 -0.55080307352274981980 -1.04868387386586969789
C  4.98998087367471399034 -1.70264615976941668940 -1.19173914179753759335
C  5.08418665739848218976 -2.65832082689534487940 -2.25213288144177603556
C  5.97877276105079857871 -2.02200701730816323476 -0.30235940243496817192
C  6.16733997922341803388 -3.51869397549610418707 -1.92486169774177495739
N  6.68059117700931004435 -3.10661681875164941147 -0.73509547751114867609
C  4.37791620268170955654 -2.88427168225572305715 -3.44556681150773780331
C  4.78550518318992068600 -3.93839577051498146432 -4.24751140307104080307
C  6.56535895597167407090 -4.56329961783713500267 -2.75066474211745237710
C  5.86529259308321115896 -4.76152928769226324590 -3.91748051301419852877
O  3.25847333579410891602 -2.12999746889233598779 -3.76256775986603386741
C  3.43544264162788515193 -1.15596752459115692524 -4.78220768684138430871
Cl 3.90461718272330449153 -4.29505590902331313430 -5.71501819260164012348
H  2.88622977214437659299 -1.36584683629322833909 0.61467410944959000041
C  -1.21198446975217066779 1.09555002878121565679 1.73654992610635061645
C  -0.25979312867649351215 1.28905988287753703325 2.92179011127151344596
C  0.75325904599967907771 2.43185361190289661693 2.73373277926657998194
C  0.57931487805844572581 3.53327593992817501345 3.77520376004324509367
O  -2.01695900223477941893 2.27120911720249729626 1.57950755262150233094
N  -0.74254791124530084012 4.10675408149139808955 3.64638286045244486289
C  -3.36651167807088347317 2.04292257034598101484 1.25728500860227110358
C  -3.90277767937218023064 3.29864013195935523726 0.55194406043038890530
O  -4.11354910368905812845 1.66784648410403990582 2.37444214384367624504
C  -4.14776552127740227860 4.42682562870673823596 1.55957613661317684439
C  -4.30313274409204282733 2.68817687111536862687 3.35100070508954628323
C  -4.98864762938744021881 3.91926484487283577351 2.74024505994198719350
O  -5.08072529398468386574 2.95231887115013424960 -0.12399578664080879165
O  -4.80593139216966758198 5.47282154429102440929 0.88010025740278396977
O  -5.19168876169729109904 4.94434885224161391193 3.67585711211799326392
C  -5.15451333361056285298 2.07723493107033529981 4.46943013668734767663
O  -4.50157332495282336282 1.01892935543891627326 5.11897978635315986651
C  -1.30307188023111164554 5.02529926401635584909 4.43879563947972588522
O  -2.45662079623076579082 5.41133159551532028075 4.24659335227884859876
C  -0.45209250396955924511 5.55307735067116059469 5.56561471670636631615
H  -0.24500417985155428791 1.78240379796103121102 -0.07258514846330929582
H  -0.95267031653639178135 -3.08082021841548225893 -1.55793030119271302958
H  -0.10836045101885102837 -5.09616399552128029882 -2.88254297072869736240
H  -3.13662041155042015106 3.62765466549044024447 -0.16925511625600053733
H  -3.33083408089889410064 2.99176017556011686338 3.76507266962018238843
H  -5.98199157969261552381 3.63017912824544275452 2.37649839018384012590
H  -2.10510422635465799246 -1.52246755826782420584 -2.44530879870532968923
H  -1.93812955031700839825 -0.16251044413944831790 -3.58399469083434762950
H  0.13321842255773022612 -5.10841978398040286180 0.15528377980638344291
H  -1.37000648860030227461 -5.17285141012455085274 -0.75614814550001674398
H  2.02796760755519933639 -6.08304842998726069681 -2.23269478520465014526
H  2.34295741563014203734 -4.45144339810025702064 -2.79319546960816289527
H  2.32881760621496614050 -4.79455092672130156473 -1.06466840714206334439
H  0.80251991226271590651 -7.31738517355656092889 -0.74860977740458634067
H  -0.81518568485578901672 -7.42507168556224961264 -0.06582458683453312753
H  -0.60683153778326215377 -7.32984124786860213874 -1.81426069827628189124
H  3.81573618656236801527 -0.11682322154776397793 -2.02160821901363974007
H  4.52071268010844740104 0.22552778631968334322 -0.44392693588167109198
H  6.23208578189369433176 -1.53115133102947065247 0.61688001319516161391
H  7.46183355906501422083 -3.52611920231196318554 -0.25927943348504450816
H  7.39401492936483695217 -5.20085508788159600613 -2.48884780308021547057
H  6.13128348037685366734 -5.56101020943056045809 -4.58935026830337378101
H  3.85898007527547504125 -1.59703999127440288142 -5.68589832673488526638
H  2.44020812532211550661 -0.77029865663286956057 -4.99976137096544892557
H  4.08778548982636813491 -0.34802993892368616624 -4.43698447283588315315
H  -0.87984625945576289130 1.48514978528944197045 3.79767098119973711690
H  0.25560170093956358084 0.34585038655560573773 3.09240943398969392319
H  0.63475675447660173667 2.87354191237656575453 1.74562019484133834624
H  1.76977590602838308342 2.04726782969147436120 2.80333470717866761746
H  0.71035113478873934678 3.12154817706332732286 4.78190090690168911891
H  1.33919171464745900835 4.30811857861165670158 3.62166200366151747048
H  -1.30158276274549211671 3.73008231498917908198 2.88668784111409948423
H  -5.51634044091440056690 3.78372304138777071358 -0.37056542411996584718
H  -5.17496602378902537112 6.06678732140287646502 1.54957682811004793244
H  -4.31809976579238874450 5.22402583342407034195 4.01008639424532287165
H  -6.10754578237718792622 1.74382091406091577213 4.03842113597119034551
H  -5.35008031351994706171 2.84151511630532560559 5.22345996288197689239
H  -4.31618143658088992964 0.34147053375350355786 4.45520576272287094355
H  0.47990535641912490661 5.95637763176837342627 5.17777542682567215593
H  -0.99797958092047200918 6.33203379997447779459 6.08969009399353744527
H  -0.22059487916235440141 4.74789362198589159902 6.25966525018459662988
H  -3.47000863588729124842 1.19538993914503199889 0.56808122911182667991
H  -3.18247036195369137346 4.78211448844488717924 1.95101736939122716308
H  -1.86988026274931362636 0.24344966797815931203 1.94569358622131272085
102
-168.9350544969 converged=true
H  0.91776539172589810534 -0.65454942392206993951 1.01241740267653290708
H  2.47870092703561484271 -1.73144016559074542805 -2.16156163664051570450
H  1.30310501866413686045 -3.07047012512636285919 -3.75483955961321713701
H  0.33872229434421541328 0.65976006709514600779 -2.20364744805345136314
C  -1.00423120281625655181 -0.71265667058560333569 -3.08520075027747875396
N  1.03942265523976185015 0.22551839437870116467 0.51810133682568959568
N  -0.43790437576168245171 0.04855711674311211090 -1.99113178622417041908
C  -0.19153599899921347482 0.94034696754754709680 0.23711573263064961159
C  -0.98373091630610054459 0.07191962827766659738 -0.76210278097638273209
N  2.25630181249111361197 -1.81923629008915499483 -1.17562005903695898645
C  1.15757900423778425925 -2.47089162063078982001 -0.78134731741498308910
C  2.99441551077911638501 -0.91951364609261265759 -0.29917721145599240895
C  2.09760998711731039279 0.32675380702463052707 -0.31537128769544853224
C  0.33725020063028454675 -3.13025649522021742754 -1.89509619568917653254
N  0.61516032992302949189 -2.57514105096342227341 -3.19959108516192669569
C  0.03954198663176139439 -1.54031669837881235452 -3.83560181173350445150
O  0.34163930408377102266 -1.26682704531681200599 -4.98663670958570026670
C  0.55669822372497768104 -4.66109808085191001936 -1.91811344904629299535
C  -0.17895452563678104774 -5.34208279980408118348 -0.75661312437743177828
C  2.04587182409930568028 -5.00419141095208086512 -1.88007052540990127198
C  -1.68978016052881296893 -5.41347410257796290978 -0.95261351104337721463
O  0.80275789086756632607 -2.53956399935154486514 0.38979167119092472671
O  2.24518445531165511397 1.24007235221975786743 -1.10970327764555642958
O  -1.95614218960752905829 -0.59288247561970042199 -0.45197499788478256999
C  4.38944588614387587455 -0.65135238939493589339 -0.86422046745516578614
C  5.14336666090464422751 -1.91569680775006090379 -1.12082976891099272976
C  5.11471185316421905753 -2.72770418293801641951 -2.29753670366635542877
C  5.99448415407121615317 -2.53831562567049129342 -0.25096912208654309495
C  5.97872731791587774808 -3.82489398861861884527 -2.05766266082144344551
N  6.49666464301257384761 -3.67782685408074883071 -0.80915637566949605297
C  4.44869265072795005977 -2.61760338596161545865 -3.53435717557595152627
C  4.64953554664897517057 -3.63573483144000464407 -4.45333426240741836466
C  6.19838657937498993533 -4.81139480368907168639 -3.01410386250674289244
C  5.52238133583615287137 -4.70255617957291516262 -4.20532440384308170422
O  3.60296791901083279797 -1.54885725447544619904 -3.69208508711332283880
C  3.59734956384506521232 -0.82416737384262406252 -4.91377368057188679273
Cl 3.76731064798345416378 -3.67329211989345472134 -5.97015004587855191431
H  3.03868550656684544009 -1.36265040011746196846 0.69943148065098470489
C  -1.00312716396899359594 1.19814573080835073959 1.51798400297701219230
C  -0.15947704576678201072 1.90293947498893545323 2.58908076794539576682
C  -0.50741311029400004706 1.45661117877601320458 4.00936004794864064849
C  0.00909908564802228148 2.44737790230157292726 5.05890097725252640970
O  -2.11359510980041021000 2.02648860077276760094 1.15457726632849499993
N  -0.70166768042290095231 3.70492405499837618166 5.01572433091709868336
C  -3.38648712952501496076 1.49894366890684760385 1.33894436104801561882
C  -4.37525118587103190038 2.32261048037460593463 0.49893587352486401532
O  -3.79813658994311786898 1.50110916953146622532 2.68930418260302595002
C  -4.44571756574921295169 3.75888379236504643899 1.04738018239233632301
C  -3.79300822339739340805 2.79749114367143070226 3.27034535872945708590
C  -4.78065733504751300131 3.72363180327503018319 2.54938839671853312296
O  -5.65302500919191164286 1.73311933296437836738 0.50134812980886234168
O  -5.39098138404507754018 4.53093847363829027586 0.34858528087418461094
O  -4.68896544615032784264 5.00555598235729437562 3.12616826561187854949
C  -4.13242615886952169291 2.65650991855482532245 4.76116643533132144483
O  -3.69186417322126425589 3.76448078933441276916 5.50081600924204394687
C  -0.16230327071847694409 4.84821041473011415945 4.55807576031181671539
O  0.99775276863467921018 4.94191722475844397167 4.17975129552456881044
C  -1.12702961476748964031 6.01610553716353901876 4.56769729294414883469
H  0.06611779726484148800 1.89892804919597568691 -0.22322683026489417712
H  -0.70870955177677164016 -2.93488123561697555886 -1.63701895305476696763
H  0.13181824607263742388 -5.02916994256909966055 -2.85943812120714735414
H  -4.03484629982972275997 2.34844959302767808396 -0.54063264640927144455
H  -2.79138079565508956392 3.23944396682039581492 3.17274263705866310659
H  -5.80517358492289226035 3.33329573220715369430 2.67450691924635952645
H  -1.78708800737185780072 -1.35039810458537479221 -2.66599803185971762076
H  -1.45319507738744380099 -0.03556185808912623592 -3.82012730000929900953
H  0.20709043013009229006 -6.35823343395024664915 -0.65779792542837101088
H  0.04527506682365468882 -4.80726948175431711974 0.16711854055684471909
H  2.60132825009046264597 -4.49512335117209094193 -2.66416082167680556836
H  2.47426525954495435400 -4.72231958410822638683 -0.92132876371109950764
H  2.18175751190747391206 -6.07418183791217458634 -2.01435894246368407678
H  -2.14257626873477358131 -5.97626900398280280768 -0.14006145102813996606
H  -2.13755403041980818202 -4.42262402745704985563 -0.95897480788537159402
H  -1.93285338810746987193 -5.90926069011783994256 -1.89039630896671084770
H  4.27443270357611648791 -0.08396501661058233812 -1.78809393521340997957
H  4.93252018475635178874 -0.03382999998345573300 -0.14763409305428623619
H  6.28460631622807586183 -2.23342817573013574517 0.73541189937237605445
H  7.14915397233525506948 -4.30455783822081805567 -0.36880856164212338921
H  6.86727767066862693213 -5.63615760255015807445 -2.83141095399711062441
H  5.64259852475674517081 -5.45072553193995013032 -4.97191030778241138677
H  4.50785191201146684392 -0.99725625941830409182 -5.48675599379077016948
H  2.72007288857371687385 -1.08523134824513878272 -5.50981902814540980273
H  3.53771407278008531705 0.23126905019929491769 -4.64219160718291856682
H  0.89768170557416482325 1.71975761425812478933 2.39841449827150476892
H  -0.32739882214166804442 2.97602827695514005057 2.48453733007556332169
H  -0.06711447456245470122 0.47755056166438780707 4.20241968519401076776
H  -1.58881252067193745603 1.36161093768567509343 4.11022281850219695087
H  -0.09889545744292332907 2.01453871128483585906 6.05754612948636772529
H  1.06310865713474922423 2.66957673122833938351 4.87521593084860693779
H  -1.67389521135570018551 3.70726005396551805404 5.30681656636714560449
H  -5.78339293405688437133 1.27007953601538781108 1.34107810955704809253
H  -6.13160175102008331294 3.95203980121604248055 0.11128582131233358266
H  -5.12508277191825811769 5.63215617928198319930 2.53107826216259423902
H  -3.61966947142811701355 1.77996098430835081317 5.16317224215735315340
H  -5.21289412539038554684 2.50724087279895924141 4.88091129574024140680
H  -4.10821217275415762060 4.55468859201013653859 5.12295743228950772874
H  -1.39580552071282659732 6.25527741008672766299 5.59326482637357802474
H  -0.65498155168372385049 6.88019326301144928948 4.10926890698663527246
H  -2.03160068863368747927 5.75965309699392236098 4.02204724868155150119
H  -3.42937091095495327764 0.44377211668136784528 1.03367586991830062715
H  -3.47154293216536613542 4.24070577738643361698 0.91268301083772651605
H  -1.37405503505537107678 0.23611640997671398678 1.89057011165256727558
102
-168.9350325580 converged=true
H  0.74533181885953214696 -0.75609598926426324628 1.25608522255541288359
H  2.14877192927960436464 -1.77972317252743694738 -1.92824864714157340195
H  0.99305878665292734997 -3.33171188478428659252 -3.37275944384921766428
H  -0.08346451101182511545 0.37060656591852247921 -1.91320395238659135551
C  -1.41696586772667165732 -1.10719571041410080880 -2.61383887341414533623
N  0.80253596573421714933 0.13831049121266236757 0.77615080714340134449
N  -0.80429057606009790593 -0.26662221711228789589 -1.60489994675642333455
C  -0.47034730183878892262 0.79298194825274737063 0.54000641134317584058
C  -1.28285490221595077642 -0.17402142036035497807 -0.35013611196997834751
N  2.01614962132553632301 -1.85801624819833510749 -0.92500293430285807084
C  1.02142713902210302557 -2.59633933837455455063 -0.42467723705365023612
C  2.77150549171057081210 -0.90165749454270038843 -0.12682933200547907848
C  1.82370079980974320044 0.30563873514331396652 -0.09405278173812635367
C  0.17748531292251579217 -3.36537296615756575946 -1.44674456011824470458
N  0.31183374335980218461 -2.86003884901302418697 -2.79025231576056587102
C  -0.38945831818461518203 -1.90202152022795378805 -3.41939716007717953161
O  -0.20589321947657832079 -1.66599062406012810023 -4.60334962693058802330
C  0.51245793286202678818 -4.87311037878549679903 -1.37666901262587559884
C  1.94633231226722314133 -5.16087939376627780064 -1.84307913619928842586
C  -0.51699925582100914045 -5.67079629894993786365 -2.17451516400298627829
C  2.46310142908594453814 -6.51103885140128557651 -1.35644172364577153544
O  0.77294044460401989394 -2.66897816700836365555 0.77319128984437301977
O  1.90673262557238065718 1.24435801425538006271 -0.86591071999720714558
O  -2.20797435473153003116 -0.84811017519459930281 0.06383748890151397237
C  4.10975301842257589868 -0.59454059254360280828 -0.80037432701411126423
C  4.88564372090093179679 -1.84247602936870213952 -1.07252494154954569616
C  4.79227611979923118213 -2.69787103048944532091 -2.21514922610117714896
C  5.80999195070635998661 -2.41480995373224116562 -0.24384115262547512160
C  5.69515854109925889759 -3.76763039544881062071 -1.99760072950903899702
N  6.29775789434503163733 -3.56339183112390234243 -0.79621595128310396206
C  4.03507983849137463750 -2.64670804500437517603 -3.40351909674783970061
C  4.18824891876774429988 -3.69741074213251197378 -4.29352554145740050728
C  5.86199880885693946908 -4.78912482129199013059 -2.92760352288047487335
C  5.09649107497196141026 -4.73955466085053522818 -4.06684950586435345343
O  3.16754890008314404781 -1.59209771658067356093 -3.52920016245498491259
C  2.99075459329596249347 -0.95388374588030011569 -4.78478999857506348548
Cl 3.20543499285739663662 -3.82174951207932878106 -5.74387642510702267629
H  2.90873689390166934032 -1.32103505723637559832 0.87385018858553453747
C  -1.22839028375539682791 1.15168232505012158029 1.83706208514821911493
C  -0.30891296315227190217 1.31929382950907059247 3.05055247940309159915
C  0.73425929846719451000 2.43887485775859191861 2.88934200707899568883
C  0.54983230949119521469 3.54471503947874833074 3.92542158064323709610
O  -1.94470718308128454055 2.37542392663720303148 1.62877651687645341738
N  -0.76937815438028311910 4.11930293597380892123 3.77743822611269530753
C  -3.24738272127166149872 2.23344928701045963848 1.12165738927945501935
C  -3.62645485077875751045 3.54854917979135020545 0.42171564275435391433
O  -4.15300103987946123141 1.84517352146625590592 2.10848986022963691411
C  -3.93911425571436257798 4.63874186155004863963 1.45234874714297057530
C  -4.41440424762802585690 2.82288578770516584981 3.11164691497356882266
C  -4.94496069650587255495 4.12525646716465566044 2.49324426241950236616
O  -4.72330895363646785512 3.29970898858817607291 -0.41466024183982874707
O  -4.45206637838845686872 5.75142033038897437791 0.75440469573937274372
O  -5.20259986135911489669 5.11221367335090270956 3.45608915878406453004
C  -5.44553251413009764548 2.21311895950722936632 4.06849349157973971813
O  -4.95610125089396991171 1.08664897549292138734 4.74583281695469860750
C  -1.36433366546340284486 5.00431487430939458960 4.58222747164998622793
O  -2.51502172859799166815 5.38578991240380311467 4.36484467396463937661
C  -0.55626641325904024882 5.50306570570059960801 5.75308729279014219316
H  -0.26585256010931224147 1.71386919325427222738 -0.01607244804302022934
H  -0.85900165242869486182 -3.23967370748848715323 -1.11213270363633398574
H  0.43150720998188041300 -5.14733581240641413501 -0.31964187728823673096
H  -2.75925712032140335594 3.86927005428679660071 -0.17884931267510645325
H  -3.49082238617764106792 3.04322618642363540431 3.66670258876958143901
H  -5.90101883138719340849 3.91942098926633786249 1.99712749691260960105
H  -2.11847820257265606614 -1.77078147162607457687 -2.10134288466577778820
H  -1.97279782385207047568 -0.49191383181307735128 -3.33017872800033387648
H  1.99732269570280585036 -5.14534587320290448531 -2.93375855143103247968
H  2.61284885422231116792 -4.38347400281788512899 -1.46486949231892382706
H  -0.50210241900034136009 -5.37924971678052976642 -3.22241134618754010432
H  -0.30444024826878057777 -6.73362665786401404233 -2.11035932891941468981
H  -1.51820310324923490874 -5.50243547980192815317 -1.78473966075359213868
H  1.86854313374674907422 -7.32827323362410254504 -1.75558035879381924005
H  3.49093911397391742923 -6.64671379079779622856 -1.68321313404390338064
H  2.43423450245324435315 -6.56144139894029621018 -0.27061594494086371743
H  3.90768325841680130850 -0.06299427489616341025 -1.73024930183827851948
H  4.67984222878710109939 0.06361879375274948067 -0.14405242316768951394
H  6.15971496005797725104 -2.07057700494030783034 0.70964083607458594560
H  6.99222232078567618174 -4.16172261085246386614 -0.38123333162149397602
H  6.55703180463800361366 -5.59584042983426677154 -2.76194081309695871340
H  5.17127849761398206141 -5.51840451509155638377 -4.80822291023927483877
H  2.87013521727623999169 0.10831169408564211842 -4.56594740616347927187
H  3.85885596329379509939 -1.09231840136091329363 -5.42892238036285323943
H  2.08835802946332282914 -1.31584847757941303392 -5.28259877503627794937
H  -0.94942887710865020434 1.53347949539170524957 3.90705949000153696105
H  0.17631734568668172569 0.36349227100089220865 3.23855411180172225727
H  0.65129698587464723847 2.87820738741115755843 1.89647648134261137542
H  1.74071490997655864419 2.03489144228109708479 2.98932833039874568115
H  0.66636063282689994569 3.13448867752537863041 4.93433223015581212678
H  1.31399906230287255582 4.31726201109228124864 3.78089031692338473079
H  -1.30351841651729527527 3.76186076211805664471 2.99101168223968594262
H  -5.08083831977451705342 4.16360219546212029229 -0.67539405550709363801
H  -4.86557078128169262499 6.33900872864206199608 1.40306309685118879571
H  -4.36465742287273972266 5.31446157693642629027 3.91385275157417700242
H  -6.34645652686435823853 1.96322743025114210269 3.49297584971405816745
H  -5.70101609899033245910 2.95355044138195266257 4.82836843136687576816
H  -4.73400483888226997209 0.41874311586896484361 4.08371243603121492072
H  -1.13057739002870150102 6.25448170226296351615 6.28709316931553097163
H  -0.33208625960503723729 4.67798908126715584643 6.42563011344783863166
H  0.37983057897759409105 5.93401144167081362468 5.40711940708110194720
H  -3.29688247910831888632 1.42644095016812433308 0.37955189460276983482
H  -3.01331577250861837314 4.91904421331442076593 1.97679077549182991014
H  -1.95001234966888281619 0.35192320017331424342 2.04466286813190700755
102
-168.9350123694 converged=true
H  0.62851179081751962219 0.18034734759962336992 1.20334637009928879792
H  2.12142407417511380530 -1.52121657051907077651 -1.94753325208247218825
H  0.95259931134383912799 -2.73203015505040358590 -3.41423124667304866975
H  -0.20173978572886724914 1.03837970913692023700 -2.23685904833848114848
C  -1.49136676199578843693 -0.45558227743449575264 -2.99131273803252240029
N  0.60215783903906849872 0.86313201141502549074 0.45171802247961123644
N  -0.98323024959797566957 0.44689426036486179505 -1.97928953912373239987
C  -0.67745586017356096420 1.48246599260591072067 0.16967350737877495703
C  -1.46989181352126196956 0.50838596079218401069 -0.72947606177679413797
N  1.84662281736643207886 -1.41121149164209369609 -0.97530199321930000078
C  0.71930201346291589015 -1.98483463841778173808 -0.53502114471784467664
C  2.54747156967658483495 -0.35429540347330645833 -0.25873097307963893732
C  1.58688755609471643382 0.82430511539999418158 -0.45768786816145634599
C  -0.09870614080963246995 -2.73362111746528446687 -1.60129792421082184362
N  0.18168739187431412474 -2.27416152082859568395 -2.93891281930934056277
C  -0.36239694717271220270 -1.26381398968872415978 -3.63420512047824662005
O  0.03501681314505988851 -0.99159471427523782072 -4.75791569221901156084
C  0.05087888978869452294 -4.26765530343582710771 -1.48487787413572958073
C  1.47803340519880022086 -4.77464508701302925431 -1.74066824501664729752
C  -0.94530130397836975575 -4.93835934465267634152 -2.43300332147654030379
C  2.35739660322206390219 -4.77060025811373566995 -0.49511505821531043292
O  0.31537800596965159805 -1.91123889307227923240 0.61585898095244950845
O  1.62757018239195438980 1.54999178381568447627 -1.44406575940374493072
O  -2.40578039941594212792 -0.16777968675729743042 -0.33903822608090655732
C  3.90911360477665148494 -0.10605478104149354546 -0.90450905225938160736
C  4.80349795117489186680 -1.30110125705605783608 -0.84382773161829827124
C  4.90222896277675257437 -2.39859389152422197711 -1.75618800361380200670
C  5.72355216647835973731 -1.54016294360967354038 0.13872292755463525027
C  5.91828629774283143661 -3.25465889957645115871 -1.24958981278965408634
N  6.39059575911317701014 -2.70433737599176060584 -0.09958555079222103368
C  4.24816837541679337420 -2.75966679995066321851 -2.94581612990562780041
C  4.63838760749420409013 -3.93536034575687398984 -3.56687066241166617075
C  6.30092360782752614057 -4.42353454611107199668 -1.89677465563578540042
C  5.65156634785678058108 -4.75458718724512330311 -3.06297275896666043593
O  3.18920265828959426102 -2.01099541585852215064 -3.43673967356294207676
C  3.48249497197199087140 -1.17729732732915759463 -4.54858408110604184316
Cl 3.81829030238576372369 -4.44999002499321427706 -5.02075232808821247943
H  2.62722582202963828024 -0.61111262812322009186 0.80099196553183071856
C  -1.43775905234488310391 1.77435321834893278137 1.47234924969055480659
C  -0.64372617784496477533 2.71056585402534588880 2.39172909786873599813
C  -0.95797686524888292503 2.47282481020081768008 3.86986189008908798570
C  -0.16738501541059319644 1.29339309795499235456 4.44411871786378842586
O  -2.68696564620730260486 2.36677712137622453525 1.11461293737896594003
N  1.24060382846425953929 1.60085673341109635537 4.57459683891028401348
C  -3.84326359289524877028 1.73962208458625622320 1.58021562069597365507
C  -4.97228816700388431826 2.06012460621039927844 0.58055224929271664891
O  -4.17051062879428080521 2.11067825777172757284 2.89483356113508616403
C  -5.34464318233617774467 3.54170606321438707909 0.69207567152573146174
C  -4.48985855699388469731 3.48667671424439618022 3.04463655758787066219
C  -5.68742762104421384350 3.85349898072010432770 2.15761065477819613534
O  -6.14077833750464385787 1.32053262200590681985 0.83478091450214320091
O  -6.41340046626024840037 3.88585509804643614018 -0.15246634928093522054
O  -5.99877529419535715505 5.21666779281668624435 2.32256369092538283994
C  -4.78864163646352469783 3.74018804162845430739 4.52934594877478691188
O  -4.75860284127631683049 5.10079474742501037809 4.85879295553231216331
C  2.20935338736001884996 1.06417783282762501429 3.81286902035925079346
O  1.99513456167424929610 0.23363677272023133935 2.94115204988197254110
C  3.59600095033340760864 1.57715693579139060176 4.13744425299710716359
H  -0.50466661146622193712 2.41504319183591853459 -0.37771602836263107328
H  -1.13957767600595594182 -2.49705767975653714075 -1.35253875664569900295
H  -0.22413729341998905875 -4.51971203237494467686 -0.45553504728452964834
H  -4.58612027645306685741 1.84915302330236208661 -0.42673464734274879628
H  -3.63060712295908061265 4.10396938277186063004 2.74361955318186190311
H  -6.54761007783423032436 3.22962913956828323592 2.45209464812280319990
H  -2.23560869281235952144 -1.10040416359616566311 -2.51908085195427933201
H  -1.96668998410552187117 0.11870991509850761791 -3.79369827090912226097
H  1.41495319808213682045 -5.79980218705641359378 -2.11104572830796399785
H  1.96210771977395026511 -4.18567001431877194761 -2.51932831557240444198
H  -0.69691815655803623919 -4.71980702074323144046 -3.46887123214955161998
H  -0.92754466214320885342 -6.01617892960032563110 -2.29408188263063017587
H  -1.95631718776325924658 -4.58689517434793447848 -2.23979068285128146698
H  3.35896636515138879986 -5.11039284655779635358 -0.74851429342257280730
H  2.43325624527514783324 -3.77481693041562405000 -0.06960254933317538972
H  1.94560651805180295781 -5.43425704129980768897 0.26222534251361273583
H  3.73696939834347219289 0.20288793174933181240 -1.93676480738632683654
H  4.38112048253230934591 0.72547869817632271161 -0.37896197915169094195
H  5.94883798929427776159 -0.93979102963828287098 0.99800185496784921124
H  7.11337424834580733801 -3.09442909957845113667 0.48197563354248723622
H  7.07876319148387089797 -5.05494761964067684801 -1.49919226084099443952
H  5.90619643516387515803 -5.65415075610105244408 -3.59905401132463209635
H  2.52627892441703849613 -0.76584721278711731518 -4.86957245089035506425
H  4.16264483444967581249 -0.36988423800056752233 -4.26070190884094657235
H  3.92736088673270966609 -1.74696894393861090755 -5.36669742159731910647
H  0.42156490118583689330 2.55990731504936341878 2.21402672920279952606
H  -0.89529865561949084629 3.73360194359588648538 2.10962596163267734894
H  -2.02388295586852873242 2.27364248762859366693 3.98344426739056167719
H  -0.72128142900887348699 3.37025871138295585183 4.44422777816759850822
H  -0.56192369193212821088 1.03009995932102782490 5.42971925679704892076
H  -0.24437239355790341122 0.42213358619595353627 3.79063288470025128163
H  1.48704200513154916052 2.31305798869831757969 5.24453678027190406397
H  -5.95196618199913984881 0.37654699543432934572 0.76792712141414143368
H  -7.07579049926907099888 3.18145872016666153570 -0.08891196246187010876
H  -6.49103599305349021620 5.50157511509669117089 1.53819687992858211700
H  -4.02064198541487716199 3.25245824550070450343 5.13400019635050419708
H  -5.76108047685244528680 3.29128809724657367397 4.77717100046531584212
H  -5.32490083827372640002 5.57240461270687426065 4.22804201674806279243
H  3.81322612170424601885 1.43550797835812526948 5.19289871127580227039
H  4.32635344753035688825 1.03648362647659464386 3.54326911098377728138
H  3.66067116141401083240 2.63714047101582105270 3.90285217560515418356
H  -3.70194737128949658000 0.64982724025211258123 1.62827261295503378236
H  -4.48992894756060678674 4.15181203101783857790 0.38289742293227996273
H  -1.62229381129315242127 0.81447452494092653641 1.96917860051792015241
102
-168.9349995170 converged=true
H  0.50238086622598221442 0.75133270881926517148 0.55613302509294249010
H  1.79295732453247058658 -1.58852680802542645111 -2.05217663676341377510
H  0.83823979066664100479 -3.58823041037153256383 -2.49424509869327604150
H  -1.01935076767666799036 -0.33140976930407645140 -2.00837171242013479144
C  -2.03265255082531481889 -2.12143726872881632772 -1.56430202486176850307
N  0.05963562976499847679 1.17855494606686650449 -0.25149541684044496304
N  -1.57153674690471212294 -0.77230612531617248706 -1.28708124795102074600
C  -1.37137442997214709095 1.34851545517874193969 -0.13982385777074421429
C  -2.09483158973841998574 -0.01185022704262708726 -0.31039541224892275295
N  1.68488404050789641886 -1.07458106711036793790 -1.18079079508621664907
C  1.05624273434433679775 -1.67046728021719537161 -0.16582849235229843443
C  2.05948524055777903996 0.33024333301911656946 -1.25213626739676042732
C  0.71860493440636663554 1.07373835105851145322 -1.41554122108123348056
C  0.57791346467112414409 -3.09197343804260205147 -0.47260139980561144402
N  0.15284554918180748295 -3.20335549981968759070 -1.85199016002493799249
C  -0.99324662003715680214 -2.82040299911954139844 -2.43278102012529062748
O  -1.17476588875641252407 -2.98773051552360335847 -3.63135945949574212577
C  1.69788707473453004404 -4.12036922235038272078 -0.20251837728551772000
C  1.16080931802491327254 -5.54131491826267552625 -0.42213152540106102517
C  2.23603594854669651681 -3.95842674253555237840 1.21666493623923122058
C  2.27061450755903004861 -6.57660966464589513691 -0.57059264863287639802
O  0.86894423882338378551 -1.14338149312544490321 0.92926888420044817529
O  0.26941359876558451658 1.41227442296351757278 -2.49998271227678081630
O  -3.02388085547813112441 -0.36236800324030526976 0.39036430446446901410
C  2.97484796128560136097 0.55180503011053438911 -2.45747068898495468758
C  4.27067187974907547243 -0.18474421177514918635 -2.34436565144115593995
C  4.57333742838496704053 -1.53597792193901239166 -2.70608926646315994802
C  5.43115629205500827226 0.34562125333338911126 -1.85120226925385966688
C  5.94650800921442002078 -1.73854035444846188874 -2.39807188378815006047
N  6.43194737757365420094 -0.57820552101545430457 -1.88160241644191428279
C  3.84389565754286399724 -2.60139559578071910551 -3.26024728127210350337
C  4.50265695013178302020 -3.80272073698404433628 -3.46367731418097868357
C  6.59217996282685003706 -2.94793027193877144043 -2.62784823888211782617
C  5.85583345101193941673 -3.97902564494008892382 -3.16254089472624233537
O  2.48775135427301830049 -2.47621891067149668686 -3.52405929121174166241
C  2.13571407867513718415 -2.29297904268233843084 -4.88832284774929526350
Cl 3.61492079101895802395 -5.16793730557927410985 -4.09709940795585492168
H  2.54823076611797327828 0.62613291361520229117 -0.31848379308010632549
C  -1.74455018464803268685 1.99090408040819544233 1.21380759309012686842
C  -1.19146668574729019952 1.21332557697353915493 2.42104122503314922454
C  -2.26266243527298271943 0.47552140076595894591 3.23202364975288736204
C  -1.68307554988915919481 -0.79044727442811912876 3.88014303948819572199
O  -1.23331402805645073961 3.32565827665735191943 1.28527098939257711230
N  -1.38934868557441681958 -1.81232979875805599868 2.89861041904597094288
C  -2.04053288832499335470 4.30770968724720137999 0.72091263016228945837
C  -1.29063608072671076599 5.64631734138625063224 0.80568545464931162758
O  -3.29892951255938049471 4.41768903438171101072 1.34412505665039949676
C  -1.15338656235295067276 6.05844060951828566886 2.28223054595836361003
C  -3.21402441567423213797 4.69677294271382983482 2.73666208484073658624
C  -2.53723515141429700748 6.05719046252170834066 2.95911011124063394462
O  -1.95407764430067332206 6.64403324821494400965 0.06961877871605395840
O  -0.54415977416047078830 7.31873042096890458197 2.40924265832084527617
O  -2.42526074869122476585 6.29824486586283782685 4.34037974213228583409
C  -4.63621192284280070339 4.66064647053553393619 3.31130966730951303845
O  -4.64440084874999392639 4.55305160645849227308 4.70651593997979400541
C  -2.23699000406397185969 -2.72880093552625480058 2.41127825349716795600
O  -1.90856371091573806531 -3.44261882142933428597 1.46505840121078434457
C  -3.57086572439523308731 -2.88999396236700079044 3.09834777827865170963
H  -1.69297684463506148411 2.00067639053736368027 -0.96172653303747257514
H  -0.26277839424809357194 -3.30433015706445587512 0.20071423226456799882
H  2.50877312353336323625 -3.93125966092105372240 -0.91711850189155053048
H  -0.29579627680776721110 5.53748645741986145197 0.36410172224732317847
H  -2.61471150307612543173 3.92410639643498315721 3.23691792566172109602
H  -3.15992569880592100162 6.84384926174730878756 2.49800071382620991756
H  -2.18371915161135454753 -2.63777204360687234086 -0.61216852375914321271
H  -2.98066411818476018070 -2.10583939512194140420 -2.11409393689316127407
H  0.51411519096438729193 -5.80704519575850941493 0.41611254134788877579
H  0.54632193153394126295 -5.56224269191005404878 -1.32421040445356386073
H  2.64907424145256253922 -2.96530508744953769096 1.36918349602063993409
H  1.43379682563548116470 -4.11058725354130771734 1.93524263576525634711
H  3.01934579022404880888 -4.68517591617843898177 1.40907056431933508378
H  2.92213532841436762766 -6.31584474756535030338 -1.40183095694743120596
H  2.87362415119594416524 -6.64435935926264864548 0.33059258865906510083
H  1.84236281831968562450 -7.55695056164128331488 -0.76639896569260079762
H  2.42861856393424568878 0.25103310138572232368 -3.35254097243327686684
H  3.17216131162014747247 1.62209224960521058989 -2.53384034461541540750
H  5.60646289522298513219 1.33867395715393211475 -1.48564661746741522030
H  7.37883799099366388674 -0.42544801703696422113 -1.57690094588969320633
H  7.63594031602736844633 -3.07858687426290655864 -2.39292224179404655615
H  6.30823140190654729764 -4.93899853087895390757 -3.35016258939047251175
H  2.50757781885213804074 -1.33371018658947049218 -5.26058440873713983876
H  2.52953028377249955483 -3.09701427815601126881 -5.51288588252986055949
H  1.04677712749884377352 -2.31016796394901868794 -4.91857870391458185111
H  -0.46777205831219637044 0.47550058350010893093 2.08253829472078244578
H  -0.66127425331255340613 1.92657770255816518379 3.05287610326465141952
H  -3.06878124369506011249 0.17359688365185096948 2.56433680585518208872
H  -2.67941489037557412090 1.12337972776154959575 4.00356841959689813137
H  -0.75253100273565021183 -0.55008318818760437718 4.39953981400854043926
H  -2.39157789940436726894 -1.18677110500709681595 4.60753176871971703576
H  -0.54155258208993695135 -1.68400829799784457208 2.35089561021477821967
H  -2.90954518567685216368 6.51480447789726113683 0.15254793097638147392
H  -0.84162189846300683449 7.87138893851389376266 1.67041340494050927212
H  -1.75841990305108630821 6.98853131060614174430 4.47119549435883723021
H  -5.14959291348666692301 3.77880031514815506455 2.92026445298280235008
H  -5.18324909357095808815 5.55509400921969564990 2.97907963383143759017
H  -4.06069560756227421194 5.24033010141442190388 5.06461781422603607439
H  -4.10917486195615833111 -3.70601880380733295084 2.62435297812729562139
H  -3.43285327583311827837 -3.11486374716877989499 4.15304828299135220249
H  -4.14865955957248644381 -1.97532466348847202120 2.99729259581640539167
H  -2.28187387234263905356 4.08756370660967327524 -0.33190631609993426210
H  -0.50958246342344115654 5.33678562791431865264 2.79551470784658961932
H  -2.83931258823025078897 2.03102355502318010494 1.26506228456590474885
102
-168.9349994077 converged=true
H  1.18180719386817933980 0.04904775192924096250 1.07087921560772336704
H  1.87109881539603062350 -1.70387064288119627342 -2.08764818692556852753
H  0.69019574829051633102 -3.71217168652364604142 -2.73514821672096486438
H  -0.56393825589606316750 0.00574080817410746458 -1.80992454884716247321
C  -1.82410546232142589673 -1.68461884890097524092 -1.79107793039826579395
N  0.87620630652218323142 0.72304759130827056524 0.37505904934731715272
N  -1.11894446489376342413 -0.56946990165184452337 -1.19123062082488528901
C  -0.52260369776414250520 1.09090134118442527722 0.45527109530301862472
C  -1.37520142206440976196 -0.13365447076156949935 0.05378821363474212136
N  2.00178943278557452956 -1.50183006074425051679 -1.10134473084436135260
C  1.31420621355400513153 -2.17733081474510870024 -0.17598106907873661831
C  2.70741439073200318433 -0.25728597967011940240 -0.82105629760883569457
C  1.55578485627581430961 0.76033030541317125905 -0.78714087354215600545
C  0.42858957358386201575 -3.31615236766202503560 -0.69578191929359767265
N  0.10252832187572329115 -3.19309921002938379431 -2.09439332259434163319
C  -0.91268731121199320189 -2.53326032475267215460 -2.67690714837613530364
O  -1.09988579321825286073 -2.60420531976674984875 -3.88123885668609513999
C  1.09059278369410650456 -4.67937608061467447129 -0.38809735032445757952
C  2.37211348690115464422 -4.89179838646922249268 -1.20590416367788844099
C  0.08414351340137583846 -5.80747163185810499897 -0.60654387337610715658
C  3.29194785160209413277 -5.94115458893126735518 -0.58960194017922296084
O  1.36392585655442921677 -1.93026494334925668994 1.02301199810346399310
O  1.20550924853846108675 1.40455278523058879614 -1.76295438380831237524
O  -2.16675490394496428337 -0.68166622802366827472 0.80151808551898606758
C  3.72613741574150569846 0.02966877018336386285 -1.92417696804077165140
C  4.67054386603600768524 -1.11309182720314181481 -2.11300951380401613733
C  4.49369946157026767253 -2.26794840180068213442 -2.93806583537141241536
C  5.87703919477558933693 -1.27229911849362786747 -1.49035286063247118804
C  5.64229784259441835559 -3.07766073451247157422 -2.75685948808695258094
N  6.46127481792801017235 -2.44348768414397676807 -1.87621570640812462827
C  3.47327647600602684719 -2.68292534664547588363 -3.81760545105721105230
C  3.63727482849512639973 -3.91037992062735284549 -4.43884720152039680130
C  5.80203491870688647936 -4.28756803687426568672 -3.42523667585684776782
C  4.78695461041853409512 -4.68977251383169679855 -4.25874701422928758632
O  2.37726772716544321185 -1.86374918170313463861 -3.91753376647956041978
C  1.76749715685092168016 -1.63501390530671386614 -5.17920344808004351478
Cl 2.37819640882691762940 -4.59526185131399156347 -5.45210448877814890523
H  3.18602297468689954485 -0.34230773814118653497 0.15836521419732296767
C  -0.93313747938084967704 1.58696838997922529124 1.85187900225035328994
C  -0.41159095645328414026 0.67211136544711613805 2.96778886998763002936
C  -1.17955515846391367774 0.82141304226471822947 4.28357957595698835007
C  -2.44002019013224868971 -0.05225782531226563776 4.35963475490538066026
O  -0.44851000468157098400 2.89145081651485957863 2.17058082033121513277
N  -3.45615893601017143411 0.31502165757905509214 3.40046889037354471697
C  -0.72773540412292725410 3.93661416720277212988 1.27709364617821719001
C  -0.34805369927501894622 5.23588211073916731664 2.00736184227486091913
O  -2.03867192630920257557 3.92655149095782363133 0.79278831864441723365
C  -1.40421410273568136873 5.57461768509114286019 3.06711559690654356203
C  -3.03932741510188941803 4.22354403137374045940 1.75323744476657461533
C  -2.79528423585047258726 5.58128156524629837065 2.42199464305128886465
O  -0.21924135478263701016 6.26048374772828619683 1.06037431875313936658
O  -1.07696360377352196025 6.82676430548793167219 3.61723575387645501777
O  -3.74441999632737410053 5.84483095495343274450 3.42757326854955435280
C  -4.39091185871705036448 4.19628033886399176566 1.01994250145851017564
O  -5.47101485808126675181 4.20931144848827099025 1.91812733417745095998
C  -4.38769577435066615578 1.26373260703865741839 3.53561299361904657346
O  -5.11304141351903229662 1.57475137773614526360 2.58778707510172889528
C  -4.53398446346633221538 1.91481912957584388124 4.89053675106312280008
H  -0.70733153581826846423 1.88144105892470125951 -0.28021077209468281399
H  -0.49211583529425495520 -3.25460099568854976937 -0.10355135880193100384
H  1.36068277005534898905 -4.64730565134860462706 0.67261425286758358411
H  0.61294509947980246878 5.05635335411848707565 2.51329456659301797572
H  -3.05136395240831648223 3.45715289767039779534 2.54459891726116849142
H  -2.82015462686795892466 6.36538529818365184099 1.64749369169285087011
H  -2.25450436099273732182 -2.27791078011440051299 -0.97991259753859605297
H  -2.63832433124921816869 -1.32228173726963027512 -2.42892586867224391511
H  2.12246144210729115187 -5.20486255825586496826 -2.22198188008541164251
H  2.92291342687644739584 -3.95162755067922644159 -1.26973949641804506605
H  -0.25211605141389603624 -5.82950861766651584617 -1.64072134941944103304
H  0.53611055125797091314 -6.76663508241612010607 -0.37277240458590499284
H  -0.78427832276365894160 -5.67755889685137926648 0.03492428618319348699
H  4.19041202105482124551 -6.03828133664905220002 -1.19365820739118722038
H  3.58051603971318854747 -5.64917179082635190213 0.41724285809778199896
H  2.80718846103429520156 -6.91246929709203161707 -0.54171691230604435141
H  3.18009375031420082891 0.22938066492992501000 -2.84635610561866636559
H  4.27849695640299554356 0.92971795337097129508 -1.65111900026347546699
H  6.36374352620270489211 -0.61499796175583920643 -0.79682816370112918847
H  7.35403286139863254789 -2.78290325889913425783 -1.55929774924931030533
H  6.68286037562562906800 -4.89413050922506176477 -3.29160486671330643205
H  4.85129960200979404306 -5.62871894540272599272 -4.78416059040299046501
H  2.45775998120400496205 -1.83110259197940505871 -5.99922939804701016442
H  0.86598076335338403098 -2.24176691633133007286 -5.29013672516082245068
H  1.48499699346845481784 -0.58089970001422197576 -5.19139039526147971770
H  -0.45609641051377813881 -0.36488020192581116508 2.63520633913787705183
H  0.62936508355192755104 0.94837719466038528093 3.13640360800369988326
H  -1.43155315595353238578 1.87288921840357636128 4.42409807697363000045
H  -0.52955194499341395886 0.52005480917378998917 5.10575945672831643662
H  -2.16324449536737128952 -1.08853364264794749694 4.15674165105924320329
H  -2.85814847426510665329 0.00297496668756994098 5.36617733400261620602
H  -3.34491132071513286306 -0.08434226517539208934 2.47343699689303297973
H  -0.15324219127945748475 7.09307342880853219924 1.55355732351326647489
H  -1.82663788409094118848 7.11585776492290378314 4.15572712806347421832
H  -4.61598245253397276855 5.56701782230318453770 3.09581828757562060872
H  -4.41432978867576331083 3.30911348042005570846 0.37950847755572553188
H  -4.47764469246877805375 5.08426346440562682005 0.38782251294428027322
H  -5.57565279014925962997 3.29434387962112307235 2.25697955071260292215
H  -5.31796763074272416105 2.66517676401581216084 4.83943918032218167724
H  -4.80577372914071432319 1.16812397406643553310 5.63307797938299614771
H  -3.60486902861777958051 2.38978124936358993224 5.19357828431901680233
H  -0.10672216205062545757 3.86699567645981900910 0.36956039384438754691
H  -1.38285477606291573593 4.79662325545594914189 3.84545779820061506271
H  -2.02936072714398418881 1.60451180308700136479 1.84379687572842065890
102
-168.9349934469 converged=true
H  0.93548135769063922584 -0.32115052195555471304 0.96997209208490220433
H  2.43931800566382461781 -1.94151792848228188504 -1.96861399897171129858
H  0.87632466465520497678 -2.56490349455395350020 -3.56419785301124614207
H  -0.72537221697594134184 -0.77189081464726116977 -0.29461365593970018084
C  -1.60875340731828808671 -0.72770650459846752955 -2.21240704038428503964
N  1.20906692253626135702 0.53537307916091303461 0.49246036422238753660
N  -0.98223373293472793222 -0.14613718840481831895 -1.04489351259573814978
[truncated: 20,489,888 more chars]
