# Supplementary material for: Discovery and Biosynthesis of the Novel Glycotetrapeptide Antibiotic Biffamycin A
Source: Angew Chem Int Ed Engl. 2026 May 6;65(26):e11349. doi: 10.1002/anie.202511349 (PMC13285481; doi:10.1002/anie.202511349)
Supplement: Supplementary file 3 — Supporting File 3: anie72473‐sup‐0003‐Data.zip. [file ANIE-65-e11349-s002.zip › GOAT-xTB_Ensembles/7_3R/CPD_7_3R_run2.inp]

# Compound 7 3R isomer; GOAT Run; from xTB geometry
! GOAT XTB ALPB(DMSO)

%pal
    nprocs 64
end
%MaxCore 3000

*xyz 0 1
H            0.34764637102946        0.34838350537386       -0.08469739250007
H            3.11977305590671       -1.58366485555249       -1.33432904607515
H            3.21878818933083       -4.00999236955268       -0.10415951164700
H           -0.93750715098459       -3.72062563791845       -1.54420782429793
C            0.04631109187664       -2.89857198194113        0.07386437429643
N           -0.04915114679293        0.06018923665830       -0.97425354515150
N           -0.84619369193066       -2.83583922227468       -1.05514542324461
C           -1.42330304305165       -0.41722463213911       -0.97080879178972
C           -1.52478413680913       -1.82095828541769       -1.59857376501692
N            2.70588025045029       -0.81551671297009       -0.82703805625266
C            2.41381362764275       -0.96054405052161        0.46895134893015
C            2.23930496439401        0.30615478939803       -1.62613982146619
C            0.78072325675603       -0.00601573634974       -2.03283305087226
C            2.82218015625549       -2.30953669040968        1.07349341258868
N            2.46522118370895       -3.39434585617406        0.17714366600502
C            1.26533895446330       -3.73206678685211       -0.33109983625559
O            1.15602759609060       -4.67391938084796       -1.09855586021984
C            4.33815590964940       -2.35548954027253        1.35822573738038
C            4.66710649687108       -3.56299549436571        2.24924914215769
C            4.79484361099774       -1.04915499321501        2.00535833554861
C            6.14131226610141       -3.95281791637746        2.20043360828666
O            1.83291087386247       -0.10826984297348        1.13029101939889
O            0.45064424663645       -0.32891308256771       -3.15615696926172
O           -2.20388926426975       -1.98362390877589       -2.60020474356521
C            3.14992556450969        0.49588129684303       -2.83760365425811
C            4.56734571791543        0.69414368946587       -2.41311769119512
C            5.13671441539882        1.85706729029706       -1.80450877180646
C            5.57510838447662       -0.22441478816729       -2.49842501142338
C            6.49767606322647        1.56100070668540       -1.56018314936791
N            6.73271699031250        0.29203832977120       -1.98913927053839
C            4.60258766883353        3.12280070885334       -1.47288663364418
C            5.48106945722054        4.02153017746365       -0.88531966961070
C            7.36128856250540        2.49209773308579       -0.99053747011820
C            6.83020582251420        3.71310892548673       -0.65927717079090
O            3.28046694169737        3.28125127271966       -1.75415989210080
C            2.71641101453826        4.55801630966841       -1.98024536188357
Cl           4.99518690579156        5.61567003478254       -0.33415933615931
H            2.26118071010395        1.20110658380917       -0.99760266315730
C           -1.96255701050179       -0.29413886757340        0.47985838758317
C           -2.45037031711061        1.14253863056147        0.72405857356021
C           -2.67274654985942        1.41502430624645        2.21074674491708
C           -3.00828568629834        2.88318830031502        2.46524052993359
O           -2.88635462936594       -1.28435792382055        0.89237378231479
N           -3.25431909984422        3.10041212484844        3.87370956476364
C           -4.09979971736142       -1.46034769566310        0.22277861760430
C           -5.23113665686534       -1.51651482911719        1.27671152367413
O           -3.99851798543014       -2.70969610613975       -0.42701657393554
C           -6.57019131527965       -1.95397624153323        0.64528226655620
C           -5.13761847872095       -3.12905307617575       -1.14576602935848
C           -6.42031445986857       -3.16933663028077       -0.28808066076445
O           -5.41165627339364       -0.27720933792551        1.90800935257169
O           -7.18628052381609       -0.85665113070800        0.01970982139535
O           -6.37863228284047       -4.37548255036732        0.43786035378254
C           -5.30236719840028       -2.39502746151116       -2.48782620941985
O           -5.84668304536496       -1.09353444567998       -2.33065601548295
C           -3.11308800469314        4.23401913651597        4.58144238734034
O           -3.40603573417096        4.27151302334208        5.77061972767593
C           -2.57212330538601        5.43398291592658        3.83707624610781
H           -2.01885353867016        0.21653402305484       -1.64295461664862
H            2.28080973843899       -2.40413732802492        2.02380564223240
H            4.85697395241314       -2.46637115383311        0.39941640324279
H           -4.91289658536832       -2.24413309026729        2.03070643616544
H           -4.90369644388866       -4.17102535521925       -1.39258409219683
H           -7.28591655026643       -3.17058916371084       -0.97082575920423
H            0.32821897881935       -1.90486119513583        0.39979276332357
H           -0.45059768648891       -3.41344240140038        0.90766465369802
H            4.38666270906504       -3.32893069981286        3.27791486397801
H            4.07065144211669       -4.42253511396548        1.93631007357289
H            5.83625928464944       -1.11937598679878        2.30311591990394
H            4.69465689257592       -0.21561108595301        1.31410780554683
H            4.19673045528821       -0.83316391577098        2.88735419590099
H            6.44068321513153       -4.20206966128657        1.18485120217023
H            6.77423706017359       -3.14519245572655        2.55763063813218
H            6.31632751690585       -4.82176824272614        2.82990550779339
H            3.06510960247523       -0.37771520176440       -3.48633032104336
H            2.79521101025608        1.36451743697296       -3.39110900090793
H            5.55115666763269       -1.21429081246709       -2.91116255565209
H            7.62270636902332       -0.17611939217348       -1.96549022510436
H            8.40088822923783        2.27074777900128       -0.81437045230353
H            7.45104906883951        4.47036578392042       -0.20719789553339
H            1.80108939464107        4.36958446313200       -2.54173240281918
H            2.46664085696539        5.06188503451063       -1.04369066403272
H            3.37916833768057        5.19130568768501       -2.57296118609539
H           -1.69452510525375        1.82377700603243        0.33019820035822
H           -3.37990431288418        1.31412675115576        0.17976065426121
H           -1.77120161887537        1.15355084197378        2.76686131718972
H           -3.48936334276600        0.78296002656448        2.56083240135253
H           -2.17324928673093        3.50973764260902        2.14525962157162
H           -3.89351466717715        3.16520575035127        1.88137565776493
H           -3.65933447203974        2.32072516021923        4.37389749424020
H           -6.14761324499024        0.16277983379264        1.44549596433611
H           -6.78827633082340       -0.74305190257536       -0.86498392586875
H           -7.20356805855529       -4.49493092711072        0.92726979838761
H           -5.95950285212710       -2.99878146759160       -3.12527969322045
H           -4.30614844916350       -2.33353041605043       -2.93684605510353
H           -5.93579066986612       -0.69021882516988       -3.20400393274366
H           -3.18816526865391        5.64783427494259        2.96771315423470
H           -2.57534193325171        6.29003492368174        4.50558115110463
H           -1.55204626054196        5.24120068220959        3.51270072587350
H           -4.28613812077049       -0.65485528315564       -0.50464131263474
H           -7.24787246145409       -2.22669654579339        1.46655008467471
H           -1.13082895031471       -0.48333274102635        1.16999251677180
*
