# Supplementary material for: Discovery and Biosynthesis of the Novel Glycotetrapeptide Antibiotic Biffamycin A
Source: Angew Chem Int Ed Engl. 2026 May 6;65(26):e11349. doi: 10.1002/anie.202511349 (PMC13285481; doi:10.1002/anie.202511349)
Supplement: Supplementary file 3 — Supporting File 3: anie72473‐sup‐0003‐Data.zip. [file ANIE-65-e11349-s002.zip › GOAT-xTB_Ensembles/7_3S/CPD_7_3S_run1.finalensemble_annotated.xyz]

102
Model_0_Rel_E=0.000_kJ_mol-1, -168.9379738607 Har
H  -0.90955101723046904993 1.09376222499694653045 -0.23000417624395630423
H  2.77239754042899022579 0.80662251100525250713 -0.33983886721103051531
H  3.64328003967288793774 -0.69470351795657125926 1.10376967718342422486
H  -0.30954926565771445635 -0.43498987781347736581 1.11994368193501370179
C  0.68338279799059065134 -2.21149182423253520824 1.63284900618095085711
N  -0.84490175080595708579 0.47564582706098734732 -1.03276585493885231237
N  -0.23370918948830152195 -1.40489819636460167018 0.85550123212278128548
C  -1.62774835792049166194 -0.74357674617562907748 -1.02318112859808496573
C  -0.90296585086011516008 -1.84774054469115411869 -0.22325423253085016628
N  1.86672063411308841729 1.24078991188676757140 -0.17407494963988878744
C  1.31399980019999729208 1.16519335620611985682 1.02835174981067112299
C  1.19042752135818474812 1.73021652380011503602 -1.36258699175036146478
C  0.25087218437589059450 0.58803674050413756724 -1.81431624022485338266
C  2.12289032574048031066 0.38444316905697373254 2.06617247416467142429
N  2.69440406104045093727 -0.79475884837807597716 1.44895120049110603944
C  2.14020312786368060998 -1.99640467800848253610 1.20679552412341628553
O  2.78649906171875771932 -2.88053044119343892859 0.66692227414159521715
C  3.24508739167603987852 1.25328526751565449970 2.67120497851484106633
C  3.93671852081992312833 0.47993643114933864924 3.80111391254727193356
C  2.66745183184682765898 2.57372588064333118751 3.17445998207311186334
C  5.26097185460104377341 1.10444653883034882291 4.22631033614966522549
O  0.19881571721062518687 1.63145296037167852887 1.28792568643302596243
O  0.51176439728201261747 -0.15905489168569372782 -2.73561270245049881211
O  -0.92109806753919176714 -3.01536903198433847706 -0.57125125977048429871
C  2.23093067507091014079 2.04099913802241150762 -2.44019434233826348901
C  3.23596745021592635538 3.05619353707122742847 -1.99932386862812827566
C  4.44180890048563803418 2.86408061468575780850 -1.25176802354849514565
C  3.16305795993571203795 4.39615579564393943457 -2.26464953592392470583
C  5.03912410603730620551 4.14710810537715079960 -1.11299332471246592569
N  4.23496623577085529178 5.04938305937545539592 -1.73575166575725581275
C  5.09610524669120579233 1.75517539531451416401 -0.68810931851069390142
C  6.29079722063260771137 1.97314786758413496237 -0.02257302722455436020
C  6.24336341990496634935 4.34190750389389279462 -0.44654627446188910334
C  6.86400231541505423394 3.24200708047515373522 0.09747925788777574152
O  4.52904368632610943024 0.48721506598760189188 -0.73640935958944997441
C  5.05590985054168751134 -0.37616226410805858604 -1.73327304015272698479
Cl 7.11316824285207527367 0.62137737573636142585 0.71814757994646494232
H  0.60430629984659423037 2.61677889854590350893 -1.09871467298742864216
C  -3.08731728276846428827 -0.47300520041178961694 -0.56984607353664618046
C  -3.27054436152970362528 -0.28805722582591464231 0.94529833827112430544
C  -3.25203036325734640144 1.17201228299899029572 1.40538313705336515014
C  -3.07644436184168856840 1.26722328121670702039 2.92526947267630710314
O  -3.95508861237403896993 -1.53553429072739300310 -0.94828333995322700023
N  -1.75632930136714993097 0.81265047888782226959 3.29562529395348091654
C  -4.35087362871693361654 -1.58309409128924571952 -2.28979207132300244254
C  -5.66467870883388613379 -2.38430390336266073703 -2.35461961681569231786
O  -3.36690983146369848811 -2.10114117663092780930 -3.13854042512259345798
C  -5.38867443941728652135 -3.87911845493352025471 -2.14695419458130798418
C  -3.04647166937036217860 -3.45760390247544080466 -2.86182683014627503582
C  -4.27382065903519148264 -4.34671525735181951688 -3.09243159786833787805
O  -6.27257200129332748162 -2.13637174364919690817 -3.59286313963067049926
O  -6.59303352725210789487 -4.57104959141297140235 -2.37567177234202686620
O  -4.02350208474494408506 -5.70650149004164397581 -2.82478866722999644168
C  -1.86520862030116196806 -3.84894860231157931452 -3.75772792243299846859
O  -1.30739292054038247493 -5.08073457192656263715 -3.36515661288659861938
C  -1.39597616958537562581 -0.18544868616219201130 4.10998201790996997573
O  -0.21361714381266100338 -0.51648615670341002648 4.19555713060644563939
C  -2.47644830475344912557 -0.86821675522701546868 4.91375307881531764309
H  -1.67144845690251497849 -1.10563257183344254564 -2.05757417371617901125
H  1.43762999462421658947 0.09039079476250523604 2.87256352407110515657
H  3.97735086109962310275 1.46330688107693229760 1.88275440995965070989
H  -3.41097723436571387268 0.43928168475115614289 -1.09674598452071259125
H  -6.31241211548989067381 -2.03191876460756537526 -1.53631076573817448860
H  -2.73259923513375779791 -3.55440326302526576896 -1.81129140680036271327
H  -4.61070448001878041566 -4.21588693462606656226 -4.13441262355149863339
H  0.56387285629679673171 -1.96739741507531418208 2.69189078627023103962
H  0.44442426243783328399 -3.26261511655081770655 1.45789264291399800477
H  3.26207760021703085940 0.42482947322184894112 4.65771187926840823934
H  4.12713257595120985854 -0.54269090305497902360 3.46883600620290799554
H  1.91272029562113110579 2.38435750875750374078 3.93426206681007695209
H  3.45025996671765389223 3.18837363080269664550 3.60742123512716039713
H  2.20892907430190321705 3.13183442508967591067 2.36217630037678816279
H  5.73801235632840889167 0.48578265944708270974 4.98282876434391752696
H  5.93313114219198389776 1.18243087248032074932 3.37477748733646443213
H  5.11602727033094151210 2.09687922273709537180 4.64379262246082280541
H  2.71490290193436401012 1.10207458988976614300 -2.71284095733299057684
H  1.70466962006862976509 2.40863006811749880143 -3.32197516832650130425
H  2.40841127491871009880 4.92579901304650924487 -2.81273663510956595246
H  4.41072507218494980208 6.03774004373384887145 -1.80704938076870647023
H  6.68003601765089705111 5.32296808224175244106 -0.35532759661612628443
H  7.79641519469307286982 3.34184094649417318124 0.62829485725603617663
H  4.92031614058763899777 0.05039677365465802805 -2.73135895052850452558
H  6.11753497461649153877 -0.57120580985063929003 -1.56668263753585623732
H  4.49707096164821606976 -1.30683392085948102412 -1.64855748537746893412
H  -4.23695938058941035109 -0.73047105805569212400 1.19224473219583049222
H  -2.51199184939156872076 -0.85912536766324631987 1.47940261928805094627
H  -4.18301939791049015582 1.66086497643145070136 1.11866319829428495503
H  -2.43095517791808068964 1.71574023521183738339 0.93835628002706106265
H  -3.19242232335525022435 2.31022225545410320180 3.23748442723622531503
H  -3.83242046208696285348 0.66618930303484624744 3.42781981219161036023
H  -0.99897753533764355183 1.24444596262837148259 2.76623455473340706945
H  -6.96674745596378652834 -2.80508699992004295609 -3.70367088220777551655
H  -6.38509707345696586600 -5.51482637744619008657 -2.41071090823262768055
H  -3.12687442103217172473 -5.91989068623500180877 -3.13190629288491262372
H  -1.12262061829110915134 -3.04409225638983782503 -3.72268264283200389642
H  -2.19922078632080308935 -3.96837513003331787687 -4.79109612666577877604
H  -0.87567160356611983829 -4.95677283803970158971 -2.50815779624368895284
H  -3.02904266295926927199 -0.14104309762783742710 5.50291934561649309643
H  -3.16338324298777884280 -1.39092189462632997987 4.25168802332906992092
H  -2.01093132929482409921 -1.59071828470711396086 5.57845029973685502256
H  -4.53953000808400020105 -0.57117625747320088792 -2.68151502933610164092
H  -5.04576427098510826852 -4.03298565260028141211 -1.11260796255744742744
102
Model_1_Rel_E=1.201_kJ_mol-1, -168.9375162611 Har
H  -0.83935396217100821659 1.11153648555754402949 -0.23200153534361750429
H  2.82763302254279125236 0.82472972942410049946 -0.44722421815664087363
H  3.75362859908069790293 -0.65291892241153770549 0.99134461960945452486
H  -0.19071773240034933794 -0.40581201116297693776 1.10001861238648412922
C  0.81449572853598928290 -2.17880868992886478352 1.60101124217758572499
N  -0.79861185522111632906 0.48931617704265900626 -1.03312982564410105191
N  -0.12444521298621574745 -1.37849023683637317284 0.84383002102559534485
C  -1.57708187337368310743 -0.73170678054068871710 -0.99422834569264117999
C  -0.82950439078390481029 -1.83045093137292536056 -0.20815376604869945121
N  1.92815762386587552513 1.26227465641684855058 -0.25958275941954361832
C  1.41335149728229314547 1.20081938619010530900 0.96049963320796560851
C  1.22170377359802473372 1.74608596095506718449 -1.43259634381380096535
C  0.26834374488333223585 0.60392315066271939905 -1.85336768732294521200
C  2.25217244609323019588 0.42859075391165429858 1.98027868694704500818
N  2.81370184709090453978 -0.75353347717018470675 1.35983808207545764368
C  2.25997436156794107021 -1.95937576737810825733 1.14002699662334250341
O  2.89779752236210752514 -2.84477022196330331383 0.59178834172109162637
C  3.38750140226906815144 1.30941694242007056204 2.54031697204143114277
C  4.14715264008811335117 0.58024194393802841496 3.65918281745246121162
C  2.84011811848873474418 2.65659675185128651975 3.00623486703950160148
C  3.37185920514740988807 0.42371220608130383267 4.96388914180405560472
O  0.30783662859617461072 1.67161445749728909682 1.25126731118840561763
O  0.49683673791623872429 -0.14166416237730189431 -2.78441296354185663375
O  -0.86427106535632258755 -3.00140994126933291497 -0.54262852333444466790
C  2.23559493639179995839 2.04955749597789749217 -2.53754944321514930294
C  3.24354890141431528860 3.07466092055253836790 -2.12761714655113509664
C  4.46132305933788053665 2.89752424076135373099 -1.39594353187724617982
C  3.15635423085409616561 4.41187130126317850198 -2.40210726227111681652
C  5.04984023703678275297 4.18635646294397645306 -1.27423613190132289930
N  4.23086480950451360172 5.07737577136657680654 -1.89399925391129309027
C  5.13182735525139577248 1.79856145339524209348 -0.83219427166836046350
C  6.32815496821592571308 2.03231312121931928516 -0.17484567195350525504
C  6.25929473463481222950 4.39623669759805935087 -0.62200392777609458950
C  6.89218212990394896167 3.30657588998849183426 -0.07132438126858482719
O  4.58062156515460205952 0.52331535115627181298 -0.87162620959179137881
C  5.11894178104599095747 -0.33811354045066777108 -1.86420768392005342662
Cl 7.15957848516240691339 0.69505031015458906829 0.58104512934865881757
H  0.64416055939260563612 2.63530622418026805320 -1.15870989248609901345
C  -3.02380152790986622691 -0.46726834728294519561 -0.49932105168667367812
C  -3.16234429050184218113 -0.27536256184993862517 1.01973410698958111276
C  -3.13070082385497006072 1.18686314597767128554 1.47237739871846451400
C  -2.91056688391412698991 1.28974237429266791466 2.98602439096843275124
O  -3.89190279792927062985 -1.53959390992588707192 -0.84758458174889905745
N  -1.57887451775078635485 0.84085608294190383738 3.32047796717596188643
C  -4.34204990586364836247 -1.58488457539482952008 -2.17200490363240072966
C  -5.64526563044716755968 -2.40537611660560157745 -2.18473630758966441689
O  -3.38680407145262263313 -2.07830148720002449991 -3.06711467952904248691
C  -5.33600875802891927435 -3.89697964706811639246 -2.00556502031705941036
C  -3.03775499724480280150 -3.43630565229982387621 -2.83191511415044372413
C  -4.26697655603248371392 -4.33450447414281914149 -3.01534738032012850084
O  -6.31399333813314456165 -2.15510797709839518888 -3.39073464060836071710
O  -6.53942132615881277502 -4.60714016610791077255 -2.17584065546604055186
O  -3.99084670240320660284 -5.69622088653715596962 -2.78836292836155363872
C  -1.90621884495662086145 -3.79700009749407696447 -3.80285439224393861934
O  -1.32783466308399944467 -5.04148400710598654229 -3.48730555325974078684
C  -1.19394286463370113971 -0.16073202772704886510 4.11835253072205009772
O  -0.00753049050948861876 -0.48526520381464383069 4.17329154998996099124
C  -2.24922592207689975297 -0.85620698188881849688 4.94352524508142199267
H  -1.64969284742394495247 -1.09913913306928856528 -2.02500618995871173311
H  1.58586640430499881127 0.13955148042422699239 2.80206416960129800486
H  4.09599123566609968350 1.49095984237203871281 1.72278872823548434567
H  -3.37014195094119628493 0.43969396065474991575 -1.02076357554879648681
H  -6.25866783218030775515 -2.07069104251187807719 -1.33332655009513034727
H  -2.66552375907703353874 -3.54901953385278545738 -1.80206202672760329442
H  -4.65818582879116860340 -4.18652168577465833010 -4.03588855731612117239
H  0.71947385088098814165 -1.93268726890427511300 2.66208169550269779791
H  0.57511820701919225129 -3.23125842806997987111 1.43510889017652543131
H  4.43536383460416772095 -0.40935343734129420179 3.29806383503474886965
H  5.06712974839362395585 1.13426377846641068814 3.86040940270118060340
H  2.01686946222184859678 2.51416624952086564804 3.70043946319261785050
H  3.62345365288387499803 3.22367104082597721870 3.50156159041860881587
H  2.47912810920317694396 3.23664626958455592387 2.16039897479777209810
H  2.40938207986977648289 -0.05394856855024855735 4.80162593956613115154
H  3.94177047239586064720 -0.19514667313299158269 5.65346145197011917816
H  3.20492239039084569896 1.38751765821389105859 5.43657502108909262972
H  2.71874902516901428839 1.11031245563873759430 -2.81054548127595849039
H  1.68798792665351893305 2.40503281830314774581 -3.41119461191458039906
H  2.38922437304548207493 4.93142835036414339811 -2.94241077483240287549
H  4.39751447022650321372 6.06661359642223629862 -1.97450713648779774267
H  6.68966427776250682768 5.38129507200449630488 -0.54498157686203352323
H  7.82753353888859138010 3.41869511999969022398 0.45175901754079961226
H  6.18890051671023133650 -0.49558400067327318395 -1.71241009991035952886
H  4.59243690733486253919 -1.28502822676978945005 -1.75593207489863223358
H  4.95273720485193891250 0.06885919457158828916 -2.86590847376283530679
H  -4.12074616027333551216 -0.71683815302564002359 1.29789807135850443487
H  -2.38773356340941145248 -0.84412152382208405221 1.53293041900130977417
H  -4.07004066936946262700 1.67383796574112975186 1.21100442754434611814
H  -2.32436278307835220147 1.72908142540990961145 0.97867874252254971612
H  -3.01945176457922048741 2.33394823234646109356 3.29654283323796226668
H  -3.64993589365472681507 0.68980501123369886152 3.51384614933269112669
H  -0.83830331052609818876 1.27813307175997725729 2.77191764380896277231
H  -7.00686936326605902536 -2.82907662001788473560 -3.47380933545380754524
H  -6.31812464140832208415 -5.54695301120513128978 -2.23192063802558759988
H  -3.11696959522432992529 -5.89683790790672457405 -3.16255211148495218865
H  -1.16242244116826354272 -2.99290797240525430212 -3.78274349829936262779
H  -2.29820212949339497399 -3.88215734235786946726 -4.81924478230582220561
H  -0.83695146015610255574 -4.94945615315716835880 -2.65907760302550544296
H  -2.79440538780942127062 -0.13640184140837849358 5.54829093571244591487
H  -2.94677724990404987793 -1.38222209064359224939 4.29519505710756188677
H  -1.76229368007081554914 -1.57747481390603705442 5.59414900332164144459
H  -4.56345914343147374126 -0.57322117785176307514 -2.54717701873858404227
H  -4.93459766188627302341 -4.05443296723961399408 -0.99298065442830341087
102
Model_2_Rel_E=1.896_kJ_mol-1, -168.9372515526 Har
H  -1.18311710262545100036 -0.03004267567167227815 -0.17945677063643600269
H  2.35946414425844785967 0.87179887988789950271 -0.61078879437854105561
H  3.95609850635255222429 -0.75437564545680901862 -1.05971336967700757725
H  0.65400975592553045601 0.18949190724776246442 -2.67816164238177334411
C  1.54032245972157122438 -1.63897395093805231525 -3.21901835796225022079
N  -1.20666825958796208873 0.51340323347064542592 -1.03407182123288277076
N  0.45085510481344415190 -0.79537198882492110563 -2.76264194436546040023
C  -1.80565101091097424124 -0.12836795764978978229 -2.18145675583197462544
C  -0.82805340431705687365 -1.19814554707470466433 -2.73226174979093405781
N  1.49563689232443652877 0.63603089013786462402 -0.12738594425561966528
C  1.27408127903220225186 -0.61929213387831583137 0.25407169019164799195
C  0.55378561580352569926 1.72895005002516732873 0.05872485199365436170
C  -0.41708772300233204477 1.59906226151339891928 -1.12769370493834708569
C  2.22788481999515752818 -1.67629914086080811231 -0.30909641581633195973
N  3.07568657419339697157 -1.16157971036167206869 -1.35573081443914866817
C  2.87172421179711179207 -1.12007776220805754797 -2.68165158090911548427
O  3.71486832552413304143 -0.65821000582854105598 -3.43547117706760118949
C  3.04997242445591210114 -2.37830477846951282572 0.79696066866140102825
C  4.04027139087124886885 -1.45658754849595251102 1.52221308603138183457
C  3.76946150634472321173 -3.58057649264122623833 0.18392917346637804865
C  3.39982940137679445769 -0.60474819428522585962 2.61209975115679293722
O  0.31194842667526934132 -0.95316803987595954961 0.94705794339005511251
O  -0.39024875798376862379 2.32654560340891292114 -2.10724717677485262612
O  -1.19227171307196089245 -2.30895031591407517979 -3.07806153334798304755
C  1.29661421856669067942 3.06406932453046954024 0.02647713005617438609
C  2.25035016372667318052 3.21192095773960240024 1.16646874456292626299
C  3.61082068305368419914 2.78065341142322886014 1.26298999905104691877
C  1.95579453747027498522 3.81391880981819664242 2.35802167891181868598
C  4.06760820859990968046 3.17291618665438424074 2.55116058632300068965
N  3.03819830498480758507 3.79437163614730810224 3.18542412040318678734
C  4.49652800587675027799 2.10102076289030792466 0.41032256565023128569
C  5.77725724175567112439 1.85022691827021135147 0.87610150232427352890
C  5.36306637730923885243 2.92628009648867548620 2.98958822259330458948
C  6.21437409099972182247 2.26206712849797542120 2.13758275018209653595
O  4.07325053172476714280 1.62319386704595736148 -0.81995770035580661794
C  4.52551637489500802047 2.34342873846193100462 -1.95760531842520224544
Cl 6.89635784824579811669 0.95144666596254556801 -0.12250855656547306183
H  0.00714713298005836828 1.59850751944639890567 0.99888526606217276083
C  -3.17013054554973461308 -0.77242560082610001171 -1.85176803092988184751
C  -4.36481859805349703407 0.08804695056613751070 -2.29088391727869788994
C  -4.40985393935891956119 1.54066126408830772476 -1.80537705144733950924
C  -4.83932198642390698495 1.71495708345410458051 -0.34068785957867309122
O  -3.21825573190252223199 -1.09360799144005871320 -0.45834969038538586616
N  -3.74980610862800478600 1.52300749101458565704 0.58309197821943670181
C  -3.67850393794265073666 -2.38183857084244543501 -0.14077415702584611390
C  -3.97902614671303656024 -2.38192514793960263830 1.36687573260667605268
O  -2.78672303915676744523 -3.38446456243960547283 -0.51691397941950911754
C  -2.66421497811293317426 -2.31085148739542534102 2.15074146862113035894
C  -1.53468866310995655233 -3.34218706413674437883 0.15658327998788534874
C  -1.70202057775860948752 -3.41328548971943845913 1.68305654700203555230
O  -4.71058361826615445977 -3.53638134062778242139 1.67366670395663663662
O  -2.97565201146625923911 -2.44969822326851449645 3.51812921964886493598
O  -0.46386871271970236963 -3.28731893263618113465 2.33356832173094064231
C  -0.67291863160157650015 -4.50513214185181798399 -0.35001508410251702674
O  0.08849080888787552723 -4.18035913858456975589 -1.48464689161559260100
C  -2.97495392166787286925 2.45167368857409062599 1.16206649120212635040
O  -1.98477630275506178315 2.12430643107690153570 1.80813394611278299706
C  -3.39002478667412532332 3.89842810942126716256 1.01392494688418999260
H  -1.92994474116829617394 0.63085017073516846953 -2.96250182592498845224
H  1.57055682098989479734 -2.44699382846570046013 -0.73382389493664201829
H  2.32521471129341783524 -2.74770542824900543266 1.52986068009269926549
H  -3.21200955457231351886 -1.71496667200751717886 -2.41456950552738325300
H  -4.57494165889989723439 -1.48402768246625194060 1.59736118378113745031
H  -1.02709701489162252841 -2.39549027200836883722 -0.07821539297512981881
H  -2.10973356908519926733 -4.39164146272803179727 1.96050873979915407652
H  1.35106487067577263339 -2.66280327870279753810 -2.88630854981347972910
H  1.60412292382638255184 -1.63175739215840431839 -4.31323695792595529497
H  4.80399626225474918328 -2.08460741117758097118 1.98515216093114377216
H  4.55415386705067248840 -0.80487552770811388037 0.81421756834334757524
H  4.25907066769769748760 -4.16165614552999851838 0.96091703616792645271
H  3.06121718643973306229 -4.22567871525346117068 -0.33083972843268472097
H  4.52248537267784822546 -3.25655611256551269506 -0.53050560512565458904
H  4.15456097612254193763 0.01618342697992722345 3.08896847118164386004
H  2.63506673801473700891 0.05119354249009142044 2.20778140460303173853
H  2.94317701793118891018 -1.23907539460037341428 3.36836628689531814018
H  1.81414557037787593785 3.14694756131088526629 -0.93057744322522006897
H  0.54995572209669107977 3.85757101030722759916 0.07443185764604588750
H  1.02883190357114262525 4.25683694416908231517 2.66467007738021743890
H  3.06811757588546596409 4.17110340159316539399 4.11800031245002085001
H  5.69220503390922871745 3.23857302690685378010 3.96748680750349302926
H  7.22584384668926027473 2.03771599889714227771 2.43433007384382449345
H  5.60627786589572796316 2.49059995453978322288 -1.93432329059037400043
H  4.26466672033449700763 1.73033143107815634565 -2.81928290194311914618
H  4.03145004762980896373 3.31811988675525393333 -2.02107958264172760110
H  -4.35681062091313897611 0.09009177518908628723 -3.38262307968779829537
H  -5.27592858041239676226 -0.42190415730420594009 -1.96997469298589278353
H  -5.13596862626808903229 2.06467213400127347356 -2.42929384838459982987
H  -3.44139867928730680546 2.02154951178171415904 -1.94843359428371609710
H  -5.25111255696993151076 2.71397915369655962081 -0.20241351750402125642
H  -5.61982085260317276720 0.98678722829576659414 -0.10171589495068937559
H  -3.40690877613056564144 0.56975343294354519053 0.62547839737001686977
H  -4.71097776708417192992 -3.62322906416507350968 2.63966985750240690223
H  -2.14960732441261903602 -2.60576166228022909621 3.99692371738222229638
H  -0.05650776019534364814 -2.46180483562707852485 2.00297400974768136095
H  -1.33217459356410627969 -5.35905502173502856778 -0.54804236202992240301
H  0.04489748905766699494 -4.77355608478822368568 0.42935914297845673149
H  -0.51648817094362553526 -3.85697710722249009763 -2.17591769252258870893
H  -3.36971124618098372139 4.18823829427311711271 -0.03375192318510523981
H  -4.39103276670801889736 4.05004318720991474123 1.40977893667624964991
H  -2.69136201089747695292 4.51779571926922418612 1.56902806163894181779
H  -4.60258329679113042943 -2.62272714546212482034 -0.68653591409051717420
H  -2.18913396274067917346 -1.33465501376530459865 1.96450820881566556864
102
Model_3_Rel_E=2.663_kJ_mol-1, -168.9369595996 Har
H  -1.01118633402297142254 0.05476929721005718843 0.39443111649990036938
H  2.43369205591872672656 1.05194469948112034885 -0.67228661987347326789
H  3.94396736321918561785 -0.46745383920023081403 -1.47878739080219689939
H  0.36152725264906732106 0.42587382759523900733 -2.48099237504625991235
C  1.19790379989605511035 -1.36336397470107928420 -3.19490496638325538470
N  -1.13055791403246530535 0.62203951898980469615 -0.43578402186726317158
N  0.19100059465612917453 -0.56871453215210654442 -2.51458605933726797588
C  -1.92067367752192597052 0.00532910158540350620 -1.47773896449740815839
C  -1.04495859702163773619 -1.01903805165086414064 -2.24384056887880412035
N  1.71233051032375760414 0.77124809414897477211 -0.01204572284014790440
C  1.58367242432018429099 -0.50933708085439399760 0.32652022019255555474
C  0.78689576823851115073 1.81592591877372799836 0.39558977128172628790
C  -0.34742277459712156418 1.69500129336388827284 -0.63944635271479521865
C  2.42826914189746601025 -1.50603651274276639782 -0.47241830405939444493
N  3.04363646765501183467 -0.90777319760593488951 -1.63142412490494725930
C  2.58790859235973069730 -0.80954305661042003095 -2.89067602485168961834
O  3.25348068326699069175 -0.26851266290562603167 -3.76050668962764200742
C  3.47834867869942332419 -2.18545732165099204636 0.43579836962285767310
C  4.50632593403606751536 -1.17566193148163344873 0.96248732399350067634
C  4.13084234926197790827 -3.34096508984819484667 -0.31879053876496471487
C  5.32244940059085891448 -1.71801388569548274532 2.13134752352745371340
O  0.80276139439108940010 -0.89611909543535128719 1.19596441777831974385
O  -0.43201587355583626060 2.41577137489072724108 -1.62066625148152421154
O  -1.43652859205626048933 -2.13477555574631638891 -2.53576081275937825765
C  1.47675848225732364583 3.17857883039874655751 0.32559057204606284275
C  2.62723181938189309648 3.28018154172776243982 1.27370310118770913022
C  3.98431733949804289807 2.86908327313532396374 1.08122557343830050236
C  2.56113342568733726168 3.79798191203913182434 2.53759928470315543336
C  4.67379949138229378036 3.17970387130459153369 2.28477757613078980015
N  3.78009036081854521427 3.73912779034911757492 3.14366606217166566495
C  4.69738495326069838143 2.27409311627661514521 0.02629226191957637071
C  6.04363762883913135937 2.01219444027532556873 0.22509541779055197708
C  6.02918255800186386750 2.92289620878853906305 2.45440844094909049744
C  6.70662849595665466751 2.33609070319046807640 1.41150612377985629209
O  4.05267241320119886439 1.88448628185534494683 -1.13566750654845050050
C  4.30116184885412256023 2.67348242957143122922 -2.29075449985934831432
Cl 6.96096597695413166207 1.21327146480523184735 -1.03120858232410950173
H  0.42224472423308312408 1.59532328971361136993 1.40286742088915272753
C  -3.16810821550545096414 -0.68804421160138717894 -0.89108671957663365681
C  -4.39487099056323771151 0.23139093326504206471 -0.84456311997992139506
C  -4.16905742032404535991 1.47604203784011378531 0.01145589664453836032
C  -5.43417959781007642306 2.33338515081016062425 0.12764014441073961992
O  -2.85734418345538143669 -1.15350558349308984774 0.42414743354005246534
N  -5.80142342052450388223 2.92083265553236337553 -1.14065977272228802342
C  -3.24075120094504010027 -2.46749222125150868834 0.72721068594392057616
C  -3.27560097453456444683 -2.57007843380535305755 2.26151587946346843694
O  -2.40774949540503646617 -3.42332455756474551833 0.14461894129209049153
C  -1.84455283871570729914 -2.47895602049768370989 2.79986900174179487166
C  -1.05800888043501428726 -3.36297714566440886230 0.58628402898944342869
C  -0.94557043916835803454 -3.51675745067657574694 2.11177411610825904731
O  -3.89966080397641201571 -3.77237072564099129579 2.61882378329472231826
O  -1.88728223574235842719 -2.67890128808804739435 4.19403791930127578524
O  0.38381088292031151354 -3.36347228948186138808 2.53902007311952671031
C  -0.26549375693587018432 -4.45897442022100687353 -0.13422353303810291569
O  0.21759955682963710855 -4.05489133169274573731 -1.39003149383900170832
C  -6.86546509330738530252 2.67635912183937119124 -1.92691051044042516160
O  -6.97386933072772396969 3.23818028037633132143 -3.01005166015078851061
C  -7.90766485730925605679 1.71213453148929795056 -1.40700821118026886403
H  -2.22168489277016600880 0.78195205802839495846 -2.18984416061881947968
H  1.73060784519522403713 -2.28760455231075354732 -0.79972602361643063684
H  2.92744237518302785617 -2.59323417618504059590 1.28985304547990509150
H  -3.38509755308101789595 -1.55152897005021239707 -1.53298689922773290206
H  -3.85204919706062076656 -1.71316178728037704637 2.64489960384267508431
H  -0.63432853535376243492 -2.38383910941622279012 0.31886530409128543972
H  -1.26108861748621414733 -4.52423859248859994153 2.40412222165520184092
H  1.10219504883821040053 -2.40173726309995050343 -2.86815794273765334310
H  1.05920922930916105997 -1.32240895089150622965 -4.28127974290216695152
H  5.19407756860629188367 -0.89032086737668469922 0.16448424516677648266
H  3.98526617139180361349 -0.27398396771555277862 1.29354038028424955797
H  4.79400624139775555221 -3.89731409689388685891 0.33657798862065552159
H  3.37083573775515832338 -4.02354725130703361202 -0.69175934109637482461
H  4.70710005312545121114 -2.97309241299709015038 -1.16463887264076326744
H  5.98452563474898280305 -0.94195011455929988919 2.50774714951932242712
H  4.66881306443976829001 -2.03688961726068429314 2.93949608603778544946
H  5.93192481388636139172 -2.56409329617339887264 1.82587802444137281555
H  1.80363359481431739795 3.33839451865612080184 -0.70260120348844568028
H  0.73834783005300219649 3.94504548243647823469 0.56418124333572605700
H  1.71235817796342271180 4.21519488772575545710 3.04333667696270238068
H  3.98786610068575120280 4.06738036469615771296 4.07211383422530737164
H  6.53589777398692550747 3.16931817867412712886 3.37326814545930764311
H  7.75663848530431820905 2.10804101120991349561 1.49710733547672658617
H  3.77051150646655797161 3.62870126340381604635 -2.22751086605470138835
H  5.36627080415384227763 2.86510273068564025323 -2.42634237702592647778
H  3.92855016372639953559 2.09152234742670550816 -3.13294030162053260824
H  -4.65992727087963665156 0.51347789475073457588 -1.86484972958946348953
H  -5.22074412237404494874 -0.34752356446956372826 -0.42467348787955572220
H  -3.37001869389684838296 2.08046441822532957033 -0.41881921936518640148
H  -3.85925814938603783943 1.16192751793843229713 1.00795298628089691206
H  -6.26036711930533673609 1.72926004012613643290 0.49809494628921419102
H  -5.25096657651511833365 3.14321684181776683786 0.84136822515199305439
H  -5.12554693404077799102 3.56162698397159394048 -1.53593667599721306338
H  -3.73594491810409090604 -3.90611867937906298565 3.56507057413464778506
H  -0.98304608451424313476 -2.84513665243899094293 4.49652728058304518299
H  0.69171318763485967196 -2.50328467141611410440 2.19041181864149958614
H  -0.90732972743906115110 -5.34371080007821763758 -0.22502135294661607112
H  0.61418186102868577159 -4.70811044675000189841 0.46475052409772571460
H  -0.53692088220477374172 -3.73511634942315451369 -1.91575977686177334469
H  -7.46814855025065593708 0.73284648652207384778 -1.23813952076972411120
H  -8.33324593396459611938 2.08283252029004684047 -0.47776412967562176259
H  -8.69608617148149143361 1.62567457683560778747 -2.14919967052552429720
H  -4.23942508149387542460 -2.69984880310033403816 0.33141880014961239143
H  -1.45052291047134174207 -1.47712698944781428700 2.56876414140141484665
102
Model_4_Rel_E=2.882_kJ_mol-1, -168.9368760387 Har
H  -0.82209591923385483270 -0.33769074884948824256 -1.53486908158076529318
H  2.80855578014819196042 0.21301846669400667511 -0.48717648639047550496
H  3.48465643124053947588 0.06819435557433567441 1.63575809578299558034
H  0.02495870629169105737 -1.16829899451427676738 0.51039820625499743301
C  1.15920561213992234784 -2.35885740143624911269 1.81428953925306046813
N  -0.25093729671473458120 -1.13228155380038386646 -1.78713407576325855608
N  0.36767462354863356122 -2.10776280840908025738 0.63284128818420315454
C  -0.76311078296278589406 -2.44715951872506209952 -1.47295351691050102616
C  -0.00525718979881689696 -3.03170766010707115612 -0.25815221136711885563
N  1.88398778234340213977 0.55892579705136391510 -0.73392755974618639758
C  1.01776254119430720202 0.89498437004277375806 0.21757615849964492827
C  1.54065240473141362720 0.45701056200711398514 -2.14066538938239148138
C  0.99004845973563249117 -0.97803391622598034871 -2.28840862888276186382
C  1.45957438599558697589 0.61375173368258539863 1.66076525755997828071
N  2.55391059259864450226 -0.32594002368426611138 1.71550878195464573395
C  2.52665864902021786165 -1.67152417038213774170 1.75107183993505732822
O  3.56356119627185385923 -2.31495721896176043231 1.75132957618950202416
C  1.79573541636449562908 1.93035411389663380533 2.39887324078545072226
C  3.00178566454152262466 2.64496103051105402315 1.77772481353541067506
C  2.00006302117143475172 1.63859667529742281111 3.88349302714244348778
C  3.12106880554872434530 4.10005375741946753720 2.21968507996818775752
O  -0.09857458860958212554 1.35766563100544002118 -0.02626713298493393856
O  1.66481635033883246244 -1.90153533415121711592 -2.70027826630632006299
O  0.19257379088293805069 -4.22942849696159761663 -0.14011081202089042952
C  2.79207443495247487064 0.64168697713175981701 -3.00065484628331624606
C  3.48445739828474421174 1.94509485858570352335 -2.76898357139960227258
C  4.47506516537284149138 2.26703014945948622128 -1.78727216074286099357
C  3.30166481921392351850 3.07878095808609764106 -3.51172248658880681305
C  4.84434649965931640736 3.62046983324618576461 -2.01592419250319565549
N  4.10917570600800541314 4.08084755293540446530 -3.06322368053036164781
C  5.08997350003380066852 1.56571127902137297028 -0.73550644124153030656
C  6.03887526878554137255 2.23699618662371557676 0.01900817039321894830
C  5.80889842621595331451 4.26864125563018781406 -1.25342379582152529949
C  6.40532704300620903126 3.56087040298112045278 -0.23644767760574617044
O  4.68217366661245382176 0.28367445589989470633 -0.40430968122306853996
C  5.56702179807703689818 -0.77073561301732596007 -0.75057609352013876514
Cl 6.78713658349931048264 1.43044914298400627217 1.37788910265121478105
H  0.77016318785720794260 1.19918902107942848545 -2.36868034036594909963
C  -2.28529029369814828954 -2.43871287053993990313 -1.17005858936711870655
C  -3.02842624805373095143 -3.49827145277560402903 -1.99579532300122108879
C  -2.71612221171443612988 -4.94334567222029530598 -1.59920634006345618872
C  -3.32237950227816947191 -5.37296019427066262608 -0.25739932560437051023
O  -2.80712098430763346002 -1.13347420491953765342 -1.43544844095036228104
N  -2.57844856928422316855 -4.83421299135424575866 0.85915928217445036719
C  -3.93693688962090293515 -0.80207330897184869745 -0.66736476353675411310
C  -4.44185646125878896839 0.55713948424942749682 -1.17261265878662546136
O  -3.68048787756159034856 -0.82688555175885758430 0.70373624012241942083
C  -3.50401886289981900902 1.67380774083048278200 -0.70008434551476772523
C  -2.75560696437201668729 0.16059221626538447425 1.14135745431776736147
C  -3.26330806372206927435 1.57300223838482433614 0.81381111882379608691
O  -5.74815629868360211674 0.74045681763622395177 -0.70115649866857698846
O  -4.08996241890881773173 2.90739328356727710911 -1.04176266115648319399
O  -2.35821197044345076677 2.56319473777338568965 1.22624365716042893482
C  -2.50539535083635955814 -0.01402641925551055546 2.64631624569717960327
O  -1.43381415223453667629 -0.87742478576409721480 2.92648355701804430140
C  -3.00138881368591281529 -4.06379223234648367935 1.86900511901077326371
O  -2.18484215709960194474 -3.52711777857884989373 2.61857010384544519610
C  -4.48765997073649902660 -3.88978442439032745526 2.06029804564422702740
H  -0.55036643276320318385 -3.10664503890282617249 -2.32192916341989263884
H  0.59044400000797236938 0.18096035151391823281 2.17385783512861552325
H  0.91719898765304530563 2.57417524363246075225 2.28485061560483737608
H  -2.42944430294492752509 -2.63189542386400621155 -0.10145155980189579648
H  -4.43224223334865197188 0.52700851480604515853 -2.27352108391657914410
H  -1.80113123341266412325 0.02469557246479328616 0.61329557980454063593
H  -4.20251159482374614385 1.75854352626823162709 1.34666473432583289060
H  0.61369725574567479676 -2.02165368759672903209 2.70002776492699547717
H  1.32782299771428702329 -3.43540161958341494497 1.87899992134985494019
H  3.92171580715908252301 2.12421702860832128934 2.04822958443989655564
H  2.91158119653560509832 2.62370202387774487107 0.68965277434966187897
H  2.86272666143253884385 0.99323564092078631127 4.03125031918648080165
H  2.15841574120220514033 2.56050652188247074292 4.43456059728438134471
H  1.12502891393957993316 1.14195603069704354482 4.29547174141528032010
H  3.96241894366578728537 4.56697761171374327915 1.71332598296697735663
H  2.21749712040791546741 4.65147878985914076111 1.97067151233225623663
H  3.28693697029099185514 4.17320826269892286575 3.29086401018888530245
H  3.46076015421907179359 -0.19361012524338258589 -2.78758701512181428228
H  2.49346701711561058445 0.56832135768090585870 -4.04751201539621519032
H  2.64558983581658146989 3.23007265353321670887 -4.34667572685103831276
H  4.16607582354515582068 5.00600286366396307614 -3.45529632818040388642
H  6.08010694900554771181 5.29390203261196123918 -1.44595831052110401771
H  7.15248464102916425844 4.02090384032061187725 0.38928162552384482087
H  5.16511923541087369927 -1.66244123894213546855 -0.27127997749951482387
H  5.59921795706553915295 -0.91046284923034637160 -1.83568012985646134005
H  6.57741472460226717089 -0.58441288086591969275 -0.38292819656340759682
H  -4.10151847091129617695 -3.32334403462416227981 -1.89117334031673789418
H  -2.77411752183186921528 -3.34432541281147699408 -3.04613015218137439533
H  -1.63670986833445053499 -5.09652141648891454651 -1.56075689150127727700
H  -3.12141190644669297427 -5.59761877717575639934 -2.37189179450589193721
H  -4.36038667711587102360 -5.04732602972808397368 -0.19596591320653103385
H  -3.29396255486077738084 -6.46673620611180410833 -0.19610220234640932113
H  -1.57007847698293034888 -4.92610601187524554945 0.77302360751457810384
H  -5.98041973918605762606 1.66771900672546058431 -0.86527173037426796665
H  -3.65381332164938665841 3.59317597018676826437 -0.51561932224212869702
H  -1.48899416368780301845 2.33804492298774357906 0.84256990406249132608
H  -3.43249819164627512080 -0.35298515264057384044 3.11789375016217285008
H  -2.22814684569392085223 0.96230698340846898553 3.05445473570833225807
H  -1.73299198568143264509 -1.80560945358515945180 2.85733631115798436539
H  -5.01469481427255292516 -4.83108949941292209473 1.93912935954745901945
H  -4.66176798825175087160 -3.50116095276058558738 3.05993090222640828912
H  -4.86064554338895149499 -3.15968254353190358685 1.34392244085647627472
H  -4.74402364393087783156 -1.53705278640668829837 -0.80528013521882213510
H  -2.53417707648142132015 1.55968631571119931145 -1.21056417704375274269
102
Model_5_Rel_E=3.074_kJ_mol-1, -168.9368030443 Har
H  -1.16931684570896665676 -0.18433714003749121502 0.25723173041576774533
H  2.27485908510050416353 1.07598386857521410853 -0.53393849481292454673
H  3.78606542792442635204 -0.18247919660879985404 -1.69959629559005054311
H  0.19111464434706915139 0.88306663478176339321 -2.44286646070642854411
C  1.03864658263306708363 -0.67380190353830726746 -3.57046825291795943969
N  -1.29409156012108095268 0.56598585777706644784 -0.41101451717119152907
N  0.02564939568571078521 -0.07338324896452348700 -2.72087492733229918684
C  -2.08458536115850945336 0.21647782498283854591 -1.57007708474830853795
C  -1.20549466625274570575 -0.58547574203328678344 -2.56371688667347630286
N  1.55349448878576712474 0.63570965122146372295 0.03283727705697178645
C  1.43589574012332610309 -0.69013594776864717328 0.04760227716221952787
C  0.61797050520850671518 1.54115286358650749321 0.68049595431559417591
C  -0.51795334021813210779 1.66092529482777884198 -0.35251442255966114470
C  2.28982900824322754829 -1.45422127947880297505 -0.96880323361580489294
N  2.89083653012406260885 -0.58626262003662410471 -1.95137775711666039413
C  2.42309264124804846219 -0.18954535081673687391 -3.14606452322970797653
O  3.07353971763662636718 0.55819710732585003932 -3.86020850188151065652
C  3.35308165778100430998 -2.31717673496205511796 -0.25176296434558165238
C  4.37693973375918243818 -1.44885352867161665280 0.49144302972110553984
C  4.01046601470470420736 -3.25586083058131681156 -1.26058704817312161595
C  5.19515247143420744180 -2.23984525048087190768 1.50707863177417000777
O  0.65748674774247506392 -1.28491275710397578891 0.79310004394128164051
O  -0.60765868491334174006 2.59225570594289367321 -1.13640986214601014126
O  -1.59205277338213946337 -1.59937785407364607693 -3.11708078518251774369
C  1.28879097345827897669 2.89037584829769222949 0.93885013672320205558
C  2.44199296246880859229 2.78547311189548141286 1.88328189414800095669
C  3.80611862397429012717 2.45812443998704788228 1.60051656842431322403
C  2.37236173529901828161 2.99862102716355183318 3.23235043257896181856
C  4.49600985189593682634 2.50085275184385436020 2.84273736291218925842
N  3.59579094432514390078 2.82923328388687922441 3.80767668115637203385
C  4.52589422529680263096 2.13543295348453243676 0.43721721588039696993
C  5.87856035294853285222 1.86514851484455634889 0.56970947094258350685
C  5.85787500207417988207 2.24402650807925008181 2.94782049755499597765
C  6.54156384317562000774 1.92527544874073952563 1.79805562487173409281
O  3.88340619614606730181 2.01071462508236287192 -0.78329609173935144106
C  4.10309699567455954394 3.05779709687136191931 -1.71819593944948811881
Cl 6.80685125127157419911 1.39696643979071022379 -0.83564109312113343808
H  0.25843117446470487142 1.08106123443158796960 1.60526520565800390195
C  -3.32642855346638910419 -0.60546594040563761485 -1.16639716985139529903
C  -4.54807455138551208762 0.27273834952935982479 -0.86595176129966910938
C  -4.30354221217774135511 1.24078752110650181173 0.28988445296735010359
C  -5.60190552094530413996 1.93305411797191228906 0.72341998532587836745
O  -2.99944551559283834052 -1.39134969538395480981 -0.01889018370726809615
N  -5.38516785050447133187 2.83390639739301919420 1.83144197509667217005
C  -3.37265263116310354263 -2.74195198575821974529 -0.05387730085485564757
C  -3.41034018995076282366 -3.22177096905762105905 1.40701368332900655922
O  -2.52837511826324989883 -3.51692916654543719090 -0.84965235871362787545
C  -1.98188734836092539382 -3.25299243886342548393 1.95925188677715378383
C  -1.18038337011757166195 -3.55209156817100213388 -0.40055680377784208535
C  -1.06691544982721309154 -4.07548515944726297278 1.04026785771405583247
O  -4.02265246344283866620 -4.48068020895922192182 1.45284450067668791107
O  -2.02790410028032308531 -3.79580815627008494317 3.25892656353012544201
O  0.26005485132602484954 -4.01224436354712477026 1.49789150358250600092
C  -0.37450113630965053968 -4.42682158920813328962 -1.36645578702730641218
O  0.09356133942307065521 -3.72032475568121290266 -2.48659950602287027621
C  -5.20481387383208371489 4.16842791174033422408 1.81188164757889946799
O  -4.92358693618474330123 4.76871003065084497763 2.84127784998144772288
C  -5.39538451596861534654 4.87146082122117540791 0.48758957170590522257
H  -2.39084101935155279861 1.14270752659372676341 -2.06916100449432960318
H  1.60095276742800463055 -2.14413131320829686288 -1.47285025565480265364
H  2.81294660475090152474 -2.92026875851658829220 0.48568206536018299069
H  -3.55538056222936837969 -1.27398658533347530764 -2.00610147652634918103
H  -3.99644364780460925601 -2.49177960170875634205 1.98750554828648917649
H  -0.76824387772983937506 -2.53239230554084215896 -0.41606495948498856130
H  -1.36632032344888587616 -5.12880183204832906796 1.07508815131907442542
H  0.95615197089886139192 -1.76090112883188520954 -3.49820337650221002690
H  0.89543887695117063696 -0.37896813514332139405 -4.61605659247436950210
H  5.06349982335436532566 -0.98723933878628633565 -0.22049004502744920519
H  3.85270418025704675102 -0.64791433878341275765 1.01839883535786324131
H  3.25588659941511737728 -3.85071230692307642229 -1.76995294524664870117
H  4.56466074040872626938 -2.69201171120750881727 -2.00723891662574249750
H  4.69525199978033569437 -3.93363639986389568293 -0.76007830344588489524
H  5.79914228778269436049 -2.99903846875786284087 1.01795456393720473720
H  5.86257354575480338355 -1.56969583570183002230 2.04359525237410366572
H  4.54349209548318988539 -2.72821815839349390842 2.22761397465432553489
H  1.60802358057529959368 3.29731994675930639715 -0.02153126323857738889
H  0.53909764602745946505 3.56561165639188049070 1.35410603917017136055
H  1.51785025749828417219 3.27209837114984702922 3.82021709869290004846
H  3.80150887451402930139 2.94061656704109442018 4.78648316827037145771
H  6.36508402258141092744 2.28720748640738635871 3.89793455859543547248
H  7.59658741908698775802 1.70698700955408844138 1.82904413001499488445
H  3.71074750451592416667 2.69400750946377787187 -2.66695083505351338005
H  3.57471666582204283813 3.96647354486402958784 -1.41275432243235932184
H  5.16490992743898669204 3.28199538185448114191 -1.82869511553715646812
H  -4.82197203811803731810 0.81501425856354348110 -1.77159284639409531081
H  -5.37543633792606989630 -0.39114287433406424999 -0.60641273369385784164
H  -3.57364976327723127270 1.99791067843187541975 0.00063477065313784220
H  -3.89184445918914523332 0.67989893389268463153 1.12973192727725724183
H  -6.02446644343086834539 2.48602466119387255361 -0.11487196865278712088
H  -6.32997505456086262399 1.17910650595314536737 1.03581804096738760990
H  -5.21203048116787659438 2.39844232175102201055 2.72759655599397143888
H  -3.86114882612965715225 -4.84261059573572794079 2.33771892238047396262
H  -1.12535818425936273712 -4.03878745444911313456 3.50946259252061620870
H  0.55694426773443694856 -3.08916641568571792575 1.37185542514508362899
H  -1.00228519181076602962 -5.27401796562121116807 -1.66912930997013009282
H  0.51223568481013592724 -4.79910744056163451887 -0.84703597436008892796
H  -0.66868721584268220326 -3.28617264707013978509 -2.90940099263295692822
H  -6.41225637018272820455 4.72855763154144081994 0.12989196092923399606
H  -5.21605241665830199338 5.93311543233529814501 0.63174622686806314320
H  -4.69717906017220343529 4.48703231581536332584 -0.25091637062243721257
H  -4.36805705102758601299 -2.87748614748063324953 -0.49948009439138196797
H  -1.59828494584445657267 -2.22102817687659914725 1.98913076405019784154
102
Model_6_Rel_E=3.079_kJ_mol-1, -168.9368012585 Har
H  -1.02519513648771010139 0.04043516617606776609 0.46955585242145364555
H  2.30809354938945121560 1.17193615585931465439 -0.53907107333045090058
H  4.03181987300813826636 -0.36411477939454428565 -1.33316975051494468474
H  0.45874712237276371596 0.61900954192117585428 -2.26938296402989392320
C  1.29670424213303459027 -1.10446396415184566742 -3.13627350374216407047
N  -1.13868780077296216646 0.67392897691991038300 -0.31147935347700123065
N  0.28387444811285517110 -0.36611274339970850678 -2.40336567517822796702
C  -1.88131636618660413873 0.12672213971725918014 -1.42310378426539108077
C  -0.96661503563069739453 -0.82885187971689378017 -2.23124761399076065871
N  1.66289360937495311887 0.83311207197277536984 0.16777673142977062026
C  1.58347839954504499005 -0.46688089231847884619 0.44116368698464286657
C  0.72223151039815602914 1.82111866364044905353 0.67354811808877057544
C  -0.39449514868705182202 1.79237454477159152688 -0.38604207255629019446
C  2.46750220008982790176 -1.39204883638396603729 -0.39802099106895255654
N  3.09876026023165751511 -0.71784951968822108270 -1.50677461899389841804
C  2.69967469388255620899 -0.62005423470052056789 -2.78698904256729118600
O  3.43006533106611311013 -0.13576499531196314918 -3.63714791398461834149
C  3.51419543075660678610 -2.08977809031127259587 0.50098100479934704055
C  4.50126142978526111449 -1.08029977280025968334 1.10385382218150907008
C  4.21753681945898062366 -3.18920031609256415805 -0.29111063465239289672
C  5.28971587437550638811 -1.65615872896791049840 2.27570061653756683384
O  0.82557832241559947484 -0.92432755444567049619 1.29567127140203286473
O  -0.49151871646724620835 2.61033553418181174521 -1.28473520799647511481
O  -1.34499444108377197438 -1.91194366425382100694 -2.63988513305472416448
C  1.40472218660147740721 3.18648562844134364269 0.78212220775565999276
C  2.67686632738251217845 3.09441326645429892750 1.56122136240750730707
C  3.97378756648777997640 2.73341687817686951334 1.07666317379557874290
C  2.81626368322929598875 3.29831383954289769633 2.90561007452855424305
C  4.84239982005375324547 2.74186183078195933049 2.19567578210624692048
N  4.11018865697203850118 3.09183600934789515335 3.28639416986736554449
C  4.47705877995252166102 2.41811776627230479164 -0.20264474458421377623
C  5.81708169260650809207 2.07537507938062049107 -0.28535701158697546198
C  6.19565744487596425927 2.44012482459671353752 2.07799939489405405268
C  6.66301851712462855915 2.10403654655435579102 0.83127511355422578632
O  3.56865456743635789394 2.41982670830025847764 -1.23067872306053338605
C  3.93671801675486188188 2.90161278367660280253 -2.51386188135226174012
Cl 6.53694253834502791989 1.52628385591453352710 -1.79205205502076259094
H  0.35114821807887564020 1.47545923062297323902 1.64230894776251323819
C  -3.13802535773273527653 -0.62324089298542351134 -0.93299901803954787827
C  -4.37417169912257897124 0.27979982137779002560 -0.84229660354544666490
C  -4.18103796940923722048 1.45174480065543431984 0.11805894513477874219
C  -5.45944217887756177987 2.28110987710881030210 0.27758686032882939898
O  -2.85711421935999387856 -1.19267039798927232397 0.34758235344313370696
N  -5.81566486356231848731 2.94854259157128906210 -0.95379264330033308728
C  -3.21851691743491929998 -2.53418865800629422580 0.53062427972214454286
C  -3.31234207679754222298 -2.75885462344664578183 2.04918676162266155671
O  -2.33671956648652701105 -3.42146173344545845296 -0.08800339493246739364
C  -1.90726369295225328671 -2.67675295158535853091 2.65353554580366779447
C  -1.00809740067189279600 -3.36559749552980624898 0.41404363929658954957
C  -0.95233798527218371799 -3.63471191534628834674 1.92641258136828552594
O  -3.91695779439431124302 -4.00041391930183198866 2.28321894014426352015
O  -1.99964960908156230701 -2.98949200288869443298 4.02407784543283852940
O  0.35314382700939195292 -3.48587655815211538979 2.42290878993219083171
C  -0.16567092655080628560 -4.38828582646631115693 -0.35474500319354679290
O  0.31407863543431602249 -3.89512491311881436928 -1.57945993558405195500
C  -6.88362410632178889358 2.76975212929743408452 -1.75202149950484242780
O  -6.97550578823699662934 3.38624656084309449966 -2.80657103787366235537
C  -7.95146014979998216887 1.80793586918289150844 -1.28184172289001052647
H  -2.16983925340017513861 0.94954497855229524905 -2.08673185592992194159
H  1.79892701648673103421 -2.17122836260978768763 -0.78648759870196571775
H  2.95361382681175221876 -2.55367804241034956902 1.31926196095397463282
H  -3.32990818375171127030 -1.43113757887394710266 -1.65053989928600985948
H  -3.92668341528996922563 -1.94907323500002727101 2.47351067438078375815
H  -0.59735361360162464450 -2.36016102830564067361 0.23854188912560100877
H  -1.25228300450985319259 -4.66928939280717703042 2.12702238121642484003
H  1.18845967695565857269 -2.16646983461128694870 -2.89816488104325653552
H  1.16845773545412012773 -0.97612801394197667992 -4.21718233850484747194
H  5.21056889375365006600 -0.74349978224443780128 0.34496688228674721177
H  3.94925595306728638434 -0.20480484521459130232 1.45398341380018081281
H  3.48771603187841705562 -3.87907883463784086686 -0.70828283388666846143
H  4.79669520411008587502 -2.76779033146347108740 -1.10960114070016757637
H  4.88782459565972793314 -3.75163760767349563352 0.35151204957045767419
H  5.92227050496070628327 -2.47954803824901404141 1.95604006348786141345
H  5.92620443352601089515 -0.88553590545833782421 2.70322323870138836455
H  4.61637689049781307915 -2.01820487667389691921 3.04854746856908231933
H  1.60339737158949091622 3.54883352915309435716 -0.22661732181581667467
H  0.71766812387874034940 3.87995226938476012180 1.26772888687071771940
H  2.07133515385604694004 3.58698118271144350544 3.62104642913717711394
H  4.46595467887515873429 3.19021160830947980713 4.22240473881864453176
H  6.85521869828678465097 2.46092371536409171284 2.92981572020752345509
H  7.69840679531844607197 1.83949210112374172965 0.69030904576989193799
H  3.04720614603459649672 3.39021331381916191106 -2.91469454460157662012
H  4.74779631014735592487 3.62694675777415254103 -2.45004020006831702005
H  4.21695957015923905686 2.07843086597187642894 -3.17511271149468177200
H  -4.61791183479514177890 0.64256386902342621514 -1.84207291729781408307
H  -5.20435145863843562353 -0.33771245322715043313 -0.49212253585713261472
H  -3.38232099855983481262 2.09910147885774778231 -0.24507988633032429249
H  -3.88630266938217783235 1.06014773009922591562 1.09139454696849202975
H  -6.28189492230322699129 1.64105048692304422708 0.59130856801089970443
H  -5.29784690592037144086 3.04093148947433356000 1.04953185315779995435
H  -5.12366655095356371419 3.59251083339883470202 -1.31460679269848057515
H  -3.79678450769294784095 -4.20283669454782415897 3.22385513592863048871
H  -1.10513619281248764992 -3.17923464733700056328 4.34102619447515802875
H  0.65785390803823395878 -2.59413868463207775150 2.16077689560414221148
H  -0.77243867312409209003 -5.28977688192364148279 -0.50365322263563128136
H  0.71519806994184431659 -4.63851996011480238735 0.24197004755374640350
H  -0.44580899853391198207 -3.56785813914923766177 -2.09204311582726676377
H  -7.54252472815531227468 0.80563136558547465693 -1.18474308581264020646
H  -8.35390088347203807473 2.12889785768380379594 -0.32429982875787000118
H  -8.75034996866385661463 1.79622412927334984545 -2.01793138924901915843
H  -4.19376740005913362097 -2.75868583740426664974 0.07612877929978245639
H  -1.53186985414477216949 -1.65003772346062338450 2.51979434182217953975
102
Model_7_Rel_E=3.480_kJ_mol-1, -168.9366485265 Har
H  -0.69238430809994122583 0.53598173838697216187 -0.95318394618732182888
H  3.07289529089396484807 0.71935469361086890050 -0.67966077072787378643
H  3.97349206550632239043 -0.96521887483379820161 0.76420430734466771039
H  -0.09439858283378188553 -0.96609983911792873812 0.41509231225670584209
C  1.05442185890193673714 -2.62716364242089417402 1.00963455257036538448
N  -0.37797236907208386913 0.02724738506971854934 -1.77221775868591646663
N  0.23456896596578979963 -1.86531433667883828065 0.09404918883361920723
C  -0.93801304758008119400 -1.29118753481051884435 -1.94644877045950104311
C  -0.22961864015018984553 -2.34249782944393558637 -1.06814007208492811607
N  2.11383805121871137800 1.02668419007959421663 -0.53877801620254062165
C  1.49865443193803127286 0.77972431935817865245 0.61012981988624115370
C  1.45811652600570251792 1.59093131299526602263 -1.70530369088078681550
C  0.75982415493815635976 0.39921936901273358256 -2.39228193551265189143
C  2.33069726613381256186 0.00912519113358509215 1.63853253164869006042
N  3.00159332252704036392 -1.11167833766732182532 1.01290811684197890052
C  2.54366302837680269278 -2.35096690372047012474 0.75757465798493828224
O  3.28838319019754976580 -3.21090645218260117844 0.31555380984278180723
C  3.37417015394418307039 0.92065998552592331894 2.31590794198699168049
C  3.98969030173011685036 0.21629674754013689109 3.53519158410313938390
C  2.76557493769242412895 2.27198466475816340804 2.68169172005033784600
C  3.07824935567159752026 0.14444817039466051334 4.75720902976944870488
O  0.32860926045130645079 1.10315665425000153377 0.83483768689860682333
O  1.22991654612245726597 -0.18186108507381265609 -3.35144373570201459245
O  -0.13321217444937055729 -3.50302727267367552955 -1.43512940669574695640
C  2.50696382098207060096 2.23169243455565924350 -2.61636808413012600383
C  3.27203166824323865569 3.30992200988199058997 -1.91890185195294216136
C  4.42054884330200614784 3.18966783817828858361 -1.07331155772809494486
C  2.97149290291949608189 4.64343039907545751532 -1.96421116630898828781
C  4.75088334944570345186 4.50629181433359526920 -0.65074794168272320771
N  3.85173359583145735741 5.35941495732047812339 -1.20972930365077857573
C  5.21571936258806267972 2.12077184679234820308 -0.62714544175975306395
C  6.27809895853160693235 2.40807304341973882345 0.21379591118732083066
C  5.82959099842728445395 4.77283379848386157818 0.18435556426877586222
C  6.58894394655329396215 3.71007336037491386449 0.61455826329314999779
O  4.91266551754857427881 0.80927459131734535980 -0.97138692697307404966
C  5.69224567526855906863 0.28234368492081501900 -2.03468845923194452396
Cl 7.25806525559222848187 1.09898535142463060765 0.82852875468277731308
H  0.71574224365706839990 2.32127891543620679116 -1.36770463037046208221
C  -2.43703136371063244781 -1.30066093397286097755 -1.59398779423345415829
C  -3.29190234127197012270 -0.53628425227436660183 -2.61038046278485902363
C  -3.66562711280136888092 -1.38168019040783862650 -3.82995686336901597357
C  -4.53093859588138236916 -2.61087482100307610722 -3.50869173038213322258
O  -2.60277679152671836960 -0.75314790403668208096 -0.29197261825688497483
N  -3.75530279014400480975 -3.78859699734700283713 -3.17371569332624714477
C  -3.00058416633437108345 -1.66635858191360686220 0.71132593507541064248
C  -4.53645227871555789534 -1.61289230468870314894 0.88282848634423227718
O  -2.29275256340994726401 -1.41732473184755969342 1.87627133689595004817
C  -4.94637085842739487873 -0.33721612184250437938 1.62839553346972065739
C  -2.62046078146582228641 -0.18376501299099751163 2.50586843674022796691
C  -4.10029138140965354609 -0.18153619575632146121 2.90376466233321117727
O  -5.02480860036358301102 -2.71852313772375842049 1.60052201538824045990
O  -6.31749547000634592564 -0.33639405119385068499 1.93217789055140887200
O  -4.41049279486107348447 1.01719282122902665577 3.56698492026432845137
C  -1.70097575347671825519 -0.01574786699085174713 3.71469665674732985039
O  -0.34779766997463235079 0.06489388488579586611 3.35521979707616457844
C  -3.77180022564638495197 -4.41684838299440496456 -1.98438225670286150226
O  -4.48496433551327822187 -4.05911158530201898742 -1.05183676697218553286
C  -2.80398962670929829955 -5.56965800194255411526 -1.88678258295346101825
H  -0.79357171378307667098 -1.59623858649603400650 -2.98719940678169892934
H  1.63716735545215397174 -0.35762017208855911843 2.40034420708121754018
H  4.17743462815319244186 1.09491231394845023317 1.59180968590573712618
H  -2.75466737776556946926 -2.34285403642166123461 -1.57628358853816474827
H  -4.97528289495603903703 -1.59958116498628655222 -0.12442032157838138484
H  -2.44105740138085103297 0.64298687415924860034 1.80261589512924635947
H  -4.28796044899498429714 -1.04702805755351002759 3.56004993575012607110
H  0.77377801562240577926 -2.37779457564195739749 2.03419390381173714744
H  0.89034524175496265741 -3.69159256164429283587 0.82389241230324861132
H  4.27567824981889987868 -0.79685477223344669540 3.24305513950305490667
H  4.90432118554851737002 0.74604247911761734091 3.80997164352882844440
H  1.86261883804275907295 2.13734946971154382567 3.26981987560674269844
H  3.47962592883956300938 2.85386322293916050441 3.25806000092470471330
H  2.51521392024553591682 2.83259269317831874346 1.78420721169962837038
H  2.10110983991262978421 -0.25911564093581712642 4.50504564630776460632
H  3.52777288131468669263 -0.49899535897137381468 5.51006009626114590105
H  2.93717037500193267618 1.12831821644566021590 5.19507039259791003616
H  3.17029170172286178797 1.44067273737420320501 -2.96784947855388958615
H  1.99544450647198412518 2.64808280977529308942 -3.48495101951550001473
H  2.17952478822349471344 5.13024025395864224919 -2.49921672646079651159
H  3.84311667763939013298 6.35884560302423018641 -1.09213303221196134096
H  6.06553151905959619938 5.77920266440420515863 0.48959816480152201779
H  7.43107605078485811134 3.86427789386815501160 1.26892360408728199772
H  5.57482337592528764958 0.88441347784214185967 -2.94040326728451573146
H  6.75025434501960930334 0.24140554533992419906 -1.76543259808080410522
H  5.32086366841752589352 -0.72563854862989773942 -2.20951313743104904574
H  -4.20117036713180880270 -0.21371527153556665879 -2.10074514164486192414
H  -2.75422408547026176251 0.35648812139312668901 -2.93100501805839730451
H  -2.76007027296963869389 -1.70736745479134510717 -4.34463952863671654114
H  -4.22481630290737530942 -0.74439618017302189301 -4.51570197081948698781
H  -5.18947269675541988931 -2.40987431852072164773 -2.66121452704779359877
H  -5.14914075996983022776 -2.85229759443956343290 -4.37875752411569685307
H  -3.11252877756948720389 -4.11881065475465746317 -3.87716479497857147152
H  -4.98304702505662699963 -3.49283701463757756400 1.01958684760564444183
H  -6.54551849778758754184 -1.23053603744821637989 2.22979745117984773373
H  -5.37198969946790683139 1.13457429828275557782 3.52629620485517891737
H  -1.79944767365628810474 -0.88350509078987959910 4.37104342332822248807
H  -2.01950740987441079710 0.88603997659833833023 4.25382439616502860957
H  -0.27152988617861051335 0.62189433049370301809 2.55406661332739526316
H  -2.84307654210670879280 -6.19248698010508480394 -2.77554945342436409916
H  -1.79621805660298794471 -5.16345695210174593370 -1.78545247401782125607
H  -3.02893242658642858345 -6.16813328948718009315 -1.00895041928268969222
H  -2.72154538807438850512 -2.69290205238189139791 0.43064518007008301126
H  -4.76719739231411132607 0.53228705759426997446 0.98561067829687631914
102
Model_8_Rel_E=3.550_kJ_mol-1, -168.9366219121 Har
H  -1.16592047374351093225 -0.20021726149371604775 0.27470235514580482183
H  2.26947193923723489206 1.07939893532255593023 -0.52609601419883200712
H  3.76725184880958563483 -0.16312471475580481162 -1.72937925712937023981
H  0.16534872974644451715 0.89754283076144569797 -2.41941578728748885041
C  1.00354334385911947436 -0.63838846697973494759 -3.58153301799733991828
N  -1.29931427119883124988 0.55744572871097841649 -0.38350980276663076962
N  -0.00124942251351378708 -0.05459123266685499132 -2.71092998257344053314
C  -2.10052604674155052322 0.21931014658000999584 -1.53841286727396631129
C  -1.23040585899152210558 -0.56994516751990775827 -2.54952522328939634733
N  1.55036679444803926486 0.63103031421760868991 0.03697948619848702434
C  1.43633374793928858537 -0.69520814531780139589 0.03660198566023904060
C  0.61785102844129302646 1.52623975629815866739 0.70312606220348905506
C  -0.52811608224693040725 1.65547640988540378792 -0.31766719901900963841
C  2.28038552680521178218 -1.44527037322366180838 -0.99838983167054773382
N  2.86993808141365924769 -0.56503121399081979170 -1.97704653721308409864
C  2.39148672421223329465 -0.15783928305453676089 -3.16404636814650963572
O  3.03513067933496216710 0.59778969635392908977 -3.87618644447888005544
C  3.35188288937855061178 -2.31605008027051395558 -0.30335358424567659963
C  4.38327318278513811123 -1.45610157262156714175 0.43875535404701121456
C  3.99834917473483741901 -3.24326031339546316801 -1.32953437896818482677
C  5.22111559706346728404 -2.26031698457320517903 1.42754686414254794435
O  0.66719646134568799667 -1.30104243532010865891 0.78276780650133681583
O  -0.63043943043828343242 2.59715316875409341080 -1.08748633706852571024
O  -1.62205695857260634440 -1.57621318181039327122 -3.11291331617788369357
C  1.28664079055873026292 2.87410714896599639445 0.97256692775277364671
C  2.43618201418720436990 2.76334328597851897058 1.92056673900525209930
C  3.80221253406873316294 2.44088275676352317589 1.64163963825164693766
C  2.35933793933854918379 2.96573413144566133681 3.27088939831456571028
C  4.48609300458267323819 2.47664618333424435548 2.88755161554427841608
N  3.58046602637704713956 2.79523736849448134478 3.85065316918204558760
C  4.52790278293035353130 2.12542543907434877681 0.47992579911197280618
C  5.88091190505104499664 1.85933976371818054929 0.61820959570296585284
C  5.84798804384915094090 2.22275255774559532540 2.99817989803368556423
C  6.53833091505324937032 1.91458553158742761369 1.84971115517935658090
O  3.89125471713105275384 2.00364971134988500978 -0.74403662055581076817
C  4.11322761683539539490 3.05344088358063281419 -1.67556610752015400223
Cl 6.81778278152619510166 1.39986271586096067132 -0.78315611961680409170
H  0.26729191364504695239 1.05434072450413274247 1.62553962965442866384
C  -3.33822443329152207525 -0.60671430808606807705 -1.13014605754169661367
C  -4.55776560502183336610 0.27034559045702533098 -0.81836627557778129916
C  -4.29154975656983683763 1.26038353055857399454 0.31350218298510773574
C  -5.57938980712245058413 1.96094334560220362462 0.76460509589690395238
O  -3.00320491883905749120 -1.39755141664678261826 0.01191510875364130972
N  -5.32668079640533864705 2.90163771652850543958 1.83142964395517404697
C  -3.37260603588001428577 -2.74895562155548178751 -0.03252465199299665877
C  -3.39166487416535078481 -3.24628817599245822478 1.42287361955993874041
O  -2.53703230654449907178 -3.51210220329285949248 -0.84902159181107972330
C  -1.95697712945052826328 -3.28836103935193291292 1.95817996410731320900
C  -1.18317088553318061628 -3.54987049142530519674 -0.41782646389274719079
C  -1.05308542218301992577 -4.09374418093117409256 1.01376179018859047254
O  -4.00475565095758945233 -4.50498690932804013443 1.45969621720429665324
O  -1.98792960145380925852 -3.85850408412499001898 3.24691081405568482410
O  0.27856605235411463495 -4.03867937309699431836 1.45855303861783336394
C  -0.38780237582818422037 -4.41358182663974485394 -1.40252045503916766833
O  0.06988559450711451237 -3.69702446521828909098 -2.52033264120387601182
C  -5.15207890316977668022 4.23510101150734286080 1.75750916418789482343
O  -4.82299526660653388177 4.87039454344177347167 2.75107841354878601692
C  -5.41249374917578585098 4.89270188981358433722 0.42187266098104420076
H  -2.41226289514089442534 1.15033092940967907047 -2.02492408335777751560
H  1.58658512022389608376 -2.12960689261329916278 -1.50335011234986959394
H  2.81967908538246136985 -2.92761347912465907939 0.43283298293179017779
H  -3.57189453831675374218 -1.27277488325938281655 -1.97046520877580122466
H  -3.96997585455861567993 -2.52312706816403009569 2.01954006445559963723
H  -0.77253033192594300349 -2.52968126430788009529 -0.42549488093327053617
H  -1.35341936795693307261 -5.14703586075381558373 1.03245568641071239213
H  0.92408097816171697048 -1.72678939601439340734 -3.52660756363839711369
H  0.84737697872056660930 -0.32578075020571173326 -4.62038252835683760367
H  5.05687762775490057265 -0.97899070054152237397 -0.27538134361695343344
H  3.86302849206940379645 -0.66756774656719541916 0.98777373079673547185
H  3.23705253432787909418 -3.82617253855593641987 -1.84269185451649208929
H  4.55125732505350999446 -2.67155591498699784836 -2.07125843574716927975
H  4.68205363612664626771 -3.93207108198578891844 -0.84275735120416306323
H  5.82903160508109063898 -3.00059531119148870104 0.91475958095657672331
H  5.88564014325353834778 -1.59459824126781946063 1.97312820148443446300
H  4.58251496070023023321 -2.77288155460054142054 2.14278490221673623140
H  1.60848135149879833961 3.28860733142578309796 0.01628116125942792591
H  0.53512041831744450171 3.54558871095457295297 1.39064875919374841828
H  1.50140273943447777327 3.23297111062243525126 3.85657982020504386256
H  3.78124511810619390317 2.89723496806047320362 4.83148244503720203369
H  6.34983516230325761853 2.26137045454025065183 3.95124491857693493913
H  7.59409822915964038970 1.70041820963462098071 1.88378954506491980148
H  3.71733970644859912369 2.69521671581168220655 -2.62505126833304336387
H  3.58955557577001371783 3.96331214820314814418 -1.36548264182549838885
H  5.17563429145291031830 3.27316656445484399640 -1.78793081823835442457
H  -4.85361240461947396341 0.79537497219878527943 -1.72721221510998734772
H  -5.37573349717572490647 -0.39242168333514571010 -0.52859825196257226310
H  -3.57013662273518850299 2.01343884269363204709 -0.00624408331636788771
H  -3.85992147013352759899 0.71652620381519016579 1.15448237055718982980
H  -6.03366580560890763962 2.48213804606732812985 -0.07761912476707839847
H  -6.29223949353515443761 1.21562287905278965106 1.12864075988857459620
H  -5.10525857427883877904 2.49867008873579443673 2.73222561350646842016
H  -3.83389985673283817391 -4.87772938953328782929 2.33834478857596117507
H  -1.08371662918332489767 -4.11401551060051851039 3.47902542544514625789
H  0.57451625108886017479 -3.11389480734187173994 1.34431253919511584094
H  -1.01965345273488106059 -5.25725132528163108248 -1.70644678060900556460
H  0.50410088460869073579 -4.79186313464280999597 -0.89635158702155448562
H  -0.69595361970020752640 -3.26004523842335824924 -2.93364986775493408189
H  -6.44563440165607737242 4.73453181454895144498 0.12189194526933141982
H  -5.23117539931633057648 5.95915639474211200621 0.52100391348054286844
H  -4.75132918128161119142 4.48600423361547662182 -0.33858375169815596584
H  -4.37364300906938474611 -2.88228167209770580470 -0.46639458946528183914
H  -1.57255590940505207698 -2.25734380413008173250 2.00509729876510656155
102
Model_9_Rel_E=3.570_kJ_mol-1, -168.9366141513 Har
H  -0.97480146045007931566 0.59154807336171955079 -0.27424161265562552181
H  2.80077610027303514073 0.91929930828429917700 -0.36615076965765408490
H  3.81394006215608971644 -1.26605789350524089443 0.23968286371338731744
H  -0.26319217816458306825 -1.21852495056055643019 0.43792688968813642258
C  0.90406378164963474564 -2.95958472548343021202 0.34831703555038046050
N  -0.74977305026730600712 0.41242123698644161944 -1.24572813369370227754
N  -0.00236471454731079778 -1.96751099891902203609 -0.18616053333328846930
C  -1.32173992146764041067 -0.77243258556949312421 -1.83926140267616489155
C  -0.58313157702515772129 -2.05054763117562988128 -1.38885941799274248432
N  1.85632305178003109702 1.07841436991832084757 -0.02474203010527427360
C  1.38939984081655243386 0.39530181748738912884 1.01107006521637399210
C  1.03654676069061935095 1.97302611072894862332 -0.82456318344563872547
C  0.28457526085819895290 1.06130721537105765506 -1.81480671409359595181
C  2.34952095028583229919 -0.63776110381521411430 1.60678748148675931695
N  2.87832348791328440640 -1.48828421515248621176 0.55941460895396533104
C  2.35458587677895270218 -2.59784200352193606065 0.00186617037026130805
O  3.01256169112264249321 -3.26601081724201547374 -0.77873216425795543927
C  3.50938628944152597455 0.03239879759016556227 2.37182839441719384155
C  4.25718508314591304043 -1.03205997974415319973 3.18540596151425070559
C  2.97856771606792891660 1.15207541442335159587 3.26345783702927239034
C  5.59348940036122765918 -0.54025551409075500686 3.73128902120957617328
O  0.24150626822972515173 0.53538632528168939029 1.44669082049786945632
O  0.63413837197847355842 0.89883491040557761398 -2.96805519053557942399
O  -0.52316994793453119872 -3.02546370285542298717 -2.12190362965585155308
C  1.92935657620652367683 2.98183705801382670231 -1.54810026962023505881
C  2.74079143785134116129 3.79485481811410974018 -0.59186148669242544251
C  4.00640905012380521555 3.47853729573875058989 -0.00473683552140113928
C  2.38441450049367364983 5.01687262516353715824 -0.09156316237187737961
C  4.34609348783417193118 4.57114325470746329927 0.83837263092015013033
N  3.33911942491748758854 5.48181299309449343582 0.76258619770821811645
C  4.89892769295601659962 2.39855944666217446581 -0.10604192447471354199
C  6.07318305372528666197 2.45942305518607629011 0.62539390007776496372
C  5.53189296460816049006 4.61075091372757217556 1.56254323887873836085
C  6.39209683878861767425 3.54404198468723041771 1.44681367790279957752
O  4.58222346462979324144 1.28322568503648248850 -0.87044081253585858793
C  5.21202056689971993109 1.23491261657185713574 -2.14216587554680337746
Cl 7.20315082307723741906 1.12993421982749975285 0.54355241684796173907
H  0.32458709681224934274 2.47398862940037389535 -0.16052545499692028041
C  -2.83319339547249970934 -0.86231659412232075645 -1.55001529596171105929
C  -3.58428975070195310337 0.39412298570174242318 -2.00496203997167476984
C  -3.46597545154643160714 0.73823188934997518995 -3.48977294343700217283
C  -4.06419645344305369150 -0.30871344818295576307 -4.43540951421948381750
O  -3.05817145608933804724 -0.98014723800241709828 -0.14673798769831114530
N  -3.18679975446706986730 -1.43185092286433590658 -4.68495521648320956132
C  -3.22713266269196896729 -2.27071787636455546533 0.37453693441648333584
C  -4.69447810126218367799 -2.49798223372504279993 0.78731575050014945827
O  -2.39194371443315967340 -2.47714041520080074932 1.47577713979944324940
C  -5.04959216494643658990 -1.52768374779622240212 1.92658074821038871605
C  -2.61667586860134937510 -1.55477906220133865745 2.54052645923953024365
C  -4.04531990657784845666 -1.69273705244703887018 3.08365873374626664472
O  -4.90477505214646658516 -3.83130215042559241212 1.18437977470122723922
O  -6.36565078183406019008 -1.72202093494222596703 2.38112226237264001938
O  -4.25135887929149269837 -0.71932165668305059203 4.07426206077005126360
C  -1.58061559568442921986 -1.82669301691985852543 3.63275440731975196584
O  -0.26818549494179677595 -1.55787593967956894403 3.22278328286730397778
C  -3.49284246412025822792 -2.70900731129323624202 -4.38083022960455004124
O  -4.54354343795843984566 -3.01984555606028726160 -3.83643947349815395143
C  -2.41657953342518450057 -3.70340680431116542337 -4.73991779788693889941
H  -1.16984014680434267319 -0.71147277772310169031 -2.92079661361433240430
H  1.77338059076989962293 -1.24547943424139928581 2.31215161448308892389
H  4.19874925190676062670 0.46686762050384988942 1.64047378603848525991
H  -3.23146256094879147369 -1.74613708247752175140 -2.05766653851093339611
H  -5.35176864734744039964 -2.31698503206923023257 -0.06970546565890488322
H  -2.48850674620499923151 -0.52952484849291825419 2.16682796000735056197
H  -4.16645828987480904004 -2.69942468573329019677 3.51996022437825217821
H  0.75576568377657515896 -3.02409703746608427011 1.42741577899398341955
H  0.69209368833879758576 -3.92274932124741670947 -0.12198474017258996438
H  3.62272240419594693250 -1.35938420722348851655 4.01180967601636506714
H  4.44044929054452186534 -1.89954439389103990621 2.54738751596024348700
H  2.25915928267522403416 0.75805953180155682958 3.97713783695085876246
H  3.79484834574440421662 1.61604079353838336885 3.80795106875057953744
H  2.49302308405973338523 1.92136601455287614471 2.66841967752566189276
H  5.45495674308014599774 0.25029185264692294099 4.46343474949317009504
H  6.12293875575679358292 -1.35846449909257938060 4.21388117231041992028
H  6.21659084169296072275 -0.15935870223479128849 2.92569619830703286922
H  2.56813833757805731750 2.42974031267743884044 -2.23776724633271184572
H  1.29027245129035161852 3.63947581484384974360 -2.13847220568236151550
H  1.50375020887071508824 5.59200027477220196204 -0.30133898783470197680
H  3.30836919940572293797 6.36194127299613665372 1.24971448342282376309
H  5.77457562724042539060 5.44872889013302508232 2.19525382885590492066
H  7.32268990071144187937 3.52673263798854907947 1.98997603832872504981
H  4.96143449636767019939 2.11910164437507297919 -2.73566726614456001698
H  6.29786420611801656122 1.16501686861055686606 -2.04467675847169472192
H  4.83266105116212862924 0.34067865948631259609 -2.63268834780396865369
H  -4.63515473230772823143 0.24590920969791207895 -1.75155279418637110922
H  -3.21359381591742021556 1.23194368189759462240 -1.41353720602014387708
H  -2.42327263264074010962 0.91565491316713865100 -3.75669269327237209666
H  -4.00703642484784161582 1.67226337703356531250 -3.64803881689394859933
H  -4.98584501672537871997 -0.72044091819970179635 -4.01799104703655896031
H  -4.29551711588912610296 0.16686079502016804010 -5.39455570153106478415
H  -2.30260068539487505745 -1.23620617783012987090 -5.12762149581439263812
H  -4.10048568040190364314 -4.16040400745163641005 1.61020133164303791418
H  -6.55191480081846133743 -2.67286159314055860037 2.35894370609144399253
H  -5.20646249651126691305 -0.63377998420013481606 4.21261195526610965345
H  -1.60559557563312216288 -2.88425524955433187912 3.90622429663168890812
H  -1.85536591709674114625 -1.22007164977918591831 4.50536630807339744109
H  -0.24696028282998017112 -0.67967125471581635310 2.79100857954047842924
H  -2.82575891746570473373 -4.70892641362427433194 -4.70990765579225456605
H  -2.00410709078951176920 -3.50101211164424075406 -5.72400312544036005136
H  -1.61982734570803765806 -3.62987412173298018558 -3.99867887118453602113
H  -2.93435395005138888180 -3.03625375640591155246 -0.35769247929271502651
H  -4.98834855317598702129 -0.49941020996320667491 1.55449897641293155459
102
Model_10_Rel_E=3.658_kJ_mol-1, -168.9365805415 Har
H  -0.99338258793873279728 0.15110921768844209900 0.29123376656805211038
H  2.39054017372507177086 1.13210671451545175081 -0.75429604881233280889
H  4.10919060806115954421 -0.51481494277572115159 -1.29296321554604132231
H  0.57579752006767737083 0.33150243582067362436 -2.43873834480764184462
C  1.41938512882557765771 -1.49564264079832764942 -3.04990991328468252775
N  -1.08375892865261969078 0.66764945938913833334 -0.57438791965511382109
N  0.39222883015777698645 -0.66089725389866071925 -2.45270468054549439785
C  -1.79883903313988091632 -0.02843117390874302930 -1.61815731430429110560
C  -0.86875816579234577119 -1.08668714081125727944 -2.26489833098484361074
N  1.70750025069755317908 0.89341898783654971616 -0.04151768383792824035
C  1.60599885278078802209 -0.35685522132172531329 0.40275151318144447599
C  0.75565854856378833482 1.94423457348493267105 0.28625858795580427785
C  -0.33235478628183073857 1.76298942864919072626 -0.78799769962101140486
C  2.51245213822374902080 -1.39285239031289975742 -0.26580358025358252760
N  3.17871577372890934399 -0.88625789325119075368 -1.44124292192724667849
C  2.81626039418515716761 -0.97257433074715682331 -2.73338051458450514986
O  3.57439379025079828622 -0.61927412472309351088 -3.62283363377977485342
C  3.52948275492937169062 -1.94775897154990751403 0.75838492705460336385
C  4.50743542183360190734 -0.86032130054538669128 1.22533150561400550060
C  4.24650645153189554293 -3.15862658882614644185 0.16653121286295996528
C  5.23826817068900840724 -1.23721741132899309967 2.50973759105695704008
O  0.81172362871247871752 -0.69137870430118175680 1.28133232349162828889
O  -0.40137024696046424976 2.44395747295223353390 -1.79664193867460575404
O  -1.24833110917256950856 -2.20950327425795034486 -2.54615996267886846027
C  1.43713273192235924114 3.31194037663355711487 0.21020932209153542214
C  2.65665071944357178424 3.35858760424154256796 1.07271030559676194827
C  3.98116237063557276699 2.93240814064943222661 0.74006998121923350809
C  2.70727757891053899542 3.77920594615826077600 2.37237127074360021339
C  4.77318271626349499570 3.12753999210614441751 1.89828952244380233516
N  3.97181340549445360821 3.64547388413343576019 2.86680929906986037281
C  4.56822335048129613000 2.41911810789166326074 -0.43529097634530899974
C  5.90967044838904520532 2.07816176315360445770 -0.37106436002861792334
C  6.12947010270454839542 2.81779080304270079793 1.92335861040572875247
C  6.67816804547811404547 2.28826471103663875439 0.78136222883819850260
O  3.73216823811870224148 2.24806935864693180349 -1.50898027853256433417
C  4.18655068840654909224 2.51973017279603039853 -2.82630910998920681365
Cl 6.72884371950917081762 1.30246377090472087446 -1.71829913654349053509
H  0.35551525692585106420 1.74645309655478131461 1.28459365874991671141
C  -3.07328410424342690632 -0.70242399952548362219 -1.06412966599264380285
C  -4.30756879747459286989 0.20264063700724838091 -1.15996567712070630662
C  -4.15338157550813225072 1.49778504883811680592 -0.36506953410038012198
C  -5.44396092689954436139 2.32492009792826426207 -0.35862048974932297929
O  -2.83906561095672005379 -1.07412455299200693126 0.29615341238171821736
N  -6.51434851565123640427 1.65144946090314803655 0.33917705227370564813
C  -3.21029181704559674060 -2.37571996302650090271 0.65901094928466563694
C  -3.31603789650078306650 -2.39114934722841532277 2.19296769754935727548
O  -2.33069872088103391405 -3.34380855533212084651 0.17260586551071566142
C  -1.91544520489766534332 -2.23766308111635181533 2.79382002821038577522
C  -1.00617348629396263782 -3.23574717391965060997 0.67743872713830788346
C  -0.96695193856843353331 -3.29584743545343883397 2.21287137923422205787
O  -3.92936673223718679893 -3.58664657715940426996 2.58858992397948872721
O  -2.02234165518381692195 -2.35976577083962624215 4.19321240342991696792
O  0.33650758296320187890 -3.09542780887880919494 2.69589931690202355696
C  -0.17043561202580104208 -4.36611973266108321923 0.06719297977543817191
O  0.35761933117331928811 -4.04224834185953696419 -1.19324460851014202412
C  -7.66763436523495478525 1.14646242940015352652 -0.13574149759264519943
O  -8.42874743346340515870 0.54070647633355417572 0.60857685775534053896
C  -7.98087875688970971311 1.38307312677097726805 -1.59613310065506319724
H  -2.06489372625141776041 0.69722507376309217353 -2.39521659752328419657
H  1.85439612991545632603 -2.22208263161159758070 -0.55615477184255690535
H  2.94397238785919990178 -2.27842455718601311077 1.62249065059722630266
H  -3.24085553703174955587 -1.60971674793233154865 -1.65843877846603282578
H  -3.92859764929591870342 -1.52811389661528251871 2.49723187228260501414
H  -0.57974596649080001320 -2.26897346011794054377 0.37054883777861263860
H  -1.28272207582061459341 -4.28963501054202112073 2.54859672185681640499
H  1.29797415376485658633 -2.51505188528649759050 -2.67225514497439187167
H  1.31998667429568650178 -1.51650767914918982449 -4.14120113367380859870
H  5.25201077338956423546 -0.66278977633833202621 0.45144318333057148473
H  3.95695610397188790586 0.06675125935949288714 1.40129072781739805187
H  4.90513618517398963803 -3.60754420570095213350 0.90377343170525081817
H  3.52484392430433279841 -3.90968930042506501721 -0.14606570185903511305
H  4.84065883999753587830 -2.87365451018815409867 -0.69877945189482137955
H  4.52817098395671457922 -1.44629930623315261506 3.30593428408226008841
H  5.86170946481057786315 -2.11498045773913823098 2.36393952568304444029
H  5.87719570599601581762 -0.41486492058190932442 2.82144942735872339412
H  1.69940832862090140942 3.50474735888601252043 -0.83012728853292716558
H  0.72266889411537271748 4.07081967915545384074 0.53031872841663807439
H  1.91735883097600035008 4.17642268781122538712 2.97908689796842329756
H  4.26517845004319884339 3.89510694898234222094 3.79635378649392629669
H  6.72857826918323898013 2.97717473220649431198 2.80481418496174494948
H  7.71920596486747179199 2.00975335171849600613 0.75479659072287186294
H  3.33375730684253746006 2.95025050805662747422 -3.35360052556921806044
H  5.00754315310055453381 3.23617601891632444833 -2.82654168847183173696
H  4.48749373520196304099 1.59975379130816208750 -3.33266834119318833274
H  -4.49281954989356968611 0.42103109403921956666 -2.21290650985632630920
H  -5.16170218457630802789 -0.35625612955731789100 -0.77046221909021594954
H  -3.35937038867382797847 2.10799314070870380533 -0.79469105010689444768
H  -3.87295993194110499402 1.24366242185908237872 0.65778238274952549602
H  -5.25150271318538841570 3.27967291290783302671 0.14159822185972895103
H  -5.75434838940344306479 2.53031734003972230695 -1.38160710335417613592
H  -6.34318527548692667750 1.46071562957319756038 1.31773721693600931459
H  -3.82855409791905065831 -3.65336373433778138775 3.55072833988594771526
H  -1.13350823126169641952 -2.51721931803402787509 4.54279314782773013803
H  0.64795992780030742253 -2.24566654991601444280 2.32338750835090346314
H  -0.79826655281573288825 -5.26391115206889281808 0.01244642591670548637
H  0.68611927941336814385 -4.56090863283557723662 0.71762929169883105107
H  -0.37913538419905307153 -3.77118365142591160932 -1.76891487327623586623
H  -7.22028280689376344981 0.93092968169342493745 -2.22705278974378684254
H  -8.94298142722410993599 0.93023105430747499156 -1.81816935411182156734
H  -8.03385664521938736016 2.44951105742703800772 -1.80125018869743702687
H  -4.18536269572211594436 -2.65342359278932615752 0.23379266140989601874
H  -1.52785873530055504865 -1.24214256465122874218 2.52609575272705910720
102
Model_11_Rel_E=3.702_kJ_mol-1, -168.9365638963 Har
H  -0.97026722128149656132 0.11832905283633640692 0.50631453585216323887
H  2.51020140804843450155 1.10731534564664646503 -0.56727570741952504374
H  3.91581228017177584988 -0.34354236713850283547 -1.62705444951132127684
H  0.33768800245267227567 0.72610757796240021911 -2.36296271329723905907
C  1.07921939598321658949 -0.99435559609054902097 -3.30642511762640101125
N  -1.07727295032553538334 0.77103239958421587730 -0.26074483726974251319
N  0.12741566755520675192 -0.25217846147658412592 -2.49890708203238220975
C  -1.91850218016277951349 0.29901979988507831898 -1.33853319822461536148
C  -1.12027503350414026073 -0.67676147058990820948 -2.23730835744734690707
N  1.79921534282527728621 0.77353021743532157650 0.07953843508037257426
C  1.63069517519663165217 -0.53373673145663003137 0.26530405982295418577
C  0.91780721367050999149 1.79145325883113848420 0.62825605142019924632
C  -0.24198040373309426254 1.81650593694032891356 -0.38487554493913089804
C  2.41841521566460659898 -1.45473974975974607027 -0.67150569582539998414
N  2.99936531532837458158 -0.74697240297231992656 -1.78601669710699084703
C  2.49491790149483438910 -0.50695835175859538246 -3.00752655440903060580
O  3.13869618609561840117 0.10854887993291695292 -3.84363835669653530758
C  3.48858726325303303284 -2.24737674030108225409 0.11365355424861536826
C  4.57342134791358567725 -1.32247649656873100810 0.68111612218361383686
C  4.06883343298408473032 -3.33998655766386054466 -0.78081367283001390511
C  5.41145805053591377742 -1.99042048471919863495 1.76651080979497954182
O  0.86050895225145740408 -0.99650486541521154926 1.10646785854380147462
O  -0.30095168004412664597 2.62121606598754208761 -1.30076567096847983684
O  -1.57904437049280721439 -1.73037580265180035433 -2.63982651820654812269
C  1.64527776074898790526 3.13484207836091322008 0.68552478675590011736
C  2.82667185740102810954 3.10780139879505057365 1.60007219917396481534
C  4.16844250116967174336 2.69578514585687889493 1.32102815673555040732
C  2.81100874841854153630 3.49357770074184825759 2.91204244322624283825
C  4.90213680644177163259 2.87205560272286231083 2.52584833489359450454
N  4.04740679282056969868 3.35418354701828791420 3.46721222819160379558
C  4.83559415970471206947 2.19697750332351349201 0.18882576210129667360
C  6.18265444236015682122 1.89699665293614261330 0.31487057015513841840
C  6.25783479441046619485 2.58140618481300254672 2.62244656245126739336
C  6.89018917964653265784 2.09227265566112841100 1.50375127663010044188
O  4.14543163426807215188 1.93445301427486082702 -0.98292335881691084154
C  4.36831183392643307428 2.83364587529305111957 -2.05990206235125361545
Cl 7.04543473394029451384 1.21348014119421820922 -1.04284131432451165900
H  0.57236595333185724677 1.47042697825461465833 1.61490740344519689842
C  -3.18909809168222180276 -0.37097566623836458755 -0.77127593427543483795
C  -4.25912005325599363204 0.68539276454069486544 -0.47041000527377069274
C  -5.56597977070362937013 0.07597234351707152222 0.03264700706064281588
C  -6.65209604138878152213 1.14012067805775862972 0.23152368241833148899
O  -2.84184493766465751108 -1.06546672820175980512 0.42784576863259243806
N  -7.05410201043043283420 1.73052785843246859088 -1.02407035286629333193
C  -3.23460921970683745741 -2.40738830282638271996 0.53982352735124694565
C  -3.25034599179765582022 -2.72603043544906809004 2.04525955766436773331
O  -2.42619566988517165740 -3.28346629249985388910 -0.18329810109243005467
C  -1.81174250902911015970 -2.73946938928704364358 2.57071669960645587949
C  -1.07108782111671718695 -3.32219076212249531110 0.24145701255621387915
C  -0.93966281549770525050 -3.68203313970231205232 1.72955314875168353339
O  -3.89536950653742231054 -3.95367102810476822583 2.24067988324119715671
O  -1.84357201428312134084 -3.14227370899350999522 3.92103810202345570701
O  0.39849720456279408287 -3.60619910015854561181 2.15158913366488135921
C  -0.33163325475571125978 -4.34335172139949055037 -0.62903277758076936443
O  0.08999338316884880618 -3.81429299455057302382 -1.85954267920278115689
C  -6.90590074522360275466 2.99160745413011364136 -1.47079505038258528948
O  -7.25705016935744406936 3.28756188903055113215 -2.60615774626164142802
C  -6.31700949061375904847 4.00372418140631758376 -0.51475398870154454034
H  -2.19619739539467229150 1.16146927614848083365 -1.95575048178925547937
H  1.69010524512284332488 -2.18242642653098961603 -1.05084631679400075654
H  2.96656478888478281064 -2.72178730483333763956 0.95135213646328997683
H  -3.55238154156635621561 -1.08845043377613914792 -1.51625787743379314421
H  -3.80151451515011995497 -1.92018296296296497871 2.55580496072166951649
H  -0.61884434615317385209 -2.33027235925715592302 0.09630983287618119504
H  -1.26544759293164466030 -4.71614983491210537636 1.88723269980967156556
H  0.97015118787882703710 -2.05959319488167524881 -3.08932829277096354659
H  0.89410963206611782095 -0.83159276774240808994 -4.37429506016451963291
H  5.24158603712718829115 -0.99638312345313828633 -0.11801932330060137255
H  4.10100032552591464707 -0.43437178742098425666 1.10751365136231672004
H  3.27395678283912339168 -3.97589341615595870394 -1.16323121308989674283
H  4.59657480318134581410 -2.90436721479365855814 -1.62602176169846024401
H  4.76203590347784366799 -3.96169732827903153805 -0.22244326873152397983
H  5.96742485111878107062 -2.83496851704227381674 1.36872647262017221870
H  6.12415510763935344585 -1.27596388767526769392 2.17166641366155932502
H  4.77803843071918699081 -2.34405038978240654046 2.57638200203948786182
H  1.94384512544488785579 3.39880883395406696579 -0.32988669217715876902
H  0.93609663529228170908 3.88844915111263578211 1.03037687515266318528
H  1.98669563029405660259 3.87057884968206433740 3.48543976343681771723
H  4.28964542899444989388 3.57496247891400953378 4.41875947417222203484
H  6.79857179175103176760 2.72884065128263264555 3.54315485684518760578
H  7.93810135513124937034 1.84154445049429837944 1.52998157284748681484
H  3.88755043371431341370 3.79758466856220877617 -1.86524598406168484743
H  5.43270196889052581213 2.99424924735146325006 -2.23618604175292512437
H  3.92492138837190340794 2.36231662040408574299 -2.93616963583086887368
H  -3.85827985110937365931 1.36483252646757557969 0.28302931698507532987
H  -4.45299331927873698334 1.24832665992929192633 -1.38506939187050526208
H  -5.39154971449148145979 -0.42818406374776574186 0.98323754229720683462
H  -5.92012585226432719310 -0.66686363344717125567 -0.68521081211202805594
H  -7.52837089838812989484 0.67236415308999120111 0.69218974169848390687
H  -6.28740292745118978246 1.92002212638777347564 0.89723654588771228902
H  -7.44466084560056629016 1.08821618223990879137 -1.70116493001681345909
H  -3.72001794094532378665 -4.22233046401265532666 3.15571647863349280527
H  -0.94286093401213955101 -3.38776375961064202258 4.17648089354504126192
H  0.71788983312783161139 -2.71317025832515490436 1.91443656320172195251
H  -0.99193770372239142841 -5.20679391075373754205 -0.77857039355391011171
H  0.57252142391481830597 -4.66403604004524652282 -0.10529156194558959847
H  -0.68403068668482347459 -3.41246191549773003615 -2.29303214182015935307
H  -6.28205013549074831047 4.96729387919188880574 -1.01518029390552189106
H  -6.93691024450150983682 4.08589223479983143505 0.37449282846000137015
H  -5.30952540098303416016 3.71416015012637279469 -0.22828131811985058475
H  -4.23973393629412864669 -2.57187751555005528203 0.12937032812141541216
H  -1.40034409448186147884 -1.72168480138222546039 2.48427708345600350981
102
Model_12_Rel_E=3.771_kJ_mol-1, -168.9365374810 Har
H  -0.79380265353192047684 0.16899284164082631343 0.88388648023589500013
H  2.51289189365240783758 1.22301557180015385562 -0.56775174351435420128
H  3.79382122798272281017 -0.17773289810331838190 -1.84757184056000389738
H  0.15154382219649076280 0.94916926452138772330 -2.09150599304757989216
C  0.76967170940329276974 -0.71945756077085376567 -3.20699339641431446779
N  -0.99981348630854838255 0.86184233840875001942 0.17457898645655983705
N  -0.07536263067243575975 -0.02116452301962504223 -2.25465541352014708920
C  -1.96566891974550572719 0.43709482857791381871 -0.81445416753307253721
C  -1.27710035411477029754 -0.47364214791336667343 -1.86095293681948614761
N  1.88930730884071862441 0.85546288530053771204 0.14742178682774864651
C  1.74346753820806998903 -0.45994737238425353887 0.28972981480191806192
C  1.09147281617209568338 1.84283389501872796323 0.85692946219327947865
C  -0.18931363020824409915 1.92014105059386941399 0.00466063639024685838
C  2.40698205105559237538 -1.33157034569072374453 -0.78115791906385467769
N  2.86007728113574710704 -0.56640346395498974985 -1.91657633171014318840
C  2.21614239075384666933 -0.25554196833479819739 -3.05335974972776558189
O  2.76184228260059505544 0.40265829429448374288 -3.92569760027072733877
C  3.55428839144516306447 -2.16964655255388771948 -0.17200113826300750253
C  4.69574321328222055172 -1.27958147397360022524 0.33679488214149377878
C  4.03241345121465144530 -3.19612718716691368570 -1.19601765839225171462
C  5.65160928760724967646 -2.01969210427039680411 1.26685821825348932101
O  1.08248018842893145575 -0.96629003299525328963 1.19630283884767196767
O  -0.36815184407582107751 2.77691142053205997087 -0.84615390885384456077
O  -1.77358874376325981181 -1.51235730232354281810 -2.25839362317667857738
C  1.82904538534245819648 3.18170992538988350873 0.89375302366359821171
C  3.12062380381326809342 3.10094255378592853489 1.64109595139777320050
C  4.40724401052780567767 2.69457052209632585971 1.16392870774956769253
C  3.28506303482799122406 3.41286577226783238714 2.96242939049393427808
C  5.29631132338721144492 2.79354680927775067545 2.26869547197962839746
N  4.58167959496518140128 3.23092670102076429117 3.33976480557838018015
C  4.91186759624354252196 2.25974512224008039496 -0.07355287402502833083
C  6.25773739647240390127 1.93763530861146437978 -0.14415732910390252619
C  6.64719263029996021430 2.48198231517430301096 2.16857440054949091035
C  7.11834387364539722398 2.05227035807275326462 0.95033633136107797945
O  4.07158794215068553513 2.07950640430784439161 -1.15945433459200053505
C  4.17022933162496567405 3.04481599213758791223 -2.19701018233378952971
Cl 6.91937891694297313450 1.32752757309784219508 -1.64305818824724436666
H  0.87353482739785293099 1.46893774404271493239 1.86126394468280165206
C  -3.13766623788916554361 -0.30040926922524391340 -0.13667306583104010809
C  -4.21729334456120508179 0.66696647587940771640 0.36546428517966539351
C  -5.10604713258039399904 1.20203636728387275312 -0.75417545178575950970
C  -6.18954873232785196535 2.13771219057317507506 -0.19928588552221648822
O  -2.61878728916613212618 -1.03934429223530089281 0.97191874320156745881
N  -7.06287463707055618301 2.63286476535842250968 -1.23737114246456791911
C  -3.03101657066261997997 -2.37357553483701133601 1.09564017532204260874
C  -2.84904832279221409408 -2.75348043432096423189 2.57527870942270187271
O  -2.34487387809964653584 -3.23371872720461528417 0.23788986603837927736
C  -1.35259937178980504946 -2.79362409963663749224 2.89887034624211814560
C  -0.94287577531302635414 -3.27779431518376762611 0.46758789581437970595
C  -0.60553878486341550236 -3.69764321128866013666 1.90730606204231545320
O  -3.47458821719427479735 -3.98580497755956342232 2.80418575429440020130
O  -1.20319035957477948884 -3.25348623914572021576 4.22268594921164197586
O  0.77816349899263892453 -3.62741738618962461516 2.14160470924892321065
C  -0.32170843443564561825 -4.24540911944952892298 -0.54458883658294698904
O  -0.04685534039332911460 -3.64248537631204571952 -1.78307026170858917702
C  -8.23837987498052015667 2.12296480929530551052 -1.65584412031356209560
O  -8.80331270175166658021 2.59472050002217091702 -2.63367295232830977980
C  -8.82370552125303930779 0.98857684973031012543 -0.84647599571739307045
H  -2.33061406211634469798 1.32783974076442223833 -1.33733652008183501181
H  1.63246514680499155148 -2.03579814087319554972 -1.11038046031448134343
H  3.12567317660641119659 -2.70289774858545062131 0.68306558969557995553
H  -3.56057839256128616512 -0.99780213704166487165 -0.86974570557192687481
H  -3.31936804762527692958 -1.96674584221860904165 3.18637904360798485115
H  -0.52110899700562285375 -2.27453980635290831103 0.30831032198110153164
H  -0.90178576283175782002 -4.73992667850183924116 2.06781341008912367130
H  0.67594326934435899901 -1.79456699753490567240 -3.03554229417934351432
H  0.46213965400769818626 -0.49916947992908866638 -4.23562834081867034541
H  5.26810707688006196747 -0.88720035438253141979 -0.50552908074185110010
H  4.27389426116976878234 -0.43018638594548208598 0.87932619831957858914
H  3.19730593891019676533 -3.79981393319363780492 -1.54353179555936859124
H  4.48041237631325195423 -2.70270003356812127393 -2.05545195890564436070
H  4.76998615655500568522 -3.85921970259630375821 -0.75444754908688627104
H  6.15959062959983061347 -2.82645765947304461463 0.74570413890619824393
H  6.40508447221073673461 -1.33168043381507295031 1.64281312231064857698
H  5.11366252141221000471 -2.44017428282322601518 2.11305637542998292489
H  1.99415878045866445945 3.50310530659896279815 -0.13544464984919019068
H  1.17641253688401103972 3.91388985731807403923 1.37129871731756325381
H  2.55092568895189231171 3.76426248742841584871 3.66096529104766732488
H  4.95256524117446961242 3.40161665517347078236 4.25965984385233920051
H  7.30640248882878040604 2.56717079155884242425 3.01697270232150271951
H  8.15545838536422351694 1.78734669736218343417 0.82402506692298205238
H  3.62235333880212673208 2.62925057511693038848 -3.04173304135878286303
H  3.72313581056448139606 3.99396580056023031702 -1.88512454665063500236
H  5.20706956536577347805 3.21671269284312222325 -2.48896303902278370757
H  -4.83097812021696615403 0.12485269384823313721 1.08729469191113481408
H  -3.73228338709859075450 1.48963338617744867065 0.89237037493449578029
H  -5.58002441367421475604 0.36886600252915990872 -1.27653777112089783508
H  -4.50813329891499137148 1.74853798519690362134 -1.48509008611574699898
H  -6.78207636412654135682 1.61265652370645184988 0.54945879289970722681
H  -5.71370241984889748466 2.99584255463453663637 0.28168633928059649829
H  -6.68600941237333312728 3.35936705229743193257 -1.83115310148589460759
H  -3.17752407649581325444 -4.29807918161556834491 3.67277085952531257007
H  -0.27431430865229217142 -3.49548144959161666279 4.34526055006411482395
H  1.05646642510764898759 -2.71947295227988217192 1.90764842320299421452
H  -0.99967350008046418353 -5.09950135980448582274 -0.66466486454001816320
H  0.63725175333014760781 -4.59551606445902738329 -0.15417053493460489144
H  -0.86436232895140685528 -3.21784768603174820001 -2.09861436721073379985
H  -9.75435713556622907561 0.67695152316198847764 -1.31193505909141205912
H  -8.13765008845440540597 0.14659956782837632594 -0.81567541938574161797
H  -9.02851124868357324260 1.32094235714416852190 0.16851535991415317328
H  -4.08792886837316249427 -2.49974675060561812856 0.82267389800147916468
H  -0.95066547360496711505 -1.77321506076342116920 2.80015385638263802903
102
Model_13_Rel_E=3.800_kJ_mol-1, -168.9365266083 Har
H  -0.97383799306701213094 0.13521215567846209260 0.21015446081725369654
H  2.51851400168394468082 1.00343249176391258182 -0.84965964416287720340
H  4.02350743896706930514 -0.60665185742199678742 -1.46168149799453050974
H  0.47952052198613698275 0.17416974204260746162 -2.61107065247610625747
C  1.31062355605500036049 -1.68324974980617425580 -3.12731177422380213216
N  -1.07475581936755748558 0.60916377889454709216 -0.67899867245822354000
N  0.29227670602817851231 -0.81647267778176757513 -2.56101888318334669492
C  -1.84531022983040315921 -0.11459958689848254165 -1.66461815027670279044
C  -0.96118465661706975478 -1.21979190209263221867 -2.29755805306746685446
N  1.76026571724423464005 0.79666138072367576051 -0.20339820981128325927
C  1.60959677801395040220 -0.43853659537975042682 0.26874401869977787571
C  0.83100154285464988835 1.88517953281353833894 0.05375484244764799913
C  -0.28299094993745699256 1.65124430159846435906 -0.98465343242228453580
C  2.47792643010211310894 -1.51981025425187166178 -0.38127229744047824722
N  3.12456891519746760011 -1.05889195696798865676 -1.58525882173117693696
C  2.69535805848575993338 -1.09943388276846620855 -2.85720347310675792940
O  3.38001185079383814625 -0.65678520361529568738 -3.76689110883420497089
C  3.50158686168695298946 -2.08225974514940759263 0.63129972091986730209
C  4.50421659887728775828 -1.00907635824114838563 1.07470497590791946863
C  4.18730424253839572657 -3.30860957364330765529 0.03408796213637153849
C  5.29776762971043257977 -1.41626368699482396707 2.31202207292100991864
O  0.79134247362659382308 -0.72636695764218450755 1.14255685971087994623
O  -0.34685656910190765245 2.26015009315407144896 -2.04024371329386644547
O  -1.36467653073517558582 -2.35094580424430521504 -2.50177068000509894574
C  1.52901086684194975618 3.22811313823611012452 -0.16282989289951277367
C  2.63304964504409033665 3.46244724934567882357 0.81635430922273155563
C  3.99937183286569064578 3.04214114234129962000 0.74828934787600098755
C  2.50351629053952384751 4.15124307766275801868 1.99071798212055006694
C  4.62802106765449750014 3.52675295481688610977 1.92771018765412449625
N  3.69136584655680977107 4.19048956926326443551 2.65648987994623375641
C  4.76679778015407062952 2.31465535461221749713 -0.17795512668882373930
C  6.10421824724299622034 2.10387984516558068648 0.11785186030656230605
C  5.97560251585469703883 3.31620312135762684846 2.19457581369458143428
C  6.70693791238195835547 2.59998687420092045031 1.27667032296523830226
O  4.18074804198734373273 1.76095720244560127732 -1.30391524046130280468
C  4.47921218521948727442 2.39219509968542487499 -2.54166898058912638092
Cl 7.09204713029836142368 1.15515747385473499520 -0.96871933887437366995
H  0.44092427251772819963 1.78865276759807567686 1.07113312301228491563
C  -3.11269562255064613510 -0.73305547761933975703 -1.03652810471162948325
C  -4.32539058963615374864 0.20257002745007066102 -1.11512901187381086032
C  -4.10635419137007051660 1.51342606365056142614 -0.36244858119188694268
C  -5.38073624951869167177 2.36333576374575526913 -0.30743574151354136070
O  -2.83573058460686455717 -1.06320325599054843480 0.32626465388517561506
N  -6.42723405621413323985 1.71450580170602973062 0.44752492282338063312
C  -3.23465681140948335681 -2.33741156794076543335 0.75208139399965512339
C  -3.29450009638963825509 -2.29026340177262222042 2.28811672528546328209
O  -2.39950633059411799763 -3.35077526214116705461 0.28032816684593808709
C  -1.87322778800662570475 -2.15342294444648407747 2.84346756347732299020
C  -1.05656947121246114207 -3.25252613319835193195 0.73594362328010520802
C  -0.96624720899280547304 -3.25180758311744444455 2.27047668677608260879
O  -3.92849806271119250667 -3.45179495409277592444 2.74713784547438555350
O  -1.94515032551342725853 -2.22674512951317726817 4.24934753683407340219
O  0.35788246019586444913 -3.05577688218299892142 2.69649562311993085117
C  -0.26174415827514896371 -4.42229817800701763275 0.14514925611416826245
O  0.25283956537199264725 -4.14968265563462157530 -1.13282831405046535700
C  -7.61450936166861946930 1.23425566657236718271 0.03445002006565574260
O  -8.34599973875295653158 0.64002640045577241512 0.81661590517142146339
C  -8.00141375912070529353 1.48328042267705351165 -1.40590958700322743447
H  -2.12412050482761349812 0.58348447584641538466 -2.46223911100622983028
H  1.79098638617607397450 -2.33755285150793890026 -0.63398018495012242735
H  2.92522767252990156805 -2.39757222284039883675 1.50747146165985612676
H  -3.32748874018651408235 -1.65542594434272571924 -1.59117635129746326506
H  -3.87498349001412423220 -1.39961831535874381416 2.57619384874124879303
H  -0.62204455532613145419 -2.30791889445165887551 0.37706013777861507874
H  -1.28600117004582159552 -4.22590602116063251970 2.65571210574386329384
H  1.20560180540845074404 -2.67920578076460191852 -2.69015407547498730523
H  1.19435772223041514195 -1.76288052694037888912 -4.21397647150796128557
H  5.20770893328534789646 -0.79664496853801414211 0.26790950541941038754
H  3.96388303203004488395 -0.08638256951048592369 1.29923521402520369961
H  4.83483022068388912373 -3.77759616816992993549 0.76857290019006008208
H  3.44570250765324548325 -4.03936438970990696617 -0.27990546729494952816
H  4.78611319840483862009 -3.03355706278682202282 -0.83099717515727133943
H  5.93812357258492173884 -0.59486690167253419848 2.62445974283688521211
H  4.62837913743348927653 -1.66382402077930757756 3.13229426831301571710
H  5.92752998194171798474 -2.27782167006770963624 2.10825891109984109306
H  1.90373594212540231396 3.25321535801303163282 -1.18678722252847257401
H  0.78164276924221542941 4.01624772202967417201 -0.06262227141668567920
H  1.62987439031258363187 4.62694499592026975421 2.39157288868678286065
H  3.85281109936936561056 4.64947870139482777319 3.53741976598846052937
H  6.43555028767724390804 3.69658846925795714355 3.09203495051708987518
H  7.75340197335078773477 2.40213940889907107135 1.44254518787658492229
H  5.55295351817460858257 2.53213092104589154729 -2.67291204408560467698
H  4.10630289545986926214 1.72065381778044979022 -3.31405833697122353954
H  3.97994998618115758404 3.36384003892413341319 -2.61042043881014285134
H  -4.54505504459887799129 0.39628317643603128140 -2.16621015302192088114
H  -5.17862701489435561797 -0.32159045752126691475 -0.67829074634693087287
H  -3.32552358319670293696 2.09800240243307722920 -0.84810827458279680613
H  -3.77680246234685901285 1.27752894235491720742 0.65012079492669694325
H  -5.14986867075731602483 3.32094315567235565112 0.17088490663399413805
H  -5.73540115866606292627 2.56059815402945467611 -1.31746050040593254415
H  -6.20468614478442148652 1.51349330765026302004 1.41370842058426160470
H  -3.79312570666568982247 -3.48918601797603900039 3.70657645504216137766
H  -1.05252497323226323900 -2.39181961423616362694 4.58563121073649337944
H  0.66715021340295099783 -2.22968441876134582103 2.27321826871779197887
H  -0.91339786851348858665 -5.30453458954378476164 0.12812923673193754581
H  0.60127858886710461306 -4.62070141308550574877 0.78595042292862182798
H  -0.48611007660479288450 -3.87287920565029075703 -1.70356729640997062170
H  -8.03444443825679321947 2.55096431242368648640 -1.60797510178947722359
H  -7.29010214407329382169 1.01031882061295186226 -2.07793409981947885257
H  -8.98700466359590954823 1.05845896773813286096 -1.57380426920393001744
H  -4.23003910275988825873 -2.60109169484419933127 0.36710965866971773108
H  -1.46904193167371266426 -1.17739903962567082907 2.53229501915860000238
102
Model_14_Rel_E=3.800_kJ_mol-1, -168.9365264178 Har
H  -1.17412259872788427018 -0.20500829209338958248 0.32805028098032185113
H  2.13693116997495957676 1.19535211143411346235 -0.39096084616352422270
H  3.86571135051067393817 -0.08193153586471230154 -1.54356117264475911632
H  0.27499265737464168025 1.04066813479575581702 -2.19296347911001854314
C  1.12982788187123128765 -0.39735127193424446546 -3.46751499529510187614
N  -1.30478648314802270214 0.59403305855140642322 -0.27899466728245758684
N  0.11102987662460089835 0.11965389192152106612 -2.57176435881852372134
C  -2.05008117087447772064 0.31861026830353944561 -1.48490830211037572184
C  -1.12885330016657281504 -0.39456256120932886589 -2.50776172778533723573
N  1.49670518455851464523 0.68729210928376172074 0.21154937188972544604
C  1.43660051136617261669 -0.64147701762932596292 0.16427202059338502638
C  0.54463826912972068683 1.51147524262179078214 0.94124038438161816700
C  -0.58282908725490667479 1.71268454108841483574 -0.08726730332758961262
C  2.31848486890165261798 -1.32551661941644915998 -0.88297321890067914651
N  2.93612990961868192130 -0.39486290407615165510 -1.79622200158618561261
C  2.52856966541865002540 0.00588398251180649590 -3.01318656942318829906
O  3.24821699020614662601 0.69154684386077269753 -3.72215038179319135381
C  3.37586855147949727041 -2.21932572257639337820 -0.19510167950473752962
C  4.37486884974011491778 -1.38657284618872855830 0.62065990193947595532
C  4.06605649811692693163 -3.09160690092461765133 -1.24107781414428886002
C  5.15852949823352791014 -2.22755626297915387823 1.62325244890950037835
O  0.69174253113178685304 -1.30230031199690876598 0.88728988830975785707
O  -0.70442545477151197186 2.71818477404575897793 -0.76588178147962671094
O  -1.49541132297048129374 -1.35104894399034169972 -3.16699570311016564972
C  1.20193940865333459556 2.82690253138279734557 1.36372380435396634013
C  2.46699093625076404379 2.57942200939097343593 2.11951266505190583089
C  3.77353005559290455295 2.34847192727719455974 1.58461070636632261888
C  2.58731117039370062116 2.47551695143085126460 3.47704484414891545896
C  4.62795755970576205840 2.11022307058010261116 2.68912250909690753176
N  3.87878754114306012468 2.19959188159280527586 3.82023358988691130733
C  4.29655975183523874961 2.33543679653912494842 0.27480202400286429798
C  5.63979018854413904904 2.02477072450176498464 0.13701808650514685217
C  5.98511343104246140712 1.84972805224871850172 2.52656161286673341948
C  6.47088806506572122856 1.80358287076512024960 1.24298845945831160087
O  3.40453288315860636004 2.56958472156943207310 -0.74066837626836057318
C  3.79049686632045457202 3.33262705127325897791 -1.87411757642550647063
Cl 6.38192329463736918171 1.83106746942386977572 -1.44373968007654629453
H  0.18910027103241727753 0.94282920049868834678 1.80491180669508155532
C  -3.29088318704691662475 -0.54854256669925394174 -1.18301904500663601638
C  -4.53872973075434238410 0.29005832574986456507 -0.87830212750482472561
C  -4.35678547350789369119 1.19014379493932542786 0.34209166703203386373
C  -5.67945605586209012472 1.85244334476432026548 0.74855059550747293784
O  -2.99283541658392060469 -1.39946747773393287417 -0.07421448037139538600
N  -5.53076262634182924671 2.68050164087423059556 1.92290568281422213914
C  -3.33227753848236485368 -2.75194434893124473263 -0.21316588392116023187
C  -3.40039271842967760762 -3.33517980593561214064 1.20827102130398267299
O  -2.44702371455053047100 -3.44945509561073304639 -1.03623721109255573225
C  -1.98830602748541784841 -3.37964418742885275293 1.80055870293881925548
C  -1.11256655802271886557 -3.49306471279752894787 -0.54914840199186587544
C  -1.03081567322365530437 -4.11731658418006674083 0.85312134192318445081
O  -3.98555168935919468254 -4.60640671533134860027 1.14612283351701527145
O  -2.06096559871594475766 -4.01831472727244776166 3.05446028917898093624
O  0.28021444403037931714 -4.06870293777480451780 1.35479536012323986682
C  -0.26543636033664275153 -4.28423761686430371043 -1.55099755694247920523
O  0.20524197294752083431 -3.49560742468913998593 -2.61390048101087968391
C  -5.28692461604741126280 4.00357347583867806406 1.99269727396287033017
O  -5.07128488603708937887 4.53589018760689999255 3.07388564201886360649
C  -5.32715209226633756856 4.78057309429087951003 0.69728047737901943659
H  -2.35687925424037292288 1.27397480348998604072 -1.92525868339652639349
H  1.64931933194656843433 -1.98884316662796578612 -1.44645415293268753132
H  2.82576114377248899245 -2.86923814157580325812 0.49350385742043789694
H  -3.47450861308584446618 -1.16735475443203218227 -2.07051978282602755499
H  -4.01886310513582056814 -2.66066567418192034822 1.82144371487358625039
H  -0.71911874413183762833 -2.46787226808320214744 -0.48013676579148534262
H  -1.31250394287997695919 -5.17482085154038884411 0.80212727898675439953
H  1.03815860004467142019 -1.48663501367607797654 -3.50224699293566654745
H  0.99350312429979570350 -0.00475613430489729705 -4.48171243709357280949
H  5.08668648838152392955 -0.89172551839816649455 -0.04350129632810831315
H  3.83418573681555230337 -0.60988931352063036062 1.16688994358212116964
H  4.62913565739279331268 -2.48170979911485511948 -1.94405364838317895604
H  4.75000162791120228434 -3.78748548655984595968 -0.76499321754261928596
H  3.33001023418286656863 -3.66555463925683477910 -1.79912691873971875012
H  4.48268738023891799571 -2.74402690755592360006 2.30035829297642946401
H  5.77282187749066455495 -2.96789918094104043789 1.11833701039790467391
H  5.81280243470668356309 -1.58630413909242484749 2.20833064787057020695
H  1.40317192624160691494 3.41177109905179865024 0.46605355746766807812
H  0.49666249677709428667 3.38093164482631047818 1.98406652758908963463
H  1.82940181928994594074 2.59038070277565823929 4.22710976638311386466
H  4.22158373256221963743 2.08320372466882863804 4.75902161629270725740
H  6.63265254213505262015 1.68213999371310607422 3.37145469814348386350
H  7.51003991374791990410 1.58288204455742165244 1.06060299724517448361
H  2.90875727238336523328 3.90800119013812885527 -2.16080544896405957189
H  4.60440819973403225873 4.01744371033368974366 -1.63648177433774444367
H  4.07400321782804208937 2.68185377000006397452 -2.70438259733672659024
H  -4.78642187935754126471 0.88269100902062735958 -1.75966136361984726300
H  -5.36421268063897027645 -0.40023712399722233268 -0.69237118575449940749
H  -3.61754308226556631212 1.96449792595971461928 0.13372769678415527550
H  -3.98377058922120586004 0.58333475858569427963 1.16790829270323803790
H  -6.05888734623825708780 2.45717794234469399939 -0.07512288567646718818
H  -6.41979267975405587521 1.07955461983042821927 0.97201010233595630528
H  -5.45031816627900944638 2.19116487112881452859 2.80416488174860267790
H  -3.83581187760735975445 -5.02802506399117987712 2.00628517357661850795
H  -1.16042223079534245755 -4.25863734014855310761 3.31516741938498027409
H  0.56638552606745173890 -3.13440112921672708879 1.31088959559954321143
H  -0.86626152425885205588 -5.12442770616539711170 -1.92016710807360668767
H  0.61993750061240948668 -4.66836133603024361349 -1.03799624257495914925
H  -0.56019305777820449510 -3.05882388616329681241 -3.02738479780381819495
H  -4.58487338126290122631 4.39785424963397719722 0.00201336235894529481
H  -6.31394675536403759963 4.70708156568089908234 0.24642355516016509198
H  -5.11223153056893675483 5.82334205749300348742 0.91276480777029167513
H  -4.31097722040714703695 -2.87781303232055796215 -0.69700027353200699753
H  -1.62730262805139558324 -2.34582310159287876772 1.91826067703884572957
102
Model_15_Rel_E=3.811_kJ_mol-1, -168.9365224876 Har
H  -0.87995119502539886902 1.04952384754746175233 -0.20866991864793149603
H  2.77987449867445235441 0.72316810725196922771 -0.31014404584820060018
H  3.64264887181129237703 -0.72852447832156874696 1.19681252884123456859
H  -0.26371658063174679976 -0.43246017022151322928 1.13548556358986330039
C  0.66742856096234293162 -2.20848247201388536709 1.74305255072658726867
N  -0.82246537727829593933 0.41832789657702218467 -1.00166758117292564734
N  -0.22461122874226485679 -1.41677333015045858744 0.92347976288264876921
C  -1.60934104042594472439 -0.79592300181639619172 -0.97249388359399779880
C  -0.92716261197570282171 -1.88909468294688664969 -0.12093223335990067879
N  1.88144249133558094655 1.17674084783329302439 -0.15809659932350622613
C  1.32869808508568487682 1.15225534592203171513 1.04628671310550003248
C  1.21817686393547264245 1.65570163111067802930 -1.35809415880725303793
C  0.26360514001761370384 0.52197972943485126951 -1.79927425431179255355
C  2.12170109522431360460 0.39194254443581122427 2.11110307607484681824
N  2.68880068009492179115 -0.80943306651559288056 1.53347550811542432392
C  2.13238068719647566596 -2.01825242746538080496 1.33399089012553107025
O  2.78165955170189338475 -2.92597423245912136025 0.83889642371844497237
C  3.24522177428884717187 1.27088881426590960544 2.70023236941495792252
C  3.93662801504693238286 0.51920818026765236386 3.84456974176932853027
C  2.66968772996598291414 2.60163020053455262826 3.17815045547793673109
C  5.25183749296997071099 1.16234139729646690498 4.27048396945329500340
O  0.22252708592255399100 1.64932797571625000543 1.28772260827188800292
O  0.50321469463409640444 -0.22438437638198382995 -2.72663346796256167437
O  -1.02218670761037744299 -3.07228035828474110858 -0.39481421351191897662
C  2.27082204927177055964 1.94015420014112693892 -2.43139343378710970356
C  3.27684607952224959959 2.95530582971455446639 -1.99194022982464957749
C  4.46946111631005926768 2.76653318444282003696 -1.22229400393898357535
C  3.21367820338071563668 4.29267549752932531248 -2.27245472582695873243
C  5.06869173077217105572 4.04897394330994764289 -1.08607878192697304698
N  4.27900968290065364386 4.94747523349030338125 -1.73239871117967081382
C  5.11026897443919825292 1.66156880560965980465 -0.63573425490578894248
C  6.29312126743071864610 1.88249377403599460479 0.04986325984391892091
C  6.26061384875697424235 4.24688156886855061600 -0.39868445692320864104
C  6.86732121441376452964 3.15092064774379876368 0.16838194637588169145
O  4.54218762968167766303 0.39405880325848829937 -0.68185370477728390881
C  5.08590053655771523466 -0.47764926857025891138 -1.66198336890620579354
Cl 7.09718763564210775030 0.53546456932410346763 0.82018707219288577992
H  0.64257538511790190938 2.55394922322977757645 -1.11039599063286931191
C  -3.07665346862528288341 -0.53372650687922829071 -0.54448485553501724254
C  -3.26922901847730784652 -0.27350745846634905156 0.95869320418628567460
C  -3.24665344860015991912 1.20563694477659621995 1.35178895081359495833
C  -3.08130841339440575410 1.36930290636778551061 2.86741720460838678264
O  -3.89313323947253175916 -1.65333696195155210873 -0.86814385217333156497
N  -1.77315142045283824501 0.91094550939343166274 3.27313532536415552343
C  -4.40002567757292339934 -1.71213562637847305226 -2.17056106603059939530
C  -5.60148769986405525856 -2.67119672216434134171 -2.13910702530691754220
O  -3.45367759786785510911 -2.06643771166586720511 -3.13372094656390309808
C  -5.09646424074346970912 -4.10930760670430927917 -1.98516125484278926905
C  -2.93901322394399011628 -3.39494612568616682680 -3.03692637694794198566
C  -4.06992638365365166919 -4.43002906912816385443 -3.08115950892575929387
O  -6.34322511497463636942 -2.49636359540157171111 -3.31400475872365252172
O  -6.20572770951443697385 -4.97471804348772739246 -2.05582239568526814466
O  -3.59774916855177950836 -5.74769196495524781199 -2.93362591813165307641
C  -1.97420950633953706799 -3.55806351570948553587 -4.22025208047231270569
O  -2.59535070607040330160 -3.30532685313585128384 -5.45138269272468534155
C  -1.43800923956756876443 -0.07113226662006666423 4.11719513454904273431
O  -0.26146067738368578004 -0.41504928363323412288 4.22845531508134619969
C  -2.53799100208278005653 -0.71886180189156967391 4.92386562079530598623
H  -1.63140114598332153228 -1.18380601391966111535 -1.99741537060598117748
H  1.42712131635370065297 0.12715152625060061053 2.91969137946720591614
H  3.97769888479493438638 1.46457700814273117373 1.90778779410584276022
H  -3.43028901930978502577 0.33552782415630832968 -1.12086708947267443826
H  -6.21109536979067922147 -2.41604290066936133741 -1.25849435974579826336
H  -2.38154632359399531794 -3.51290175767546841712 -2.09488173769544205882
H  -4.55626129545745062188 -4.39293112834316357151 -4.06200440992939793006
H  0.53266747640991196633 -1.93007848402992321368 2.79207109275129239379
H  0.41917994090767429771 -3.26149572021819933454 1.59638427653578895971
H  3.25703580355275379432 0.46787548530335287822 4.69750796522393088139
H  4.13913719519393019652 -0.50552814323324157808 3.52625534734562950945
H  3.45475619078506390736 3.22529623529462217135 3.59363272250719267831
H  2.20720783063301162485 3.14269053689129140849 2.35686289598861575811
H  1.91879435863550740216 2.42880450082081322805 3.94572440244742894677
H  5.09304637573042207066 2.15286478703016914693 4.68748758325775849443
H  5.73682271245754016320 0.55052465025373198415 5.02754955851161611236
H  5.92340478768867484405 1.24953204015605301436 3.41931863615891540320
H  2.75102348512872474373 0.99390705804212109431 -2.68423443681973417085
H  1.75676906621292627797 2.29812022239011648495 -3.32413818296185592516
H  2.47029068205226076671 4.81941634819105590992 -2.83830242731771642539
H  4.45961562425023050338 5.93447877769981424478 -1.81113205187106318661
H  6.69835726832651445761 5.22750854399607955969 -0.30851514642197236382
H  7.78932872733935166565 3.25368344688713184709 0.71638365997460218271
H  4.54231365651603091749 -1.41566172592085592896 -1.56230780606889929629
H  4.94632774639967287555 -0.07036846447202729782 -2.66752940315527986570
H  6.15016550142731865947 -0.65193093631665344212 -1.48981249019785089160
H  -4.23882527466262004623 -0.69967515185475959161 1.22206872793376630781
H  -2.51564038861312999629 -0.82287070448596755234 1.52221633052128324515
H  -4.17341710952101863086 1.68547809144076854437 1.03709811895138703797
H  -2.42011544105042109010 1.72407937958456125571 0.86651011185675774762
H  -3.18012635874397542324 2.42817470722020312124 3.12801034422068591212
H  -3.85196691367538823769 0.80666321273599661534 3.39153411128071846647
H  -1.00210320460096391493 1.31565552859789258733 2.74200759064738752713
H  -6.98413614048414466140 -3.22246148477898941564 -3.35758292040927264210
H  -5.87663878664981087496 -5.86168390286038931691 -2.26273996935613208592
H  -3.01872794686760714811 -5.79128588356036733131 -2.16071844180425998161
H  -1.61541413030298830478 -4.58826295242809756303 -4.25495615041649610788
H  -1.11874322039373041981 -2.88517594201787641595 -4.06862360363333053215
H  -3.02657964070899954123 -2.44200824409036076901 -5.38519701416949114758
H  -3.22533873614535604446 -1.24650076387996122662 4.26631449004422780291
H  -2.09052117828977346292 -1.43228756701885551195 5.61042357301466498853
H  -3.08586580511671160210 0.02968067939697222046 5.49034681405921087816
H  -4.74966387436545289802 -0.71954591619071583963 -2.49872199077135803691
H  -4.60212408180750731646 -4.19423131936655124719 -1.00302659803483584788
102
Model_16_Rel_E=3.955_kJ_mol-1, -168.9364673416 Har
H  -0.96958422007735800552 0.08448779404900361167 0.24469104992045770386
H  2.48188536080563615371 1.07062643513303767939 -0.83695030376363810376
H  3.99163204072595867444 -0.46005950969228015524 -1.61539682788695482252
H  0.40443281499410455027 0.39492189656523990493 -2.63468431062424413014
C  1.24775034145012830855 -1.40712595152565977941 -3.30814615351244212249
N  -1.08848526037074710970 0.63249811850252068979 -0.59832120401859101300
N  0.23604312159026055729 -0.60062999898078006655 -2.64884651534298276587
C  -1.87731217833841901310 -0.00848037717440286443 -1.62629324815535580839
C  -0.99986224182237382063 -1.04694078285226743752 -2.37137971243485123907
N  1.75558607995950000102 0.80097561371104575301 -0.17731927543576664341
C  1.62831540521293405277 -0.47270217006584025476 0.18706835467718468946
C  0.82527104519671157234 1.85082965897453499693 0.20505344587226154163
C  -0.30757186976687400648 1.70171246853011726152 -0.82765852484121738009
C  2.48160188745823617751 -1.48314375978788959287 -0.58446282743274435845
N  3.09363643248936526220 -0.90869324132845252784 -1.75721797110471644743
C  2.63525566509471920185 -0.83927198503058886292 -3.01759914078793656245
O  3.29688584033911658011 -0.31325353493443641728 -3.89942193868231701259
C  3.53606102070553829364 -2.12800421852151933066 0.34395845713210559946
C  4.54992602591231154463 -1.09331378135999601753 0.84948240704896005315
C  4.20692132489733783274 -3.29241977009225994522 -0.38035507623867431670
C  5.35345013595671570528 -1.58988332326736947486 2.04696658173766055100
O  0.84276223254120219419 -0.84329940314469253870 1.05958016528373222265
O  -0.39227763211936450549 2.39692308558094868687 -1.82694253586351718077
O  -1.39238452175479698880 -2.16713682055544287763 -2.64500823448493660450
C  1.50919917510913492720 3.21456723560329393763 0.10585085754823612969
C  2.65285180736645598287 3.34446177134688493737 1.05904857926117212941
C  4.01383792401633598956 2.93634178363987707883 0.88782228838966892326
C  2.57339300716567187521 3.89313312641256503710 2.30922230087041890911
C  4.69185398194399017058 3.28295004299113424295 2.08811978545459853152
N  3.78787923563206918587 3.85774428212832853902 2.92569391682895174611
C  4.73976849928141685808 2.31792392843463623819 -0.14457265416577214090
C  6.08605306993120898085 2.07068377805804182401 0.07220637024631115786
C  6.04763938145055668372 3.04121478076163143101 2.27561958435153011138
C  6.73753449416892902235 2.43097326628889920386 1.25456013070562399925
O  4.10687614911052722988 1.89590805837866294148 -1.30185394954516198140
C  4.35645711593512796611 2.66617349118137880737 -2.46923461927377418945
Cl 7.02008012225410649165 1.24468964762272649160 -1.15365018488801540641
H  0.45989555948406640740 1.65080909183828028475 1.21626400515735011432
C  -3.12535293769868349756 -0.68910816896394644360 -1.02458239515043247891
C  -4.34493558332416363044 0.24038062050619016241 -0.99098248895864737840
C  -4.10540801289191126244 1.49471414391543144795 -0.15195921042532267720
C  -5.38396188836691091950 2.31649017911304389017 0.02290127804760645758
O  -2.81270366624858958460 -1.13417037944614684797 0.29739977752770502262
N  -6.36291210234719084582 1.59414876106746117301 0.80282481916887782347
C  -3.18872283592850047640 -2.44508428139337308238 0.62076754149682000783
C  -3.22271577313353718708 -2.52432709710368330391 2.15616460152249533877
O  -2.34990479917582284486 -3.40541469960386011806 0.05456474119496096398
C  -1.79351054467192527753 -2.41338017290685291627 2.69542295914525320555
C  -1.00085647292947355069 -3.33163274986810709066 0.49728677924213826600
C  -0.88604731892141830318 -3.45516151746152599955 2.02533929666917433821
O  -3.83466404724188381081 -3.72696336174053133306 2.53080585995812512579
O  -1.83821032118816818368 -2.59254224204368144413 4.09244236708989994611
O  0.44248910527724771846 -3.28160275395512845975 2.44760191494995682504
C  -0.20532746881512403681 -4.43931725953125511097 -0.20148169979754321224
O  0.27022636944202288456 -4.05969611304077382385 -1.46733564423177331726
C  -7.68911741560275352469 1.47313474433645508199 0.61428900777967176960
O  -8.36908598870081377186 0.82430093058572340148 1.39949039610714098814
C  -8.28093134270445219158 2.16939113163697427922 -0.58991451780229786639
H  -2.17905686055438119197 0.75395543151209210020 -2.35330848654763125083
H  1.79194415482198365908 -2.27936230905118142331 -0.89255210537019480377
H  2.98679041677707424185 -2.52218028037385577633 1.20551263208497783097
H  -3.34842462823855768761 -1.56192154297718577283 -1.65098113351499620194
H  -3.80743154689147500491 -1.66740586401111778869 2.52602631169306768300
H  -0.58062167737336967122 -2.35635762751962296591 0.21108571203566275920
H  -1.19116450302756993196 -4.45981528016030015493 2.33794530549155066268
H  1.15742520453473263231 -2.43757562708954234054 -2.95599832953590935247
H  1.11012328062527787509 -1.39331264899024298565 -4.39521520809234633731
H  5.24592375503818253435 -0.83081142442562594397 0.05093732409135005162
H  4.01939621795419466110 -0.18456961659388473884 1.14344967326332391799
H  4.88745794331762173357 -3.81436352829779590223 0.28542423740166750212
H  3.45878425407124323598 -4.00187976607856299438 -0.72624428866330914545
H  4.76865681758617476760 -2.93856669156558236722 -1.24176888929243811610
H  6.01187005984795330704 -0.80003457119679721732 2.40025737095537872179
H  4.69080376194273807045 -1.87754853790030384886 2.85963530379078623156
H  5.96508419844361892359 -2.44752689553600832895 1.78079336838036272894
H  1.84132023436622160872 3.35212618145626306543 -0.92378059067136275573
H  0.76499344407261826717 3.98205725626080608848 0.32224269165096264267
H  1.71827493821451016132 4.31797475972689603907 2.79761011507371915030
H  3.98662252370876801777 4.20865410479600665639 3.84769185939861246837
H  6.54434554762704312481 3.31646596592011322358 3.19169373045309523462
H  7.78812872035221914757 2.21204807642347889285 1.35524662776569515543
H  5.42426487772467780246 2.82736015574421761798 -2.62366007883485785612
H  3.95599565348860027214 2.08481993046978564266 -3.29871778880480759355
H  3.85309671579839996269 3.63619689823197944634 -2.40725011541607525345
H  -4.60502506557723378933 0.51013697186087336721 -2.01562734974007362609
H  -5.17995828594674545542 -0.32014317414151483021 -0.56516205871565450281
H  -3.35447358963744779459 2.12494763966936917043 -0.62781197883242478852
H  -3.72522388823100891742 1.19128862029021886926 0.82439904249810136427
H  -5.13869736263382570485 3.25897454157643950978 0.52770387146538044743
H  -5.80457923265692699033 2.54886450820248811056 -0.95465893253288891529
H  -6.00791430065710585495 1.13914080248676863327 1.63365490916205113869
H  -3.68206259678866887342 -3.83871374491335348722 3.48173014853637941002
H  -0.93539928012020301384 -2.76362227363555978954 4.39626699814097854357
H  0.74252362745245215070 -2.42480537258101058740 2.08324098912715927057
H  -0.84386976636387045492 -5.32861321951489763649 -0.26985790295569905828
H  0.67740711573294554171 -4.67197743633082485104 0.39978595785723375355
H  -0.48750642007335887040 -3.74795841547790287152 -1.99351297861109322263
H  -8.07933282028665544772 3.23670866723422534506 -0.54521320806421991190
H  -7.86145702593726714014 1.76194579294702924344 -1.50656767183237239038
H  -9.35488602791041934381 2.00592055489439236027 -0.58837502231661154006
H  -4.18682146602835381088 -2.68940506367269138721 0.23024168743678896654
H  -1.40507222843848333937 -1.41219672561668896371 2.45107616514580284317
102
Model_17_Rel_E=3.980_kJ_mol-1, -168.9364579713 Har
H  -1.12226316483459842566 -0.02504686928934275747 0.02272938805766723525
H  2.40641375723272421538 1.01582124050331201737 -0.73983540386909696362
H  3.95910980853674043800 -0.46286469681640129981 -1.53202681258622441796
H  0.45208016905408493491 0.49684334843511157587 -2.74391487341919804166
C  1.34255208502360923184 -1.25617606404744952542 -3.48484201818027150566
N  -1.17267539697286471423 0.58100340879467393673 -0.78650822865956249164
N  0.28796711652777740031 -0.49494622988306669065 -2.83983955490412398603
C  -1.88670763946476927053 0.02589712019436279933 -1.91479881002382090749
C  -0.95889125084027537760 -0.96114639850773941898 -2.66752960328238852838
N  1.63567302885882481789 0.70035452896910677101 -0.15523254679735953854
C  1.48248632259934609579 -0.59680654767623975143 0.10106193147118379405
C  0.68140562755837019715 1.72318647088020671099 0.24164585766098853337
C  -0.37522767054764238903 1.65844901724483784200 -0.87674712760725437288
C  2.37941026723319826175 -1.55191565522961005819 -0.69190769511196947850
N  3.07286822741492837707 -0.89326192355739142403 -1.77145024836945941260
C  2.70569634813957371477 -0.72175099367226869251 -3.05167831372985709493
O  3.42838813134127384785 -0.13112982830816835578 -3.83970580813848494373
C  3.36458863761131432568 -2.28436933303996214661 0.24728792160117216148
C  4.36242299377838982366 -1.31020543132081446203 0.88697143370545883378
C  4.05811733478579039769 -3.40734645510073974606 -0.51993547269722839577
C  5.10060634384991828938 -1.91569262619267366432 2.07634222945971780305
O  0.64069382705957367286 -1.02762311178905307862 0.88921803798991128076
O  -0.38471901566198274391 2.42547379386886508001 -1.82623154213256544409
O  -1.32567933303373952647 -2.06349553129673779495 -3.03379024845021527668
C  1.36889761194211434514 3.08769580116151054483 0.29314246020389067571
C  2.44349799242982435032 3.14330113688296508556 1.33007728317868756385
C  3.81358199472249914663 2.74331272417932670038 1.22625369409821627364
C  2.27607959347808019857 3.60425500403406218197 2.60670825771184855313
C  4.40568248531692585601 3.00382400234577451315 2.49219494359477433676
N  3.44473199323497691893 3.52286150443645063035 3.30237192690434611109
C  4.61063566391403956146 2.19545032537243711701 0.20648810375380571847
C  5.93927702861488171493 1.93048501364678948278 0.49802765893803246922
C  5.74567062428005659314 2.74558498469906808737 2.75556045795634041440
C  6.50616726522539856603 2.20610413885093281650 1.74486964475884187564
O  4.06216251309718412443 1.85588992819412457180 -1.01903720568781697153
C  4.38476854474085353530 2.70940974818064406193 -2.10805560832815785943
Cl 6.95800674734576851677 1.19258647789962846097 -0.71572344434975310179
H  0.24715082809263463903 1.45008444348579912386 1.20762686135924757203
C  -3.17869559628933018303 -0.68712857685069028690 -1.46198399997549821627
C  -4.40148486568219343695 0.23905819412753712139 -1.48433519959447934866
C  -4.23923026954158110868 1.45073964592313209288 -0.56959808429095537541
C  -5.51237726566158858788 2.30590901730866271180 -0.54309972998254885113
O  -2.98065484487648824086 -1.20898235936464870655 -0.14646606694695113449
N  -5.34893870699050388851 3.49218982191899574019 0.26511242271401824766
C  -3.38059383170161709131 -2.53665844596907907871 0.06268873413051553878
C  -3.52950659351169715450 -2.71407107280261117310 1.58301773680651680642
O  -2.50529869579095620935 -3.46353457858266899905 -0.50357094220669640361
C  -2.14373542162400099187 -2.66211497789074202913 2.23347828941747872378
C  -1.19264495940642700766 -3.43313003518890358379 0.04127530938062173166
C  -1.19628631482881364612 -3.66600052770111339839 1.56060719740710185377
O  -4.18395891510071304964 -3.92672507416686578097 1.83293725234249138545
O  -2.29554061244163332134 -2.94032860013161334578 3.60658116524927274682
O  0.09701442876429725026 -3.54236557396855200608 2.09524520273730407993
C  -0.34921445748104762430 -4.49589373269939684974 -0.67176332011764827712
O  0.23693533895725532590 -4.02945981265530406290 -1.85979030187029414911
C  -5.64461255746744505757 3.66687643839663346412 1.56755142617755138801
O  -5.34069207066708973031 4.70710595926672148437 2.13704609922400523558
C  -6.38425412910622025464 2.54570248979680391344 2.26059156826420037945
H  -2.12904356417836826409 0.84351380704087486340 -2.60294546979756757921
H  1.70510497750601586198 -2.31185217505160434115 -1.10755136332315307079
H  2.75748874663751841751 -2.72813574874996600528 1.04341465818018575007
H  -3.34252909466073955258 -1.52265421677691881186 -2.15475926272553852669
H  -4.12954959822412792647 -1.87190544194658525790 1.96274465006337339723
H  -0.74804127025081190716 -2.44411194161218103815 -0.14208061119375839376
H  -1.53377033496152304082 -4.68593449205643342026 1.77521219022023957201
H  1.22482899097734154736 -2.30970188976043466766 -3.22029472673863548238
H  1.28248560924854726473 -1.15759290659905267340 -4.57481567551159784557
H  5.10110660658242665022 -0.99201606763916594378 0.14916647170263924727
H  3.82605228639165328985 -0.42149008639739493631 1.22843892114365127455
H  4.68183030718433190742 -3.99517522557407600559 0.14654021560256286216
H  3.32003590568042117326 -4.06949579652375970085 -0.96653138251894965549
H  4.68260155108262576817 -3.00353928133237157994 -1.31349049435559961374
H  5.71841926203777450866 -2.75476206072942320091 1.76843184849026902050
H  5.74689652103605652655 -1.16648090200715559561 2.52717902561165308484
H  4.39654232158185553914 -2.26262516869057339619 2.82877099921762065193
H  1.77056043792285278116 3.30138670347468909938 -0.69819781488549614856
H  0.61112951206124499492 3.84052326153213074988 0.51536597302666942166
H  1.38749505320190147373 3.99638213015452503640 3.06207590496661952173
H  3.57639185260130609834 3.80585991090854314223 4.25916443024841395726
H  6.17809292016433264649 2.95609024712512313826 3.72010533881296900915
H  7.54764270554758542886 1.97801084296128060203 1.90286819880548385697
H  4.05904457050467826207 2.18209428343253097893 -3.00376732220797881823
H  3.85987058107414870989 3.66579556907157977363 -2.01889749699108334013
H  5.45789483896101224047 2.89509311114160139411 -2.16800642432607526544
H  -4.57489741674482353062 0.56027671617513763458 -2.51227691582244361257
H  -5.26686786569329257190 -0.34325462362653469395 -1.16139616439741955034
H  -3.40849812342032620904 2.06785226237650832104 -0.91272422375076311951
H  -4.00444497163798551753 1.10364583829165452400 0.43709557614890925947
H  -5.75601934612769916555 2.62329852682375719297 -1.56068977495070093653
H  -6.34829485186699393751 1.72002062732457638994 -0.16137361123636626004
H  -4.81006962357065503966 4.24128164298077159344 -0.14813385187224556439
H  -4.09304247847416835526 -4.10841503612244274279 2.78119072784044440994
H  -1.42045645516828655808 -3.14716896071397611578 3.96461331717636600303
H  0.43643070899904534699 -2.67057247192330304841 1.81129098894771956019
H  -0.98594292363372892929 -5.36852866906303205496 -0.86234685130629773475
H  0.47695554555372121630 -4.78542278310084956416 -0.01731075179582278190
H  -0.47053126978974124661 -3.67126399406178238749 -2.42530260631386074266
H  -5.81247137098823785095 1.62326742682726710143 2.20764661841013509758
H  -6.53202525576703774135 2.81913677143466401276 3.30144459703265225059
H  -7.35402888958798595098 2.39214408148559698475 1.79314095175952181727
H  -4.34738451027498928880 -2.74826457319484340758 -0.41565344564595640975
H  -1.72998947987024842554 -1.65132424903509722469 2.09165872340572889243
102
Model_18_Rel_E=4.025_kJ_mol-1, -168.9364406937 Har
H  -0.82951733939229821413 0.17496838142238499425 0.97355341160834296677
H  2.40191660688283947778 1.32696197133486970543 -0.42199902520020637908
H  3.89464529546015647554 -0.12687487485827683709 -1.68243769611148175080
H  0.25498744334891443319 1.05545612857583748223 -1.91561474933959186018
C  0.88311197386259865372 -0.56115682190918214634 -3.10563654577486980557
N  -1.01232241113920151676 0.89208147382433522488 0.28291793134017484412
N  0.02711725891997648907 0.09653555532022156660 -2.13447590838351031195
C  -1.93215170937350988467 0.49527742093213511509 -0.75847054678225112045
C  -1.19404725686002377572 -0.36500834781192531553 -1.81398140963988074859
N  1.85420350867588590305 0.91208005532533387161 0.32581127889339261960
C  1.75295334367631472361 -0.41063112971538606732 0.43347199950613135577
C  1.03773327615147614722 1.84690296647370377769 1.08602205265766627029
C  -0.21630159877392651779 1.97308992283360762343 0.20264573561161719484
C  2.45347684186668058004 -1.23641923867454450736 -0.64863351599316498852
N  2.93219451778412398824 -0.43527846816659643281 -1.74887376324161847307
C  2.34190062172424440234 -0.15567811126587183246 -2.92413337655215155308
O  2.95017928613821789341 0.42568105474525053111 -3.80891276001807188578
C  3.59586937010582197161 -2.07377402461952531354 -0.02851804826380831270
C  4.71537253294881608667 -1.17932672561376294951 0.52227551533341243228
C  4.10888680055665567181 -3.07978104841118360824 -1.05617657220477645375
C  5.64513614139270991643 -1.92005937529377690431 1.47804111886488098726
O  1.11233621283534978019 -0.96093577028217036506 1.32823098947283080307
O  -0.37872946326676881768 2.87348661789161452518 -0.60379334099430415073
O  -1.67476545264542142633 -1.38126342708731009168 -2.28288026288503997918
C  1.78103550103073793309 3.17318612317425552405 1.25813101617939060439
C  3.13663907770461403146 2.95804234423265866027 1.84934216124286909810
C  4.34524718743512394781 2.61907095652464017022 1.16304665615726987582
C  3.45113358605157660719 2.99353038780505054106 3.17906331505834094386
C  5.34541278063833402712 2.46436912450296263799 2.15427729421282476707
N  4.77145399658690205769 2.70261753370414492537 3.36347733839263041133
C  4.67069466859103776812 2.44636358718002089319 -0.19833953305389948052
C  5.97163380899617912689 2.06992299420296710366 -0.49116174780917976062
C  6.65738928661913398344 2.13332050053878141682 1.82968758614051885125
C  6.94923327608288943225 1.93246049441936040836 0.50294901913268807991
O  3.64519500136408014512 2.60416929775253658264 -1.09499560866921985536
C  3.87515222568155692784 3.23165278263177979667 -2.34748424043663739269
Cl 6.47014539198693761080 1.68245807990238871454 -2.13153466932509916276
H  0.79691927382360394638 1.38838451831849840623 2.04890956697170656398
C  -3.11682738224355881940 -0.28678568392468706261 -0.15508225152787061263
C  -4.24174460790145868572 0.63898496655433334457 0.32410019730756461920
C  -5.08175353678703345395 1.20106168033518545535 -0.81964215940548168504
C  -6.23647340954615891917 2.05976973020015519111 -0.28444301425525453375
O  -2.62912383660867554624 -1.04457484810474765524 0.95542302340300655494
N  -7.05357908521923082645 2.59594598853225511093 -1.34756179889578242559
C  -3.02147911748236941420 -2.38841715671653620490 1.02784124230562445845
C  -2.87199449101169790310 -2.81008897989004013951 2.49970956589890347388
O  -2.29940326819629037303 -3.20879887543885189416 0.16085771836315373995
C  -1.38420120160080806215 -2.84889792979801192985 2.86206350037321044510
C  -0.90432292322368013071 -3.24717640271040774991 0.43020906585938789579
C  -0.60589403282495168934 -3.71761428715798070144 1.86300194156151266434
O  -3.49176683469772308754 -4.05398124159512285303 2.67612694924192595636
O  -1.26745056267786093684 -3.34768789963179669300 4.17480468293461282059
O  0.76993183546490606695 -3.65538449341714954954 2.13912578518115292781
C  -0.24502927384865547111 -4.17120495424165227405 -0.59831105108046755969
O  0.04748453972040869719 -3.52338396969787925883 -1.80990816365627837925
C  -8.17447903648492868456 2.07611793486736706527 -1.88593135851994420094
O  -8.69323112969648903459 2.60317825533945246264 -2.86122307330874248166
C  -8.76046838472647593221 0.85664087160900181939 -1.21235227006353540880
H  -2.29205862894174128286 1.40032611540770068892 -1.25977960481841200213
H  1.69806595482573197131 -1.94025405679360973821 -1.02121931434733514976
H  3.15289304243202206379 -2.62526324024729174056 0.80721425777033684046
H  -3.48942580389863588053 -0.97314792027921115380 -0.92507239008378794320
H  -3.36512349073100969221 -2.04568338868790311480 3.12100875561412749448
H  -0.48848007230735246420 -2.23459060468603487593 0.32003870496771830156
H  -0.90571930252876475809 -4.76496454880629904949 1.97791591039043646028
H  0.76825472572640229885 -1.64268045153391084590 -2.99004333368931529691
H  0.59543211051407685108 -0.28837449176457186084 -4.12754835806638809004
H  5.31534235998970316928 -0.77622264574182675556 -0.29622018721484721926
H  4.27125364278083008429 -0.33566345434517663726 1.05584438890215714935
H  3.28897081690357273587 -3.68797765093416529680 -1.43099780798799236514
H  4.57141910794167216636 -2.57183756183211853497 -1.89951345521572600994
H  4.84388188734459479434 -3.74040940159161072742 -0.60677746196103643506
H  6.16839193614451097858 -2.72571178582150475123 0.97058898670058280089
H  6.38611428213343046423 -1.23065212779183252856 1.87490405945457094816
H  5.08381697818953792734 -2.34210334491391858336 2.30780869043855751954
H  1.86312958775320058891 3.64641163823341241113 0.27954860765162947711
H  1.18780242754822618068 3.81982286074976418178 1.90519952802227598987
H  2.81487700504814641889 3.21737135181709676957 4.01285151017001062712
H  5.24359921235748860369 2.67156597222241964928 4.25143823708303525422
H  7.41724358586271748095 2.02801506306912759925 2.58650365267920889778
H  7.94425426797759914876 1.64850310444641356966 0.20145910947490358600
H  4.00999139370087132050 2.48834333809987473529 -3.13648360170102469269
H  2.97651791259178910565 3.81320045017624797978 -2.55943813300049116677
H  4.73470873441264128445 3.90057069260391742205 -2.30816878007693748742
H  -4.88105166415532742974 0.05652903444977319669 0.99026571790328132838
H  -3.80403558367835614717 1.44922271037822247841 0.90836367885451219095
H  -5.48567436368283178894 0.38084519061390120775 -1.41606467262107993399
H  -4.46438589486833770081 1.81198754281577678604 -1.47999065549531882979
H  -6.85910511123448163318 1.46524512432172770993 0.38372387715194800073
H  -5.82849676905976465946 2.89858834798186215664 0.28489789555438127522
H  -6.67108654769910369708 3.38308470208122491485 -1.85383899570466659235
H  -3.21566609906787759243 -4.38790693707461887385 3.54359160348982848987
H  -0.34024002096814820462 -3.58536521855794232394 4.31759534898922403556
H  1.05290830440155591674 -2.73748996220148832492 1.95303891427732612129
H  -0.90623480628141639404 -5.03102918709992863455 -0.76157718857170053628
H  0.71039906588287071720 -4.51895980128609231485 -0.19752453754506041350
H  -0.77064987677583618453 -3.10760563496121999805 -2.13469315971073836380
H  -8.03836610821688957174 0.04509104767565197402 -1.19380724614070965472
H  -9.05451973902066242772 1.09841430998857969570 -0.19368769358747403575
H  -9.63899572439687268854 0.54328425542538327786 -1.76902453154415550962
H  -4.06900283538308293885 -2.52336060382851412598 0.72427539077719549354
H  -0.98675480456134068152 -1.82348478317680573468 2.80511145504396308681
102
Model_19_Rel_E=4.064_kJ_mol-1, -168.9364259873 Har
H  -0.76113825494301079466 -0.60265723480143684743 0.98003185479665810842
H  2.34287912393817343570 1.28323681685223833782 -0.03711572731560343341
H  3.28135663100493024658 1.05141462903064764056 -2.10212935130064026978
H  -0.26639697791866240317 1.88750971968152714275 -0.98364874828763260162
C  0.04727072754277852895 1.31025577949159788282 -2.97698861092902555825
N  -1.03748523289981986473 0.36807994748432959486 0.89492116402328292235
N  -0.58320266548419641417 1.22028075037117700319 -1.67197589912232014164
C  -2.17938982767697364551 0.59330617831311938115 0.03634213411051176457
C  -1.73423817965091853210 0.56571398695906305321 -1.44732896800186416897
N  1.80725780838786498350 0.52926797598164176950 0.38753109088401888060
C  1.59468880706292859273 -0.59606010543385390399 -0.29121660704037283240
C  1.19677783075896781995 0.83360426530386511068 1.67174543470628811370
C  -0.19975836258062834583 1.34791149063251247675 1.27348008358361219905
C  2.01603131684389058620 -0.58406451992946217810 -1.76418725503867790394
N  2.32597491213768670093 0.74146395619289795498 -2.24043407152306794927
C  1.52544491888931199597 1.65514190330801569395 -2.81291532597447080377
O  1.96112382355132663925 2.74082335516922670493 -3.16495014388093443003
C  3.18949029292883912134 -1.56019927182596340742 -2.00769310045708060386
C  4.45354321044863077361 -1.12315796987490812420 -1.25601111747533389362
C  3.42703516570127897367 -1.70389349929971012365 -3.50900989352261660770
C  5.50006290218126281388 -2.22944684279385185732 -1.17055866307897371570
O  1.05237316112843437566 -1.58486532296453241919 0.20208779921182737360
O  -0.46180218924189669893 2.53589283496320261335 1.16996873573552506720
O  -2.36025877379529891442 -0.02110644216638030146 -2.31172082229972764011
C  2.00468856557048979994 1.91310603359539199708 2.39276939257328313815
C  3.38905135242685995323 1.46876599744414004789 2.73757180252772469586
C  4.57019837217339652824 1.49694125177656234271 1.92970631687101934482
C  3.76516935166583888162 0.94854774267727881565 3.94523366105692474548
C  5.61968751269172450691 0.97434143976040532564 2.73385416518845758560
N  5.09465530976520497575 0.65149663925371004147 3.94592941156469523278
C  4.86480864793148626291 1.90981838739134457406 0.61884428796314927546
C  6.17129834243105701574 1.77268417130322952779 0.17747690672364507813
C  6.92697965948838056960 0.86398452363047562041 2.27526997667858932317
C  7.19162174128196340916 1.26854155481183528131 0.98801348719142312316
O  3.86485084512558696446 2.36411309618463105764 -0.22512919545934589882
C  3.84396843805357502077 3.76313969605114184702 -0.47327509796167893663
Cl 6.57799770735105049368 2.21386784560842553304 -1.46451682360927115667
H  1.12351765256253277592 -0.08527992354315959422 2.26020173047643435638
C  -3.26596377865307019306 -0.46844945624947098572 0.29808622448922500459
C  -4.18894133157213754970 -0.08543997431695407596 1.46170751176221869194
C  -5.19931224341496012187 0.99973438017532711974 1.09883280881115630301
C  -6.17915519080893371751 1.24568237659671088302 2.25511649762206944914
O  -2.61694600122766729555 -1.70483566867182601001 0.60659873713271528217
N  -7.15741422333713384063 2.25719410534857889417 1.93123270935135304960
C  -3.08840567660523968030 -2.84954514668221392526 -0.05117671655172338629
C  -2.68314161566030362494 -4.05411423491350220161 0.81549977193362621630
O  -2.61618476255478293879 -2.95372853998757589622 -1.35971239377584618424
C  -1.15972052600394515132 -4.20780318881948911525 0.77860416772991347667
C  -1.20161574707553198138 -3.05339377085669561041 -1.45449275907560982013
C  -0.65349768184790790748 -4.25663274189554119431 -0.67044690752810487400
O  -3.34050085434742216606 -5.19423477898512864215 0.33558216395813528221
O  -0.82393208917221616439 -5.38499004039214845818 1.47761617002489353823
O  0.75162405297018120010 -4.27114814889994498515 -0.68798902109700088570
C  -0.82802581823259169269 -3.15017077676080647919 -2.93721040453991077968
O  -0.72049922196649140993 -1.89544046516461550667 -3.55944942343466896872
C  -7.14216815147844386047 3.57123962754418444732 2.22997461612647018825
O  -8.00928888392083848657 4.31435769439898120226 1.78955657481833640965
C  -6.04205174708178915921 4.05779921644166030603 3.14492922619200498957
H  -2.57119302868414578711 1.59457208132623318164 0.24624186542070725103
H  1.15334508893133413920 -0.97134355878417666386 -2.32086469160000241629
H  2.87038690808324581383 -2.52968075353217214385 -1.61064590217719416643
H  -3.84495746842352037476 -0.58472991306685040414 -0.62600016867803187637
H  -2.99046110115007479635 -3.84391563263619806534 1.85232642549936987741
H  -0.74792522453658016879 -2.14628189484233322659 -1.02899682178127704901
H  -0.98821367278739935536 -5.18671679148820086169 -1.14255686346615803473
H  -0.08524384743213758719 0.35833820284812978318 -3.49694097295762373889
H  -0.40991312492930970235 2.10545627969802717772 -3.57681211746622862435
H  4.90268741068419533491 -0.25913253748559317291 -1.74883450702732945459
H  4.18198227700146052399 -0.82533429418303627667 -0.24048272546453480780
H  4.17836307987113908524 -2.46276939964144370165 -3.70485685895568783721
H  2.50771761361805012314 -1.99908869039941539114 -4.00934414329499588803
H  3.76448643712758634905 -0.76327787178853812033 -3.93803198763909856339
H  5.08378046566820351870 -3.11435574083148924984 -0.69540093350751031043
H  5.86090609134600892816 -2.50504987517816957165 -2.15754876879576595883
H  6.34864186519748141535 -1.88855512466751185308 -0.58258363657049649920
H  2.02758356459717470344 2.79795131637965566185 1.75510579792146370615
H  1.47122760436047395061 2.17624575006470877270 3.30729996735845022116
H  3.16045688995906370877 0.77797878590757663098 4.81440930946414002989
H  5.60768228452328632017 0.26657880317438853446 4.72138904290920535800
H  7.70957071611488853335 0.47012323249325804753 2.90298758862535866143
H  8.18749218648008714183 1.19421427717782124844 0.58250765568433626740
H  3.14385041730421876949 3.90878178669196651995 -1.29502022445364062264
H  3.50576973052960205735 4.30824095862929645762 0.41357174438425103880
H  4.82700565226439604061 4.13336686141030806851 -0.76705784134165377885
H  -4.72472822011565618538 -0.98864304826452231723 1.76022677960304574363
H  -3.57467888292246538384 0.23130231094790135171 2.30528817823017240229
H  -5.75887162659552309663 0.69524280378013703086 0.21235149568667927023
H  -4.68919871650981878730 1.93447485075330827264 0.86082104007198489981
H  -6.71210935507657158183 0.31802720047511334744 2.48009717401493423594
H  -5.62933102479375602201 1.54691794668871906993 3.14610745034405825393
H  -7.88483934211924797353 1.98271290761242213740 1.28467810343615429503
H  -2.92106249964771569338 -5.96043321678404058872 0.75669711448682852595
H  0.09299150145686718716 -5.60605385782302967357 1.26103331557847009314
H  1.04393008342666027133 -3.40172230751023851880 -0.34889976640888886728
H  -1.57716641529610668293 -3.77506999001374232705 -3.43908091669180615568
H  0.15471087503308428301 -3.62084062870646539167 -3.02341498416526910376
H  -1.54854029131727721769 -1.40861842747401411202 -3.39955279351709860336
H  -5.06635141920926379555 3.84077098899687330302 2.71946318756362792612
H  -6.14787072485440688752 5.13151707321797001526 3.27052730016349801900
H  -6.12534684108700755445 3.57717355039038942266 4.11681236481752854672
H  -4.18242134944516763539 -2.83805906964324394792 -0.15433381202938267762
H  -0.71127652260515139560 -3.32964698484648824461 1.26861133927980929137
102
Model_20_Rel_E=4.153_kJ_mol-1, -168.9363920695 Har
H  -1.03573462727946230544 0.09663308399349193611 0.28070265591019527562
H  2.48329137620167861300 1.04688685930603830876 -0.66692216499135936747
H  3.93284143060318669427 -0.44478885635583947922 -1.59807828564871523547
H  0.40542362613602123123 0.56159874335902726372 -2.50719833449499907019
C  1.17357388233067161387 -1.19128510220385308571 -3.36466345671897393288
N  -1.11223461467840367689 0.71628429213335864656 -0.51668243606266994750
N  0.18687648083630731266 -0.41586211163866587670 -2.63335933751084816379
C  -1.90982499888133960830 0.20062941023497066206 -1.60654046549219109430
C  -1.08052163256917133083 -0.81416483858398625006 -2.43061191856456115801
N  1.73800569278563110664 0.74141509566662011643 -0.04472575200916201199
C  1.56052598852530333140 -0.55624987730121566720 0.19210685096439455988
C  0.83483249299530504217 1.78399854854068795618 0.41624486340576172250
C  -0.28306590863293740190 1.76587129933539244142 -0.64349499705344082034
C  2.39656610149397808485 -1.51744272817716296942 -0.65920615715252695033
N  3.02639380230164878327 -0.86159837832079977371 -1.77844078194702848172
C  2.57305024289424366657 -0.68120486711543226654 -3.03009687978165054290
O  3.24861908566690882338 -0.10037086621037624723 -3.86563842135327551119
C  3.43072161779322337694 -2.26413676814026665340 0.21423100914275988726
C  4.46560177930668800172 -1.30232221290984795381 0.81222290349058157144
C  4.07898577964955855180 -3.37727058645168032314 -0.60508781786388166068
C  5.25672429649142802788 -1.92497131875131399781 1.95813153465788292173
O  0.74695774464829378658 -0.98386256309931419128 1.01106324531652003174
O  -0.31295873276358127102 2.53786844786134402341 -1.58838060030306693626
O  -1.53607850487349439916 -1.86992690949720730131 -2.82988512367367395228
C  1.56045124490289555119 3.12932507731020415065 0.44329686664210132818
C  2.70266228673463126952 3.14658243951099159119 1.40647437774735428739
C  4.05374584651799008128 2.72049775158275153331 1.20381375353024444586
C  2.63422370925397242303 3.59804477745156869872 2.69557865527343087919
C  4.73738150829349891069 2.95441525925732850766 2.42821033580764034099
N  3.84574550653920788079 3.48333773341651475874 3.30824159975745946127
C  4.76740896126363633556 2.17067495464873871924 0.12501989050733830489
C  6.10811064237894996154 1.87946455291612424254 0.31993950512744667725
C  6.08705198304529737641 2.66773962689309840357 2.59487189395470085884
C  6.76538722657847735320 2.12821068197249729792 1.52739501870714322607
O  4.12836121845939718611 1.85360070763686457518 -1.06234875608533596569
C  4.38873710983154108334 2.71218810112504637999 -2.16401108872596470434
Cl 7.02536566639258897027 1.13929651333980674899 -0.97050278255917843406
H  0.44472181559088991287 1.51036670112441062663 1.40057424935417462741
C  -3.20583822089506220721 -0.43522404121110924713 -1.05802501640421953155
C  -4.25977920211982041820 0.65425398955723612637 -0.82067487823289619886
C  -5.56650028531314067237 0.10413944232568786430 -0.25367752241480057140
C  -6.57840603659298039929 1.22105691873514099477 0.02839183115018532877
O  -2.90439992455336604138 -1.09933854830138733050 0.17006783075772546887
N  -6.10273797446045396242 2.12038374668861084871 1.05351245548508609673
C  -3.30246635172342317688 -2.43790361916179332269 0.30223080004596308834
C  -3.37569651738883980130 -2.71847794850049240267 1.81370741348515207569
O  -2.46763639856657768235 -3.33390187913267777020 -0.36374891975486756124
C  -1.95840758884864718503 -2.70270908191307857038 2.39371618054665225017
C  -1.13012970334793472205 -3.36179701526397600730 0.11367154612481752962
C  -1.05204634186572532073 -3.66883791941896042488 1.61780495959690728824
O  -4.01672684837438431771 -3.94723568553259518410 2.01330331870033552022
O  -2.04036814862960680372 -3.05649902991855704215 3.75568695380349382162
O  0.27058735666493016758 -3.57026640524952743050 2.08114976296092013541
C  -0.36448629077684374655 -4.41728890426538267633 -0.69102510244873049938
O  0.09095578906545090381 -3.94251788962761917645 -1.93115230517446634373
C  -5.81586052433021638564 3.43333851022348746085 0.98287708362906567316
O  -5.34639320616753987991 4.01442346758039558807 1.95326534197299550577
C  -6.11709411774862932276 4.14206929424548420116 -0.31799793638950879515
H  -2.15719317642063268536 1.03745671165877806352 -2.27006459100383573002
H  1.69055988430961678937 -2.26715748309212816736 -1.03718780967287060868
H  2.86793613635577093746 -2.71830074984730973853 1.03657295028942808557
H  -3.56243973056933072030 -1.16858581248300885669 -1.79051752690209720065
H  -3.95345718335525564413 -1.90617070003214572615 2.28257660978200860313
H  -0.66854053334954799404 -2.37677883521343513706 -0.04960802519021878521
H  -1.37789548769059200239 -4.69867309502709584734 1.80083505317099135112
H  1.05865937338340554419 -2.24579665922682725210 -3.10179901688423020900
H  1.03305865455241430162 -1.08079506692353555231 -4.44596800273854064756
H  5.16811113633468455220 -0.98124221561706193029 0.04122889242838623236
H  3.95322417017461980038 -0.41418732809602176737 1.18944035989983531998
H  4.65506828163384600572 -2.96342165851932204390 -1.42932638690156821326
H  4.74184778621957825351 -3.97069198287684166360 0.01708220237581728473
H  3.31745127450280996584 -4.03607323443981602651 -1.01556774065711286070
H  5.85862465286336053794 -2.76051506825227210840 1.61144684593566633879
H  5.92373108025903061247 -1.18252621007420444244 2.38958507184804691548
H  4.58641861006309792259 -2.28117911685638130592 2.73671744888495371839
H  1.90117777632153872602 3.34759581043880682927 -0.56971741957560573244
H  0.83657476417461906770 3.89594365392610075816 0.72348220214240155368
H  1.78859915759945709013 4.00554711439240929138 3.21465439951277653918
H  4.04907124477143742780 3.75571424324055058719 4.25555779381068699507
H  6.58899924244477119828 2.85687994639135478536 3.52967613606316676922
H  7.81093164119680150037 1.87971615893068011438 1.60974910134050297472
H  3.89681400957756673975 3.68007683454102174636 -2.02516697849956139876
H  5.45863787359074592587 2.87183378759570029359 -2.30468372658786879725
H  3.98220010694030079890 2.20427861750452525058 -3.03767566996186522132
H  -3.84197217187183692744 1.38351642964960608317 -0.12458101408435764967
H  -4.45497039210541334597 1.15088104113115274885 -1.77245543846572983782
H  -5.35584675839248713913 -0.43405601358669665402 0.67172481514400883551
H  -6.01041796120244420365 -0.59743458170324670320 -0.96158979626584473177
H  -6.76972008640221201148 1.78294077413992813064 -0.88402486029040439064
H  -7.52004718405224537037 0.77218653044274354613 0.36287931116210780935
H  -5.88131689882292807425 1.68807663540813512881 1.94099669275498887266
H  -3.89021462254645555845 -4.18732205596327933250 2.94408054822258824501
H  -1.14578949441291855216 -3.26050390807985124297 4.06360944371703425304
H  0.58946177241343078457 -2.68063286173550974212 1.82907593540338631044
H  -1.01930609831201079984 -5.28804986456338443901 -0.82050638399116138100
H  0.52476557122950218126 -4.71264800759034230282 -0.12812918942257472965
H  -0.67080443093773767238 -3.56580827733519978295 -2.40670592958462048472
H  -7.17215952971025316742 4.04984036404661562614 -0.56289155774385979392
H  -5.86836430871837322343 5.19314976620830215381 -0.20189020053337233818
H  -5.52073287379523769403 3.72380733415897502425 -1.12483437133894903504
H  -4.29104157603272096111 -2.61318577534268126072 -0.14340826066135534123
H  -1.55033007411925627395 -1.68557560347284329794 2.28632700441606839803
102
Model_21_Rel_E=4.191_kJ_mol-1, -168.9363774480 Har
H  -0.92901530743426397052 1.11008268546622446138 -0.23085463439692816001
H  2.70081200387378617123 0.78493833207751795289 -0.39041196533599764606
H  3.62001437282794391592 -0.71259949077211037771 1.11156833376603403352
H  -0.35195127410801491097 -0.39835230485178796389 1.12749908314588842551
C  0.63788419560976561407 -2.16957142424040450024 1.66279780175554048327
N  -0.87205192289222832613 0.50615768482743284107 -1.04462938078220379801
N  -0.26014130380251759833 -1.36606228568706877802 0.86046273326258515546
C  -1.63971012970820506638 -0.72199741618792057096 -1.03670801030873915849
C  -0.90640337640471901892 -1.81549514074490159210 -0.22971676104502491977
N  1.82057091637676315976 1.25184579378149907214 -0.19668316352234510580
C  1.28840857959851406989 1.18768163168551144082 1.01558333242365206317
C  1.14143956578258509715 1.78347638660354101958 -1.36518014615421390268
C  0.20385947017426342409 0.65471785095985157721 -1.84882575373264712582
C  2.11738078893918313383 0.41837729217091623735 2.04474462336276907592
N  2.66375551565927981557 -0.77998588968890125717 1.44078806293884231771
C  2.10325972903849844897 -1.98957693165427995652 1.25344863700393371886
O  2.75147226608174477747 -2.90475026077152698178 0.77235200598740794131
C  3.26516668091117079342 1.29840790348793255760 2.58378040139673448294
C  3.99943058483916091816 0.56281388347928507088 3.71215250232177895739
C  2.71493688601475735567 2.63940853600919922428 3.06286024570201309558
C  5.36566321641175658641 1.16685828940493263595 4.01860257491790751061
O  0.18373838499667788371 1.66781552028573321067 1.29116453170339484657
O  0.45042362919776379737 -0.05611074265380201764 -2.80159266015334029731
O  -0.89846705350015843017 -2.98196715587111071954 -0.58238372615498534834
C  2.18587883205950639365 2.15395041151083743713 -2.41974105089442570460
C  3.19593569541950595081 3.11829798055896789677 -1.88491232269278108369
C  4.40909719064645688746 2.83396512815509415972 -1.18030874115522177448
C  3.12220478343019980372 4.48049698482258396126 -1.97938992722144702086
C  5.01245856904300346457 4.08570599963547920197 -0.89134818362980849926
N  4.20388722181253537968 5.06032178638008378613 -1.38564447288943304315
C  5.05647293217602289417 1.64868229205709448948 -0.78027056588649790214
C  6.26275325019075879140 1.77353338708045749073 -0.11028200025818184205
C  6.23329301037303107336 4.18496452123004036849 -0.23243475770887389587
C  6.84878305751199789597 3.01741272447000019596 0.14951281483712416942
O  4.41660375416121109282 0.44884725930953028872 -1.01206300883611954866
C  5.11584434955474076645 -0.58148208836080672590 -1.69601703817650650841
Cl 7.10684574017548431613 0.35827605464436440563 0.48218325057759903185
H  0.55265962656433975653 2.65516100007983890663 -1.06137228026759489197
C  -3.10493367947997933598 -0.46767691645770270714 -0.59025938955565859789
C  -3.29770839770512980138 -0.27664059487235803658 0.92298757624667604471
C  -3.28909369590880729106 1.18559079139283829463 1.37699385152592390646
C  -3.11906751030655060575 1.28925953100982249033 2.89702903538464395794
O  -3.95790871932445709191 -1.54292863642763400378 -0.96657885631281503791
N  -1.79415196688975475681 0.85478267631652560254 3.27452905048749531858
C  -4.34774872658227096167 -1.60251902016848890575 -2.30932361652649698058
C  -5.65119161266010827660 -2.42062735544738849569 -2.37519183269715083995
O  -3.35335273632117658593 -2.11283743789635503063 -3.15064940008737659483
C  -5.35869920943572086713 -3.91174525309961440556 -2.16309321483606176173
C  -3.01882706672220724187 -3.46322611593628737481 -2.86182008177896962664
C  -4.23338184687854024446 -4.36711204505092531747 -3.10221507549993136266
O  -6.25725496979333950520 -2.18346536021800519123 -3.61629310865374176132
O  -6.55379425855865882511 -4.61844776995817518639 -2.39538116068046536000
O  -3.97034064710246203944 -5.72446450196443112901 -2.83495005472865724272
C  -1.82041005149964840726 -3.84776397735031316927 -3.73712787190811468463
O  -1.25046527409923680096 -5.06590742492000511987 -3.31989047231234168933
C  -1.42194034604625785256 -0.12836852542519838760 4.10151431761569629231
O  -0.23446703887074388239 -0.43810895954767192784 4.19695668488894924053
C  -2.49548755761019824817 -0.82289078835693185709 4.90436392527773445948
H  -1.67445562325202690346 -1.08584422194215668434 -2.07070269643078797017
H  1.45488443621613683376 0.14956394025464544995 2.87845705365872372994
H  3.96838668912269287858 1.48029290273672953226 1.76211615569347013199
H  -3.43738928887014916214 0.43776613350399529168 -1.12334368371713910761
H  -6.30553922941081523845 -2.07345870797313214240 -1.55995808281897829772
H  -2.71833487112490956861 -3.54924634810254735484 -1.80637213138153729375
H  -4.56396871623092614811 -4.23853361716689924776 -4.14644814592083399418
H  0.51162383144508050137 -1.89952952412921716174 2.71481326482848306370
H  0.38587221030802831834 -3.22108973745761106855 1.50969595588219451798
H  3.37815494581275110875 0.57727722639252720960 4.60970920407719564338
H  4.13851963670774569692 -0.48267268902825144483 3.42907974862821740558
H  3.51430137055308922100 3.25095359056993515878 3.46902336781169617907
H  2.25383155529141765427 3.18528815394917863557 2.24382471553933937614
H  1.96867858967202891129 2.48125446022231210819 3.83785845585121609957
H  5.99130341679702205226 1.15994188667038899965 3.12882452582510062200
H  5.27704391993268284722 2.19177933959361492811 4.36764674185771362147
H  5.86419871606306042366 0.58736968630742225628 4.79212229234635689323
H  2.66955593981091343636 1.23496671289229165147 -2.75235982169507931161
H  1.67003893411248083289 2.59073274214186932696 -3.27535458647593635817
H  2.36226407921853898131 5.07706690715936748148 -2.44492523101240877281
H  4.38411891188987556944 6.04926429006460608662 -1.33785227585577159992
H  6.68603081503741503155 5.14092182178999301811 -0.02675515178781687209
H  7.79233364028329322792 3.04022293544539490284 0.66974070549857589452
H  4.37687985649301758428 -1.09454903531339553524 -2.31258035699335140478
H  5.90076409827906012140 -0.17057484739813122410 -2.33181002850211127608
H  5.54815484076776055389 -1.29875150353392010416 -0.99503200010658310326
H  -4.26359859830755993926 -0.72243262526088503073 1.16611112152872054004
H  -2.54014520488688955169 -0.84227992555462105617 1.46414854159297624925
H  -4.22267326856214619824 1.66664026134463183482 1.08571502767079430818
H  -2.47123433591652830188 1.73334482433220471442 0.90889276115452732885
H  -3.25126907619195781862 2.33169387570626351902 3.20479605229095820818
H  -3.86840294697055275819 0.67961830127419320391 3.39943373814910376751
H  -1.03904688277316226142 1.29545882287028013558 2.74939717969114827412
H  -6.94737488464612074068 -2.85661386266275352241 -3.72570869850555164149
H  -6.33338492419515652898 -5.55931934497980417831 -2.43292086575318755592
H  -3.06406468574941515115 -5.92434885270262157064 -3.12203650403703436567
H  -1.08991465747685967180 -3.03197893737402779379 -3.70240309331586736619
H  -2.13802506349790455431 -3.98558979547927316744 -4.77337061885312952114
H  -0.83495636938028661156 -4.92422855085973232292 -2.45746722897317271261
H  -3.17013395197343861298 -1.36149890939183149108 4.24253529566674192353
H  -2.02207446698791759587 -1.53266469007087291487 5.57719114826631923165
H  -3.06311207785904482392 -0.10039377218629867705 5.48484999349123825141
H  -4.54860568417698285515 -0.59551411329962766761 -2.70768184115550925029
H  -5.01834452629622784769 -4.06018404409163302660 -1.12690432336632939680
102
Model_22_Rel_E=4.240_kJ_mol-1, -168.9363587426 Har
H  -0.69554903681243784863 -0.87731762108791611077 0.98845948044071785255
H  2.26126365915529259354 1.23446152236859352236 0.32324762340787493997
H  3.27420723485460474222 1.44965774337120278936 -1.88858834042503986872
H  -0.15332349957090896098 2.00063104968639349224 -0.28302144076284790897
C  -0.00501096246661358879 1.98620842521628615529 -2.38030298850356025753
N  -0.94076424492140220401 0.08538651351415468826 1.18290950624420032611
N  -0.54259233791193228758 1.55633001317778840722 -1.10168902040391092356
C  -2.10357863007844780867 0.55958093849042145340 0.46857954087270392574
C  -1.71841418920968758144 0.91426891772600471509 -0.98940413432135088101
N  1.84460842887202591811 0.34209045156692863277 0.57086047728051680927
C  1.61397450262093955509 -0.57578585318255715020 -0.36500560563370249012
C  1.33301772796844941738 0.25508765336846062066 1.93050595205229069684
C  -0.05994540486190819140 0.89630644270270687368 1.79566022175923589721
C  1.97159682725016804916 -0.18549819837179704063 -1.80138972243106154636
N  2.29064246949656968866 1.21443215235030743671 -1.94463909145908653286
C  1.49609583802391443719 2.24080511748724786614 -2.29578456055332802421
O  1.96190770142003390042 3.34778216157416563803 -2.51618179198886915415
C  3.12246133674243342426 -1.07707756623863271095 -2.32300525968284965472
C  4.42051295406328659254 -0.83485143175533460536 -1.53986711936126341449
C  3.30027674226998168905 -0.86004651066064563558 -3.82375995746344043980
C  5.44608645421123149788 -1.94626990003503319571 -1.73789149613339799494
O  1.11852019796134105611 -1.67433164252734090205 -0.11749046800034132487
O  -0.28752058086914900059 2.06453214266502982355 2.06139931444848878428
O  -2.41196954910122851601 0.60812486108854268974 -1.94275711489259750309
C  2.24881255213864861275 1.02226457010633842160 2.88659958191041665643
C  3.67010364499089014600 0.58189920406113837537 2.74793170555170940261
C  4.63823088575101039055 1.04337000150118508479 1.80123045837571682526
C  4.28950720605200697122 -0.39028017813407822612 3.48238893897733969851
C  5.81930594030211434387 0.29554624646828286938 2.03024214800419589011
N  5.57520235439207123562 -0.56058685745515846044 3.05792346034166850899
C  4.61337951496912612726 2.02873520233119952749 0.79268705626876978521
C  5.75830565509824232606 2.17364997601839915475 0.02591015882653855545
C  6.97298242824303038390 0.49515652300875923064 1.27827611391681061903
C  6.92095846749663046182 1.43290952835147877842 0.27627453123789186273
O  3.42968265220775503366 2.70190096981685501376 0.62801809994970891893
C  3.42734392969736045842 4.08861086842185539325 0.32495000647854799247
Cl 5.80796806558729983294 3.25970844033672735307 -1.35507362259711450214
H  1.25571816728237228844 -0.80125174892687456296 2.20153901710169153105
C  -3.21664340566630091445 -0.50799847919721285994 0.48915712497418245563
C  -4.10123233448003698953 -0.40665010683687918824 1.73791609563117122050
C  -5.09458636204752579602 0.75077204808276121195 1.67526826183938659653
C  -6.03450774719733118445 0.73661553590042327944 2.88923080441299973131
O  -2.59655507160234222397 -1.79648680656985826332 0.45656760131831453098
N  -7.01102740986495298614 1.79898949377962869001 2.83153759076492628211
C  -3.12297558776017947224 -2.72715582848903537183 -0.44997910843383109869
C  -2.70646951190814988308 -4.11883422922972464164 0.05576275614742697007
O  -2.71463733807087947980 -2.49082619589554443706 -1.76290383254926252832
C  -1.19179330562754381972 -4.28074679569327454232 -0.10621424014626565380
C  -1.31045382960818534990 -2.58867676876018437682 -1.95887017867060686527
C  -0.76586274233147721979 -3.96601982801901575826 -1.54769644619892177140
O  -3.42012795905783750783 -5.08858784576403877509 -0.66035691782393746152
O  -0.85454786858945142036 -5.60159518707480863497 0.25111725747174595824
O  0.63389946465253821373 -4.00929791712932104275 -1.65794892282566030950
C  -1.01562742288254215239 -2.30203516448562295338 -3.43483456805732156880
O  -0.90318841564548124623 -0.93034367774695636566 -3.71601375790087651296
C  -6.96753065565087847943 3.01687147982265413404 3.40677432844483174534
O  -7.84280745131920653535 3.84052379449390146604 3.17494021350291255601
C  -5.82506677676547468536 3.29015043383062666393 4.35738533082700829624
H  -2.45139832084580788774 1.47843073774074906801 0.95294230437546434409
H  1.08209032551258244048 -0.41327217132158133861 -2.40293429739695252323
H  2.80702073297169185651 -2.11229651959385833493 -2.15615458084281996776
H  -3.82050724945850550540 -0.37538268471995295261 -0.41665204420159246412
H  -2.95396847900780379348 -4.17607409074416580097 1.12756495082099639227
H  -0.80595232442987163601 -1.83275212609017357224 -1.33876867238608143751
H  -1.16355550770104398950 -4.73337725751141480401 -2.22084172774979604625
H  -0.22058823528583548779 1.21272825842809250929 -3.12300102187241002127
H  -0.47496075547219218649 2.92124369395970173713 -2.70629419425783668274
H  4.87527266366127953745 0.11026387429400477669 -1.84367156669028564586
H  4.18901232017495495086 -0.76431182549207710153 -0.47460090629589685163
H  4.03865254369913806443 -1.54900892544503321346 -4.22232142114610464745
H  2.36049998216713330379 -1.03111487830504677810 -4.34356965737385358750
H  3.62790825217761181420 0.15577270059905459765 -4.03316945369513035757
H  5.02953379342192974377 -2.90757794836345206946 -1.44767767082459974937
H  5.76396170616357927940 -2.00666298445580615351 -2.77495882437058138947
H  6.32209918190533937121 -1.74857221764751824544 -1.12532590083730088537
H  2.15769873340129425543 2.08551481682264361339 2.66360718471891511072
H  1.90190316160185379779 0.85294303357189482639 3.90623574608167478672
H  3.89505305907646270924 -0.97145284627981398629 4.29275414393710263994
H  6.23684286768677420554 -1.21200328083660635592 3.44580481754847856024
H  7.87292677672263874200 -0.06747843166099697088 1.46520124369537452225
H  7.77948655615764828042 1.60890466774826168539 -0.35118303753684337876
H  3.29815346677216592042 4.25337858241558297578 -0.74714429935134907268
H  2.56933302293699750152 4.50745868476683941850 0.85336303098758103935
H  4.33760292810247527484 4.57549262454935146138 0.67460640236182567442
H  -4.65015934905239358699 -1.34646079883592362236 1.82367114638746286026
H  -3.46060601595525074714 -0.31424852601672531582 2.61567357393234134477
H  -5.68722792232251883604 0.67258318310731923795 0.76181261874879546703
H  -4.56780236742567602448 1.70581289025113846947 1.64415631960945152201
H  -6.57132733836224147694 -0.21527041363583365730 2.91871987972497670683
H  -5.45355930931814469886 0.82820429635670755886 3.80640390485051716141
H  -7.76762458069283745488 1.67389010771573132352 2.17235769523235422440
H  -3.00857455928150407942 -5.94469498138047480751 -0.46523683907547913607
H  0.04501010790689749519 -5.77279817507238224294 -0.06224487356537639071
H  0.98100795278649255415 -3.26731344034976434187 -1.12318202625129215377
H  -1.80751880787666974193 -2.76340889669786227145 -4.03765737590107320898
H  -0.05321965682377471918 -2.74946423522040461762 -3.69605425254476749330
H  -1.71086800005133121694 -0.49050729069227405610 -3.39661107948220086783
H  -4.87019623915882071685 3.16001692569651426723 3.85616207123303134097
H  -5.90824933197816104524 4.31369553112187631427 4.71140530020704684233
H  -5.87909803327857893862 2.61544665039908608151 5.20848101447572631173
H  -4.22010998341628695840 -2.67840317376046543885 -0.49150506279229438933
H  -0.69240092082067894452 -3.56341155926124608655 0.56358275604354779453
102
Model_23_Rel_E=4.362_kJ_mol-1, -168.9363123207 Har
H  -1.06084515202700524483 -0.15179271071042990671 0.27786516746023226521
H  2.33868422537934694816 1.14963302892414920287 -0.63742466595733393575
H  3.81204143695326225227 -0.07596966702095482582 -1.88635844190798973585
H  0.17654646871976939493 0.98681767046054802428 -2.46890405129641443693
C  0.99432434344128983739 -0.54223925907458503382 -3.65604922468112780720
N  -1.21677829325576869479 0.60844668385218370066 -0.37243856032903627229
N  0.01282869367575351083 0.03162886331190578604 -2.75275801235298089864
C  -2.04983971933171638113 0.27027902666455427827 -1.50503453553043264890
C  -1.20327101392114776957 -0.50008327235997096505 -2.55111268108015254441
N  1.64756656629775211087 0.69261827646731666253 -0.04688231411955411099
C  1.54055259470696714885 -0.63411178122115019473 -0.05316583232791395608
C  0.73268415322276070345 1.57679734517614988931 0.65715104961912762516
C  -0.44316827652273671490 1.70636998489752111929 -0.32877309887302091918
C  2.35296294927953564269 -1.37086748330468255475 -1.12206593334104809401
N  2.90830645785709673845 -0.47776015085356082768 -2.10904557988281515790
C  2.39330508907752914638 -0.06134150154393011589 -3.27741660960282699122
O  3.01420603741579551382 0.70034969963340931720 -4.00283684505198245063
C  3.44935293482265015186 -2.24502698315329629608 -0.47160729589632593983
C  4.49379356825858877755 -1.38992818317226785041 0.25768093662252206100
C  4.07449764000773484440 -3.14751685433472472297 -1.53251723056178756899
C  5.36517921445315071338 -2.20529734172572489115 1.20759089849760159474
O  0.80089600809966121631 -1.24913524023970778920 0.71502047313849437238
O  -0.56650918317219078890 2.64897651629787045380 -1.09418875292428507962
O  -1.60035636141401971244 -1.50947490159227171169 -3.10560839549447909036
C  1.40598892859336377370 2.92441661846082423537 0.91820323254260316492
C  2.59367309734687712108 2.79870923240156477263 1.81634682818302684026
C  3.94532731908095257722 2.47631974045125735628 1.47474380796359372248
C  2.57375631214633893151 2.97160907078303626605 3.17279381257098158642
C  4.68015791446353457417 2.48069104866119749531 2.69160384671784314037
N  3.81692720278280051005 2.78331255888174444735 3.69773954523292625041
C  4.62102234809758449785 2.18603420510577528546 0.27721585298654516372
C  5.97667853378951097199 1.90936249249309497600 0.35235197225000119969
C  6.04382817075835987453 2.21638729293610703408 2.73987615981860788139
C  6.68434388519367139736 1.93119665859403699670 1.55687379691189353714
O  3.93505991937188825958 2.09996547845777570274 -0.92301872147981844918
C  4.11535707110071591330 3.18343350211948505901 -1.82385729449601696750
Cl 6.84980312190432716335 1.48125713432834960059 -1.10021129959795449516
H  0.41545022193106984076 1.09402145654321625301 1.58582904821916925719
C  -3.26278438381937352375 -0.57885828189709020997 -1.06871774423135290633
C  -4.49401065629502305399 0.27218999398574683646 -0.73196774028945232882
C  -4.24402642809424968107 1.22499766903208495705 0.43588790417439560176
C  -5.52855384067831945316 1.93110437816861324478 0.86307311320084534323
O  -2.88752476747476416463 -1.36489403927388908144 0.06392367350536440340
N  -5.26303252865020088080 2.82825610071038502369 1.96724988870492811799
C  -3.24792994439235949145 -2.71938415100303521044 0.03147303702104614631
C  -3.20634214162622432909 -3.21734818102743380663 1.48587501948659173046
O  -2.43919282362527267694 -3.47458230191510875073 -0.81819313199442778028
C  -1.75192741829751374993 -3.25392163019218783049 1.96478726955099181062
C  -1.06967034345065048484 -3.50602086826008108034 -0.43844517534318544483
C  -0.88094009202407030923 -4.05369722729739390132 0.98530744700718142504
O  -3.81204436393136614214 -4.47867148097531764250 1.54647481903448591467
O  -1.73150465611421910950 -3.82588741883993055382 3.25283355646433491870
O  0.46674653628265461158 -3.99089992086289147011 1.37728880444654744331
C  -0.30624632496780235247 -4.35859730097272635163 -1.45759303399952044877
O  0.11635752499707208152 -3.62799057328224705543 -2.58024231421470018333
C  -6.05773242283207835612 3.80413229035447653104 2.44286813032815164348
O  -5.72015070960652849408 4.46835923118513278496 3.41465341754760576265
C  -7.35807990431442426882 4.02356892730977655503 1.70680204227862564181
H  -2.38960409194708223168 1.20153349705959167082 -1.97197738950520262691
H  1.64593635414925598681 -2.05251958951666679809 -1.61218134049894290527
H  2.94259899755128984111 -2.87442721198190564991 0.26758260922185234110
H  -3.50087122217484658648 -1.24887760340385756130 -1.90467745751749895078
H  -3.76311332724654956650 -2.49667140337998816335 2.10562466158637962010
H  -0.66633157725123126625 -2.48298784716223241986 -0.45672873983824552324
H  -1.17292907052626960152 -5.10924279966035221889 1.01555321318038549450
H  0.92080055883888389801 -1.63127397300487397835 -3.60545673974147051766
H  0.80696465090663183073 -0.22466484998150362817 -4.68806495625835228935
H  5.14283624887169299456 -0.89316188173063282285 -0.46561047839758457068
H  3.98273910623383198271 -0.61605618022928720912 0.83553737837722685811
H  4.77972656272595575189 -3.83713159312769436227 -1.07882418224083265201
H  3.30391461675260922348 -3.72928387629646440615 -2.03284290776128351297
H  4.59903669216873467462 -2.55724935060245828211 -2.28027997797699466531
H  6.04318317622668832456 -1.54468678863918440491 1.74254527162567685039
H  4.75110151305750427753 -2.73205670968164016088 1.93402478299827329522
H  5.96077648380857372246 -2.93440238998149593996 0.66519814117102404882
H  1.68787272715114511357 3.35340258444111594116 -0.04416982127217349008
H  0.67115788253846730971 3.58804445819831574482 1.37626943266429724311
H  1.74203326540808633993 3.22862925166361369733 3.79938973134828206213
H  4.05961991721209969342 2.86484235354898908454 4.67094445755741816129
H  6.58444112114566770799 2.23041263002593392883 3.67235107889042122764
H  7.73918382560375750501 1.71053862129260969560 1.54195166675239114795
H  5.17223868257555263739 3.40677146040769329716 -1.97666142829941682280
H  3.67529692428604670695 2.86098168607131020380 -2.76651225041371340296
H  3.60871457776951576335 4.08122385728593517484 -1.45595062281459441955
H  -4.79188648211843215563 0.82572747578038807603 -1.62310436326649853989
H  -5.30632399787807429448 -0.40872755929580661949 -0.46955468224870117178
H  -3.50310604523581936576 1.97341435092640882232 0.15345545680800196098
H  -3.84709819673411335117 0.64482183495613965007 1.26996898379155620518
H  -5.92863262191362760944 2.50247010841399486480 0.02078322155991579878
H  -6.27963051300587515868 1.18561382347261456971 1.15521324533278479940
H  -4.41424595471975766969 2.66321843418427484096 2.48963796275637383459
H  -3.60016366711660751321 -4.85278370176852025253 2.41558533566570465823
H  -0.81677496919693670652 -4.07289415589408765328 3.44963260043869990312
H  0.75100202481990607772 -3.06284421216001856436 1.25786024983841060454
H  -0.94761870208683507411 -5.19839652603076007864 -1.75184044719624409936
H  0.60084859237372767460 -4.74336751594406091925 -0.98453198191728685806
H  -0.66267822944449905620 -3.18863672912383844249 -2.96562863346670146925
H  -7.15757730310865269985 4.35280431824703750721 0.68969804258075440018
H  -7.93078318036617435638 3.10035593604505876897 1.67085547852828186777
H  -7.93063860486642990821 4.78902975802277452999 2.22225600530157807455
H  -4.26440751493242409254 -2.86046326313791832163 -0.36256875316799364040
H  -1.36949375109206972212 -2.22170253527860062093 1.99862448128722047791
102
Model_24_Rel_E=4.362_kJ_mol-1, -168.9363122973 Har
H  -1.12167512483629128184 0.00590222621592637053 0.04409869457158328149
H  2.29235151910268308839 1.11403817766710822035 -0.69102247785952430892
H  4.05122852420610257695 -0.45103798611963719090 -1.33835276437578998276
H  0.57515155455776068028 0.54902085006509337983 -2.56438672787687105270
C  1.46788564788252440252 -1.18293676933303903986 -3.35756463159138851537
N  -1.17310351765515630262 0.63075982497510130198 -0.75028542585335511461
N  0.40360713747703758081 -0.43438085322478658945 -2.71339410958444426925
C  -1.83014763133442315279 0.07581685069845087166 -1.91052645041976143503
C  -0.85898714241969298389 -0.88870955333606505011 -2.63807558796643570886
N  1.57722911518691022437 0.78613081334663958977 -0.04888186169077123056
C  1.46354159264958960662 -0.51058463678435439537 0.22780022676316780128
C  0.60582046627540697692 1.78749934178816971553 0.36534355062970752526
C  -0.42714041837722260819 1.74998786952809481932 -0.77579354698928126854
C  2.40385877723899543668 -1.45302984912948840446 -0.52694240309243334242
N  3.13222251032373399937 -0.79745238157335562867 -1.58583233140740542666
C  2.84246192644522954751 -0.71033634451491300954 -2.89604805963286304760
O  3.64718054850700568181 -0.24422564209830588400 -3.68715656776992517507
C  3.36274020628781711295 -2.15297084667720284301 0.46371023425762575298
C  4.31403082708355878339 -1.14896997515434096115 1.12971435492894412000
C  4.10945168444523023510 -3.27677305132344409699 -0.25046514389449153759
C  4.98744419182254272727 -1.71277390225103642862 2.37657327815343011324
O  0.63119957622006639397 -0.95521553534119441053 1.01789100779193075752
O  -0.45737098850987767396 2.56199547381194303597 -1.68445756009522407126
O  -1.21095863768773126523 -1.97139010496740474387 -3.07116459997739266186
C  1.28395116073714010696 3.15188467101762181954 0.50489041371680865034
C  2.45964549056712344921 3.07830068997894334970 1.42457915845196647631
C  3.79866207145731360484 2.69157864949213143646 1.10208400943159956498
C  2.44618495252561007902 3.31944998169214322559 2.77002552683874148087
C  4.53295044654557433006 2.72291988561433484506 2.31316294286479129383
N  3.68529021098845577242 3.11191988815421138881 3.30247383643671499343
C  4.44210691858335593452 2.33550696274943092590 -0.10130507431273379215
C  5.77665946230424776076 1.97242631882302132951 -0.01737370592056747265
C  5.88538780729104438194 2.39946775746537710461 2.36260733882495133074
C  6.48805802516374363620 2.01954358206527073705 1.18858880948559209045
O  3.66234747485532974309 2.32006185236709328024 -1.22964358545702667769
C  4.18607378637990557024 2.76868207190157722408 -2.47097649421472320697
Cl 6.65551625480188313588 1.37036089287507123480 -1.41455251415313698615
H  0.15712550094070681928 1.46298171244440644578 1.30839240537702194977
C  -3.12512857086870354806 -0.66549713216932271376 -1.51311255342617378972
C  -4.36129452848627341410 0.24199479362726247778 -1.55066208072017608366
C  -4.24150304195305505317 1.43325362191522498456 -0.60308757023519998786
C  -5.53187479435063167443 2.26186914157535445824 -0.57419825190697659778
O  -2.95507089768940156560 -1.20745468533115585252 -0.20140607190390952264
N  -5.41804493633733308400 3.39983961273534296410 0.30883589188510351953
C  -3.33987312263837221593 -2.54324368115453625094 -0.02349011974552177306
C  -3.52986064824741951895 -2.74647937316778412153 1.48908135142262953998
O  -2.43117901864402163881 -3.44631586842170678509 -0.57655247667892350893
C  -2.16467703047042370201 -2.67709979872892622765 2.18040511454044860784
C  -1.13655055513683622692 -3.40158497600585318921 0.00805132530526578294
C  -1.18079246172588536723 -3.65614220250748767072 1.52338068697303463672
O  -4.16759847161249386005 -3.97510270367545004433 1.70159627317731287910
O  -2.35046559615265238108 -2.97510075794401718241 3.54492441112031819728
O  0.09385635030214009578 -3.52060614433130814049 2.09727103885900412195
C  -0.25865707371792878710 -4.44192545712925479506 -0.69583249550090742197
O  0.33257271355718498462 -3.95676413968917106700 -1.87393688924324197664
C  -5.75884659226899575657 3.48862526138644879481 1.60912636658665264555
O  -5.48147442380619320801 4.49084515754720836611 2.25505211826644513806
C  -6.51731184044684663803 2.32261768939491908270 2.20083347548271879290
H  -2.06244792631885731637 0.89552731165525700785 -2.59948143816991628086
H  1.76073689846549008564 -2.22903918993756056111 -0.96222448896184897826
H  2.73009998583321777943 -2.59452084997582943515 1.24062773791660241329
H  -3.25578373934005282919 -1.48948947899366146430 -2.22620138416696988770
H  -4.15613705151890133749 -1.92126306809929348063 1.86335137590813948449
H  -0.70286914055599991613 -2.40265560137446732014 -0.14905892915545715383
H  -1.50881478399965018866 -4.68379105215035806964 1.71384729617730569018
H  1.33126461011746721752 -2.24349188618568273768 -3.12727804125000252711
H  1.43044274269255078380 -1.05667994807116794043 -4.44579245562782787715
H  5.09234873868711712674 -0.84135325512212844057 0.42838728386759789002
H  3.75165475612844367959 -0.25643411312375768984 1.41415296227482611968
H  4.70970725998957728820 -3.84216046105576447545 0.45565358916728704308
H  3.40489498047265248815 -3.95923324470247894880 -0.72016804243682175368
H  4.76594533180831891883 -2.87858725024734285469 -1.02073786610401917585
H  5.62522385097095778406 -2.55720977413997996308 2.13061664595059330196
H  5.60333419902602347662 -0.94525757513040686852 2.83840867226977744409
H  4.24298214546720764417 -2.04057387904235687515 3.09772842444228357905
H  1.59575157650570176315 3.48144007965687540818 -0.48629894566847392534
H  0.55160137554350241462 3.86276214293785535858 0.88880142765848624276
H  1.62679452536182811428 3.63578579691469849777 3.38565956779945498312
H  3.93415288563752163498 3.23307944094648602729 4.26985199561939765545
H  6.44082858997748441965 2.43513464497360265781 3.28536986462800584263
H  7.52781113998470363669 1.73551747568204239869 1.17596648407638482148
H  3.36752211837805237593 3.28877959079726434055 -2.97123437820417635180
H  5.01620409514040677124 3.46001439581647884935 -2.32898893631064929366
H  4.49952119380724013809 1.92390076641361273957 -3.08856709331935341822
H  -4.51227793760104489706 0.58388617302255030328 -2.57529936442911822070
H  -5.22580965540676167791 -0.36072069229587394590 -1.26451441963202526608
H  -3.41744364495084740341 2.07557198807683729314 -0.91465452061316931953
H  -4.01800608385989121984 1.06447547587791291335 0.39867314216083338252
H  -5.74686210710289913095 2.63529786223846773652 -1.57909505895121271557
H  -6.36863567952096154556 1.63964295240133539622 -0.25718905691126309199
H  -4.86910244845880324505 4.17548275033744964446 -0.03672820867053092075
H  -4.10461735651963888216 -4.16864951626456736733 2.64972914018835581373
H  -1.48034611519586167816 -3.15657358650703212533 3.92789646242811629762
H  0.42062827661885215935 -2.63228684344075070101 1.84992389461910411441
H  -0.87329803309456732752 -5.32728228466551456677 -0.89924055055362916988
H  0.56417725893566605944 -4.71605931033696634813 -0.03062184088082645084
H  -0.37499821988401504935 -3.61585460508924416700 -2.44926688739514375470
H  -5.93883826142897675027 1.40722961261842227643 2.11039704303873199009
H  -6.70574042825772576037 2.52760748676305668781 3.25071674280671496504
H  -7.46792035633847373077 2.19722402374614667053 1.68793723796943218041
H  -4.28799168650846418416 -2.76394528027076447074 -0.53389537989982938093
H  -1.76603502814306745350 -1.65715483191540169372 2.06315295778974050478
102
Model_25_Rel_E=4.433_kJ_mol-1, -168.9362853773 Har
H  -1.14483677030773711714 -0.19986351614603076188 0.45900582152077695763
H  2.17121272082649685586 1.21735076825533017342 -0.33484326899192112803
H  3.84591262800175481829 -0.00897044837323329736 -1.59783422939291419596
H  0.21631769911455694944 1.12965210444469499329 -2.11876487735388430167
C  1.04473137698327778189 -0.29070094878734675792 -3.43073867455505698842
N  -1.28175409414683127984 0.61037154517358482853 -0.13179959640115973540
N  0.05480052642719521194 0.20542771687020944249 -2.49158279257730086442
C  -2.06545783915122349583 0.35694212670709440927 -1.31859985918051014764
C  -1.17485164034533151600 -0.32666364053515162258 -2.38759015066170166008
N  1.54949202831748822362 0.68801900730172504961 0.26872982886996088503
C  1.48929443523903404234 -0.63857813803980800760 0.17936256324697735787
C  0.61427297777484612951 1.48366060771720809086 1.04958286802796130210
C  -0.53399062379545991774 1.71288097265133898439 0.05021843731433669328
C  2.33458695750080336140 -1.28639433216549559091 -0.91987904406269427326
N  2.91150890486375235611 -0.32492091379871967938 -1.82799304312778421178
C  2.45484524997491293519 0.11486558893056869612 -3.01359923274261110038
O  3.13990481996540760079 0.83589250613788901312 -3.72182361198376199241
C  3.42267833061611348455 -2.19338546280303159364 -0.30027124984843589495
C  4.45737935244102878585 -1.37724361748250623272 0.48708020375097077492
C  4.06553607081105550236 -3.04103096606375933320 -1.39540654244525907934
C  5.28583232531510738283 -2.23737019467424591568 1.43588943699591853331
O  0.77175820817972673460 -1.32390912394728998969 0.90689113014013533753
O  -0.64922373505917119196 2.72601571161478206662 -0.61878911621010845856
O  -1.55196658509458651487 -1.28119699943800058328 -3.04389926231400131940
C  1.27884354471917238705 2.78502756529118844497 1.50239039658370865382
C  2.54652277747973121436 2.51203452686141570638 2.24484715104592424950
C  3.84922072588494135204 2.28783083018086008664 1.69870784702791022269
C  2.67165380815847308682 2.37030645166152753589 3.59848995154174655653
C  4.70687610848426007948 2.01414192973257888397 2.79280840535101004818
N  3.96268652393857268024 2.07760248737326058688 3.92907020606648194061
C  4.36610647174874433318 2.30651366942782143354 0.38712787016951638597
C  5.70631934340728363964 1.99009552704291037273 0.23439382695233496046
C  6.06153547078836218986 1.74943402281760085337 2.61648626461269273591
C  6.54100936760916962243 1.73325821208266583895 1.32957092269580834376
O  3.47395988384629150758 2.57440763037866604535 -0.61994523005969670582
C  3.85831266048670151747 3.38829190742840324901 -1.71774393923141244223
Cl 6.43525316952906756285 1.83379007589917986110 -1.35626630075090970351
H  0.28061060864518261315 0.88350725517293060562 1.90051252591750063914
C  -3.28535276780066221036 -0.53129045255403029024 -0.99200977966015391196
C  -4.54156372465969138119 0.28180564784668710177 -0.65589572319022448887
C  -4.34601217666235228876 1.19395802682567797603 0.55457618558309607071
C  -5.67131364075697685934 1.78221854168115023676 1.05728736601470552081
O  -2.94598919102077960730 -1.38314245038108007968 0.10456903593640604067
N  -6.31791768412707899216 2.62881160038432915016 0.08053827219508921664
C  -3.28894548332324454520 -2.73601837206986475692 -0.02708335293686235656
C  -3.28177876038102045442 -3.32691690644170634528 1.39274057001224926822
O  -2.44783676496110880194 -3.42391008363035220796 -0.90241941968917860351
C  -1.83980129777298762050 -3.38562059358924516417 1.90636279635149663569
C  -1.09010965355262534615 -3.47602726409990214762 -0.48462561932890568794
C  -0.94273206935856879163 -4.12349339021846805764 0.90180586354352321177
O  -3.87978238805773756326 -4.59293198821884551819 1.35605451376568031385
O  -1.84845674859314668126 -4.03094816295080793367 3.15856216996115479745
O  0.39272010494925579938 -4.09888257178113590840 1.33589603927857414334
C  -0.29311199898420942089 -4.25034846261402066148 -1.53966913429998997209
O  0.14869733257131423354 -3.44097489343629581171 -2.59952910741497822400
C  -6.20649513544887287964 3.96103415110737655525 -0.08332282920668611370
O  -6.75238043495486905954 4.51461833976639503874 -1.02932386966074473911
C  -5.41805510233308673662 4.71859869288865851900 0.95958450630152858363
H  -2.39611964023467738372 1.31813221632242938419 -1.72801356378675374792
H  1.64713549424224425799 -1.93742583863524386878 -1.47576554433456164084
H  2.90535423553381910722 -2.85980408642666583674 0.39763085649455198745
H  -3.47865902427472395431 -1.14993017479323911267 -1.87764489312411386734
H  -3.86008296953014351516 -2.65013748912880187092 2.04137626683880668566
H  -0.69225557793628533787 -2.45247945039331627370 -0.41842323209077980639
H  -1.24235967976187655637 -5.17606728354370737577 0.84990631094570912030
H  0.95660933966185091037 -1.37964697743957387388 -3.48100000559441147274
H  0.87202701800478199523 0.11797721360674479074 -4.43296748109849048092
H  5.13883116043064180900 -0.86965243577138662268 -0.19881732920895250905
H  3.94239251109994537359 -0.61210339549516090685 1.07305171889395589702
H  3.30529539406232819587 -3.60422791961870814248 -1.93161296692007589115
H  4.59559398908383354154 -2.41437877222897245844 -2.10928965540219737207
H  4.77053594025912985899 -3.74625165717278241218 -0.96598769765380243513
H  5.87050968545163165402 -2.97213656276878790408 0.88938699943268217929
H  5.97145586319527499342 -1.60771977272543109549 1.99744928456558379359
H  4.64197000612649546269 -2.76166022572980374150 2.13763038209233435794
H  1.47627492285390649052 3.39283331260291687315 0.61933807531198936669
H  0.58030221428762207569 3.32423671758301608747 2.14259668666576974516
H  1.91767642965600293437 2.46830767766157643806 4.35467652669965232803
H  4.30672819041016730068 1.92998006393645349377 4.86300384281139397302
H  6.71269317486046990240 1.55451460895322712830 3.45270328892150590860
H  7.57719249673891059871 1.50750436259339082312 1.13681223625228500218
H  2.98536787699793837447 3.99564557748153470484 -1.96232097202333122254
H  4.68962616270420173947 4.04339259462919109467 -1.45826908740585969859
H  4.11588916825729977944 2.77545586599870608424 -2.58458633678848581638
H  -4.82128238564925304388 0.86289840866533651376 -1.53528532676946150026
H  -5.34383759118592660542 -0.42857770865928490611 -0.44412545401820180402
H  -3.66339795477360619103 2.00490569932893869520 0.29889399235433922186
H  -3.89886242472289978878 0.60927603678640462892 1.35866463390883684959
H  -6.35878286671354953086 0.96800530233337012120 1.30005566113981418930
H  -5.49039500006569092250 2.35807565804126184617 1.96490831763468354332
H  -6.83449106611039347570 2.15879727421961442602 -0.64977523982799922919
H  -3.69879548357945120429 -5.01767378376830031073 2.20880247992814604530
H  -0.93587140517695899256 -4.27322105330058654715 3.37111656900333001019
H  0.68590514522355294780 -3.16668400379279679768 1.29347760269309830505
H  -0.91834245922902124626 -5.07364098380634409580 -1.90612534167257341444
H  0.60625012873043804262 -4.65823359738685915943 -1.07125700117139444068
H  -0.62529940464495226138 -2.98737394890166862993 -2.97755855282995351985
H  -4.40361679404446526576 4.33610000643870563408 1.02469098496877775162
H  -5.39047540387373214088 5.76728139513907223090 0.67782472245417879630
H  -5.89975683091322089524 4.62438972707478335167 1.93013885438637911030
H  -4.29208417549435061744 -2.86129720389893726917 -0.45893747278631391584
H  -1.46366439502322709387 -2.35574758385339633193 2.01005911070554166287
102
Model_26_Rel_E=4.487_kJ_mol-1, -168.9362649245 Har
H  -0.83655208682427417699 0.42411499553256404305 0.11435362460341999546
H  2.75147084703167799091 0.87822120537845083099 -0.96986898088249651195
H  4.22536487164601837208 -0.85260218878769489237 -1.04514030612123520747
H  0.75339086468717075817 -0.40820924288277432579 -2.56900024635447232768
C  1.56328002775657615153 -2.34113635747794646136 -2.45488879011079630388
N  -0.85148991913389959763 0.61198912935828986281 -0.88046645705848647356
N  0.54540441472594913819 -1.33271988542493557972 -2.21958191079782229949
C  -1.58996397753095597416 -0.35257097292977573888 -1.66517631698794787987
C  -0.72408193682146571035 -1.61710877347815706884 -1.88480702643667696883
N  1.97468109387756740603 0.87931745427768626122 -0.31270674451392088677
C  1.76768149121645579136 -0.17421383337684803738 0.47421608168701584463
C  1.06023789493273579154 2.00491094582988260697 -0.41753690953263128405
C  0.00901505916679651298 1.49218869811390186797 -1.41954328779050387155
C  2.62306648562810806879 -1.41130321788065637989 0.18316180494924583222
N  3.32367546877157415963 -1.31536601424623000867 -1.07391222595121349492
C  2.94745210529664136700 -1.71542845368634000458 -2.29934076332065240322
O  3.67818188110557198200 -1.55496959184726990522 -3.26504471467818779828
C  3.59700703511568242732 -1.69546111717128589191 1.34928692961295704222
C  4.63093193628855370747 -0.57297067133446166753 1.50620810141425165440
C  4.24922260589360600846 -3.06055217246751709581 1.14309621293281260535
C  5.36206389254728765792 -0.62486091722262226966 2.84371883152900961633
O  0.91202491470866964285 -0.18957199683743600205 1.35884809530976302661
O  0.05601079769834180211 1.74337719706381477636 -2.61306523990695982462
O  -1.15388127113941929558 -2.74735597958516830630 -1.74211352359556093106
C  1.80070030180681861509 3.23075964627349332403 -0.95277864111381593837
C  2.88468549657104045281 3.69178607498763966532 -0.03315722829169220898
C  4.23879565935380675512 3.23734024647187990098 0.05784743164509047880
C  2.74647856321901295829 4.67103280393538788928 0.91154002847034765189
C  4.85161459017927754189 4.00328829615071679626 1.08693964067498538562
N  3.91781206999307096694 4.85916000756458377197 1.58159847511524453978
C  5.00691320158054598011 2.27145238014741490673 -0.61521767387663106597
C  6.32838448431117761572 2.11435395811953519285 -0.22838261745723292817
C  6.18464931787273197727 3.84014184797996982468 1.44451478359149554365
C  6.91631713575676965178 2.88688257443387286116 0.77627317341503065951
O  4.43581391270853675479 1.44987858862648955061 -1.57265533227695364360
C  4.78366847780673243307 1.72267293616028882575 -2.92294930838568234321
Cl 7.31051891156960387264 0.88505738248928045309 -0.99024247329816805774
H  0.61180670158581396123 2.19295060757394555395 0.56207034827625479423
C  -2.92705175671958706118 -0.69953684108688296561 -0.97358603942411958698
C  -4.00590528355469555066 0.32242729787644730521 -1.35441744957226872792
C  -5.37866905898914993145 -0.03481431065723716856 -0.78981088610696825736
C  -6.43868768741231711772 0.98953323059745912360 -1.21793371274852546549
O  -2.72583818721265824792 -0.69036666191102302736 0.44048573909903243617
N  -7.75511052776615628090 0.64350645164401110154 -0.73555941749777065120
C  -3.15080906501608470904 -1.81197945537091564816 1.16787761480454976848
C  -3.32416609184559774803 -1.33810922803810705695 2.62163331594456483487
O  -2.28810278065826588900 -2.90181857397287235045 1.05994762341101589342
C  -1.94649916002338851939 -1.03662824854296831134 3.21913464626678802460
C  -0.98490052374553749281 -2.67784480183871576031 1.58003532699413007379
C  -1.01445236910007929865 -2.24533107465587455920 3.05434358820116580446
O  -4.00557762223458002637 -2.32723354397759152334 3.34171940768601949401
O  -2.12401167755291853112 -0.70752867693366383595 4.57783305280614172261
O  0.27501475746021897262 -1.92963435164055829851 3.51451927518477402757
C  -0.17868898362724444651 -3.96973155908345365361 1.41096997602198492849
O  0.38693250174412641140 -4.10202560214058564725 0.13252896217344692364
C  -8.71557438437354470295 -0.06516988687370323108 -1.36116873278292072058
O  -9.74498346476047849762 -0.36639938324904613998 -0.77142598021110142525
C  -8.47324862091423192112 -0.42537157591917124089 -2.80910952040425421217
H  -1.78193244062920630455 0.09001144316836293124 -2.64931691770297694788
H  1.91930465341591394157 -2.25199488275721471098 0.13831593909733641556
H  2.98690938608958100886 -1.73249557074628568465 2.25809451455865151104
H  -3.21896084638556834179 -1.70689668298814845038 -1.29307059033574223150
H  -3.91057479674176500239 -0.40544036722665371952 2.60683849446825011142
H  -0.50044218009153262905 -1.87418301133819897863 1.00661644898711566398
H  -1.37977973906795048364 -3.07232449149832032020 3.67344214828785453619
H  1.41416375533264027098 -3.16251170957975613618 -1.75023896527420719238
H  1.49333587187235394822 -2.73500564180919791823 -3.47524869173103612141
H  5.37140305651606642101 -0.63197817499981479017 0.70662437408457567933
H  4.12608457823520602403 0.39260649963778981864 1.42520734257033732106
H  4.86799125545132316262 -3.32026095902894002876 1.99659575690381974056
H  3.48773539012976474538 -3.82847465140374243475 1.02915727029201042875
H  4.87170776132533855929 -3.05969972252700017634 0.25123414997546883454
H  4.65499598195053199134 -0.58795845743538144301 3.66887155814587107017
H  5.95048158980697827758 -1.53373348960968280963 2.93401541356668849048
H  6.03555972337141621864 0.22480248989177598062 2.92651739967383228702
H  2.20343708701433316222 2.97806572508346345529 -1.93450037303486022111
H  1.07321683794137023860 4.03243664440958049511 -1.08698475709272024403
H  1.87832517724633429879 5.25719639492028179006 1.14234455917236998879
H  4.06936419607795940578 5.52775020309634079752 2.31842785644923088384
H  6.63413208011989752322 4.43563789770729233197 2.22215928363531123324
H  7.95115784477090414839 2.71535962875102221403 1.02385097121357704353
H  5.86253564454835984776 1.82402563093037883846 -3.04774994933349674398
H  4.43286553509988490163 0.86691817077768207334 -3.49852318882154067481
H  4.29538694514550467574 2.63870592481989518774 -3.27003251828209284824
H  -3.69699587876927848740 1.29817820103345304972 -0.97794166019889416930
H  -4.06466361200980141888 0.37205817774975002976 -2.44253803417772008544
H  -5.32811036225822398649 -0.06874880849469315602 0.29926310259373262168
H  -5.67352856487127255036 -1.02583140994947652480 -1.14136589089962670052
H  -6.17808887655896210589 1.97175746843489574367 -0.81616468334184977262
H  -6.46205521057715248645 1.06215931253348316865 -2.30536228510732899011
H  -7.93458893112064522768 0.81913282989167901516 0.24379166154457543314
H  -3.93082190793196817324 -2.09634163716045929249 4.28063046006579916991
H  -1.25957083522473722859 -0.76053008503334951218 5.00973539010480894973
H  0.64235831466867876482 -1.26843377716694449830 2.89502556127784904660
H  -0.83861902744891581030 -4.81617233937420508028 1.63811206609959869596
H  0.65482741167493729861 -3.95966677621856799618 2.11797786478091509821
H  -0.32658642836729551151 -3.99584781562759072671 -0.52198144116314426633
H  -9.31515411601288434440 -1.01293935447971383823 -3.16393194800567112424
H  -8.39369879514020489353 0.47786683110116479067 -3.40952292542284451926
H  -7.56074235737470790042 -1.00603827082879360155 -2.91189357043248309154
H  -4.11212661563804182663 -2.19594657013997540673 0.80029853218524871217
H  -1.50840167135646474605 -0.18636394699994521251 2.67343300638283754012
102
Model_27_Rel_E=4.626_kJ_mol-1, -168.9362118956 Har
H  -0.86636017095856032721 0.45662843257266616526 0.19496999751026850012
H  2.61439253518096403894 1.04090549823179445710 -0.90714117363875723665
H  4.29423573088232846118 -0.71901881664651512427 -0.95802272078518069254
H  0.83354120667585407389 -0.13133135196065179318 -2.42358675205156970378
C  1.63736759532640752113 -2.07045227517892138636 -2.50654353447952171763
N  -0.87869339723420691879 0.72952222342550898659 -0.77971276900143848820
N  0.61838861857094595820 -1.08782668214467892476 -2.18226018901462692767
C  -1.56905646710195512128 -0.19368257158733992451 -1.65063305155183748241
C  -0.66565154684628657922 -1.41526210430386267802 -1.94950079705594592205
N  1.91025485357152380317 1.00786678991526601479 -0.17600598113169446668
C  1.74750234816285354711 -0.09319514718894850169 0.55350269814898289678
C  0.97740469875492674845 2.12472741133537246228 -0.16578929190077551503
C  -0.05442657559789643162 1.69523023805590122848 -1.22439556569213170434
C  2.64307594729197736783 -1.28226066703613295061 0.19701275691451231031
N  3.35944821138631111168 -1.09958081283007835793 -1.04207545682250923846
C  3.03673822707426488421 -1.50824557219429378208 -2.28217015738735851116
O  3.83222804219137813675 -1.40577986273907695747 -3.20280405277302016032
C  3.61135543171594841638 -1.58831175067531038536 1.36278809351615781686
C  4.61553500737058097769 -0.44706427013175187302 1.57872115682676517068
C  4.30266368594886916554 -2.92693100673553763258 1.11616534850311266425
C  5.26999652004469876232 -0.49484630461326833961 2.95563758431299872242
O  0.91206768469791332787 -0.18258410849373613027 1.45238512989352375193
O  -0.01628788396181790610 2.06889441289392106427 -2.38436070982498149462
O  -1.08401749821695192466 -2.55837836768296522649 -1.95051599721832968903
C  1.70172548724451866420 3.41962432349318667946 -0.53948186263009600960
C  2.90945126689016930754 3.63592566415677698188 0.31362545895178151056
C  4.22350680761781127615 3.10593198237364687131 0.11626999244654434573
C  2.95923154913078567674 4.35377821672819464993 1.47582561522893662698
C  5.00915063476524302644 3.55054190417459158979 1.20793213651523023699
N  4.21404772748467770782 4.30758163057211618252 2.00984814236175735047
C  4.80522482458609090372 2.30720549217982462409 -0.89001053071786984106
C  6.13259954902128967547 1.94855644509663505914 -0.71935594057156782011
C  6.35475239994997309623 3.21765430753532299946 1.32988472614143793393
C  6.89688303546400938160 2.41032240570933309343 0.36022945395208627595
O  3.97546959080656181484 1.90780571597809611717 -1.90635857735629410392
C  4.45284134979234202945 1.83389484067867680750 -3.24130148231103554224
Cl 6.93264367200487718890 0.83742073682099538168 -1.82026667528762176040
H  0.52362557570552581421 2.18417971190704296447 0.82700979855006784280
C  -2.90550565384954939674 -0.62886748219153609796 -1.00937490039889210536
C  -3.99367641844024534592 0.41723703281916435515 -1.28287377539080704736
C  -5.36103556508345491238 -0.00713937391924376885 -0.75300674568810954668
C  -6.42161237516095706468 1.06867237158995687096 -1.02426694961845488052
O  -2.70863324699880481106 -0.76006038767631389774 0.39976211495234231785
N  -7.72374817455068907179 0.68078678547727289327 -0.53480590749222112201
C  -3.10233217311337083899 -1.95875932699732402398 1.01110400138666634007
C  -3.31605125415543744438 -1.63037319136613456649 2.49960497836647066450
O  -2.19539722498561795661 -3.00057721468177884816 0.82097886345038062483
C  -1.95926384269031350627 -1.32275384970168685683 3.14029906088969656963
C  -0.91050293719096309086 -2.77863387188943233852 1.38499988058795731050
C  -0.97715515347400871971 -2.47577834881573632941 2.89007254047987416357
O  -3.95912153390872356695 -2.71259017141741720636 3.11371527111931323262
O  -2.16142824729429694486 -1.11155732195286383046 4.51845416000178090599
O  0.29162034183148544120 -2.15210012004724937640 3.39874814427769855740
C  -0.06428068874165276947 -4.02796153263441869541 1.12272921022335059327
O  0.46814924521029382953 -4.06626469978067106581 -0.17598070130474147144
C  -8.72207868616709092180 0.06927635714057880922 -1.20205637445520374662
O  -9.72785512513793015899 -0.29827970168310868893 -0.60916444448837347991
C  -8.55226629979405394977 -0.09720619251261200522 -2.69488688594510117369
H  -1.75901238038683249698 0.31536601024509941515 -2.60273177783983244993
H  1.96966244113640742697 -2.14262402656428596615 0.09597572540207854885
H  2.99096845186095938729 -1.67599592289264798239 2.26068375765220563878
H  -3.18447082146328641628 -1.60082460069829446425 -1.43264407391009918058
H  -3.94480313807408000670 -0.72796715648139209698 2.56151552368050960951
H  -0.44375172254649952741 -1.91419699980029545117 0.88980281349576229033
H  -1.31768302588624663940 -3.36663226856692743283 3.42948351670405626734
H  1.47646219026775504801 -2.95648331739726000222 -1.88564358454620806249
H  1.57122839076577225370 -2.36830302549012960966 -3.55930383281306417231
H  5.40183299908787351029 -0.48781672304720335998 0.82199308375300250695
H  4.10169279490679539180 0.51130494774554036130 1.47436289214842131123
H  3.56479684989397549444 -3.71400531302393588362 0.97965011202606055996
H  4.92520315422603438549 -2.88339283133495305478 0.22520618984551110664
H  4.92999562720169581809 -3.19213262312257972653 1.96164534603159435022
H  5.94396145775160089642 0.35037271911446710160 3.07010882575159804730
H  4.51700315748950309569 -0.44722788883149244832 3.73840402891032441701
H  5.84460252471963137566 -1.40772955847313152589 3.08578023324204364641
H  1.98609275659207851206 3.35648151967788921368 -1.58998503934197676912
H  1.00514324043244052120 4.24984995912013996389 -0.42022557612593175458
H  2.17579114350570312908 4.90638108533421313240 1.95627526675417251489
H  4.50404369525936676411 4.76017886012903268522 2.86032759342830056326
H  6.95071416849630452361 3.57014106431293498645 2.15565209696079573831
H  7.92849657786571526685 2.10324264294653584528 0.41936632023995173979
H  5.30227710084842396299 2.49770043858135881720 -3.40022786158367651410
H  4.72139837395505423956 0.80777963350665238362 -3.50281666069288988297
H  3.62283106147715416867 2.15466848746395722713 -3.87305095187291570369
H  -3.69117755513815382074 1.35064990976276444457 -0.80662876675973615992
H  -4.05565894544140537192 0.58059959756557999455 -2.35945954667784674186
H  -5.29539082790360460251 -0.18383114455212987148 0.32137039110790571739
H  -5.66628481073148293490 -0.94217289573848617135 -1.22746560353584599490
H  -6.13379932505165825773 1.99630351493324198486 -0.52296543112870930159
H  -6.48294629800248944917 1.26538425997261017031 -2.09441244244245128314
H  -7.85716052375151896570 0.72928418380685133826 0.46638847975574637683
H  -3.92017070285576929578 -2.56205267905442912735 4.07078992406874018428
H  -1.29872229688557316862 -1.16900207822328328078 4.95340456139946194725
H  0.63833562730482151792 -1.41858180921667464958 2.85197253295494013159
H  -0.68791683341953535624 -4.90940740107766071532 1.31759241361337875453
H  0.78715906023466886143 -4.02836364883586561803 1.80809666410929748004
H  -0.26551023833709153088 -3.94263417925017467525 -0.80375213840245696151
H  -9.42023014035585148918 -0.62189748232023100982 -3.08398936384629651641
H  -8.48361623124533359430 0.87736993263203666427 -3.17268565603812779941
H  -7.65627698577659376866 -0.67017730799736174863 -2.91722646666505802671
H  -4.04107870671428504039 -2.34261598781747393261 0.58952009094493640351
H  -1.55085237812638521149 -0.41423670492055264525 2.67060639881070160939
102
Model_28_Rel_E=4.701_kJ_mol-1, -168.9361833179 Har
H  -0.91588977037514351931 0.00413198454995422626 0.52124584176031407701
H  2.45963905202607424627 1.09187957477937125361 -0.66387369857514111349
H  3.84145673380756624837 -0.32772091803703667923 -1.83361775660140691180
H  0.20919246953164402636 0.84422795653402604721 -2.35486211627258823498
C  0.92813831973896343541 -0.80304163631720926197 -3.44094598578662136390
N  -1.09439267561713204913 0.70731328126249382038 -0.18558260461229753036
N  0.00691666762510212418 -0.12626232289513494855 -2.54603928166182891246
C  -1.99065628905729363751 0.28721413973917325757 -1.23959280220895151636
C  -1.21429862713611669278 -0.59872855459575935466 -2.24765520395611684279
N  1.77433088688251050513 0.72502643239647590612 -0.00772978893848336179
C  1.62958715975741741389 -0.59140801036935575219 0.13592811955937980639
C  0.92962146853103977406 1.71104126353194829768 0.64637467892087052679
C  -0.29919918599180161944 1.78699504072333037463 -0.27971449420803184971
C  2.34979226069322066905 -1.46397853304618030812 -0.89392765006849006504
N  2.90626745927505192313 -0.69279518921305061063 -1.97775795638838736146
C  2.36170821535946418024 -0.35771686857820877981 -3.15839414053296474449
O  2.98508053504874348860 0.30455082813615153015 -3.97396380949365557456
C  3.40375512370949895313 -2.40025270785981037491 -0.25752744401284649589
C  4.59666091689125444475 -1.67269473947735680674 0.37594503934327722083
C  3.87687815169680050076 -3.39497275297321188248 -1.31868269308837926523
C  4.29117627728575801171 -1.05364048965841261563 1.73480859054503167016
O  0.89790130172700943767 -1.09298915533479035211 0.98987234761129083704
O  -0.45231385688207981222 2.66745418400808675941 -1.11107583954620747768
O  -1.66376870474616955775 -1.63979668781970877589 -2.69282903993592093173
C  1.66104214127392246780 3.05150948090828588732 0.72806729049377949536
C  2.88355361656162845208 2.98203152536265170269 1.58489515070411801645
C  4.20729984874249307580 2.57307710714146109510 1.22637857768429592298
C  2.93148483506426238421 3.30949986449901345509 2.91194656842797483520
C  4.99597262661341279255 2.68708011092050425006 2.40338174817446370568
N  4.19031670456052651730 3.13495411577262617087 3.40290387002013572371
C  4.81886001549837761360 2.12439607233655936014 0.04327289048634644364
C  6.16531167426327186831 1.80111481598549549865 0.09559460368706233779
C  6.35044615735293582759 2.37636372603630396938 2.42642970811576663692
C  6.92646990724575228882 1.93060020248116215313 1.26012284572120525361
O  4.07879361146508756519 1.93717525958179148660 -1.11236583605591943247
C  4.27550298612364176876 2.89572191241761389691 -2.14229532491794438798
Cl 6.95850114714741696531 1.17299011195657820750 -1.33203726550858192468
H  0.64902188823204776114 1.33987378467829354456 1.63651342024550094933
C  -3.19980992562388744105 -0.48395410565590174512 -0.66973270076485547087
C  -4.39265528611309807872 0.42647086693404373525 -0.35274737216979390464
C  -4.06016530326713809274 1.49425722748156264430 0.68735287062025207661
C  -5.28674253189465659375 2.33061055793649130052 1.06727282583936644578
O  -2.78771904678835591440 -1.17651457231807388126 0.51055367786869654267
N  -5.75290524195881758374 3.12821667416561899344 -0.04401113315950812288
C  -3.18707805283243850170 -2.51598069844887106683 0.61840808715639827842
C  -3.08857391483651699815 -2.88500623968007374742 2.10819096690218898971
O  -2.44103126837256612092 -3.37057711450960484356 -0.19411308989848224948
C  -1.61384173349410442455 -2.91064922828031091839 2.52068675149846788131
C  -1.05544192067517617062 -3.40398163873699521886 0.12158987115758965181
C  -0.80558341993339410703 -3.81759138035272105327 1.58115404616080423850
O  -3.71458606125570289791 -4.12240395810796389497 2.30689003799002190220
O  -1.54089811485665784119 -3.36023645253491176632 3.85452134506013566195
O  0.56112408319491435815 -3.74373612618723194956 1.89877419825293247690
C  -0.36433659473949064900 -4.36995488933550557675 -0.84658014709514051166
O  0.01795264967717064009 -3.76129600898751625948 -2.05373085491844431516
C  -6.89881959455757876043 3.04404218650113955746 -0.74376435976638699543
O  -7.08230625727926366153 3.76769908199959457917 -1.71492842921332977468
C  -7.93533280851001343592 2.05201378595051364684 -0.26651539761020581754
H  -2.33381902675945340775 1.17772998508558046638 -1.77823756456845449847
H  1.56863854747815700819 -2.12243070935407507349 -1.29660363144437429384
H  2.88648208466167588426 -2.95814686720782482610 0.52996041049950803892
H  -3.49580161006523937317 -1.21865190439253989751 -1.42954219587664277391
H  -3.60280062776218379383 -2.10092926110239819337 2.68637873027751750143
H  -0.63153444959661997338 -2.39828668382236420697 -0.01428684782430099387
H  -1.11144567700361518447 -4.85946018496195986103 1.72703644292702152008
H  0.81530092870834369734 -1.88169532902581559952 -3.30686684375464867713
H  0.71009019503933146211 -0.55408264536932305688 -4.48569811966378395596
H  5.39609580121480014725 -2.40500437507699293960 0.50630539884895531255
H  4.98053271458223534296 -0.90130853441429548134 -0.29363614732354215153
H  4.52542742476046200295 -4.14267430893210608644 -0.87005509136870928799
H  3.02816485523535883218 -3.90378897475507757875 -1.76977257860055647853
H  4.43059223191477968840 -2.88692708033391642886 -2.10475944391293268154
H  3.91779028296785281071 -1.81096965136411314212 2.42030258643087803350
H  5.19532958099316566347 -0.61933672030027420163 2.15470147924935684358
H  3.55006972400518749922 -0.26486182404271307878 1.65473364149566548598
H  1.91407459388941880718 3.36029218893257342060 -0.28695195945761658995
H  0.97040730552622722627 3.78962494170349994960 1.13802021285583943033
H  2.13829409233403477941 3.66687338662164474812 3.53923218004868811448
H  4.47990368015556938985 3.31544909579393110022 4.34964724181169604122
H  6.93246699644143316021 2.47407382864488134544 3.32836324793687321488
H  7.97058439108633365322 1.66552843786217330546 1.22852531983894053269
H  3.80010434104440397718 2.47960588293849593100 -3.02965977875372294292
H  3.81175161104329252026 3.85068485849712027758 -1.87538654339411858807
H  5.33536518373882273636 3.05771054124665742080 -2.34319714145410529227
H  -4.73624034301256013890 0.88955334382778783464 -1.27911751632815451352
H  -5.19539777215661047194 -0.20831325721517168770 0.02912019290969097840
H  -3.28448034257280907511 2.15605094044563960765 0.30123295006560729670
H  -3.67447365928087998910 1.00258925296110446013 1.58015609052948535762
H  -6.09053562793182745594 1.67930482413814385900 1.40538253056324324852
H  -5.01851986171912489709 3.00435239793547514964 1.88774211334084962566
H  -5.08891702717204541528 3.80099858017732339377 -0.40489038513904840322
H  -3.46479950742710984812 -4.42655037507907600514 3.19297866781013039983
H  -0.61937599094407869149 -3.59347089289625332142 4.03581037917949281280
H  0.84965793851394277869 -2.83481028128448819814 1.67763246358366258093
H  -1.03924211606566130328 -5.21532791607524615074 -1.02772841053853225546
H  0.55647190458472350905 -4.73343401859499124384 -0.38345191604678002806
H  -0.76844126651099264880 -3.33864435774868661966 -2.44194704228681569447
H  -8.80355168387411879394 2.12511939833463703309 -0.91545801741043286714
H  -7.54158577472009916676 1.04004674869328250786 -0.31148176771298241583
H  -8.23319593196334764684 2.27904456153006362840 0.75413924132374410281
H  -4.22441926704905146295 -2.65934680445009918870 0.28423687973732203460
H  -1.21256933325761151465 -1.88856275139542328922 2.43893515864728360754
102
Model_29_Rel_E=4.917_kJ_mol-1, -168.9361011245 Har
H  -1.04002006928573642597 -0.12198178461972203346 0.24192583834867797954
H  2.36785252415486358046 1.11691682332580821679 -0.68905814885491867283
H  3.85715067066579830879 -0.18282323795980215397 -1.84857551981820456000
H  0.24185224568706484294 0.86156437904173954756 -2.50858821385851271657
C  1.05445046391614649650 -0.72444928580528666906 -3.62107626387584335959
N  -1.19727813559949103350 0.61077288485348035785 -0.43905929929241610532
N  0.06689922537493561694 -0.10082842557432938890 -2.75801985362518298217
C  -2.01743989689274894062 0.22279781551159094644 -1.56473734182130996828
C  -1.16204317331140938307 -0.60393804229204239853 -2.55971683996477938905
N  1.66061805742322254886 0.69681754307514842672 -0.09011288187792122761
C  1.54708608047364082339 -0.62775891169598940778 -0.02570815068282389371
C  0.74718525848553984936 1.62478935732073059839 0.55726144832038382315
C  -0.42622685220835976327 1.71191370340077342327 -0.43727326707039088083
C  2.37949413229630346578 -1.42541271681406911398 -1.03401514180731934900
N  2.95384241274071923655 -0.59131283605740780907 -2.06081193050447319948
C  2.45171895535812200961 -0.23123394247704048832 -3.25319442007747605672
O  3.08283076901540420423 0.49074815760685192023 -4.00978292933437963086
C  3.46332069232260808533 -2.25809159787931257313 -0.31164830967165296771
C  4.48805893864684346539 -1.36055738593343278353 0.39408730539619857280
C  4.11880648768148738270 -3.21311068357781781657 -1.30614260777019608462
C  5.34036907975810848370 -2.11921930043324779902 1.40621263990792866316
O  0.78763683638333836790 -1.19760857907389173249 0.75803124286411804889
O  -0.55271008069603766444 2.62458229751654048556 -1.23726836627440395233
O  -1.56326274753064708989 -1.63060004803866709366 -3.07809368755672396745
C  1.42855320606901647906 2.98098104437877386985 0.74494298733125074996
C  2.60463389195367422957 2.90482232256466277320 1.66356386346586404557
C  3.95746347221548955275 2.55184912928205509530 1.35847459888114929782
C  2.57155868202254289656 3.16523697541404791522 3.00574391370689131264
C  4.67848491823502055098 2.62590778976255911914 2.58119573088810572159
N  3.80710400625643075045 2.99983239017652758562 3.55588654151354432997
C  4.64467916554014337294 2.18593468462178019962 0.18839589640936199588
C  5.99640852663577117454 1.90109618184611384173 0.29718741972568774035
C  6.03873712990175715021 2.35196980154089896331 2.66208741575999763285
C  6.68983285383020032100 1.98823609665025302640 1.50689851433896482291
O  3.97155037836275282004 2.03520013410326061631 -1.01215542837960614797
C  4.19281031581552365850 3.04378104169397634138 -1.98845457279722159782
Cl 6.88275213991610890218 1.37610156007546735601 -1.11523596803793623167
H  0.42136287024950669355 1.19731273242495461773 1.50999426830895888685
C  -3.24250255369200024447 -0.59724574858900147944 -1.10764651916849810043
C  -4.47323949172201640323 0.27446394597106599234 -0.82680024549356190278
C  -4.24737161202375901325 1.25674658770557745591 0.32157293223147764838
C  -5.53587952221440904310 1.99113789276248431825 0.68171758037373075823
O  -2.88749933132544001069 -1.33496458329651979113 0.06323398896634394029
N  -5.31541373673614891970 2.87574273643192901417 1.80610088689703651710
C  -3.25612518578078358189 -2.68728813252042808557 0.08572718364619945353
C  -3.23794083520407793841 -3.12120841490173539512 1.56120907641057793391
O  -2.44009932349573377408 -3.48387977553264294173 -0.71792784959061439753
C  -1.79035473803126565784 -3.13847797455571297931 2.06204405580358418604
C  -1.07623046318045734182 -3.50452086775023019527 -0.31876893085619162349
C  -0.90874932731770263761 -3.98463971068152611466 1.13189702638144606972
O  -3.84824333824337605492 -4.37743435620580001455 1.66900560297087596773
O  -1.78997735255608647620 -3.64987828113730783386 3.37547501800661731153
O  0.43413075405606182944 -3.90635949619282873968 1.53708553807232073396
C  -0.30656608366416215894 -4.41019170561953544052 -1.28625630166992799275
O  0.13137876166759104857 -3.73884618483223940544 -2.43953524521619913301
C  -6.19061071391797934638 3.74708210725354540216 2.33960951232618974416
O  -5.89050858249041908721 4.41804780395788565528 3.31898002015000415099
C  -7.53346522742379676174 3.84048772289875950392 1.65562627199428180624
H  -2.34326089452672459146 1.13295738131576162466 -2.08074811957653071914
H  1.68196532200613857455 -2.13520235776920497273 -1.49701979874770496615
H  2.94139916405859169757 -2.84903015188860564422 0.44836394637277737774
H  -3.47406219159235574168 -1.30085661354012249724 -1.91777624205678476343
H  -3.80216398187145498966 -2.37290197930552171357 2.13992497767361644634
H  -0.66618124248210908167 -2.48583670346289586917 -0.38102389469635972175
H  -1.20470780721794135104 -5.03664709501688623305 1.20707321814844137364
H  0.97484294128293824677 -1.80927285954059491324 -3.51630758119416864105
H  0.87932029430065050679 -0.45833844938580348138 -4.66961225803208801466
H  5.15192352487625804258 -0.90174989779125214184 -0.34063638309164040452
H  3.96241086798148378634 -0.55861519142423832207 0.91794431108918506101
H  3.36383226567432425114 -3.81885005025800206013 -1.80173878219790983835
H  4.66955217837043790041 -2.66122375647070530391 -2.06434519686064055222
H  4.80725327471340335705 -3.87966139792776854023 -0.79575138732205652481
H  5.95104113604499396217 -2.87368832328930379205 0.91806123732511180080
H  6.00285000922293754400 -1.42681458574425157337 1.92010668921915339524
H  4.71174776756557101010 -2.60933235561879195430 2.14558029113762049889
H  1.72514013736265914289 3.34839516211944943080 -0.23835872183164624749
H  0.69322788987995775933 3.67630221539292145749 1.15183869956133677626
H  1.73651258059018376301 3.47004772765446789506 3.60616050419569678098
H  4.03904422365512072446 3.14117805853705123198 4.52490767860173992432
H  6.56970656156806853687 2.41784686697739870098 3.59774622676297850532
H  7.74211527392236664724 1.75528660720418927532 1.51946409965040252210
H  3.78763187700353043397 2.64881201176955505261 -2.91922810765337414907
H  3.67676971848942191201 3.96862766206961037341 -1.71193239171241340379
H  5.25547209036022611173 3.25276538966753658855 -2.11764094550586001731
H  -4.74158906328857554513 0.80651235284623568056 -1.74008325430655430566
H  -5.29939640047115112509 -0.39153502987834620797 -0.56901677436561537426
H  -3.48428225676850278347 1.98451289352306647906 0.04378501667671792080
H  -3.88980604676544627907 0.69552360678942193317 1.18591811488675880071
H  -5.87931860643583714676 2.57296626062329103490 -0.18028046314472501166
H  -6.31714428739530209356 1.26191075584993650516 0.92979004223598715750
H  -4.42513991004622209147 2.80327888675063263690 2.27753583441499163342
H  -3.64760047323330383051 -4.71433730643295856311 2.55583703234702008800
H  -0.87736627894279661799 -3.87542228622614759459 3.60556405477702357487
H  0.72076624793223720289 -2.98524489415695049033 1.37685223303601600442
H  -0.95011511958275896017 -5.26010609722881383732 -1.54480271442954331107
H  0.59359871228160909773 -4.77578660189662240754 -0.78551682294812741336
H  -0.64107387832558804242 -3.31549199072384270792 -2.85471070460502396315
H  -8.15766912647003650250 4.54662935571617499164 2.19513750236542293237
H  -7.40546477135531944214 4.18252557208825326285 0.63130589845406859251
H  -8.01513196815329109768 2.86595797350245495849 1.63995717722126732596
H  -4.26730966286995982983 -2.83940683727576059781 -0.31709048374664117187
H  -1.40633540103218690476 -2.10642589769250587750 2.05358252751470038433
102
Model_30_Rel_E=4.959_kJ_mol-1, -168.9360850427 Har
H  -0.92853814450181693108 0.27361320630505553408 0.00539877824178053300
H  2.64397244355256999526 0.98281146048209477861 -0.90773518559473531653
H  4.11993493571135260822 -0.68947732172497966374 -1.42538819967243757247
H  0.66902603649063663305 0.17340383875037379546 -2.72640845491880767781
C  1.44352016912130443060 -1.72435142568577015609 -3.17274289052046709614
N  -0.95837406190642060455 0.73328270188224609072 -0.89659806554610188556
N  0.43694588319117166897 -0.80729596503686673614 -2.66764897430123193445
C  -1.70231311338704349723 0.02158394818945927329 -1.91166893365408530059
C  -0.84778955611636142020 -1.14547734326255135073 -2.46437844871758304777
N  1.85994090338134565599 0.81719584095930919432 -0.28019665726004816531
C  1.63973727360442245171 -0.40426160718178333342 0.20051909606586426627
C  0.96014588074421702846 1.94249290839815591525 -0.08255723517187454896
C  -0.10429298050567570311 1.73262633274502575453 -1.17660598954517303660
C  2.50199948414732498136 -1.52561836191995436884 -0.38729271020191352592
N  3.21247323288163588728 -1.11624464863092720535 -1.57367009725871520587
C  2.83626139112834341205 -1.18245484326263605723 -2.86153086674211243334
O  3.57469373878047980142 -0.79385575149684628471 -3.75352590761186055701
C  3.46462267401712953330 -2.08864343809322550172 0.68337117584677842252
C  4.48154796243033715086 -1.03424139052506292025 1.13985936966910528234
C  4.13811032841783443814 -3.35056068537698426013 0.14970229104227111838
C  5.18588453542244920413 -1.41697721037643664665 2.43748456425104098599
O  0.77131675898683815795 -0.64886170506356766197 1.03817755850078596858
O  -0.07574682210856031883 2.31415510127176471400 -2.24903029268866072599
O  -1.30002595308190427303 -2.25712749913557164660 -2.66791366110615602025
C  1.71724938522501613392 3.25611090858183871433 -0.27971479394897336146
C  2.81259523084613149990 3.44260686919371172721 0.71952606958370313173
C  4.16212399973214530746 2.96916210279633530078 0.66887721151544665688
C  2.69395824747220835604 4.13169093931359565630 1.89482625562448370182
C  4.79356117033355300094 3.42491644346839096968 1.85803123516165702434
N  3.87369663275324427332 4.12277359133634568877 2.57638761708805974493
C  4.91160762033636721924 2.21225808950455515856 -0.24796963025691765026
C  6.23518831020658126363 1.94662447293788432034 0.06482416630912379851
C  6.12822375848640987783 3.16031387773091587690 2.14184043761701436992
C  6.84257393678340886112 2.41721302180761465905 1.23178461493204483013
O  4.31887194251929429356 1.67980538055614303516 -1.38069734016878098437
C  4.65142485602674415901 2.30019284224015896356 -2.61487764846368309080
Cl 7.19333022475367123150 0.95586005196549406193 -1.01062110260190873845
H  0.51586189728451370407 1.87299192011058179830 0.91446897901218648919
C  -3.04200396771805969820 -0.48534522395039580989 -1.33503161452546303956
C  -4.09260618049297519860 0.63191900429473957246 -1.36906917062862021339
C  -5.46244884331946067846 0.16123158674266091506 -0.88417398767980337482
C  -6.52387901420933058461 1.26707349001504576691 -0.98173070576206078464
O  -2.82696628310736164380 -0.90366422538835844414 0.01401288783346797684
N  -6.26533369542611051628 2.37485061618179082998 -0.09148191699918631348
C  -3.26671490026768163162 -2.18297147855870043998 0.38115292697591951487
C  -3.45116793772459340417 -2.15193932613048533042 1.90873477661669777028
O  -2.40846093904206215441 -3.20242048413579816213 -0.02897925452065899798
C  -2.07785621032013301246 -2.03339020629273559138 2.57619476259500412851
C  -1.10671948355068927583 -3.13801009954370968558 0.53561529884879843788
C  -1.13558194371915188725 -3.13606106453045052618 2.07221200288628981667
O  -4.13561200774112780465 -3.30702772220896701327 2.30614366243695023684
O  -2.26342644291365058251 -2.11718802752195500716 3.97101345119127957517
O  0.15408547432872482519 -2.94852075569244176378 2.59759258447580876350
C  -0.30745793217683692333 -4.33572513269019044202 0.01228476073904845312
O  0.23285387412277822050 -4.12046123071234671187 -1.26563752383303018689
C  -6.67398166595124386902 2.53342115424094016518 1.18247388654747909165
O  -6.27866039842705259133 3.48389251675570310596 1.84483562709835524629
C  -7.65437445278733274989 1.51768878885390678946 1.72162463460929937575
H  -1.89027739480630962987 0.71396907220235172886 -2.74049585485351432368
H  1.80327546448252951095 -2.32956954669449256556 -0.64994791443874788683
H  2.84233912772582808515 -2.36127868590607503663 1.54238673815458016136
H  -3.36599641817510519815 -1.34278911811606271876 -1.93640869801431936281
H  -4.03783038177708686334 -1.25411165354851261711 2.16107172243114353805
H  -0.61858893278890070277 -2.20745223385320521459 0.21056572073075163765
H  -1.48894745976434306201 -4.10760259051853982015 2.43517949629794516753
H  1.28678212627586985306 -2.70493114660292777174 -2.71658597933606138497
H  1.36653360538213730635 -1.82619273113260471852 -4.26120151156898874234
H  5.23754251378379720450 -0.88384877284751772741 0.36722571364031159069
H  3.96745674733910691501 -0.08277904584150651279 1.29491759320226540453
H  3.38962917193661894544 -4.06877674529673338810 -0.17652086885841811181
H  4.78065431741641866381 -3.11643717402425401986 -0.69579486055520289867
H  4.74077454483962945631 -3.81622752113300434118 0.92344025961182607531
H  5.77883331119178667024 -2.31857452572291711235 2.31129242652960309456
H  5.85086237501794226290 -0.61360482385481207590 2.74528218554096214987
H  4.46134230274145426876 -1.58827532333739762649 3.22991539251704518065
H  2.11206368984345882467 3.26694586248698737307 -1.29651887225734041564
H  1.00141088250779941582 4.07465559793024034718 -0.19186162068707357520
H  1.83355394059801879436 4.63921197330643142465 2.28528646943409219361
H  4.04007414218123717120 4.56753061214778366406 3.46368194796440809213
H  6.59071661629791272219 3.52055046037510965817 3.04629782651615332867
H  7.87803288090128184251 2.17686536325595314523 1.40985513864122058436
H  4.16158828206576458797 3.27520550599230331201 -2.70194446664250031986
H  5.72906807794829475711 2.43112635863736592512 -2.72104157042299421576
H  4.29137756724227426020 1.62669272495268035783 -3.39150358155109410419
H  -3.73508084313078869698 1.44152220340622627681 -0.73216587112460995712
H  -4.17476732203415590305 0.99745051028078735023 -2.39385832699497003162
H  -5.37868485388697781246 -0.17189977390071226049 0.15109578759468200726
H  -5.79187366554369109650 -0.68467377772332449481 -1.49017174052463907685
H  -6.54752710256380421328 1.65516767450604151968 -2.00278325045697869200
H  -7.50392327352861610024 0.84744705950800547356 -0.75370603848356276799
H  -5.59302036333932850454 3.06034332119648544435 -0.40650968304711315726
H  -4.06191066635881448121 -3.36167110254899048627 3.27145380464448809477
H  -1.39664918863335030252 -2.26022476373855996101 4.37703779138587112385
H  0.50729271098908257365 -2.13146947445104162355 2.19281681341177625555
H  -0.96632351861554044437 -5.21300958510967404891 0.01697270991508843807
H  0.53912580533278853245 -4.51415347391848964520 0.68036430824930205219
H  -0.49105189299945228854 -3.83942022210548339345 -1.85324388858558442017
H  -8.58666772413801382413 1.57143625736556380446 1.16388112549445699173
H  -7.25085705358581922297 0.51214486339241038770 1.64404033187577458541
H  -7.85281525435689253811 1.74811740293750839115 2.76449892703125410520
H  -4.22551878278927262045 -2.43586359948250574803 -0.09127996666514118229
H  -1.64516515505743088355 -1.05786458237993463705 2.30521728093094768752
102
Model_31_Rel_E=5.041_kJ_mol-1, -168.9360537571 Har
H  -0.87612286678280004715 0.33066535511014416571 0.03168907642975470063
H  2.68929960539919132856 1.01808839763987402094 -0.95230703914883252370
H  4.17038338551911902385 -0.65795764443858451020 -1.42127085987475476614
H  0.69719566139526145676 0.14383135837386248901 -2.74368014489829104008
C  1.48728181281642757305 -1.76434825678086104617 -3.11455410800665033477
N  -0.90880496528969345604 0.75009551366266358219 -0.88939788543018150069
N  0.47865419234196127096 -0.83598399308800319663 -2.63524381409745300786
C  -1.65697175650168659899 -0.00405365437382479432 -1.87034937290455638426
C  -0.79714667555369400631 -1.18120995586520671772 -2.39282007317222289444
N  1.91854075902104637130 0.87187994299412219235 -0.30424561714154885195
C  1.71653507024933849046 -0.33185002503241450844 0.22654645313486368452
C  1.01188926461383843503 1.99637525136673144033 -0.13770973717265555525
C  -0.05721292532780242190 1.73741418314921158839 -1.21640206450006749250
C  2.56804556061159949820 -1.47114622489268320749 -0.34273469340001228023
N  3.26405831368913279533 -1.09414633268129590782 -1.54825155893096955140
C  2.87897156996480152458 -1.20454605758651611680 -2.83036923621064628875
O  3.60882742858325755719 -0.83999740839906866796 -3.73943624658928763793
C  3.54342943729928361307 -2.01417672465810637661 0.72652760677122907307
C  4.58248136692805552173 -0.96043809341619679198 1.13234542257455328418
C  4.19284741047440778772 -3.29850642753135625540 0.21659519394588602759
C  5.28864668273788840480 -1.30324278057289388855 2.44012963611861533053
O  0.86853328694757758743 -0.54798389754805865159 1.09232345924195906051
O  -0.03321996018820611019 2.27066847302438201694 -2.31375687970707133445
O  -1.23807685121537258688 -2.30610597105957193520 -2.54201653964399287844
C  1.75698430305400421503 3.30822021447987202336 -0.38603695959615347277
C  2.85509152290663958951 3.53854494785334372509 0.60083277325830686255
C  4.20578797977595986168 3.06684896904727466449 0.56455082490394103978
C  2.73796133476124925465 4.27239685910140831737 1.74883086141261046009
C  4.83875139855124114519 3.56849097625010491797 1.73436914597160929397
N  3.91909836212534568034 4.29147806919934104997 2.42770832958195059703
C  4.95576883324504979811 2.27923642837411799533 -0.32564982615780291297
C  6.27984866077715064847 2.02615857071736860107 -0.00431552525049321012
C  6.17427864417778149431 3.31702446233953018861 2.02564920935960746107
C  6.88821586659444662359 2.54073129952498666384 1.14331991783588104994
O  4.36446358840127057732 1.70996309715265470963 -1.44103110106215615005
C  4.70379403370980320176 2.28797833290183127986 -2.69375505919571800462
Cl 7.23788400080095950528 0.99738191684701504869 -1.04369221799216616020
H  0.57567601589997607903 1.95747723615150848175 0.86440998327692497583
C  -2.98628380236067592080 -0.50578510803066634161 -1.26443997961004472863
C  -4.06331019728401354740 0.58152525935582455308 -1.36830307688427477153
C  -5.42267446407998665592 0.11333817104401142095 -0.85424384201350389567
C  -6.48812022227538420793 1.20415534226351561564 -1.03107828541272095180
O  -2.76576354621518305521 -0.84272891395374727175 0.10634554957734586311
N  -7.78571550221792030300 0.77966207784128416236 -0.56032954210167396081
C  -3.18178246981617451894 -2.10998577576097323671 0.53962914411477458376
C  -3.33932772879032846447 -2.01196235139816170800 2.06705289681464154938
O  -2.31980333905275948325 -3.13644357633465942214 0.15672119906366399622
C  -1.95574549150975474099 -1.85819344296612509737 2.70562280630978069240
C  -1.01116903913698563677 -3.04362473868615568406 0.70181550675970261199
C  -1.02213512293178365731 -2.98321853581630636043 2.23729279512875978142
O  -4.00840735681468096629 -3.15308002167788492542 2.52613982958195970596
O  -2.11710582846422390446 -1.87469851151130617595 4.10565299333531363857
O  0.27300058180167224853 -2.78025822775359721106 2.74256424383186470095
C  -0.21033552003599359503 -4.25638621960154406310 0.21687849554223609383
O  0.31687385817729785131 -4.08786674438581432156 -1.07339951805451661038
C  -8.33281071083012925271 0.95311195404077864168 0.65898454084334923131
O  -9.40731067563436873513 0.43548268115114219245 0.93383299311548173538
C  -7.58079760736015906275 1.83351724320651210398 1.63044455702818447129
H  -1.86114430495363714080 0.65726206253782037958 -2.72034271319866061134
H  1.86234777196801459809 -2.27813651197830457917 -0.57610408248786704188
H  2.93474456950327411420 -2.25473906332251683438 1.60462178375426556265
H  -3.28921543727242848831 -1.40365865923108246172 -1.81554213114618301361
H  -3.92950419682317075853 -1.10855646813593811117 2.28916045408023993701
H  -0.53216017324163711333 -2.12420111067511019343 0.33461245486984647624
H  -1.37605516645147174515 -3.93888399295342672701 2.63954101053637657515
H  1.33792287165501400104 -2.72928715591135162555 -2.62407269707722701213
H  1.40471942540299732372 -1.90449202920342219869 -4.19838332286381277214
H  5.33559087239010398918 -0.85797243768112274598 0.34905569096845701083
H  4.08812569690079552487 0.00669190310064404770 1.25059817043640886247
H  4.81380361655633670637 -3.74335322056586550232 0.98818163267500325198
H  3.43124127610624185536 -4.02164811204072059070 -0.06575077905441234494
H  4.81355528007465416351 -3.09669119628401112720 -0.65331542634036054995
H  4.56789758783699095801 -1.41279446736917457805 3.24689810351623187046
H  5.85048391570985248933 -2.22901372691214660904 2.35146139504922446761
H  5.98345063827054435279 -0.50911628536211783747 2.70260052419710472549
H  2.14762706968169014843 3.28528486346559489562 -1.40414689863862918173
H  1.03482835345818768857 4.12330795504451241840 -0.32393811027815533343
H  1.87800093391139744092 4.79393213602200418677 2.12130952922855531284
H  4.08613701781270144409 4.76974765024618996279 3.29730059065995151357
H  6.63786311238167225923 3.71193865906250897169 2.91495723412421980925
H  7.92457022409695621690 2.30951146373424665015 1.32820844842132879116
H  5.78295470416267587410 2.40193759912030113668 -2.80405791572447515847
H  4.33486455480679566676 1.59580721228056177097 -3.44950716784796407310
H  4.22634740909896322592 3.26610724526277973467 -2.81014703020241718434
H  -3.72928674445791408232 1.44542323320193144554 -0.79269082846642990869
H  -4.15518543623140423904 0.87543224359278615232 -2.41477544428540413790
H  -5.34471783066997030431 -0.15124012511623854960 0.20126123497607967261
H  -5.73180554826787513889 -0.78051012387035223483 -1.40009739234115238027
H  -6.18734911172348134301 2.10492511665082027150 -0.49651393256359555028
H  -6.57912279631109697675 1.45164144205337608540 -2.09200610028497191450
H  -8.29504372378574217350 0.14668076582693098664 -1.16203649439387501907
H  -3.93059263877441189550 -3.15719003940493481153 3.49252438936244313794
H  -1.24564535098937412272 -2.01723157988624590686 4.50192768212487948176
H  0.62579493312789746806 -1.98227506343560322399 2.30023083125473259969
H  -0.86299710583883970649 -5.13709009202459743193 0.26276999909753517848
H  0.64383970200598827915 -4.40335666693022353968 0.88292829565235397826
H  -0.41509329322759969116 -3.84036919941901278008 -1.66613167296259656602
H  -7.51614297128842689943 2.84695276747529213424 1.24116012050597968042
H  -8.12164154635905610746 1.84941029730052908242 2.57228937793730016992
H  -6.57859031200371102699 1.44853705578071001447 1.79603776292959071981
H  -4.14711502131688369843 -2.39409717950244749218 0.09928025537541389223
H  -1.52738777573087070039 -0.89717446933321098879 2.38098489781240152396
102
Model_32_Rel_E=5.074_kJ_mol-1, -168.9360411838 Har
H  -0.86242594777889536317 0.29229148028359602796 0.78734449424797536832
H  2.42875026530235205158 1.28848446029163055115 -0.59283458541255262819
H  3.98210767386619268748 -0.31316838654543377451 -1.58520962731004688706
H  0.36230600498062248693 0.76627739181987120087 -2.11270106532802204313
C  1.03761322858601579000 -0.98901111846776024183 -3.05398612280115955286
N  -1.02241595477410096571 0.90925183886294258517 0.00092262881701254962
N  0.13902825804271531918 -0.21258508423284983024 -2.21801830662443988373
C  -1.89023691665549598007 0.36449226553181757193 -1.01743700916520918298
C  -1.10280806640853001888 -0.62622725503045373330 -1.91046184723493128743
N  1.83893351569537255585 0.97193389615627256983 0.17104362631089220503
C  1.73718135981809074231 -0.32502248414394629972 0.45183802220622848456
C  0.98122039885422074335 1.99199172020004677819 0.75643965189856854359
C  -0.23247321832023842836 1.98070742976190894424 -0.19020623498061423051
C  2.50564141641065329935 -1.28177406548208683290 -0.46328539785786193583
N  3.02490057690186242567 -0.63837008591252863976 -1.64587660762804532943
C  2.48569000162020925515 -0.54654100850319542459 -2.87476915705619040509
O  3.13006797085411259118 -0.09884252383534600228 -3.81017509532919262938
C  3.63036484635361222928 -1.98625784468757915491 0.33062768241984252793
C  4.70159273297568791605 -0.98947074041486149376 0.79511053482003413162
C  4.21860456770327552078 -3.12020686478412301312 -0.50551123766663352832
C  5.57553697156433525350 -1.54254516362490923242 1.91603604246057712679
O  1.04902003036174029660 -0.75764544879427220270 1.37555124841480602704
O  -0.36677302504271863670 2.76362562529234123687 -1.11549991507651791167
O  -1.56769481762607276742 -1.69157165915189144911 -2.27399248350930438534
C  1.70526262802404993124 3.33941282110771320291 0.77669239629142006187
C  3.02926855410260076340 3.23105636705579213341 1.46095887851609984587
C  4.27749069436139706113 2.82614666715431051003 0.89152567450816622152
C  3.27085384337796414300 3.45516829877125086767 2.78748647842426056087
C  5.22477979435869510638 2.83102166595450155384 1.94477823474583244590
N  4.58316884589832884700 3.22069542733998925854 3.07832679354773164349
C  4.67718862642375654559 2.47203114101327781071 -0.41388854728061230670
C  5.99814815592276939782 2.09072781798621853966 -0.58492508113131524983
C  6.55703216261953159005 2.48747699442158332062 1.73703044162192554722
C  6.92310617049586163319 2.11468524389225764892 0.46711363990461512996
O  3.69618937949256931574 2.47644254563310095563 -1.37192988788055925120
C  3.97885033531338905277 2.90995235183626377307 -2.69377514103218373975
Cl 6.59178660491657542053 1.49280177136247838021 -2.12653354881604439441
H  0.69921118078782029670 1.66800654625460831326 1.76197871071843392698
C  -3.10093607750712374482 -0.33614403962621164368 -0.36736533670221227510
C  -4.24469261369501182912 0.63994420386142991664 -0.06594247867539451691
C  -5.03292851758725134914 1.03906855436956524485 -1.31143460809097378572
C  -6.15831643568883357887 2.03262970920366781158 -0.98572537874845300720
O  -2.66136727162150643622 -0.93543365518336796249 0.85536863463784928996
N  -7.17348690149798606797 1.47245899821884584924 -0.12444075654104511108
C  -3.05150254221280370359 -2.26095673946717745650 1.08782181162202484792
C  -2.95678479925951531726 -2.48653980749226022340 2.60653129575027664444
O  -2.29397061639408672562 -3.18083796738886404043 0.36207668675973825323
C  -1.48395422683916278217 -2.46534295312463580530 3.02782152343938948391
C  -0.91035294175247583048 -3.17436068275211269452 0.68644499225576671719
C  -0.66487993184555271853 -3.44839985846848628981 2.17900064434169449257
O  -3.57714736701973512467 -3.70286074693300815142 2.92002437895131317092
O  -1.41822346937479215612 -2.79120991315547817280 4.39734774540341710747
O  0.69970641183048865042 -3.33721778242562994166 2.49307424376539499278
C  -0.21245662600669801279 -4.22755436403367568232 -0.18030463368868160368
O  0.12762309443398833775 -3.75342941207341018739 -1.45769429686311058347
C  -8.29752802200476757832 0.81594235971485162828 -0.47285500820658221688
O  -9.00990279786235781501 0.31223541653788983163 0.38549396758343912328
C  -8.63916102105544325696 0.76986186230280628795 -1.94436643218008642364
H  -2.22663346308205190027 1.18982120740731689423 -1.65462521184567745713
H  1.78355046904549863207 -2.05213189819850949647 -0.76282237404267838610
H  3.15422917940677693949 -2.41865129537505962887 1.21674048150346592045
H  -3.44030684293161792553 -1.12189192441460949823 -1.05275218719443497406
H  -3.47712672114713772231 -1.65256797019439538587 3.10385573132994974088
H  -0.49081193730836730760 -2.18357356534836011264 0.45633503647955714344
H  -0.96504199791496203531 -4.47450790251345864590 2.41768283699531982833
H  0.92478924895149261509 -2.04547288297328933027 -2.79341740034325569653
H  0.78834442457594899878 -0.86466263282396682577 -4.11410736050229797200
H  5.34835505647878228785 -0.71362106490638077538 -0.04028567156398052407
H  4.21548558099738279736 -0.07970793444172509512 1.15463257108924621797
H  4.94465494747248168750 -3.68135762461980009519 0.07465460416498831409
H  3.43353119463532019395 -3.80360418040168024589 -0.82037261294801411271
H  4.71261649659343984098 -2.73265649360972195936 -1.39374239955295675664
H  4.96643373690599698733 -1.82779866831582404885 2.77015368446240595190
H  6.13450632172801313402 -2.41332570628789788714 1.58486914255898025949
H  6.28550384630465064362 -0.78295649489635521512 2.23395757793448268558
H  1.83466358393894113377 3.67151217216519132336 -0.25348162121767020549
H  1.07376065948531174143 4.06165390866144626614 1.29498843906865301889
H  2.58662130418102664819 3.77824853864110599133 3.54728911037564875741
H  5.00754075885753024977 3.32215466549430349374 3.98505371924180584742
H  7.27604839706319506121 2.50304126434008455959 2.53951148110468150065
H  7.93761846559537076473 1.81664317915796802438 0.25795120397931925460
H  4.16354557906637445797 2.05845854035983766295 -3.35269940571315316902
H  3.08315858896989558602 3.43216056700963179082 -3.03395910563779835911
H  4.82543915328365624617 3.59561440420953104535 -2.71808365773942561816
H  -4.91196954284144915448 0.14326079815299375131 0.64058980225477035741
H  -3.83006899571029535423 1.52288934457992741756 0.42296372913946528316
H  -5.45728402873097984127 0.14354640696845394343 -1.76840748811545966923
H  -4.37257931112175945998 1.50732689566544708626 -2.04203870106268636775
H  -5.73296222170661184947 2.90322685260574475663 -0.48125633344569718197
H  -6.62330133137713250591 2.36832733079064849946 -1.91289057138943441316
H  -6.96841145899736780223 1.45797517016095090625 0.86484915065199374773
H  -3.34429190922324526269 -3.91138287209070067973 3.83806047873148559191
H  -0.49788921084295817421 -3.00466125125824889963 4.60775350981804088235
H  0.98256404735438174214 -2.44679428465521020541 2.20173319225556562984
H  -0.86837400064125902510 -5.10431488059911231403 -0.24708643964853199693
H  0.72618356278641860158 -4.51274199552444521544 0.30174869384081948187
H  -0.67739270413473962051 -3.39539995114272796783 -1.87156726352637226007
H  -7.83298217670280116920 0.31495000699163633318 -2.51296983722248024051
H  -9.54498842652468582060 0.18369863685687126686 -2.07062635663061600511
H  -8.81417675891971974522 1.77668794779836725084 -2.31673839351150645527
H  -4.08645064382110589918 -2.44326346480234102287 0.76578332270773008528
H  -1.08804687753452178356 -1.45217645150769314455 2.85643398769124035042
102
Model_33_Rel_E=5.249_kJ_mol-1, -168.9359746647 Har
H  -0.90729925043034609367 0.43509589759735933789 0.27448363388094854098
H  2.56724289814280437483 1.04486695090472214709 -0.82287186729662498141
H  4.24906508652145298299 -0.70764281402476780780 -0.89224697644805883723
H  0.77906627110301029937 -0.10136964736884700178 -2.37871297585077856596
C  1.60310050492089350982 -2.03089587970443208320 -2.48348815663698463396
N  -0.92464255867020628266 0.72274016341559144117 -0.69585985390608440238
N  0.57726408066717094236 -1.06187396642764397825 -2.14206191985437666148
C  -1.61066792007226533556 -0.19242091225170376845 -1.57888147392372335531
C  -0.69908090807785128185 -1.40414235881198901090 -1.89085002780152500179
N  1.86135513323454349077 0.99850880347495496459 -0.09441674927845288001
C  1.70513529850890899198 -0.11099028606921011730 0.62395423002966132753
C  0.92752572115705200773 2.11408838326118830864 -0.06432435522382461135
C  -0.10702084145269957771 1.70064721016556319455 -1.12691811033390276720
C  2.59402203001168585317 -1.29777907570462724962 0.24368139354710965927
N  3.31633725932914424916 -1.09067029664559189683 -0.98797623038125759187
C  2.99863841388541274569 -1.46615877743216449502 -2.23927268338836649164
O  3.79586481837704159403 -1.33408724902477082708 -3.15468754256397021507
C  3.55479685663255118300 -1.64221625598567855242 1.40493650960236604597
C  4.56865735144604023787 -0.51591208516159658970 1.64933506146638420020
C  4.23199136035805967282 -2.98276949292070359121 1.12987202454411694852
C  5.25936895744279908627 -0.62809090661952171608 3.00448245069711505906
O  0.87542242812078718828 -0.20975897965321571581 1.52704443587898097690
O  -0.07719179458462127608 2.09617731153815034517 -2.27988955065922427323
O  -1.10329155585749361101 -2.55248768998525443763 -1.88531674105236546346
C  1.65268818145383367124 3.41511644235842082296 -0.41374288734393760425
C  2.84212967718828668495 3.62370760207510178574 0.46669467419218407800
C  4.16124832062430449753 3.09864503291395765316 0.29147250160802823382
C  2.86308250045710765974 4.32133548307126424959 1.64194669673652082764
C  4.92005894796490217402 3.52562657026246206726 1.40907807250960970258
N  4.10513094556680346869 4.26860201716175069464 2.20454916468727191159
C  4.76728709045127274635 2.31605676671479665529 -0.71311022213236086031
C  6.08990261124730736242 1.95333373055486192449 -0.51578215844263497480
C  6.26229386836412871276 3.18998347994789988036 1.55792171712983118503
C  6.82728180298074072141 2.39663439153949564542 0.58977196704516665626
O  3.96478598095195122752 1.93475377322000707814 -1.75803860201349770875
C  4.47813443117434140106 1.89456195408796301827 -3.08091059948677559177
Cl 6.91504319892210794762 0.85771447426892188926 -1.61406628676741070727
H  0.47551611742518046233 2.15680228024275155718 0.93026646468528462197
C  -2.94787862630792618646 -0.64131987221082586981 -0.94836249436967401394
C  -4.04470627041178865113 0.39148845108436713947 -1.23591029007194297407
C  -5.41773387861285193878 -0.05722331981991216066 -0.73990513725334361439
C  -6.49939326197553413067 1.00333636949306992392 -0.99279664036566384056
O  -2.76453259757690439358 -0.77080084095526502086 0.46271915629952714566
N  -6.70530139511117972972 1.27663049149837237728 -2.39676998037098032412
C  -3.15474968172991632187 -1.97398670414240040571 1.06840846630632713143
C  -3.38237148233619855375 -1.65094180841370108404 2.55623823675848127479
O  -2.24049101011212847823 -3.00991986039791692420 0.88163653742217429343
C  -2.03338963535995498333 -1.34509424431237767372 3.21499159862859285042
C  -0.96126036221830268858 -2.77963879188581186597 1.45456929069014218037
C  -1.04188904186544939456 -2.48993325303530221859 2.96135140614357394995
O  -4.03143557349884851249 -2.73516719105071937079 3.16035696187232151289
O  -2.25532094088088364003 -1.15309421885133800423 4.59327845028974124375
O  0.22122488490254960114 -2.16469453810909007174 3.48264762433102514905
C  -0.09853991722690319532 -4.01656918302270238286 1.18697123645605739917
O  0.45680781804738274099 -4.02696887977613737775 -0.10297625558461785678
C  -7.54296521748382531314 0.66295348328779513114 -3.25514150258430534635
O  -7.52763578973996949628 0.95037137236543567376 -4.44507571294789904925
C  -8.50407358307227845273 -0.34794643701409022629 -2.67409928804762309085
H  -1.79972327165409318184 0.32673565217619748857 -2.52578559976959970967
H  1.91381084513954902171 -2.15002878240081951589 0.11921873338343931537
H  2.92993272101753543524 -1.74367177481319779453 2.29834750384257668898
H  -3.21211216430364343566 -1.61600789641935782548 -1.37492634155517046146
H  -4.01224313632611995217 -0.74889615814985777131 2.61424884410830937753
H  -0.50031941992774575656 -1.90654140662005522344 0.96960912154835410259
H  -1.38181568678635202652 -3.38808547388251080079 3.48827334235628150338
H  1.44336963309402821487 -2.93084324389166539504 -1.88320757716152553662
H  1.54412858685545617554 -2.30456936982957483195 -3.54337519795789157584
H  5.33616027146980265172 -0.52299298235362057241 0.87263816415437989171
H  4.05460158499298550794 0.44690493626105398661 1.60034708818864346291
H  4.82840191731604662095 -3.28982202212621155368 1.98360719005661745307
H  3.48580399755471148637 -3.75152693202916864834 0.94269156602100234732
H  4.88166661984908856198 -2.91783613916244677355 0.25981623811968168614
H  4.52740173712406601680 -0.63624383712847609740 3.80818141163964796192
H  5.85207352126529478653 -1.53635635117440072506 3.06784327249691024520
H  5.92298382198270445542 0.22092185813788958737 3.14774433362447680906
H  1.95791650176834997055 3.36345706057278581724 -1.45895288637075704052
H  0.95220993185908431311 4.24293248200418737781 -0.29955778475881539302
H  2.06706623055179594672 4.86303783034086567483 2.11419571200680378453
H  4.37312127733298083854 4.70781035615555865093 3.06937510731111329321
H  6.83880152355160397804 3.52733239840941914522 2.40355667134624217951
H  7.85635645327964482476 2.08659174284179815828 0.67154214966827885380
H  5.32910430440867699531 2.56486594474825979617 -3.20011114404088647944
H  4.75701550523584337782 0.87588469779984823305 -3.36038356513594971275
H  3.66473321089117787253 2.22760718160000070753 -3.72756047898446674083
H  -3.76358356417935491223 1.32559217500195059003 -0.74746039740291980724
H  -4.08491431038373420392 0.55361215734467872363 -2.31351861419314541735
H  -5.37134920159454587463 -0.24990595629486189733 0.33225794331605279508
H  -5.69343832662209159423 -0.98612917948228395737 -1.24264973987478088979
H  -7.43945772798460858155 0.67145760212540994694 -0.55111505968796614674
H  -6.20579239832239615282 1.93844547520617793701 -0.51071290236945410257
H  -6.06643074407653415392 1.92957767373337918393 -2.82865900040978157648
H  -3.98552144906421679238 -2.59517345131250198875 4.11885493694658855190
H  -1.39754395129719655166 -1.18792028312302044846 5.04037578935839558625
H  0.57587451003578449260 -1.43569860476808353056 2.93595513651678485800
H  -0.71603313755224518022 -4.90780249714535621308 1.35506992769442180524
H  0.74110912533443262795 -4.02018555006629974002 1.88673633574234500543
H  -0.26822720361428942226 -3.90009157349323665187 -0.74031333035376845064
H  -9.18812161925642456595 0.14495866916101277089 -1.98682331519275656717
H  -9.07581384204654995074 -0.78847431796874700716 -3.48598941490978209146
H  -7.96871351257520466049 -1.12994364433633043276 -2.14344796646375357341
H  -4.08783079128178350459 -2.36261987094146963528 0.63877425109995233932
H  -1.62540590709374255241 -0.42830200085020364575 2.76141922508061687935
102
Model_34_Rel_E=5.324_kJ_mol-1, -168.9359461628 Har
H  -1.07460066630107076158 0.08408783643981457279 0.07179399547066769860
H  2.34871991972127158732 1.15042225402493492048 -0.74003171938502421146
H  4.10507304489533009217 -0.44572568091665171197 -1.31365860784564469910
H  0.62077898626702365803 0.48998645095136161842 -2.57740383422938812430
C  1.51169531599380446707 -1.28235215591245310662 -3.27825091134382518021
N  -1.12314035809989287706 0.66356410917222530266 -0.75643875143574512698
N  0.45051204067774408557 -0.50068040158250037841 -2.66909167420031323559
C  -1.78190161015728176785 0.04671733485461918023 -1.88422015104624041015
C  -0.81110574418097791671 -0.95219378993055103777 -2.56488122987044997458
N  1.63829899618674112993 0.85614615988051778750 -0.07665594511129263100
C  1.52550887072144525369 -0.42459704551528931749 0.26661733729506820190
C  0.66541531747527615792 1.87551845942203754269 0.28677871352294620477
C  -0.36804587411503869587 1.77327185615994276091 -0.84974594793621438527
C  2.46260906979870997091 -1.40471946151616133847 -0.44270188825116907338
N  3.18476041447830215958 -0.80417434156769340703 -1.53808993960889539565
C  2.88826199334788569217 -0.78548400179973376645 -2.84961082212493543864
O  3.68846552980399788879 -0.36061000353426542198 -3.66806926734368765608
C  3.42795165414262514858 -2.05119368859196615773 0.57747164951309981618
C  4.38665866926243275259 -1.01452514541581884089 1.18007215011115840220
C  4.16750344343538348113 -3.21349662084014742192 -0.08029497369396713935
C  5.05782649271006512492 -1.50598456673393910066 2.45838985555189104559
O  0.69734900739962646377 -0.82651824772005677566 1.08342472018911339937
O  -0.39107350296432558112 2.52744458083604328635 -1.80719885810464053755
O  -1.16233167715245744311 -2.05656732229359207054 -2.94024675790910894335
C  1.34138473118195467038 3.24658248264272142336 0.35096190247931596806
C  2.51805295791756167390 3.22505811472297221343 1.27204486584026343898
C  3.85745062418044515340 2.82404481958236885930 0.96914515447084437216
C  2.50584365460970159845 3.53810700426986191047 2.60263570188001347461
C  4.59304512452565205649 2.92175946086466975515 2.17586088587575021691
N  3.74597800607370423620 3.36213772656075526868 3.14384196684817363021
C  4.50000054580121222614 2.40484816079974184078 -0.21426216727677133145
C  5.83539086404392204344 2.04938559158571109720 -0.11263738209091710141
C  5.94609466793192797951 2.60382213350440316901 2.24091624089883412196
C  6.54798704433277656278 2.16246533018207376386 1.08820021109165376849
O  3.71855818944355309696 2.32833840270261038796 -1.33878542811074696672
C  4.23995309145716348098 2.70707646116483857668 -2.60401039002837908498
Cl 6.71393464174894560870 1.37404789953656081281 -1.47642233417215651414
H  0.22027999988715493696 1.59907600449321729563 1.24659166631027917838
C  -3.07423343651666547416 -0.67762137139438860522 -1.44723383683214312789
C  -4.31797951447608863162 0.21467770443302136574 -1.54692349363824233066
C  -4.23102446406607768381 1.45031675181271912933 -0.65331896857046845017
C  -5.49060635239087879711 2.32344755853856277383 -0.74209741233505688296
O  -2.90607760836955852923 -1.14264863640069758155 -0.10561189247599962748
N  -6.68186691763579787562 1.66319984605562742885 -0.25876343078910046813
C  -3.28400500469179101870 -2.46846303445415049538 0.14437320704507367042
C  -3.46636857710825641021 -2.59517643064723735336 1.66587342874044530561
O  -2.37347845211464925086 -3.39494834665166411725 -0.36586586621207217718
C  -2.09846345844536141811 -2.47830427260476238160 2.34537641844257560564
C  -1.07719095503406814274 -3.31812780744741875338 0.21222800958615373190
C  -1.11559419959124062061 -3.49043361908916072167 1.73923896263633048775
O  -4.08790294254624342329 -3.81985006583449671069 1.94183385989932877358
O  -2.27299858677305977039 -2.69678966195218450252 3.72597368621355640173
O  0.16071459019157435799 -3.32391826443114890566 2.30078389082334977545
C  -0.20109811744643457665 -4.39502734526877159027 -0.43691771475845886386
O  0.38522466738324701030 -3.97504830735311021073 -1.64216137397567774059
C  -7.15867904640231067503 1.62091420113262807412 1.00029385744480880938
O  -8.14339221876053365179 0.94403809681835260115 1.26718261444692736895
C  -6.44697421329798281420 2.46498082344641300523 2.03216472670327785721
H  -2.01774263975462808673 0.82943287450294123087 -2.61417048449682232203
H  1.81796717279200237272 -2.20287749683457256822 -0.83327871604538061856
H  2.80077175274718159770 -2.44870562269012292944 1.38210570021310696909
H  -3.19597999474163119160 -1.54297206628222949298 -2.11145317137307753086
H  -4.10146722460504697949 -1.75988971702749297243 2.00001200373454413040
H  -0.64438518228565877521 -2.32909957595658578811 -0.00035983075712381352
H  -1.44311506697386882081 -4.50624421177022860263 1.98584301196226098440
H  1.37660805308580269646 -2.32906719493217817529 -2.99079962232165685876
H  1.46812739556106008898 -1.21472827221548418386 -4.37138047738072010873
H  5.16601099275175190684 -0.75608554304743624819 0.46031390445224057428
H  3.83096393225946840744 -0.10251996422108307361 1.41052496645826375143
H  3.45850094452415790514 -3.92565548080593362812 -0.49606461131113432916
H  4.80927000210511046419 -2.86020454457219397426 -0.88420879846466104990
H  4.78222660506858687768 -3.73317539664194786297 0.64818212130107866198
H  4.31196180338989076830 -1.78044708694496267576 3.20011008705946808917
H  5.68630523352586347841 -2.37082067859740597271 2.26473244794764827503
H  5.68275183342528844577 -0.71750511408215589260 2.87008664256186385444
H  1.65215627481207083527 3.52106775623365120254 -0.65711429811277666246
H  0.60868262466508338271 3.97682988570555107088 0.69531629190591970335
H  1.68697805614875417923 3.88476184363136045619 3.20224894765472889446
H  3.99502839109332708034 3.53362504396200804990 4.10352355176423522209
H  6.50258639871186350234 2.68978185482925624683 3.15973539323743013441
H  7.58820985281167192937 1.87983520927307590220 1.08961932864199950721
H  5.06717235552350420136 3.40896493600094618870 -2.50236186963436635367
H  4.55654579961287087286 1.82996579530182779116 -3.17299748203224174503
H  3.41874090129667562721 3.19390549312888349931 -3.13249921185903756893
H  -4.44989984715086972500 0.50597248788760162963 -2.59011627825232837452
H  -5.17806477798049336059 -0.38664776356194874296 -1.24584269966696647991
H  -3.37843150170173123215 2.06165762288553811032 -0.94765295642215696681
H  -4.07584740370658948905 1.11973393823528821756 0.37383097365541428925
H  -5.33384662117526797687 3.23883040951701861587 -0.17023852865884114838
H  -5.66327293510058726866 2.59906208685094686217 -1.78509040777817085122
H  -7.17344565296049019310 1.07227927448464055438 -0.91458086649875069973
H  -4.04043507318312755672 -3.95390141727334576416 2.90093020249520039400
H  -1.40039024648088150649 -2.86690236948532639616 4.10901619523877048579
H  0.48720241439091493962 -2.45037606650956441001 2.00417505959145447747
H  -0.81601075418029456188 -5.29054225856127224858 -0.58879115676731152984
H  0.62431295466236935710 -4.63190314094375832354 0.23932244202743085948
H  -0.32476768517421333859 -3.66570670206103343958 -2.23204808839459278857
H  -6.54124331938835368305 3.51813185289883723073 1.77702082962373908437
H  -6.91020160819988404910 2.29216086917357930730 2.99937437624334357622
H  -5.39413253428696215508 2.20368504088597383372 2.08244721179706049341
H  -4.23418423987032532807 -2.71968574481982550139 -0.34806843530995157376
H  -1.70550588556999715983 -1.46505516116882739119 2.16650596343866919113
102
Model_35_Rel_E=5.341_kJ_mol-1, -168.9359396097 Har
H  -1.05478428999914863873 -0.02254841018117581530 0.06648754368212343724
H  2.45773312182234127121 0.97993622197772056737 -0.74911805170403955589
H  3.94125563001128131901 -0.51975787835317521779 -1.68018189884388990940
H  0.42593001973745425737 0.60614854593104017244 -2.66779137939138344393
C  1.22618760369114299102 -1.11397138070692447442 -3.56854104554828177598
N  -1.14192850951932856063 0.63799787052676126820 -0.69618199939023728273
N  0.21882338173890464317 -0.36724915522103329657 -2.83673297288414749673
C  -1.91481595315530483958 0.16633542911208618054 -1.82286229566495738830
C  -1.04374034136353399660 -0.79379289125050600529 -2.67272251420146789158
N  1.68318945334645242440 0.65837306638810888515 -0.17266501677386497660
C  1.50621247203364916345 -0.64533570775922644014 0.03485318959205176842
C  0.77755634867758782747 1.68837941000845548345 0.30994230694796809367
C  -0.33525434383652069625 1.71111838244429681488 -0.75549771458774617194
C  2.34646713805344564463 -1.58513621487359079865 -0.83238603233317964847
N  3.02477897174101206801 -0.89406534149887484375 -1.90074477307568212581
C  2.62196604434749369616 -0.65062120312064530836 -3.15831340265627602548
O  3.34098592316623532739 -0.05161126097379503674 -3.94355747778844589746
C  3.32481224341412318068 -2.44702946791843789498 0.00031923318589603678
C  4.42268504849258281553 -1.64372508985436183160 0.71094019704666544524
C  3.93480353392023696202 -3.51224418191555054491 -0.91205371710939042718
C  3.96035114789262765456 -0.97192736557036163436 1.99888057566499810491
O  0.66478346642443364445 -1.09082712142323745574 0.81607559507370541763
O  -0.38758071839812563431 2.54494425956982439629 -1.64512479762362184843
O  -1.46499809789725010667 -1.84683430554728333917 -3.11687932398141942514
C  1.50296848742172262092 3.03236146908783066323 0.38517495931986361901
C  2.61603009158461397021 3.03467041464796327688 1.38206990513411409616
C  3.97180261349658314529 2.60753176139445574933 1.21810217978078338952
C  2.50727941762238959456 3.47232321642964070207 2.67319800821580377814
C  4.61593120969024628408 2.82520081591904848040 2.46661569586142670474
N  3.69836212018964483050 3.34873281320800897376 3.32264145946780864449
C  4.71899767770243538934 2.06783223842479735310 0.15776226422700678764
C  6.05035346991637545955 1.76518319075037122268 0.39445233665771861631
C  5.95812952761270953062 2.53054652071226993115 2.67508668753823819486
C  6.66891683804666524082 1.99700791139585254186 1.62558631836457445630
O  4.12355616058835305893 1.77511598006531667870 -1.05823644184333542917
C  4.42611792802257486557 2.65782720718763965095 -2.12989221677280671230
Cl 7.00548313266810129818 1.03517226739750989317 -0.87523463629382869389
H  0.37756126901891706726 1.38662692753277450031 1.28281581640262110078
C  -3.20365308174999130486 -0.54487796617907513497 -1.35877811295636807820
C  -4.39964633931806847755 0.40998641815574143887 -1.25166850158121301106
C  -4.16259862694271909334 1.54202246689567346039 -0.25475806238439879792
C  -5.41246127862455406188 2.41749151737130318907 -0.09684164622438411196
O  -2.95685661463556970219 -1.16636106811730222432 -0.09576677293297265747
N  -5.19244574708963924081 3.50965473378311010322 0.82294411195454442165
C  -3.38186451598518278416 -2.49559265618314674029 0.03689687561366831320
C  -3.46332740569839048206 -2.78213633291899631317 1.54557286741710608879
O  -2.55833117075671090390 -3.39851172732511352947 -0.63615275761358336393
C  -2.04757480708656158797 -2.80307898526734700084 2.12979288463229554651
C  -1.22028638700899239034 -3.43374001516238092080 -0.15847225970300582443
C  -1.15109217654497530958 -3.76785526968760997590 1.34040132280397528142
O  -4.13254405956840908942 -3.99746211101001591715 1.73714012302661013898
O  -2.14070428018004088599 -3.18270302094209656119 3.48389540483055348830
O  0.17017290628687911647 -3.69336171268105006860 1.81245469933285852093
C  -0.44434081810917197553 -4.46781186092308413293 -0.98201866126408510205
O  0.08976513332218744035 -3.94151821048059680663 -2.16945739233504175658
C  -5.43982212509367002440 3.55265124043061275572 2.14639022694539738367
O  -5.07981073167402374935 4.51473597208240828849 2.81245684316996369390
C  -6.20031722339376312192 2.38983139554841184093 2.74127020248965935778
H  -2.16692039269856540074 1.02856881988169224229 -2.45072477328100513105
H  1.62259675949590875810 -2.28509117730878585917 -1.27028814225279784722
H  2.72117656855699863172 -2.95133353043086010814 0.76206393153902518556
H  -3.42458528550888363640 -1.32232486966213325097 -2.10149805066996098191
H  -4.02517255298416198883 -1.95908202934686825891 2.01500244906862535643
H  -0.76029800393338264897 -2.44459162852261435717 -0.29959153163489998795
H  -1.49121080827382401779 -4.79631271814893267447 1.50312816938588311722
H  1.08721784093801643323 -2.17918597222919574463 -3.36714835598227768543
H  1.12930883177918750526 -0.94536226326323524738 -4.64718806336949263880
H  5.23074702191903107007 -2.33472455517445931505 0.95928462802472513893
H  4.84512552635686777336 -0.89044741240860370013 0.04445809186696449838
H  4.53031184350566995533 -4.20988120592973658063 -0.32927666968684943249
H  3.15287460636975547246 -4.07150680467458947476 -1.42036932128231185857
H  4.57543779917592452477 -3.05643505651995894823 -1.66336221752551693953
H  3.58158571037611794807 -1.71445505569280909342 2.69740438391282211228
H  4.79407904651602123636 -0.45102754789311327865 2.46377636980318248661
H  3.17667601269414623388 -0.24479760606866021733 1.81105805382156215266
H  1.87231889956937314068 3.27228691405535698777 -0.61292372319653265489
H  0.77079551704565374415 3.79272183762248760175 0.66059624943356110016
H  1.64604724497381660342 3.87699939646788571679 3.16832283651123747248
H  3.87173479778626417058 3.60755014775660587389 4.27961436815148843493
H  6.42868780421593832841 2.70714928988773539942 3.62872424826343165094
H  7.70984284520127616247 1.74131614235989640171 1.73899864580370788758
H  3.91644483866631842872 3.61718234817676842496 -1.99622941456304459074
H  5.49955356693234254095 2.83245216671132782338 -2.21438782278617063426
H  4.06887443541766202770 2.16295338624646493741 -3.03221234755263679972
H  -4.61142984348984974474 0.81473637105929386237 -2.24219683395842483975
H  -5.26518335448578422842 -0.17481565080712332949 -0.93332549819018151283
H  -3.33415815213746169476 2.16647284472893142393 -0.59023299400113693469
H  -3.88789865297489267704 1.11175128757093055754 0.70896658196847817113
H  -5.68160548429037781659 2.84283293455726404630 -1.06743794920562429240
H  -6.24973976699714395266 1.81316338035390334227 0.25194282999163880588
H  -4.64573946204535470628 4.28433961188374112794 0.47160207963575545564
H  -4.00503745953669376689 -4.24921026924010636350 2.66490608021776775871
H  -1.25220297763550503234 -3.41749927679968790173 3.78714717116625454452
H  0.49816812838826685095 -2.80042450026444500466 1.58275400671368493555
H  -1.11455451395359528277 -5.31071988347434587041 -1.19076570427502392846
H  0.40733936315712038212 -4.81826622370122592542 -0.39338751789955239690
H  -0.63700303827420645675 -3.53494601791906015720 -2.67433590752728944651
H  -7.19125878244651595139 2.32708885017024069697 2.29774360884241080072
H  -5.67040762032103717871 1.45774044545941250384 2.56564388146179034322
H  -6.30101367549859769923 2.55147570706238724370 3.81063752041597103570
H  -4.37513514996739250051 -2.64980131387796813414 -0.40814686751697881739
H  -1.62169970077242031614 -1.79132140041456300317 2.04399193153272751289
102
Model_36_Rel_E=5.408_kJ_mol-1, -168.9359139049 Har
H  -1.06157340034646052729 0.05003102325261021832 0.02115510124541665482
H  2.46782598268673192266 1.02925827694573812643 -0.79157500677721559512
H  4.02957398986712167499 -0.51128534404541570169 -1.47006165352709183836
H  0.53910689216209739527 0.37177338712281537969 -2.72629171177513462965
C  1.41073231030993384572 -1.42924197264921581940 -3.36428205391734769236
N  -1.11213208763185833483 0.60591924853157530517 -0.82343839916285554992
N  0.36010751384119094043 -0.62069567574943429467 -2.77204816412717480745
C  -1.82384558987013001286 -0.01848498258462942523 -1.91598690853731179473
C  -0.89849683907601107791 -1.05626502975934699613 -2.60173613516631530018
N  1.69407561394748440442 0.75694467881958971134 -0.18933442221299751074
C  1.53564424884157912921 -0.51894592164102359977 0.15461928109112610397
C  0.74210334771828567746 1.80764229484568095252 0.13351125266393396029
C  -0.31246973645185616153 1.67433883942086825236 -0.98111153768484382631
C  2.44009533919865084783 -1.52834542525058258988 -0.55845856526794457331
N  3.14015595943021352809 -0.95058073143453425402 -1.67927128556566063189
C  2.77727443095716930443 -0.87379943068179011245 -2.97012292784441678251
O  3.50618898487488328541 -0.35031190547929436097 -3.79861616471185081778
C  3.41935454710396280475 -2.18642158736588010370 0.44037789191124065979
C  4.39772401692192893563 -1.16261065997908885628 1.03098772220299594871
C  4.13699289172582673757 -3.34833426646857246212 -0.24206370729012105514
C  5.11581852780874868358 -1.68087697236876554285 2.27295670098053159691
O  0.68515417688666702123 -0.89284054090631392864 0.96242234771382673131
O  -0.32096041554504894933 2.38164017267780003806 -1.97548208713781159318
O  -1.27795570260974833410 -2.16865923494553758388 -2.92149576856980175421
C  1.43430262221716464666 3.17036512670979719886 0.09495949432637278143
C  2.51170141647429279175 3.29122129415438324784 1.12332098294384130632
C  3.87996366275304671589 2.88060858955678655846 1.03875821334159756937
C  2.35291514449950378562 3.83577256164286861662 2.36767998711402505307
C  4.47991056693853728632 3.22096949893319317582 2.28160850347586441345
N  3.52524742211876462861 3.79591165106708805510 3.06081418274538386015
C  4.66907296099849489224 2.26394303254307160955 0.05282362318229243126
C  5.99713262274089764503 2.00967119909937341760 0.35553434418337620526
C  5.82053580936508119237 2.97553536824863940069 2.55419603011277418503
C  6.57255120362493450159 2.36563576291787658334 1.57791342487368990710
O  4.11238240084877837432 1.85179350608596537953 -1.14645030557322713527
C  4.43959027378159731825 2.63117560639555225777 -2.28832971201831858465
Cl 7.00310385686559477847 1.18020077801911416060 -0.80934357351091867905
H  0.30357105819247026668 1.60100251008141603037 1.11393829612865769008
C  -3.11992429562212603145 -0.69701284220052128759 -1.42259427267020632790
C  -4.34177519940197242931 0.22704547267245070441 -1.50610510217427129298
C  -4.19121405913847411284 1.48446290502638644782 -0.65204886614447010729
C  -5.42246237627332661191 2.39729269804135558530 -0.73821225737956619461
O  -2.92382662534040616009 -1.13594887216897189042 -0.07636747334637405960
N  -6.62285533000316384289 1.79243664865308627299 -0.20823196898460955007
C  -3.33063043487066590131 -2.44466160855484604397 0.21649120583806824580
C  -3.47339124354802564199 -2.52646359237631701333 1.74520023351931508060
O  -2.46180197628546926225 -3.40935931467112274262 -0.29512534845751642321
C  -2.08457014882133595535 -2.43733873829586933368 2.38514589422903044991
C  -1.14700638965123569157 -3.35175212793719579096 0.24262375226421886709
C  -1.14511707598642176187 -3.48695862547557000610 1.77391990554305922778
O  -4.12686195270090294684 -3.72113528396464143810 2.07297586117344945222
O  -2.23062311159579085285 -2.62470706028339417770 3.77407439329447091936
O  0.15124656514755857595 -3.33558634427021072355 2.29325291331904335124
C  -0.31363763668504818227 -4.46420455104554303460 -0.40332194635091589419
O  0.26456951287847485510 -4.08328175506676149809 -1.62523873618069059077
C  -7.08771206536069442450 1.82629216132478755519 1.05545413123130482624
O  -8.08997407944881352648 1.19413995685930829360 1.36335992564340058308
C  -6.33930721639363170539 2.69538367727393968210 2.03951316891554501609
H  -2.06163971097439935320 0.75422210108510279181 -2.65589142463758953738
H  1.77060314176129329766 -2.31845139905593189411 -0.92207099527479785550
H  2.80530631477292313747 -2.58521402104913766706 1.25473019124021845094
H  -3.28449865844140820315 -1.57404755199123647103 -2.06189011101502828183
H  -4.07121433334121540781 -1.66177659922217157984 2.07373053575181698349
H  -0.69737150118280466504 -2.37926145721700743607 -0.00603487250406295472
H  -1.48724820249097056113 -4.48934203184609437187 2.05422906202182398161
H  1.28815324634200289999 -2.46184542285487006907 -3.02827064878350515897
H  1.34986240957662340101 -1.40589783542969848362 -4.45831413818838040442
H  5.14803687009973565125 -0.88900238639568784915 0.28712106025085043504
H  3.84906688872419877612 -0.25748348109360419400 1.30220225167438430347
H  3.41378785821601749007 -4.04922290563185516277 -0.65242096297101714875
H  4.76701686698748083870 -2.98999291158133395641 -1.05300595483364545224
H  4.75957859881392053580 -3.88149338185332615225 0.46986565986142736495
H  5.74289627428417581712 -0.89607967275449051936 2.68927195785577488607
H  4.39824340142206615667 -1.98818979924877914378 3.02988147009214126015
H  5.75002729254939204395 -2.53015531990304376464 2.03407071713499609800
H  1.83574573787916528467 3.31642778925992010031 -0.90860616780051195462
H  0.67847388289994858823 3.93796164390752645446 0.26663351087486109048
H  1.46841519131341868842 4.25874033677226560002 2.80250151137439962312
H  3.66467260077308809585 4.14321507624222729049 3.99497226373667357890
H  6.25909371725089869187 3.24829321285106376038 3.50032806716785716006
H  7.61403900855082582666 2.14406202651944921556 1.74449930584716761395
H  3.93364672872692677785 3.60119826659019892645 -2.25269611267452107839
H  5.51536727814281668714 2.79220168738770668782 -2.36938421850894620491
H  4.09519072234467973459 2.05673516378775200764 -3.14726182817452837526
H  -4.50250220724354832669 0.49324507379880067059 -2.55212181567991125419
H  -5.20681577128548234157 -0.34166353161847951014 -1.15934971290168364888
H  -3.32601781299844745377 2.05740377260325812969 -0.98485953448059770921
H  -4.02266264898883108003 1.17944874096087759519 0.38089663851599114830
H  -5.22212861307621700746 3.32293647995342400492 -0.19765730288755123389
H  -5.61014068620483996597 2.64812560831646148785 -1.78509218494202293037
H  -7.13561162304021401326 1.18143796971372694316 -0.82829941073340118685
H  -4.04528427468495976882 -3.83384081376224772342 3.03259487995620791168
H  -1.35532862483333071957 -2.81610221340684319102 4.14040986235013619421
H  0.48891325671042185075 -2.48056462332604876764 1.95886383937033592417
H  -0.95635125752355598650 -5.34437083034082949240 -0.52776207101337946348
H  0.51699613287420242980 -4.71273596385338677806 0.26239761078021589524
H  -0.44529784380988424175 -3.76519556843430969195 -2.21091105409205823662
H  -6.40095598029953016805 3.73759657309775628065 1.73445964250251560834
H  -6.79975632445961331030 2.58520550705528018298 3.01719384171259896732
H  -5.29539824061702013580 2.40079258013077634359 2.09499259214775213067
H  -4.30117523161812975729 -2.68063403095725760750 -0.24276061080833083450
H  -1.66747454008638329448 -1.43971372293530297526 2.17629832763637232063
102
Model_37_Rel_E=5.448_kJ_mol-1, -168.9358989433 Har
H  -1.21802336245663789249 -0.06779544001975032486 -0.13993893970110843350
H  2.34962534265505196274 0.84808199059861211211 -0.53278646776128324447
H  3.93357100796723724301 -0.76532305179084869629 -1.15455072544800274592
H  0.61824927637009396975 0.15296959903384860224 -2.52288696894553421401
C  1.41521986829446144718 -1.67659487401870777035 -3.17935015791681019337
N  -1.24673471619501641250 0.51780372835885257743 -0.96601059807554379155
N  0.36519851668945385592 -0.81201062470254936621 -2.67201194658899954248
C  -1.87309554322292504125 -0.05292024230522059114 -2.13518973420131885632
C  -0.94069062239869527531 -1.13225619219279316496 -2.74927635242061185750
N  1.48336634136715983523 0.58482698857715853524 -0.06720970782572958935
C  1.26360731570862094841 -0.68860164533202017356 0.24546469681150362430
C  0.53754365058972619629 1.66567388767166546515 0.16590486801539272577
C  -0.44546649071609617510 1.59672999523877923167 -1.01696443307622219621
C  2.25280531992497801141 -1.70900858269120403676 -0.32079553188575593570
N  3.04117108227976018497 -1.17662361671040560651 -1.40489593185881767035
C  2.77288081053559354316 -1.15241407487601454918 -2.71990521222561154602
O  3.57256662317612505575 -0.68814132681119821733 -3.51826691293998372601
C  3.14910919154164581357 -2.33302548134388354484 0.77532922202705045756
C  4.07380545186066012064 -1.32554575330867452365 1.47365614450107096367
C  3.94971879523539914913 -3.47982937300656214319 0.15643808725518459912
C  3.40981595899598755040 -0.59544820780423601825 2.63599933241033479447
O  0.28581614908223462734 -1.06723908559492741688 0.89473599709093565302
O  -0.42379413343173072404 2.37324867692017837939 -1.95833629768779671210
O  -1.35124761426120065799 -2.16847511711045282112 -3.23271804897196091133
C  1.26996616223503755450 3.00672114577597149321 0.17993368041039509153
C  2.26191367241092722296 3.12498597772310970910 1.28974015397302887997
C  3.63998083693097163049 2.74256482396968648274 1.30529156833464821119
C  2.00524447709264341810 3.67507480350470094876 2.51466868070887805686
C  4.14699685353965197265 3.11245369382061953800 2.58122601917522320747
N  3.12727891120192547092 3.66853713568513750687 3.28779224960100879827
C  4.50359923473187784282 2.12098588570518442609 0.38829199884555054556
C  5.81807741864813454669 1.91495190124070413518 0.77616288724603887950
C  5.47393316805020990756 2.91056274165722683733 2.94186808681526024145
C  6.30525969929567686734 2.31174579228761833960 2.02406915222805006138
O  4.02710532105375573764 1.64418585605426947893 -0.82335769911172729252
C  4.39048103885025753357 2.38780500462366784831 -1.97745549227480221788
Cl 6.91726281979478230255 1.08981642979371295965 -0.30466276532107988695
H  -0.00362675525816408273 1.49474013448943354732 1.10270785048851638344
C  -3.26422640040592559885 -0.64942241108591125531 -1.82726635822828598066
C  -4.41997388851631178852 0.27841071696282704284 -2.23185291155786558193
C  -4.39479746851411867681 1.71631818005596548105 -1.70197643864236169975
C  -4.82362498618743718026 1.86845172321947128324 -0.23486287203367434140
O  -3.32520637382089478962 -1.01672152789072733903 -0.44471746613401114123
N  -3.75857669367185520670 1.57170713511151571851 0.68985429489974692263
C  -3.82369310207409496272 -2.30146544103713823759 -0.17944302908978720934
C  -3.96492254608962246820 -2.41837722590853410054 1.34721501256204967412
O  -3.03027334607774934128 -3.30956867124530473845 -0.72523800012098138534
C  -2.57581729738940490293 -2.49446654568030945498 1.99334233530464510764
C  -1.71360931237223934609 -3.34709684918014804822 -0.20284448307071833995
C  -1.72135562727214441736 -3.57858624957952109469 1.31718495272581948008
O  -4.73542155212507775985 -3.55291296088285823984 1.63193655920044933261
O  -2.76326845978804636061 -2.76854388062798317804 3.36327335064828414346
O  -0.41463229306792032114 -3.56937337714231217589 1.84390094310655539012
C  -0.95847409804800576261 -4.44893305361387358943 -0.95714131221128906368
O  0.41179378961038459739 -4.46349474805066392946 -0.64637859463062818932
C  -2.92683831911860359298 2.42475889824601997802 1.30420508154470726758
O  -1.97111795960869473632 2.00743371414379323525 1.95089677432794972312
C  -3.23333396549959495303 3.90175587877456253594 1.19567430579374844868
H  -1.96942197228375981410 0.74335969814951174950 -2.88280512088049345465
H  1.62864278302988929603 -2.52763403619823501245 -0.70364473197038701624
H  2.47181823739480499569 -2.75299210751942657893 1.52578353391568088959
H  -3.34565051845640715200 -1.56926231060410126261 -2.42266373215006591835
H  -4.47319399790152694152 -1.51275915378122371990 1.71567721168369646811
H  -1.20856862848498280982 -2.38755075253447035522 -0.39238952740488042270
H  -2.14790484505766166023 -4.56381314616367017578 1.53756040065622778812
H  1.23036140097905710711 -2.69406244581993670195 -2.82292035299577515062
H  1.41640590690537027108 -1.69053387539239752257 -4.27542742507032436095
H  4.93743456052537776912 -1.86940665578429143778 1.86133928375558843626
H  4.45436249269329032074 -0.59156811531455488762 0.76291145403295146377
H  3.28561886210927855956 -4.17573916576119419375 -0.35017501589221838865
H  4.66966799478287786229 -3.10316683071793519844 -0.56596710275846817684
H  4.48991819015204463028 -4.02026594930928649063 0.92910383469674939771
H  3.10384491659943506647 -1.30341693120301327369 3.40292389575729048445
H  4.10882418148497308152 0.11154034652550526285 3.07611899493732598998
H  2.53330064297624613090 -0.04339229144353261292 2.31050764264506414136
H  1.75403516722425822927 3.14062426007054140698 -0.78876060060375818850
H  0.51573142858550014012 3.78732668094580660068 0.28726130827663887146
H  1.07962167804371844682 4.07353829626981056578 2.88074038272490806634
H  3.18975313209327060449 4.01701948951107201680 4.22979852989335380897
H  5.84296415354444853563 3.20717109028631952583 3.91027660074822680514
H  7.34033238887151195939 2.12507583831253477058 2.25913589810198178753
H  4.11903029513037477471 1.76617953810858141495 -2.82971156948848667767
H  3.84704576972936784784 3.33737985851529028736 -2.01397884719130448872
H  5.46242264950556677405 2.58826944371123479627 -2.00359568004785648654
H  -4.41589794318846262655 0.31342290913714171419 -3.32300092685718384544
H  -5.35243360154961500541 -0.19859147573791546826 -1.92195915356926683160
H  -5.09031449695481263973 2.29532271639786511486 -2.31204695703665574769
H  -3.40286020726521165614 2.15195972537981106143 -1.82691398002070104489
H  -5.16846745823711373191 2.88786043617259124971 -0.06485410316333413416
H  -5.65341728923444009069 1.18689050745560864542 -0.02652000459012550382
H  -3.47764717114769794648 0.59726338146980839650 0.69806182539146011123
H  -4.64295655338407620150 -3.72535690678813979915 2.58198879633601752204
H  -1.89961192582746996038 -2.96706699790480366019 3.75053787269427729711
H  -0.03443464865671636010 -2.68941605289749663399 1.62732944104176491251
H  -1.04920171995725475256 -4.25278668773783419255 -2.02803872893664971500
H  -1.42639064377041058229 -5.41699771828221710024 -0.73680535776593314434
H  0.48331843203044827506 -4.54591812673804351874 0.32108929007809511313
H  -2.49697077884865281661 4.45147731830759951777 1.77491499713084976975
H  -3.18050912866624724273 4.21891541040315054545 0.15698800057315095979
H  -4.22465238347669469476 4.11616164350246105386 1.58668481519555215620
H  -4.81042524172612662170 -2.45418093536726056314 -0.64158156390731302388
H  -2.07078506956498875624 -1.52469706375774238793 1.86287994603211304323
102
Model_38_Rel_E=5.461_kJ_mol-1, -168.9358938987 Har
H  -0.83129560945062275223 0.12935754122012679823 0.60689265061732577955
H  2.56170701759045638113 1.17846670130232200613 -0.66626725517241491836
H  3.82975836188779306113 -0.19740541560655899822 -1.99901393142017180793
H  0.21104293235132295936 1.05565351037030308312 -2.30100785294637200096
C  0.83597953052225060233 -0.56655409636753240044 -3.47990638187353518163
N  -1.00197582959220277132 0.86193488956067598750 -0.07126193513295947524
N  -0.02734751919497313555 0.09949146863540653252 -2.52146376114040871030
C  -1.94767652882055464225 0.51318370217282049950 -1.10834050098640912729
C  -1.24430381601317208151 -0.35431797540065301799 -2.18129034429054780020
N  1.88623576655920555112 0.79383025951345564941 -0.00980298551680613972
C  1.70919119928668816755 -0.52428148738867619283 0.06562642599263232568
C  1.08680863453073373037 1.76378843302962651229 0.72116222676285546278
C  -0.16593142717922559903 1.90968615295577648361 -0.16302385969150229306
C  2.37224973819701645539 -1.35640168390716908675 -1.03452901550279086074
N  2.88264888544267705583 -0.54303272871386976117 -2.11047959611643776157
C  2.28734066491239529384 -0.15232496109543855467 -3.24894694986967458306
O  2.88044417815152797857 0.53801228294197456226 -4.06376755718893090119
C  3.45163094180565588331 -2.31946731392450811171 -0.48608613631021141410
C  4.67334209216368634543 -1.61460555811052697273 0.11895081943040412831
C  3.87185573308884967147 -3.27154407468162533590 -1.60701175971628273942
C  4.45214718834717793072 -1.11194262571949287199 1.54085712888814363453
O  0.99538505139701616287 -1.05541198623753906816 0.91685196941110191915
O  -0.30273506443489567319 2.81199568966263546699 -0.97382667342407436273
O  -1.74288164818156343649 -1.36541037793492492369 -2.64279864834065669754
C  1.84822917948492793094 3.08417803822187597262 0.84218222286519783815
C  3.09524230550317991373 2.95379093391235736377 1.65520785142900339615
C  4.39944977138214632362 2.53590876892409555765 1.24026381733388024742
C  3.18877590202427763089 3.22433699910949211898 2.99251040082331609682
C  5.22449938092568189063 2.58606721588196153405 2.39694120226114426586
N  4.45771582881371841722 3.00703809024997559263 3.43774158146952446558
C  4.96758695068606215273 2.12588304914446224458 0.02217157796167638917
C  6.30991947543938458409 1.78208579380573728379 0.02016157626643727552
C  6.57323131430371976336 2.25202651096615946713 2.36669826806448613254
C  7.10719668597176923441 1.84832473052086831977 1.16559834946906470954
O  4.19191649118048115241 1.99424981988430949364 -1.11802557710748673436
C  4.35843324121738628918 3.00248034854135248395 -2.10517293602218513726
Cl 7.05017393850193752058 1.20680189613288835204 -1.45560700385305485938
H  0.82852378140639393322 1.35008760521664639143 1.70049256173322649310
C  -3.15687711053873121259 -0.23455652985689806611 -0.51032702501129145745
C  -4.25492614246642819609 0.72208208600716039527 -0.03043673672052116252
C  -5.04953122304904500339 1.34733947283915189708 -1.17499677551359549277
C  -6.26212585645624297825 2.13653921041625594057 -0.66369077746397708850
O  -2.69716156093806480598 -1.01689508034538134140 0.59559997641638395827
N  -7.23805298778477546051 1.27670259498563432032 -0.03678710926740548504
C  -3.13640319775514431200 -2.34673592712787648651 0.65469248727501394569
C  -2.98622186699192848636 -2.79484906075155903338 2.11838768174401570477
O  -2.45401466471232287958 -3.18113736381639622408 -0.23093347597833024931
C  -1.49680596055946746326 -2.88181244774947753484 2.46411578459308877598
C  -1.05829943713711682740 -3.27460064167815501079 0.02216636511157055178
C  -0.75901997608003868301 -3.76586672375516728906 1.44789350235570934977
O  -3.63770373350771647480 -4.02427707353407448920 2.28125621354896823689
O  -1.37969531064008332777 -3.39490526632820355246 3.77161903535901066320
O  0.62208926983164714031 -3.74627895606356053904 1.70540054765370174827
C  -0.44324451579759521769 -4.21336112605704826706 -1.02149715450921751980
O  -0.09617001688866411158 -3.55774815534830235464 -2.21423203584583294656
C  -7.62131553158518126878 1.20868657486636332798 1.25221583874768160882
O  -8.42456332531426532739 0.35719879952649125077 1.61137153273169930756
C  -7.04234020660547166415 2.22978484499570450694 2.20496719703435717364
H  -2.27624281224728397532 1.43960319879623388495 -1.59180605293735566441
H  1.56864799357327000529 -1.99421081465474347993 -1.42567862121334476555
H  2.96919685606536409850 -2.90747877083422734401 0.30159888823569347416
H  -3.54898937766542132977 -0.90403152821168142328 -1.28571430725785362803
H  -3.45318173143871876007 -2.02735737768392265679 2.75565885876365923579
H  -0.60657499355789767925 -2.27727574462467918792 -0.08394837656831152795
H  -1.09070621046566818002 -4.80395134506318477463 1.55892917509729667103
H  0.70888655715968407200 -1.64672337380109401472 -3.37413863640182709602
H  0.57383606358282146509 -0.28061424089205166954 -4.50505564798338564714
H  5.49702137127415735307 -2.33114183659122620185 0.13498888250418189516
H  4.99154330769734055906 -0.78253394016608235351 -0.51055210723858834854
H  4.53623841879911449126 -4.03899905756760801978 -1.21873933964333480695
H  3.00117850420589826754 -3.75977167219056696013 -2.03854178778480665812
H  4.39134318709466864306 -2.73356503112900206531 -2.39655515856978285072
H  5.36123692209752356064 -0.64608150998675284438 1.91394538208906239696
H  3.65754183793004905567 -0.37363703230456191129 1.58302393562473953104
H  4.19002265858836864254 -1.93841585997505760908 2.19735447196826338967
H  2.07326438244801236621 3.43663539991915323313 -0.16523405766812082618
H  1.18516840488241670393 3.81328304720138699935 1.30987999079623262944
H  2.42162610058784721900 3.57125941997931795058 3.65693647292227641543
H  4.77741637618672232435 3.14051917997234530944 4.38263828342272265814
H  7.18269106391268330469 2.30011715414161965754 3.25436278815415658272
H  8.14507635048972211678 1.56737569803528287160 1.09176438347753257396
H  3.83045022742851193343 2.64353524703826048281 -2.98774071362256066209
H  3.92919618140001780660 3.95035764305004777341 -1.76596124597951709134
H  5.41079844157607592336 3.15373770446243062437 -2.35015845244349952381
H  -4.93199824678024167923 0.14460393473832908184 0.60293034578153270608
H  -3.79618012047703290435 1.49801395520123259431 0.58427026614522770132
H  -5.39102451101666435562 0.55983736516276016992 -1.84940229841774850250
H  -4.41967613476057774591 2.02822878446858290147 -1.74795046963460953826
H  -5.93525517208048203344 2.89057974537824025063 0.04955588898541310461
H  -6.73848097511555810257 2.64318694885141436401 -1.50950903475252107278
H  -7.64846315019249090028 0.57143796853084638521 -0.63496805357556107552
H  -3.37351588423847337239 -4.37105346254929916228 3.14725875512411557011
H  -0.45682745652983863804 -3.65491172595808544443 3.90417119830168513062
H  0.92649254955250470722 -2.83576205918809387541 1.51550301693470612641
H  -1.15385834855965230261 -5.02733286586206862268 -1.21149308542974609715
H  0.48451901420146409327 -4.62824688565958730635 -0.61920726939210424256
H  -0.88406475868219747127 -3.08564287110377133416 -2.53821033278655017185
H  -7.30795124436954779412 3.23432319400232648476 1.88506123788368218364
H  -7.45713861173476288968 2.04955462024075796279 3.19262559038384896581
H  -5.96041628288099012423 2.13918495670615937954 2.24968710216943268421
H  -4.19180424406004270566 -2.44001963371209029674 0.36234766443406601910
H  -1.06931365022918622998 -1.86861624060858999563 2.41093379877558122715
102
Model_39_Rel_E=5.509_kJ_mol-1, -168.9358757490 Har
H  -1.08119325074672412157 0.05597884322250332167 0.11900914166941378713
H  2.34562867832361598985 1.15904664893098896528 -0.70310989151404379438
H  4.09231025336537790338 -0.40267466726522149756 -1.37004079814345769428
H  0.58141674117747876860 0.56449014883984227620 -2.56262749035563874855
C  1.47602249567086740711 -1.17812636180719398915 -3.32900762870308675190
N  -1.12669639235919527565 0.65901676230865036121 -0.69224801924587864299
N  0.41871274108472272824 -0.42499458168812237480 -2.67897110122903558960
C  -1.79881793113124155425 0.08158727869423690326 -1.83319512074833856907
C  -0.83538326941539120529 -0.89219192859715967803 -2.55877979568609248417
N  1.64846055120412060546 0.83397489799559709756 -0.04014454116472952749
C  1.54511893541254963225 -0.46006003857515215261 0.25297603032506033038
C  0.67333832648293001633 1.83045671427212508497 0.37652983995854688581
C  -0.36604334755263423506 1.76655837742209631536 -0.75662522959101985442
C  2.47144680861816024020 -1.40789802808999175987 -0.51173145133442154986
N  3.17200362788622580723 -0.76097878078364133980 -1.59461215636278952346
C  2.85409679876820421285 -0.68630694598971797582 -2.89881392274550275800
O  3.63720010997515874607 -0.21587855602564459678 -3.70888673785518907522
C  3.45732668951293131698 -2.09290258185984212602 0.46269022973463752590
C  4.43563576431572581527 -1.08175708368601863896 1.07690446946685858265
C  4.17427870993569172242 -3.23554865977148065070 -0.25215488544075331800
C  5.14929388775605989537 -1.62642435839472709880 2.30987076707753047344
O  0.73167035688971826524 -0.89599685525861461066 1.06687950621108162963
O  -0.38650840849213452532 2.54580346825254633103 -1.69426655246692603463
O  -1.18455798504281073491 -1.99036801763356296924 -2.95415502339578006641
C  1.34123753264550948927 3.20130828897204278150 0.49650154327435241930
C  2.53295043015736220937 3.14293662219476388486 1.39631396580576483402
C  3.87144937504821395891 2.77315182968294671184 1.05275291157019323940
C  2.53951821756889994930 3.39129425669561612722 2.74038579351859912236
C  4.62699298779186651842 2.82560712060837015969 2.24995952938630638940
N  3.79083923544771650427 3.20683504653375361926 3.25208493451405455943
C  4.49751019663499729262 2.41651132504142562851 -0.15978692329518584536
C  5.84050832780713768955 2.08082322647047668340 -0.09920951940370985322
C  5.98625173859953374489 2.52908079221981019202 2.27536125669253053161
C  6.57368211551756154165 2.15292827698273647741 1.09245418159683893577
O  3.69463825824842073686 2.37532984234204302965 -1.27083009734562368820
C  4.18333281387231892268 2.81419518056150064211 -2.52951714448153097692
Cl 6.70528723111085334097 1.48568530211756266723 -1.50808580928554980538
H  0.23832338847948794647 1.50839020664870027133 1.32651380855777789591
C  -3.08777573217485779011 -0.65454169770124770444 -1.40563358152400130763
C  -4.33155473346435027082 0.24065126937998493339 -1.48062957670383643638
C  -4.23883586699583236879 1.46298103008978874762 -0.56884877513924769765
C  -5.47303913858557145034 2.36872174252573497455 -0.68250537208596739891
O  -2.91331222332965156241 -1.15158415906643774029 -0.07630274660585729951
N  -6.68793965605555307263 1.73923985465754138424 -0.21900494208239795757
C  -3.28295029623961864829 -2.48590848876957437597 0.14106192120437563431
C  -3.45142334357462798877 -2.65522626041284137699 1.66015404454664783351
O  -2.37452303198464065304 -3.39454396845104788838 -0.40357740863682017851
C  -2.07808589321041781162 -2.56019314591388624791 2.33240171245096838959
C  -1.07377342645878570693 -3.33281519726667685433 0.16675567951608705197
C  -1.10124395970021282665 -3.55422760234799817169 1.68756932576852158867
O  -4.07300282465787510944 -3.88627112949578457091 1.90665838327151204723
O  -2.24391724702657890944 -2.81983988389298456667 3.70712148177961564599
O  0.17913513736434222290 -3.40901132907721038379 2.24561266756039934478
C  -0.19829760045313571393 -4.38537965732377887917 -0.52206963550352636361
O  0.38545271179204410039 -3.92210061065369153255 -1.71266848079477362887
C  -7.22985660604566948706 1.77027125036574695116 1.01350786046366669879
O  -8.23360695158842936792 1.11564583871253786285 1.26475214393323365236
C  -6.56480488546921048254 2.66402288661168817896 2.03473267584403316732
H  -2.04150646069283991935 0.88871880208347997510 -2.53374979753606766053
H  1.82086069798561167588 -2.19152258245862263664 -0.92181475782020017018
H  2.84702813217497219256 -2.51484770369643584331 1.26796078014035829007
H  -3.21251396677148237657 -1.50444557524399269433 -2.08896407465188493902
H  -4.08254771200183697033 -1.82929253847992590032 2.02354192890203021804
H  -0.64480563997151074673 -2.33661096329922290948 -0.01724145182508333984
H  -1.42961908654428704324 -4.57684746551564458628 1.90267459848853093263
H  1.35088798876186233500 -2.23527203283992292882 -3.07833344248191664860
H  1.41838431555121147198 -1.07013069138508232214 -4.41831818849476309907
H  5.19188455435815487959 -0.79312896733635618318 0.34388074308992611083
H  3.88783092066889190974 -0.18077314898971597046 1.36318163484305943101
H  4.79621377987927122177 -3.78910461110936580553 0.44468808543909799091
H  3.45025702236278286605 -3.92378861592618566334 -0.68206134544473184800
H  4.80521128930170782212 -2.85718528367718604954 -1.05330895108147859496
H  4.42912682032524518405 -1.94414056231840892686 3.05961508903702172901
H  5.77941042684393835316 -2.47410551894979580112 2.05532139695118187817
H  5.77949072709140931892 -0.85217380830060784902 2.74020912836782448707
H  1.63364555499694619201 3.52684801064821584760 -0.50181638704844444554
H  0.61055009866270570917 3.90871555864049113893 0.88957308049308303488
H  1.72685927015141738039 3.69787033182657420838 3.36932019973662155721
H  4.05224323346238257670 3.33528088350081741709 4.21519679061271013154
H  6.55950262299972575164 2.58348324665098783015 3.18625164495173196499
H  7.61887796364996194853 1.89097173125970541285 1.06218961233492503737
H  3.34190235012152170313 3.30390610717478860892 -3.02231738061708421483
H  4.99786361523407496321 3.52902507987358760033 -2.41536967261976354138
H  4.50608918368986177683 1.96703756388130091004 -3.13898453279607414501
H  -4.46938118340845580434 0.54975381582122417878 -2.51823882272477694855
H  -5.19068929064152317920 -0.36500770955991135303 -1.18591651970520328696
H  -3.36418797911128919509 2.05651684835887493819 -0.83308652909494240735
H  -4.12086362520336457749 1.11899215721625422404 0.45891546389422055441
H  -5.30423293883800539561 3.28077430241216028151 -0.10984279909534554187
H  -5.61882928637431078300 2.64669570970628686979 -1.72946948286555102214
H  -7.14716468492935952384 1.11276930574342958202 -0.86508419051325591287
H  -4.01237201921735842092 -4.04958013513315862042 2.86048024121377997275
H  -1.36986036677477995838 -3.00081103116899061689 4.08211546322172402768
H  0.51200205826276889987 -2.53328655524173029789 1.96420375115843603986
H  -0.81216509123385216551 -5.27585317949578236352 -0.70446233687789772127
H  0.62889928159428998278 -4.64480187093675489507 0.14359910607858705767
H  -0.32639004868889143207 -3.59261047980484793385 -2.28949815430774750169
H  -7.07320816288046128051 2.53798478396693738546 2.98642365431444156698
H  -5.51570329344569554308 2.40666070957734845592 2.14642694560413183069
H  -6.64691659134024437350 3.70344093924478201529 1.72486736047382205328
H  -4.23686121723965936070 -2.72730053851120590735 -0.34915063213660207930
H  -1.68527021664819143254 -1.54232840818990935006 2.18124367365534865826
102
Model_40_Rel_E=5.575_kJ_mol-1, -168.9358503563 Har
H  -0.93536071205252713234 -0.01040066763450195331 0.58348541027791323010
H  2.36273781782008907015 1.17731230881402293420 -0.51036636202522134287
H  3.95011218388883733610 -0.30013077858913561613 -1.64669888930401331351
H  0.34383236442159137436 0.93694453217668671741 -2.16972130984195565873
C  1.06991253642712180749 -0.65145473069381076847 -3.34041537300448432291
N  -1.08968510500508752870 0.72559674663306938935 -0.09423190843734452482
N  0.13716442146567128790 -0.01706691703479353006 -2.42700626637790328743
C  -1.93027344478854367971 0.34936396337954783720 -1.20728040403533132263
C  -1.10437398016005872137 -0.48835986556722965624 -2.21666573081636553155
N  1.74726749104472789398 0.76372904991890455673 0.18314425323047284211
C  1.63621244625740747125 -0.55994866234793860826 0.28215138644246740007
C  0.87671645809065001931 1.69750925128487595295 0.88087361268012098758
C  -0.31753924206077477344 1.82694920050491971253 -0.08244091582300158705
C  2.39409404805863168519 -1.38390779020147403067 -0.75883903190558876783
N  2.98597821924487139000 -0.57460160232137202918 -1.79619396354546068117
C  2.51519099169778481695 -0.28221285622484859612 -3.02120856668939552492
O  3.21679698102849265240 0.28233145847145563190 -3.84573856725342810847
C  3.43357650056527230475 -2.33476726393068378940 -0.11941697516333460438
C  4.60226983216965024326 -1.61983318819093580210 0.57245262056952639362
C  3.94258148836521371550 -3.29706600633837654257 -1.19397450802625404442
C  4.25348455295310756696 -1.05561131759800508334 1.94466739425006940323
O  0.91347870418935972481 -1.10776040468035330555 1.11448406534021193792
O  -0.45600144601562897506 2.75684085034645365297 -0.85926146603205300067
O  -1.53804189081514408599 -1.49824419914074091764 -2.74152695334357776602
C  1.59701799123660448387 3.02948008926952061515 1.10072824240917710448
C  2.90887170706588094049 2.84101125554144662289 1.79116669694482832931
C  4.17116152975130205505 2.52105302687240140358 1.19877294333385564507
C  3.12769591923635914554 2.90964748212201040900 3.13873419631771888305
C  5.10272678280100944193 2.41337851397872293902 2.26077169851175252546
N  4.43866161209279219690 2.65904499610242650576 3.42123926340869477514
C  4.59738322096898688329 2.32820770071200833229 -0.13093608324391578512
C  5.92449997947789608332 1.97886928555865138080 -0.32369610113699043286
C  6.44259771393698610353 2.11265966206539657080 2.03639862664456838814
C  6.83358726110658043496 1.89099539428950258468 0.73849965575449161292
O  3.63979292607749194133 2.44569769872973230562 -1.10703717379512078800
C  3.94921547839801423407 3.09077052148324282754 -2.33332177552767383588
Cl 6.54279081598766598660 1.57307128146892760689 -1.91800998396514343902
H  0.56922354871063762793 1.24107996365955464135 1.82597922141340562874
C  -3.15964741897468481824 -0.45081352167502453110 -0.72700217570876080053
C  -4.36649136473190235819 0.44167966178587703130 -0.41244186645128799729
C  -4.07505207871886732107 1.46169215638540350710 0.68656086343797062543
C  -5.32045033218124796548 2.26793216647873441261 1.06935522407158334346
O  -2.79085316700550656321 -1.19723179031972448705 0.43490143247252294190
N  -5.76366531314175389866 3.10954781720533901535 -0.01861761770946600281
C  -3.17632889072953528142 -2.54425220501829851827 0.46296687925907847871
C  -3.14146475121510349027 -2.97877992570027627650 1.93793267467320973196
O  -2.38079404547835338235 -3.35189061776599928066 -0.35100341367243093060
C  -1.68677405485647069483 -3.00402448606059957470 2.41655416010707657648
C  -1.01150122373408790644 -3.38709948597509402646 0.02880427373184543671
C  -0.82645206506745005903 -3.86360211034702860644 1.47885492020633257937
O  -3.75698364908627091552 -4.23188168420212917908 2.05190480707174138786
O  -1.66675790287962999336 -3.50638736452329968785 3.73288931398222523228
O  0.52231460968360710062 -3.79762220909467629326 1.86548906197074160218
C  -0.26892307858648656360 -4.30556851172976706721 -0.94703322779348497740
O  0.13065158626629094774 -3.65076958336508283764 -2.12421617819866703769
C  -6.89946844376720225256 3.06056403170990920515 -0.73765661005468108335
O  -7.06567580168199249613 3.82464500153432318541 -1.68061829765201964371
C  -7.94654004497327903778 2.05362897341717909327 -0.31796452210635339775
H  -2.25371639277609503438 1.26103236689895048528 -1.72223807973589981835
H  1.63179470243464819212 -2.03137856085283141638 -1.21261213062752259972
H  2.89557399002013582390 -2.91752217620503540019 0.63529649819332911775
H  -3.42322814137402442469 -1.14823693972774543148 -1.53237449673670211858
H  -3.69335238000565091454 -2.22792049510414491564 2.52526376732737123376
H  -0.59138381969716702358 -2.37294724779609067511 -0.04362268458483592459
H  -1.13139356389775791456 -4.91257844678865396304 1.56362014848489416785
H  0.93246798525064300556 -1.73467455115514734842 -3.27472668222429685869
H  0.87831345804280069878 -0.33995320681925567108 -4.37368274397508827178
H  5.40483452175512990578 -2.34948936002797070799 0.69695945892148525314
H  4.99916331307799843842 -0.81768613584145444229 -0.05348590220963578279
H  4.58228260203327408817 -4.05400581815104565919 -0.74824356855616735995
H  3.10976253660113943766 -3.79707005213141002287 -1.68326097621723702602
H  4.51584218107224355521 -2.76641437435850257032 -1.95073266089006636115
H  3.50791960143201198008 -0.26996732390418221037 1.87431231342042270427
H  3.86816624508239659264 -1.84192427655285229093 2.58948397498233351399
H  5.14292617247387973123 -0.63201473492637050278 2.40418572623291204593
H  1.74554966946139455963 3.49904727614733701557 0.12807762788001247900
H  0.95115700107706013799 3.67441607135704773057 1.69731121480770363874
H  2.42838214119189377271 3.13046523121295638958 3.92127271974711444358
H  4.84772746740550175559 2.65906769364202633099 4.34041461377065651561
H  7.14971368220061798127 2.04522656532522129069 2.84669420432927910980
H  7.85524444678904121275 1.63119786889114926076 0.51352565208554334930
H  3.05452803820232166032 3.64947712396230006249 -2.61299223091031240784
H  4.78425890923268237742 3.78205754189848830649 -2.22092772598439402998
H  4.16775610777742855362 2.35852086063057697629 -3.11389431412265693666
H  -4.67888483202356297852 0.94593914235646092692 -1.32819796679217860813
H  -5.18004780395180919328 -0.21151266177207855845 -0.08898342751760721092
H  -3.29567556843092202001 2.14847876919531843853 0.35541734159989579744
H  -3.71037228095990911925 0.93147454035368681957 1.56607262453646889355
H  -6.12594851713677801541 1.59398402655192095168 1.35481304944592717554
H  -5.08237133215406799991 2.90623763182265948402 1.92679116691012231044
H  -5.09143303666431901178 3.79409853777235994698 -0.34000974029161751266
H  -3.55475441556580573632 -4.56754130262420332542 2.93872895710388082335
H  -0.75136811023403993204 -3.74001412571814384478 3.94266152322145568832
H  0.81464376240982394606 -2.87599541627116161990 1.71023713788375486544
H  -0.91691767813794355924 -5.16113669878554404136 -1.17264994506128195084
H  0.64710538457076971497 -4.66068552960435589227 -0.46824127170902962725
H  -0.65565308423802903803 -3.23992545887372829228 -2.52401427926766697141
H  -8.80408986562721729285 2.15616667299244735290 -0.97699078214738155346
H  -7.55485972245631209887 1.04300724527775678929 -0.39834117402515978323
H  -8.26003227544920015646 2.23971437180978494297 0.70632048380466594395
H  -4.19464950256059232458 -2.68480252915837036554 0.07382580848222568271
H  -1.29562165014864882906 -1.97488674700496691372 2.39404246063437842196
102
Model_41_Rel_E=5.609_kJ_mol-1, -168.9358373820 Har
H  -0.96595949878117415288 0.09931297892937271388 0.39403160626314709392
H  2.40011344435325435498 1.23228590097764700850 -0.61113417382026635760
H  4.01778484029199489669 -0.24922705483125331960 -1.66128279910467635538
H  0.45112011975534482833 0.87505677113940283363 -2.30989588747152740922
C  1.19128100093656308367 -0.75789662126878387660 -3.40447188414295753844
N  -1.07565103768694481090 0.80787910609182866928 -0.32058036634740805226
N  0.23064309287858320019 -0.07968152288347232770 -2.55214880587110082288
C  -1.87367913363005689220 0.39891996444541089062 -1.45292286907159895470
C  -1.03589291075215972349 -0.50357748722931594543 -2.39121768038898530051
N  1.75714213816960618253 0.83647621998646848329 0.06814139681691176731
C  1.64148636843394379881 -0.48286706449626781712 0.19822873023275341953
C  0.85975416489792522157 1.79095416031849596905 0.70211113962416948908
C  -0.28768633837605334103 1.89829214464283513308 -0.31909545563709568183
C  2.47103956052004525290 -1.33648906919053156450 -0.76471037806659680758
N  3.07109048472806112073 -0.56802543696446228250 -1.82790836149700508528
C  2.61770734701122931298 -0.33377645380938730790 -3.07242676017879601247
O  3.32033867447282071694 0.22428596919764290374 -3.90037303077267338836
C  3.53557931747831011293 -2.13995109177800824085 0.01772934743074749964
C  4.57316878124231607217 -1.21539338545529562730 0.66962009166095415313
C  4.17893280763634500374 -3.17475851985517598663 -0.90216466663322469888
C  5.37836244157662246579 -1.91051448467935047759 1.76279605027174413046
O  0.89232940255761339365 -1.01119522598760314125 1.01915454002870431438
O  -0.37026778989981518064 2.79267457436992128095 -1.14326281826183606682
O  -1.48552118291320534027 -1.50856939933721223568 -2.91043814267615719160
C  1.58109368330016386572 3.12151495197288753047 0.92454866112278022428
C  2.85112614586075663325 2.92673144997947343171 1.68739509037745216702
C  4.13777444506338554220 2.57945259991145015022 1.16753439539676384662
C  2.99565603504230493215 2.99974278674603356265 3.04463479977107764896
C  5.00683542563101280365 2.46129343006287681916 2.28006119250648486840
N  4.28425142920870261065 2.72640973344787962418 3.40089154379216518365
C  4.63093192930314589972 2.36908677501828535128 -0.13691373768210962636
C  5.96082685096957209936 1.99829156314969980102 -0.25374431497945310054
C  6.35143065172410903330 2.13531397581372806016 2.13144225516052010505
C  6.80834059520862400205 1.90184314811637422693 0.85764214845363773154
O  3.72294252105879053261 2.48679182112107621805 -1.15788279226211643369
C  4.10276095114388450469 3.06390578081557851675 -2.39810059004887543566
Cl 6.66255346209822629788 1.56467103483894143245 -1.80475602417792879706
H  0.50793108870110081909 1.35986036724194248038 1.64326867075070626179
C  -3.15041614212231735337 -0.32252219415628347043 -0.96740536161769408174
C  -4.23300966598242478511 0.70642750329451797775 -0.61837801148487314684
C  -5.52567054142487901203 0.05807055650423045834 -0.12582123847481163637
C  -6.57535954840380831854 1.10120271540317271608 0.25547821177635354761
O  -2.82423542249654335734 -1.09829325728992932554 0.18770765204311229413
N  -6.13553238596212935363 1.87426816329116041615 1.39572236728310028475
C  -3.18462721235712553636 -2.45365571937901583155 0.18511185204199154253
C  -3.23199146422787908506 -2.88987939604986809883 1.66010451095741595751
O  -2.33458061478825973367 -3.25167344722224216369 -0.57910050075161056959
C  -1.80845644784544790085 -2.90720836418410488733 2.22514139927357090798
C  -0.99192123647655039420 -3.30035387962344106683 -0.11849937938696987472
C  -0.89218611058438979100 -3.76662577740020143580 1.34253820831680714676
O  -3.84691763299915567842 -4.14537640476047819504 1.73997583052956050764
O  -1.86909647237306053569 -3.40832996601657134406 3.54099904904522722049
O  0.43224552659220916162 -3.69760570741801908312 1.80541179332969448090
C  -0.21673910832985415764 -4.24814923906579000601 -1.03926231966482562896
O  0.18913940479618843171 -3.64081015090643855814 -2.23816852781639630265
C  -6.50806052384893796159 3.11525975602005988918 1.75758515174457641272
O  -6.07431273174978958451 3.62105910956162624359 2.78489572078469205252
C  -7.46535029007906825171 3.83027538337023543136 0.83300513215789173671
H  -2.14645823868230456455 1.29798869931998028804 -2.01777845929603660835
H  1.77014470170982440855 -2.05955861881100910082 -1.20051364617789535494
H  2.99680451053481178292 -2.66728732294406389869 0.81174962315544607616
H  -3.49101295276765988262 -0.98873078733799579787 -1.76834719765873416009
H  -3.81907720379184212334 -2.14217240126731978123 2.21687282560347354021
H  -0.55211199754740758472 -2.29384016229187137625 -0.17994076715980761305
H  -1.19980237430074221372 -4.81582567199094757626 1.41394287391472994742
H  1.07164862096730462149 -1.83713861475282036473 -3.27240749042817657966
H  1.01711403866175853494 -0.51564113599773453434 -4.45915447938690512331
H  5.26939747773089983696 -0.83886684958273960433 -0.08258305485827986681
H  4.06271526494671153529 -0.35597174277411358645 1.11031671189202318928
H  4.85286172033105689394 -3.81399064265591958289 -0.34009521473984383189
H  3.41607777888399821720 -3.80229992908014358122 -1.35693069171241087467
H  4.74343260455000681475 -2.69168663694389342922 -1.69665495957404344196
H  5.97163471950928048670 -2.72466378478036208577 1.35577583899982245796
H  6.05412761396538279257 -1.19718810614785109436 2.22798762483987466965
H  4.71852810080322893072 -2.31280123013092131501 2.52752433776040597024
H  1.78688323389781600348 3.56473491935745689929 -0.04991810968143749194
H  0.91338918010288838722 3.78795934101846309972 1.47123404410513325402
H  2.25716513214700587042 3.23899785118587590915 3.78470514385442191596
H  4.64228519112231907684 2.72586878159835643842 4.34124477300239330901
H  7.01113277845736604377 2.05936936192187758365 2.98017801521185488056
H  7.83585150602189450808 1.62301180499715358430 0.68918142137475146836
H  4.32822356466539304165 2.28984384660803463873 -3.13515840464214967653
H  3.23794204769987459258 3.63507553586985920901 -2.73966783515333967003
H  4.95337391036931151689 3.73528216199945939380 -2.28361627544139533796
H  -3.83780703528470379382 1.36886286676078605673 0.15274091369492176495
H  -4.44088258206989916488 1.29960504404998711259 -1.50992867321539647740
H  -5.30864440517511138040 -0.57044673528985401223 0.73946650570074268227
H  -5.93733504806240031115 -0.57856447628713181253 -0.91067586448875070815
H  -6.74467931848436474951 1.77183075999040795523 -0.58889998737860815847
H  -7.51990309586210070592 0.59281299072450188703 0.48887024549700813791
H  -5.53731023007898492949 1.39333037311334861919 2.05380125626027254526
H  -3.69277348279431372191 -4.48028106570607143055 2.63679614604861223270
H  -0.96840095222510980122 -3.63531196885045249090 3.81273760153147112106
H  0.73767999184835009174 -2.78067539353843606875 1.65380698206509424431
H  -0.84843568647257172621 -5.12307542679750049786 -1.23711575841103260665
H  0.69542864038134089011 -4.56776956600647565665 -0.52888719168628983702
H  -0.59686507730008586670 -3.24676821275897964370 -2.65625780968858427045
H  -6.98993265758950954591 4.00927574770436123686 -0.12869221864150343082
H  -8.36105286017131632548 3.23375128119344656952 0.68105331151817949387
H  -7.73398332840160840362 4.78410752594700028340 1.27774857966590515979
H  -4.17353003659552967974 -2.61065484389740909421 -0.26670028407103230084
H  -1.42057623531769516845 -1.87643197770643288536 2.22567430723169445983
102
Model_42_Rel_E=5.666_kJ_mol-1, -168.9358158982 Har
H  -0.79196067857703622561 0.25995633423702652065 0.33317534581559921092
H  2.65339463720833057536 1.11247672271928932375 -0.89756750249088257387
H  4.07372222978869569232 -0.47507421514803893636 -1.73201888351690724832
H  0.49183564766455001305 0.45698994395201880669 -2.57134000271866280940
C  1.22972410524264708087 -1.37461518685728689704 -3.27890135686238792800
N  -0.92080182904054652671 0.80202022965911612395 -0.51251158151070730362
N  0.27865751739269573051 -0.52982637864555104379 -2.57817855261991413229
C  -1.76690068466263960900 0.17740123363794807476 -1.50464128259689222666
C  -0.96945250167778429518 -0.91377816560287983272 -2.26053395845020022037
N  1.94813524566125240156 0.87383916857751686713 -0.20413355743637023876
C  1.79417656389325541610 -0.39144054954147894376 0.17903412150565406469
C  1.06828965612781390249 1.95785304532126791521 0.20190358503376606980
C  -0.10744678961309894749 1.83677223029905900553 -0.78637450358450577959
C  2.58404572080774874721 -1.43653366008274541166 -0.61491942218092632277
N  3.15702304583492177059 -0.89800366151858312946 -1.82390263728346879724
C  2.64517874058112756330 -0.84411809911476520796 -3.06471104786222481309
O  3.28188195389215398023 -0.35809975252719006278 -3.98690444269846899772
C  3.66071525800319319544 -2.09773875571064438716 0.27568067197083123698
C  4.72499807912710512170 -1.08591078850422961821 0.72036693795208661673
C  4.26613404969489362628 -3.29131947952578052252 -0.45898220469594935844
C  5.57091498233675430640 -1.59184134255904652377 1.88448505366213736600
O  1.03356302174885295031 -0.72863630395145095875 1.08633105950842123733
O  -0.19919567679923483317 2.51811299805775368199 -1.79430759440978904173
O  -1.43007115732633094396 -2.01146694116022972665 -2.51473256530940769693
C  1.79057819511044558070 3.29754014225166391938 0.05820459124156189545
C  2.98149578981635254848 3.40357705089410389476 0.95451589287799565309
C  4.32153866486360627164 2.95833363765165380244 0.72163450090858105579
C  2.97918860953249264867 3.97275500915966972570 2.19802464228997429529
C  5.06771596234579035922 3.30488110900451692586 1.88091833046635348303
N  4.22179109387428219691 3.91459515494718868212 2.75374243265278773052
C  4.97818123059170591915 2.30671632121362746304 -0.33676362453543923214
C  6.32749045481198990615 2.02949742635870489238 -0.18461403110853091825
C  6.42544234877042974574 3.03359992509806319916 2.00202802602527496489
C  7.04715281240711188815 2.39252409138179666925 0.95659236100237676759
O  4.27584918862278495766 1.88287010202520543878 -1.45226518601846477097
C  4.49443497127097124633 2.61481454783065281333 -2.65031103493488551237
Cl 7.17921812372605039343 1.16098080587000107577 -1.44069240236433016022
H  0.73645388027445612966 1.78093407616144716599 1.22879160739427040205
C  -3.02973939432645256176 -0.41007987140382645697 -0.83756733449756359811
C  -4.09523350347940784388 0.68000590137196748053 -0.66492345115110307319
C  -5.39864788969102971095 0.13895186393760472487 -0.08011156921994534719
C  -6.43478033951110806044 1.24982679627292636582 0.08033059502737431579
O  -2.66702414854812630551 -0.93788506063638754640 0.43930811630932076195
N  -7.66748678292235563703 0.71551522383796362092 0.61722996159725007637
C  -3.04620940652866467602 -2.25546095145880221011 0.73411738200689136136
C  -3.05413723358453248480 -2.36668380366019182048 2.26912077366253717159
O  -2.23033843494687067377 -3.21406975788235849123 0.13508798975214578175
C  -1.61404569919420692869 -2.28892532066598164420 2.78476514136295527635
C  -0.87369513647416885416 -3.18056040459009059518 0.55473149405319788219
C  -0.73060745960392947662 -3.32669895284279393266 2.07781025616695735891
O  -3.68139890718850937290 -3.56481719799650020875 2.63297614935174006945
O  -1.63826400893485368826 -2.50244082855643190655 4.17782669077324531060
O  0.60834223186858493726 -3.17192414547284506909 2.47485115475250383454
C  -0.12894503204275076236 -4.30757988410073000551 -0.16797031135771933741
O  0.26409455291197325710 -3.96015891938034414466 -1.47028829121278681313
C  -8.88762267036177533441 1.28315091444083773098 0.59624657919349788315
O  -9.84424144278005464059 0.73026889262934169267 1.12350773311855589576
C  -8.99425247053033949385 2.61412836153910221881 -0.11039665074825123769
H  -2.05221556887303036021 0.94277213553768213217 -2.23564821947895975285
H  1.85960014523073446924 -2.21636641797000377707 -0.88064691481282464380
H  3.13969528073283710157 -2.46347961135276438682 1.16682443580373607084
H  -3.40266274036966365202 -1.22002783895991417928 -1.47511208430124862723
H  -3.61459779441014461554 -1.50670274608033749608 2.66963218980082972465
H  -0.43194473075153871910 -2.21464991215556006310 0.26926874990096716367
H  -1.03852814604288301581 -4.33346670168306324911 2.38172913546537179386
H  1.12873578621107162334 -2.39860295947126500593 -2.91110714699503514424
H  1.03633976281189577051 -1.36752633515949617582 -4.35773043252623892840
H  5.38952412184755935698 -0.85079137019414563525 -0.11286810809540202827
H  4.23356930011288579152 -0.16007398993925800457 1.02869199381588272146
H  4.95617144426867994866 -3.82587844558929601746 0.18668360597488936614
H  3.48408664833128378646 -3.98187321848369624178 -0.76595666774555226652
H  4.80378669751343423400 -2.96566125138362712832 -1.34645481911030584499
H  6.27154547471167767014 -0.81922783037615509727 2.19207122969174328375
H  4.94113692924106562288 -1.84591161385354807223 2.73363530754975059267
H  6.14049482076145558551 -2.47279717481956362590 1.60192446065558824486
H  2.07839463174888328112 3.41449180925667672426 -0.98732832999884267977
H  1.08179848943452117105 4.09088141942317129462 0.29940476936081222847
H  2.16072718966765053850 4.42654676706921179630 2.72196782356628386168
H  4.47475833524940114216 4.27451968036499696524 3.65888257504745695314
H  6.97606247956417835354 3.30943400782318386533 2.88645059416130855823
H  8.09637105769966325397 2.15105171582519005824 1.00635632894093696166
H  5.55799850818408991415 2.75091225906372693899 -2.85019108533159570840
H  4.05137400226914579093 2.01829160426210751922 -3.44680213810012148201
H  4.01142131490785658343 3.59568702008705853856 -2.59808616094712174771
H  -3.68879436125214033027 1.44769341275596463703 -0.00534244840291600576
H  -4.29288973547054109048 1.12748142793284622520 -1.63964698171578837638
H  -5.19562137237553312019 -0.31152582078765633788 0.89268678870129158920
H  -5.80093850274356448438 -0.63395887818886453857 -0.73821225232424103613
H  -6.03883387001049953824 2.02698819798126805836 0.74681142479611317686
H  -6.63344399237166726380 1.70456437177270836436 -0.89341839837611469743
H  -7.60069553709463097135 -0.15602221689200024279 1.12447007307853730218
H  -3.49597488804519684891 -3.70538372674159610654 3.57417896303252291546
H  -0.73218000565491647702 -2.68730773915922105388 4.46299106531442557610
H  0.91178493255326276135 -2.31486056219396818534 2.11446099929661368577
H  -0.77566555340230991522 -5.19381012619467252733 -0.17641281516754175884
H  0.78821341207597772627 -4.53324731662283841871 0.38220736536539762218
H  -0.52386202760363720365 -3.64229876648870343203 -1.94615368960851964353
H  -8.28477650617562488833 3.32229789880788484169 0.30964501749301248656
H  -8.78288855918986399729 2.48950724597180439446 -1.17005567859897707805
H  -10.00450272997253975404 2.99480503051528312852 0.00738644274469726914
H  -4.05022336231591673084 -2.48535659957207899495 0.35266961100775706672
H  -1.21734984957947300899 -1.28704805180605785786 2.55769559710430671728
102
Model_43_Rel_E=5.691_kJ_mol-1, -168.9358061420 Har
H  -0.88518223879452229141 1.03822798646674163692 -0.18303837853160709326
H  2.75957532790135218193 0.74672390335835869823 -0.29828922579719280295
H  3.65906718177433099015 -0.65734178084161443145 1.21609877797235910180
H  -0.26668373897463415467 -0.42235014744857202196 1.18659289097619180531
C  0.70952491704779052650 -2.17749803276537301500 1.78816669832282282293
N  -0.82923268493963320225 0.40389354507058949917 -0.97382308699682340603
N  -0.20077816818417093536 -1.40423601120534513598 0.97066010125484236681
C  -1.60133792425347354360 -0.81990643859974743357 -0.92725694361814103850
C  -0.89329275062577551125 -1.89558721818857867092 -0.07391350400706021839
N  1.86146017738786317963 1.20149582053891368361 -0.14754427886938348280
C  1.31373579286164754443 1.18313685590319828123 1.05928358211161577351
C  1.19428512331365688226 1.66124251473797146517 -1.35257427768945803770
C  0.24685841647109757480 0.51673826790659926900 -1.78245597622384366332
C  2.12521151931214102859 0.44815494112747455979 2.12800310995822261617
N  2.70917957013032317803 -0.74998281958406176617 1.56115256114223854844
C  2.16939441131678867336 -1.96777875429515880512 1.37094210907295877000
O  2.83149160515538156346 -2.86819550739784911997 0.87915363309020655436
C  3.23664812976821192336 1.35577267184725025473 2.69661442419860897246
C  3.96592361853144037553 0.62774714617248839055 3.83258338814911558856
C  2.63577681735635671600 2.67352126539663892402 3.17980855785881022513
C  5.27359906514429344071 1.30478424174244578282 4.22830793239975744058
O  0.20322781996084793299 1.66968078566828825871 1.30254404369693577159
O  0.48421773784089461312 -0.22737233912142706949 -2.71252007194587463346
O  -0.95274771630371879461 -3.07950671918280560746 -0.34957218514450044689
C  2.24443498570364097233 1.93823199774863841327 -2.43071168778821800061
C  3.26189972396486194128 2.94692744794607008885 -2.00267842886199254337
C  4.46125896904333618664 2.74991292961876165890 -1.24558254971685533619
C  3.21043735754776271563 4.28314722111996726284 -2.29118276153015099084
C  5.07678183916421410515 4.02611953403441980015 -1.12524710510228720395
N  4.28936116033409930992 4.92935489059952480773 -1.76778037474160210074
C  5.09500724511848268605 1.64215667518152752535 -0.65646145717096171524
C  6.28765198331319652425 1.85375310100452628248 0.01490612898842388900
C  6.27933268256245558092 4.21452366743192463616 -0.45378196866213493799
C  6.87925111742426320660 3.11571543213296209274 0.11521499210623761811
O  4.50756982369552172685 0.38304976121944989131 -0.68165746630842494191
C  5.02505609696228994210 -0.51205186177792927360 -1.65461173919888815398
Cl 7.08009176855815258733 0.50358736300755235771 0.79212687738668552395
H  0.61256970068658755935 2.55832976837425052352 -1.11562849843489231283
C  -3.06851696151262398615 -0.56282936071811096035 -0.49593897332025904667
C  -3.26207617783339198780 -0.31825428416672735255 1.00965576291205172410
C  -3.25367463806070045251 1.15951262602730809093 1.40945878238156208084
C  -3.08065278542321507871 1.32158944882464490789 2.92401587608904511839
O  -3.89465612771269853454 -1.66931093238349959051 -0.83799912583508728847
N  -1.75907482157468542106 0.89183612023012404091 3.31739468564402839590
C  -4.36139230154302026676 -1.72115694796028773084 -2.15550517665598784234
C  -5.60709435527989530357 -2.62455782153704442194 -2.16072656038257804312
O  -3.39550472396090530225 -2.12089507835854451656 -3.08191863400365262393
C  -5.19444518438917146597 -4.09733451787487545914 -2.06346293467518338005
C  -2.96125631673251810128 -3.47504280205422189098 -2.95155862462212459363
C  -4.16327000999069785081 -4.41129246696852561627 -3.15269366943555029437
O  -6.33364945315827299055 -2.36918462452977562904 -3.33199821107941662746
O  -6.35786066535030691682 -4.87669557602102710092 -2.20698068800754976237
O  -3.83633973154188989696 -5.77625297114899094453 -3.04100774474119495139
C  -1.86255686977097023593 -3.68582561597431901390 -4.00169695819562409866
O  -2.34635007026307906841 -3.65328304519196844780 -5.31927885080269735596
C  -1.39494141431871687686 -0.06946861935298602464 4.17315237910855163506
O  -0.21003555207418156403 -0.38453490634387132996 4.28041235320318147473
C  -2.47389074005052123084 -0.73120431890627113347 4.99652689727297172340
H  -1.62750772695105672128 -1.21985899727070545850 -1.94736899295938736820
H  1.44136923508629388735 0.18073970736051525598 2.94479207551850752367
H  3.95125930802167868450 1.56438445636704592800 1.89155404196136789352
H  -3.41639934376776555069 0.31701535468711267152 -1.06101045581733322010
H  -6.20807561370294891390 -2.36831596351456852290 -1.27480970713359909041
H  -2.52914413574814744834 -3.63822133291314964154 -1.95447442367527934870
H  -4.60899296599801555629 -4.19754507654281194817 -4.13515938424767437454
H  0.57724715296166984047 -1.89620677697613126966 2.83663925555098694886
H  0.47646991744705435856 -3.23494008795891341279 1.64780091766070779791
H  3.30379611193556321780 0.56671332827058162884 4.69843742777902395602
H  4.18652719892467217733 -0.39438385322966096336 3.51807482271591442924
H  3.41194436893152097667 3.31944550315543107644 3.57765081274553242707
H  2.14309626536843644828 3.19844501645380896449 2.36572506798527371075
H  1.90428759177612749731 2.48453279637642765465 3.96221998129935348842
H  5.09960396733342591347 2.29443756971156487268 4.64128744958202776871
H  5.78756853805895232767 0.71010916747209629207 4.97986959871315804094
H  5.92603397252854868782 1.40121302233156530548 3.36337538200431529489
H  2.71692676786054843063 0.98803441482687881514 -2.68349184002493768020
H  1.72804749244506616890 2.29672942664008061797 -3.32189201728214111853
H  2.46612620703741214356 4.81508072343030235629 -2.85104852656546992051
H  4.48065398535705128324 5.91352879465678604731 -1.85588417599920507683
H  6.73018649822754966294 5.19041126532571794883 -0.37695636505208146572
H  7.80913634175182380659 3.21146297997362006882 0.65102238739585960303
H  6.08729165017711792984 -0.70478442229326254687 -1.48999614188471252163
H  4.46381220298867376073 -1.43764079328151250792 -1.53645135764138784928
H  4.88330786793449256322 -0.11596167842828469796 -2.66426481593812081172
H  -4.22674253093567831030 -0.75645827447042324199 1.27089399563368488089
H  -2.50218529534149247695 -0.86337929427673520966 1.56862883182064716259
H  -4.18760927824813933285 1.62977964242573136744 1.10165917005489544245
H  -2.43581059267963873083 1.68842617825556562394 0.92055566056982562895
H  -3.20193212100717161661 2.37712686659582494997 3.18920858757705838471
H  -3.83395887705136662049 0.73921805978681653926 3.45177083382092453334
H  -1.00209626739024693087 1.30958171944034074130 2.77624539955305671413
H  -7.00202009925232093934 -3.06806851708184069594 -3.40787103377072231325
H  -6.08034560839088911166 -5.79824548729013766746 -2.30389016647331690280
H  -3.28079801445295338169 -6.02900472871800641173 -3.78824186267218410151
H  -1.40591999083610263988 -4.66646035739943876308 -3.85551301377307975571
H  -1.09059021684763046700 -2.92206850513117366575 -3.84432513519309582151
H  -2.72326244748087820113 -2.77755017098049439284 -5.47668735469559297968
H  -3.15098908750054462757 -1.28617891152965757584 4.35084770079660820841
H  -2.00483286756451217769 -1.42283505196035342522 5.69093939567155171488
H  -3.03744866708959904145 0.01201926386700241656 5.55449607419085467086
H  -4.66067379101813372699 -0.71805672667833031486 -2.50221118307385159696
H  -4.72688444675016583574 -4.27293699645025437661 -1.08351897383628936744
102
Model_44_Rel_E=5.931_kJ_mol-1, -168.9357147618 Har
H  -0.98556920940026504496 0.66652588152619995920 -0.66410560884240033008
H  2.85938066387788314415 0.96632302324109697889 -0.44700471665345475891
H  3.88367083875850127583 -0.93514058562831758881 0.48781164368918483731
H  0.01889430086981458423 -1.01706220432901739414 0.20545458944124109224
C  1.09028123157941037036 -2.81225534916641350947 0.41848798101875495092
N  -0.63834760280875491034 0.31353157112601659495 -1.54866993498339766688
N  0.16002123634996034962 -1.91580556785179512147 -0.23077741415766664379
C  -1.19067522845799200759 -0.94095387257164375683 -1.99644064069930160521
C  -0.49594729308516705135 -2.16886179767354558834 -1.36770838386668702746
N  1.89320667048664748044 1.17862305193339489406 -0.21024899257954074439
C  1.32679612903814958536 0.61425353036837881948 0.85218296831446771478
C  1.15183914770693607288 1.90836849023425170202 -1.22352482302050091789
C  0.48233873195246312893 0.82499612702572400202 -2.09491371549820026843
C  2.25116518013126043485 -0.31676772163931044002 1.64867353251394299640
N  2.94333004040019741154 -1.21458946028255843075 0.74550543739482988403
C  2.53341142042509126497 -2.35942573980622727348 0.16740080179433214358
O  3.29178339992767110544 -2.99921734660210281831 -0.54331917847647814845
C  3.28529721215027148418 0.48206054035729251073 2.46824143086672487257
C  4.03535030062352362279 -0.46517491802241689447 3.41354769871998620090
C  2.60027375934967697191 1.61314517152957348500 3.23035498652817043563
C  5.29210916135882758482 0.16028874379703250685 4.00912952190353433224
O  0.14246963494119196936 0.76494421452573779785 1.15131805958764954489
O  0.96964481254353140915 0.42277275712735540303 -3.13500811100912146756
O  -0.56128107532257054402 -3.25985471374063795480 -1.91112331366624399465
C  2.12457143749583998726 2.75671237581571437758 -2.04519138525717192323
C  2.93718869811331995123 3.68413493148615822648 -1.19981445527675312235
C  4.16304063039804184143 3.42741688199744709564 -0.50619149171187094449
C  2.63035817998399679141 4.99450948429813923468 -0.95601818756603296201
C  4.53192835864677423530 4.64633553416099864819 0.12610633840507615155
N  3.57773858263325816864 5.57045969377479011087 -0.16416216270803832278
C  4.99972486625977552421 2.30897340784810456427 -0.34885761035592222079
C  6.15020160207186350476 2.45910689449973318688 0.40736549503926089422
C  5.69362110961228662376 4.77483109898173552210 0.87853427115838078620
C  6.50148205478872931451 3.66983136714176749749 1.01021447453990997900
O  4.64697539412584958995 1.07212047729479076352 -0.87427073335782767849
C  5.29361877903859312511 0.72187084097751275102 -2.08868869546594604358
Cl 7.20185384621175828102 1.08415505585521732002 0.64432720826033973438
H  0.39257934891415524614 2.52167524115356256331 -0.72860440698258277514
C  -2.70784128365517062775 -0.99993539395567065942 -1.75194713437192683969
C  -3.48900406410633046050 -0.15110624997826477278 -2.76512318986186400593
C  -3.53347058398254532108 -0.71342815620983623948 -4.18692066277492624948
C  -4.41154503443747803004 -1.95911831762105048682 -4.34913676276393879050
O  -2.98991900768892548967 -0.52136058080273262050 -0.43309495917384355224
N  -3.81054783414450248813 -3.16743657290536262394 -3.82894613077892431718
C  -3.88689456782349829211 -1.30098736303221595989 0.31175137338689018485
C  -4.68812543786061919349 -0.35481623743207868493 1.23187508421237446044
O  -3.23661029924125998036 -2.32427924087954407284 1.01134902499158196854
C  -3.80799390135203630336 0.13999866254073883853 2.38686066796607310181
C  -2.38430568753580462982 -1.86369299512781338990 2.04835488093339179727
C  -3.19757493290851346757 -1.08323119962679692563 3.08830925470968331581
O  -5.79655006248739823604 -0.99069398968136912487 1.81928276735728289282
O  -4.52965672685545239773 0.93390010669708989344 3.29235448855439916116
O  -2.36610445238741373686 -0.69887743428974624660 4.15596422501672702055
C  -1.68169467181444165504 -3.08246695642510060154 2.65700489374561499289
O  -0.52892071257923822802 -2.71308002906687395495 3.36708319725306148840
C  -4.27164560402278414841 -3.82612104242440054236 -2.74750187694724523624
O  -5.27348713086564480079 -3.47246677449467577858 -2.13967615636646035782
C  -3.43920828025230385094 -5.02570120753390803259 -2.36398024143322649238
H  -0.99789405146062404306 -1.02377984613369754641 -3.07144150119247516528
H  1.61593680497045899536 -0.89257407881555717033 2.33236344070002710183
H  4.00371032389588155098 0.92176030742970171961 1.76772495093809101085
H  -3.00724645852441785365 -2.04769951378646952733 -1.81729419747008624775
H  -5.01037808193239087018 0.50451606727280828846 0.62437756268748423327
H  -1.62186367265402164861 -1.18438828197080248117 1.64080785023598929584
H  -4.01510125185103028400 -1.72506873230175017397 3.45623785347807510604
H  0.88181568604573901116 -2.85300885636890555475 1.49085206366061107097
H  0.97297707424274293420 -3.80310244744348580070 -0.02553896697489166367
H  3.36503722549618089488 -0.77394215672258770411 4.21777409587742369013
H  4.32153731540056007532 -1.36273298843867474162 2.86114322887959060537
H  3.32953584874225505530 2.17434135036548292774 3.80594903153561370246
H  2.11135621743565726760 2.29878994844506179263 2.54313762632376860751
H  1.85093345490164007394 1.21354372945879473988 3.90858909689320199732
H  5.83086568237656255320 -0.57738238279335818426 4.59922924801767862846
H  5.95060228468779417454 0.51403678842722666520 3.21934830984392705844
H  5.04891762541086297489 0.99846632033488325053 4.65607956670925560161
H  2.76504609672541334930 2.07280818624307405784 -2.60363654047699100147
H  1.54618434637711010815 3.33523310339198886254 -2.76659094205431710378
H  1.78964665571808256850 5.55789379632832858391 -1.31120171561092191403
H  3.57762483309354717420 6.52780870332898910391 0.14653226220352427722
H  5.95791333929870781105 5.71026140175917351627 1.34420898024010671001
H  7.41188094570405375805 3.71831048197665081645 1.58473715069484244466
H  6.37180359837638121689 0.61792456979051835209 -1.94718817723277504150
H  4.87058998071015292197 -0.23583322055550748342 -2.38692805743690339426
H  5.10264940387967769198 1.46990485744492938025 -2.86337423402893076485
H  -4.50995575919962909950 -0.05470691456531327768 -2.39034802536813373308
H  -3.04224294251641413922 0.84432990465174329042 -2.77936472858999294999
H  -2.52533276069106271677 -0.93785687363693448493 -4.53890395666659074436
H  -3.94308672004886417994 0.06134667461737358662 -4.83675231215109757699
H  -5.35815013311405152763 -1.82988129785457731558 -3.81935979842288020336
H  -4.62066389308847558226 -2.11060326065987213795 -5.41290220887933770655
H  -2.93627782538711734617 -3.46251967621653378160 -4.23543104379682500138
H  -6.36061400857945269394 -1.38113146724476987259 1.14091848694406228226
H  -5.38632216279550224414 0.50552368238672173995 3.43946652165909361187
H  -2.77291633980461771358 0.07264903781875381439 4.57824220446842655718
H  -1.37014652333055386713 -3.74530637015167799930 1.84691656652402347305
H  -2.38596134429982686953 -3.62706483197665230378 3.29916531489662911980
H  -0.80700882701714049539 -2.06542167260215281388 4.03389710118316546783
H  -3.43243155083418738371 -5.75068442395662327016 -3.17404914645445446197
H  -2.41531267045648156966 -4.70872138026198783223 -2.16856274474544497011
H  -3.85172150321892647895 -5.48471177952790700516 -1.47049460487181993251
H  -4.58633693613092319197 -1.83432207385310208636 -0.35184698786849255558
H  -2.99896518335983763848 0.76430914142565853364 1.99396252509618210347
102
Model_45_Rel_E=6.114_kJ_mol-1, -168.9356452456 Har
H  -0.97489638357122443413 0.66875657665833820875 -0.68255802283127564589
H  2.87769116725913498556 0.96854768888315445619 -0.44045107427657848032
H  3.89305583548435585328 -0.92638565716284837492 0.57296026690992329922
H  0.04591649021682997489 -0.97159936119352696693 0.25142104762947242724
C  1.07887171238710455334 -2.77385701956829500148 0.56473511003012311082
N  -0.59831410040653387750 0.28993810624953997301 -1.54343551909939580291
N  0.17462089296041671815 -1.89267459276127825163 -0.13974500599053857330
C  -1.13022602241960568037 -0.97916627197481631573 -1.97286798446079547631
C  -0.46930321356830917434 -2.18737209198330884163 -1.27328793490651981379
N  1.91667887425086957975 1.19781001232285899682 -0.19983735978461728000
C  1.34752629388725475579 0.66385812544250244471 0.87703113800644438847
C  1.17284777824363795062 1.90780150488414923515 -1.22549580757914444717
C  0.52537051897403941325 0.80185874595666173370 -2.08360498203992294819
C  2.26991102058146942966 -0.24001513333942009476 1.70591593303434807538
N  2.94880337250178392594 -1.18289174175482725282 0.83917921867015632387
C  2.53088093619525444922 -2.35124984028314631956 0.31539131743954479381
O  3.28888363519210713548 -3.03377614839659637269 -0.35465506658512435667
C  3.31833570093495522357 0.58564210762335577876 2.48039195035840709380
C  4.05767629268777696439 -0.31990967471372022679 3.47415081586484486564
C  2.65645092273793093085 1.76944200887495961538 3.18077746925144166923
C  5.33465655169338059949 0.31164285050312923175 4.01850883998970864752
O  0.16244638781536552274 0.82359037266647550091 1.16719718413825823689
O  1.03569845755823219946 0.37823304445919625483 -3.10389783925251361296
O  -0.55009417538647631396 -3.30188454205768344707 -1.76439579408925517612
C  2.13975085636806428013 2.76174516438174322275 -2.04869491061687369893
C  2.96061446595824628858 3.67679517147490075857 -1.19746896754983045419
C  4.18700409572977338968 3.40321514214587717007 -0.51125604883669450995
C  2.66051675092358097530 4.98419234444214520607 -0.93064314536207415340
C  4.56231569705932926695 4.60836242073101320926 0.14254336240813583747
N  3.61241177568810512000 5.54184413356457294952 -0.13097283832298819983
C  5.01950905044113859788 2.27878992082185094503 -0.37761660562433563282
C  6.17269481179942403060 2.40916338377312566621 0.37799577141475704245
C  5.72471647257429605560 4.71641085090983036565 0.89724192083838505418
C  6.52822418134215265439 3.60570675970451182124 1.00614415384878408410
O  4.65970363704712919883 1.05441764361666190375 -0.92665964288893898360
C  5.29497613360371488511 0.73550204321384016204 -2.15533732157032265064
Cl 7.21987290187699137789 1.02477362675885141918 0.58150864875127139531
H  0.40323907873576458893 2.51516243144516149499 -0.73940048475552011542
C  -2.65738456427654234915 -1.03868267331306873835 -1.80184365113507238831
C  -3.39177511133598263982 -0.25506138171420744687 -2.89894399425463911157
C  -3.38850327310125365443 -0.92363183359440226283 -4.27511683697705624496
C  -4.29913136423697928024 -2.15197550588694985763 -4.38469106400152153213
O  -3.01181874238072966321 -0.50327131496188204363 -0.52245297519749389625
N  -3.77172353039675112285 -3.32853284169443730534 -3.72928027308313136956
C  -3.93587967670586547086 -1.26959910150871868595 0.20357678368588655315
C  -4.74973556218070491752 -0.31405375082948594478 1.10117130763104631441
O  -3.31527370843840030190 -2.30138486702578770604 0.91828838437118465166
C  -3.90174376363596753237 0.16251693692452692797 2.28756776944818085440
C  -2.48832534866727206335 -1.85426419279821086405 1.98111478653315931098
C  -3.32513147372352468878 -1.07056680795022152175 3.00012759246259896884
O  -5.88750908937071493199 -0.93601534880846815057 1.64650897550398322977
O  -4.64341487451356194072 0.95777564812983662090 3.17533098091911192284
O  -2.52384021682140557985 -0.70055142640511214314 4.09545042864113195691
C  -1.81704196354593250362 -3.08393030944158841322 2.60368690556885118426
O  -0.69628354702924277753 -2.73173135825576585134 3.37065390081327898031
C  -4.30589832604815914152 -3.86582601815289939040 -2.61485681483241627632
O  -5.32577176054709511277 -3.42945823379965020195 -2.09720574876407450660
C  -3.53026532057450603830 -5.04299628029733160162 -2.07428030812768948721
H  -0.88506145456164431184 -1.09604719629580182882 -3.03433260664871617962
H  1.63415044940556253295 -0.77971168431709725333 2.41777194813449547439
H  4.04132839078537120514 0.97499212476801722094 1.75530615091736308386
H  -2.94182883050796117885 -2.09213630875400591336 -1.82983587303337835728
H  -5.03858327813397899320 0.55359619575308993689 0.48855639406655704260
H  -1.70686400795389658924 -1.18205508254603275375 1.59839372103675847470
H  -4.15975321034374445617 -1.70655333770924033665 3.33879461503047547666
H  0.84779241732940924248 -2.76869139999127966689 1.63341855839885585766
H  0.95549287193650933592 -3.78060131569126411932 0.15957096666893916259
H  3.38996878771246246131 -0.56357213686117213491 4.30266953934398177495
H  4.31803108735554364017 -1.25581282125950166595 2.97503746891905151983
H  1.90270277875359550279 1.42279249240943062027 3.88278950533494704445
H  3.39875885348288342414 2.34804553765346613048 3.72155834618130887392
H  2.17764063045615063885 2.42520890763763485865 2.45805649558137595534
H  5.86056657062435082395 -0.39931942409853971032 4.65126672636021787355
H  5.99562425471614002248 0.59730904610690427337 3.20359796166070509571
H  5.11696155541545749657 1.19544979449853094877 4.61142709230135228182
H  2.77471831782348887785 2.08152378405025606511 -2.61784455575132612992
H  1.55719913212457949925 3.34901471491287328064 -2.75963959702527983353
H  1.82190591300543269782 5.55848113207747829279 -1.27308601960477885129
H  3.61662261663520334665 6.49344148974705959176 0.19645599490286527744
H  5.99178144808474311134 5.64050108555690776768 1.38351460882826615695
H  7.43876331916155386637 3.63872039928339008341 1.58148972325488612611
H  4.86029691491184845376 -0.20749187465697843669 -2.48166483438968299424
H  5.10802609691278242110 1.50991880906789766037 -2.90471232790943334479
H  6.37294820103170600589 0.61627244898179467381 -2.02353733827869852746
H  -4.42465378530112118938 -0.12205133585054243894 -2.57198529817537258069
H  -2.93356475479764711167 0.73277186068823385590 -2.96953447869267517234
H  -2.37260136097572749136 -1.20482616416032062290 -4.55720002493994336135
H  -3.74113295049878047394 -0.19118760478868956909 -5.00265541990507145442
H  -5.26904033373441382793 -1.94847839426427293930 -3.92502146176918831344
H  -4.45237326855067383491 -2.38808949139037096643 -5.44250434245352554541
H  -2.88617823008310203647 -3.68321705341422367397 -4.05658466110141713301
H  -6.42017264546262378389 -1.33569299036030053607 0.94816707494622487484
H  -5.50723510237607083440 0.53545486944952169761 3.29628755023567165949
H  -2.92287884805608300098 0.08469238329682629574 4.49945348444824588796
H  -1.47114543727132840445 -3.73643096175330269304 1.79892081785032997843
H  -2.55201106096509011678 -3.63444436088689037945 3.20525935406106698977
H  -0.99802466646658116733 -2.08899464372963405978 4.03218414943037295473
H  -3.98146238424958198721 -5.38060878248839724591 -1.14612828763213236982
H  -3.53477451768071571081 -5.85567652978106867323 -2.79664184606488985807
H  -2.49924751100252695579 -4.74488428212031987385 -1.88763962192964673825
H  -4.62646042518640498997 -1.79537191801005868719 -0.47520463528930168007
H  -3.07495996244988800683 0.78185023787774265980 1.92451341142667953221
102
Model_46_Rel_E=6.272_kJ_mol-1, -168.9355850268 Har
H  -0.95373360560967557209 0.45432908568366880964 -0.76275865633255879317
H  2.74522980041190267642 0.56114205000923489397 -0.89750408406785231463
H  4.16234584649090777475 -0.52479069641576325811 0.76026411652474368275
H  1.38136491960154739189 -1.53676299108702618668 -1.63923953361754204394
C  1.95774787520790694018 -2.89401175873533045291 -0.13928065175754619776
N  -0.64438659190245373143 -0.02154264599870855945 -1.60063403761201561437
N  1.00318546656667506589 -2.09808896386433385572 -0.89028332870936499610
C  -1.14894263835318133360 -1.36704895326163744507 -1.74555798574344556151
C  -0.31823679936429938309 -2.33804730667746429873 -0.86935916214366115717
N  1.85520889896803398145 0.94055312537256907657 -0.58843665447553661352
C  1.36732734636265451655 0.62554850090447633448 0.60912566659692002347
C  1.09050030451098511897 1.63552832765485400834 -1.61351864968161540226
C  0.37268003098211222035 0.47524889167487316399 -2.32652993070476421522
C  2.19111008544706020729 -0.36132907015427062625 1.44049009018345031130
N  3.25924019362518357923 -0.97815665005096030793 0.69187345780766740244
C  3.27855292096317896267 -2.15292964702736089322 0.03768252485982354766
O  4.31860081724670319403 -2.59734305627866879362 -0.42202315849601657050
C  2.73047305472014700811 0.33230667297618432521 2.71292657236500200924
C  3.74852773750138812403 1.42951886257914817513 2.37065323806519101524
C  3.30673259712689260326 -0.71620000814863482574 3.66123756866450422720
C  3.96691893747089885380 2.40728604088059139343 3.52088224912617420159
O  0.30125219286560017684 1.06779464448146121924 1.03529019249241360789
O  0.78920290756776112495 -0.04204796634370978892 -3.34929085357825373492
O  -0.83319071639771957738 -3.21926463491417802487 -0.20352450553735770833
C  2.03163069983910649086 2.40745267061949475007 -2.54025933993627717200
C  2.94286944798217131591 3.30429837479331034444 -1.76669681380772880530
C  4.19095225593984022083 2.96346085200161768469 -1.15633683602724968154
C  2.71739571115111155919 4.61814872225751216206 -1.46442880330235092323
C  4.65573883620351036683 4.13110599506264630776 -0.50275680775616615747
N  3.74166851152216661802 5.11561987619972935448 -0.71237793807615712449
C  4.95844922983110159009 1.78088177927356050567 -1.11617038375773147685
C  6.12982149781796259447 1.81611227082930648535 -0.37705584675532355377
C  5.86037637774902364640 4.15354368755885605680 0.19331170426645971627
C  6.57986000078765354004 2.98523388999158267865 0.25015381127042057852
O  4.43095215904511885441 0.69103801957441413073 -1.76012072756977788757
C  5.27298831187114203090 -0.20640587124449705225 -2.46789180723994672206
Cl 7.10501563697419769028 0.37589742386479008118 -0.12861200044236836826
H  0.37427908211211813327 2.29714589521447587472 -1.11907164115618629197
C  -2.63995373876300742921 -1.43128700398701558250 -1.35246585413429709632
C  -3.57111054353369938852 -1.15136454192520587547 -2.53803500929332281899
C  -3.69283798583584355057 -2.31366927245317732798 -3.52485211213454618928
C  -4.53283590730300467442 -3.47477789691410432482 -2.98425182210325701249
O  -2.87394620037998826945 -0.45541479471638568466 -0.33141246552805170289
N  -5.89208485391325798020 -3.05306631634160430266 -2.73473202990413666313
C  -3.61947804498194258827 -0.87945759114622512609 0.77509467139821730530
C  -4.15516597681903654404 0.38722340945288069580 1.46172716925021961565
O  -2.88235473632984273706 -1.69070080334218375562 1.63923483847103690358
C  -2.98771657629727993566 1.14881342432412458798 2.09644708520224032355
C  -1.76464264096471801224 -1.03943485383081268836 2.23003795204322052825
C  -2.17878659871946389615 0.21792989132919296513 3.01140545472870568844
O  -5.11226436752683799369 0.00935129415610055914 2.41220383186246412066
O  -3.51549019312317989616 2.24061547134833993766 2.81389826027304712497
O  -1.05558382937634842591 0.89283802336164541646 3.51636719367003136583
C  -1.05456498458319147815 -2.04237715384355578152 3.14565812401595623626
O  -0.12745898187013338099 -2.84935420203790190641 2.46635028929659050334
C  -6.69375010210092913354 -3.32522777706367467232 -1.68876580666250197815
O  -7.83250333865309844583 -2.87673576856524171319 -1.65287962316220249370
C  -6.12759121890229607743 -4.19854461319549887577 -0.59277564932372384110
H  -1.01816268676576182628 -1.66631185787529201292 -2.79152434510166269632
H  1.48584156934003885908 -1.13734846660451860423 1.76510405824116345386
H  1.86699051779840985432 0.80157964402381898239 3.19559846625595511682
H  -2.82548018319913518681 -2.42854639306738651072 -0.93751293951333758425
H  -4.61391097185800358460 1.02067826649067816547 0.68623196454583879067
H  -1.07020169286510125062 -0.72426688393131333221 1.43692347062192782303
H  -2.79300856437537570187 -0.07016658258360976286 3.87184642599192496704
H  1.51906695005955283406 -3.13406291766441746915 0.83359615901441186381
H  2.17923844475387218367 -3.83203362983218687177 -0.66111473527871045253
H  4.71134801330921426654 0.98423982516738839355 2.11099564717234366995
H  3.39592933067879476638 1.99100852473211142879 1.50237081076970913074
H  2.55555341516896650234 -1.46711577020621120049 3.89432861083132486613
H  4.16330546397129630520 -1.21507816993726325272 3.21319768878445488625
H  3.62508782733669665532 -0.25450395020367494459 4.59085820124408616749
H  3.02945621429997524743 2.87823980166291448768 3.80607035266438398224
H  4.37792935801810845220 1.90359085974725861234 4.39138007300303012670
H  4.66567094763017742309 3.18186026756779183344 3.21529939466748393428
H  2.60979707961973028674 1.68434252017526375766 -3.11590897489542362209
H  1.42734918052973069891 2.99418697141784928561 -3.23255586926806470771
H  1.88863008831480660987 5.23793796783164644637 -1.74599847502273197719
H  3.80879359149523066819 6.05857009665761303552 -0.36762389947682738711
H  6.21682386094759387163 5.04820316910946598199 0.67680150063629163082
H  7.50827243976189517838 2.94273541966700635797 0.79605747498899337433
H  4.70375062832195478535 -0.52077275074230899854 -3.34417529651332889884
H  6.19257454310378019358 0.27985880637427629214 -2.79233224252360434647
H  5.50376397128942507209 -1.08518017351200413145 -1.86138407080538481608
H  -4.55835726700723586902 -0.92054982840795540611 -2.13260526226866620192
H  -3.20858249489466196280 -0.26093748106159520006 -3.05278269081181896638
H  -2.70568624539488489233 -2.69635681739139254631 -3.78520824731498883864
H  -4.15640494448588171394 -1.94305063669329447507 -4.44067532712705848041
H  -4.53051339259523722092 -4.28812336368996849245 -3.72067284316423307899
H  -4.09773438969487280303 -3.85244803866854335084 -2.06066127365939788518
H  -6.32008457849637572679 -2.49842039668465254465 -3.46494898860544298103
H  -5.30034973294931344157 0.79340934530785456325 2.95061312555623977971
H  -2.81927347007988426952 2.57275938415934746217 3.39865206934925190296
H  -0.47321146549390369351 1.07811444014012969284 2.75222094109547121832
H  -1.81872621632861308782 -2.65207471880732237324 3.64305237173245277660
H  -0.48579355031949722488 -1.48942341023459334792 3.89754852724056277680
H  -0.58744359279927227391 -3.28198276421509316236 1.72526667055052573829
H  -5.27633139849808596722 -3.71373792953810255568 -0.11893335954652498043
H  -6.89936945221914044168 -4.35762541397498459617 0.15492933632246738695
H  -5.81265598465668720252 -5.15733184985020187696 -0.99690133712456685533
H  -4.47535130936150959968 -1.50048900078862201823 0.47343588617660792295
H  -2.32426815338688363966 1.50530918564159366113 1.29304176875361176435
102
Model_47_Rel_E=6.323_kJ_mol-1, -168.9355656293 Har
H  -0.75317128276415923338 -0.31266532444086175824 -1.31128312591553308764
H  2.81430225738257089318 0.12523110126439834788 -0.40223549000700103973
H  3.53576014489531642582 0.65661410687985199974 1.85312684551849926606
H  1.46157466611345876473 -2.04301482107294996027 0.17447813180935795030
C  1.40502238609283525150 -1.90557156557913831563 2.27222121903092233453
N  -0.27756235116495281412 -1.19639136493651321302 -1.44262492630987626541
N  0.81540320440503921695 -1.97554947845400308282 0.94696414240721460409
C  -0.88421392575558876992 -2.31111834268443194773 -0.75368646068108147151
C  -0.47098265729174088046 -2.29890469988719736705 0.73892427854035480639
N  1.92076003033085029870 0.48949497289275933909 -0.71924227429610343432
C  1.07090031337064872652 1.03841337848453951764 0.14555822592588479880
C  1.57713853752996069346 0.17573958534706146661 -2.09837358751683344948
C  0.95895750413751712493 -1.22865101744589688693 -1.97072285063881280642
C  1.48857650320218581896 1.01466310898273448515 1.61850903122764866460
N  2.64106525160377669792 0.18223622268064942897 1.86516719001338060480
C  2.70195663930876639469 -1.10401892720366046063 2.25293361759611787676
O  3.76741913581669241040 -1.61886396152633871282 2.55341632947707175560
C  1.71949945495399147966 2.45510356622130032633 2.13165024402532532477
C  2.91222999081335576221 3.11861458550939296686 1.42916355206885770102
C  1.87624916364247473766 2.44085738901989390826 3.65026673556703551426
C  2.93198715479330784817 4.63367857342392763798 1.60353240985818379372
O  -0.01084428232683304349 1.51719809089266188806 -0.19261629862063295304
O  1.58496154025937485699 -2.25678840872676422791 -2.16577908624886861233
O  -1.26079224862326833012 -2.53914064079830659182 1.63561167198247892074
C  2.83346485335197462163 0.19574257664579719496 -2.97097654379771691779
C  3.55806726210340862337 1.49696605924817660593 -2.84729958301533292442
C  4.51692566783932214491 1.87319560008546392993 -1.85454875469230073826
C  3.39166979546344071750 2.59108843368426633447 -3.64968908658905544229
C  4.88028806782643354012 3.21484971068882208201 -2.12880829542552074685
N  4.18345599265480672102 3.61765489196965228658 -3.22456550632105187759
C  5.10803340728314303476 1.19212710825308221274 -0.77027730060977361859
C  5.99488203595798641032 1.91014423103994968045 0.01575824129637320992
C  5.80996052457558498361 3.89885322772149223169 -1.35167979656944248212
C  6.35128161452241268847 3.23227539551928400030 -0.27995669119220489840
O  4.69390058741097249140 -0.09861836872644788587 -0.56138426923676332247
C  5.61891482860512603281 -1.09369058287543685637 -0.14967988210817823047
Cl 6.69237657512224348721 1.22493972425219332933 1.47561374828714120255
H  0.83394250753064347315 0.90030771923048835692 -2.44192487203307972976
C  -2.42153047234334595217 -2.26207043786472228319 -0.88942989730538424276
C  -2.91048921412129724118 -3.03937720627424967645 -2.11870260157539291868
C  -2.93735228343851373367 -4.55206070188132283505 -1.89595040403779235838
C  -4.16449282899413208980 -4.99906741695082779131 -1.08736837282058829146
O  -2.82385050519844993389 -0.89378486120605005194 -0.99137850966638207950
N  -4.08622652551754228512 -6.39610715929050233086 -0.72976839271035642831
C  -3.90321964167755108832 -0.50626216824534064909 -0.18482385714629873119
C  -4.44369671097993279574 0.80735447970693863251 -0.77289535177555312995
O  -3.55581016091249280109 -0.39457104020723893223 1.16202731856404017918
C  -3.42647100530002735042 1.92677180407667458795 -0.53162262922119896125
C  -2.58467366040821167061 0.60829320009363962996 1.43131248139077427162
C  -3.04464054412345985767 1.99521753004286184208 0.95417431526737905845
O  -5.68299550228137562158 1.08598487335657134523 -0.18188398738365535445
O  -3.99853410691910138297 3.13768405463154032020 -0.96996045836494504400
O  -2.04120467686217121894 2.95776361993661085492 1.15171211917124871604
C  -2.30625105913852390671 0.61367091821373520588 2.93850460824462356157
O  -1.32718335739261750206 -0.31761130769722228928 3.32134092372912315128
C  -3.64013745736924398955 -6.93943187133513283982 0.42022487217232873391
O  -3.50986718808109054990 -8.15271245900312102606 0.51880940558311849919
C  -3.36086662398456592626 -5.99642075291130804970 1.56743945138576146192
H  -0.49546070212530718413 -3.23516406657665633873 -1.19716877690310719018
H  0.62813090623675815749 0.60659290999176762593 2.16445906281694488982
H  0.81467474511398840775 3.01816091827577714923 1.88045299206372495959
H  -2.84457628127149320107 -2.68490761679011624707 0.02917697874983415235
H  -4.56079019757301917792 0.66545960426444361602 -1.85883890146728192327
H  -1.65443730896866281199 0.36372313783683524191 0.89703677381337720842
H  -3.91356312909544623579 2.31503098059650813667 1.53969839322109502966
H  0.67895570444985697822 -1.44902011501951255568 2.95112003992194571467
H  1.64674514196325705306 -2.90737077616256911483 2.64558014258723783740
H  3.85078359446342055605 2.71753166941794299660 1.81725562820703934186
H  2.87057109664407583693 2.89386961459923419682 0.36085419406245289320
H  2.77392781450908687546 1.90086342918205675190 3.94332371623393873605
H  1.94352116031601096502 3.45419844420295207854 4.03408568110549392571
H  1.01923488347721336034 1.95825105151504130774 4.11414683549764337300
H  3.75936205861381633753 5.05532980209204740873 1.03824993790078767830
H  2.00526316125777270827 5.07307410874178099647 1.24310256129181095908
H  3.06015212656108959166 4.90638496321649775211 2.64734544580559116866
H  3.47626534597209779776 -0.62894343341150005244 -2.66253055691545403860
H  2.53553740545860550881 0.03051512889720750521 -4.00675562774199001126
H  2.76025278175797650348 2.70254291398302992633 -4.50929219616907417389
H  4.24236015756693962686 4.52560977715842227553 -3.65404968935212348669
H  6.09289008128463738245 4.91487262838545380106 -1.57289260035168476648
H  7.05811148671249544151 3.72510796127552490375 0.36761894041255954724
H  6.63846545417153688362 -0.83485278281442509840 -0.43393276050445217518
H  5.55768937464777046387 -1.26056824470459050147 0.92817477177669927002
H  5.32348801309451857833 -2.00881719957027637946 -0.66537665923297728554
H  -3.91486697688995022304 -2.68935582654665905622 -2.36277255204391023469
H  -2.26155936546620450756 -2.79337410119709117495 -2.95962533299690289113
H  -2.03497267675746407178 -4.87003596891091294907 -1.37008582224352215562
H  -2.94975323781320719618 -5.05684610879170293174 -2.86270531801795691251
H  -4.25230570991759826427 -4.40498429782103340102 -0.17885125336555413034
H  -5.06922527567164227236 -4.84762519593400043050 -1.68226044384361439477
H  -4.22808347103488468832 -7.05872883217549329515 -1.48061882538084321759
H  -5.90935520637766131813 1.99897903698535284178 -0.41725151999298559780
H  -3.46603965236714151033 3.86199000178678941708 -0.61130248609840120988
H  -1.24207940333346611439 2.62745671681364045824 0.69415954256500367325
H  -3.25195121104574758064 0.42995176432710857650 3.46282127307562026530
H  -1.92008124266229573962 1.59639845080042208636 3.22092054000808003522
H  -1.60334748616592603909 -1.19626814500355882487 3.00639314084939268668
H  -2.97933749055403040984 -6.57416840739352270617 2.40438250385677099175
H  -2.62899396707604315893 -5.24166851874528383348 1.29064255529037796855
H  -4.28099288465187388653 -5.50234777317365164606 1.87164899091959369137
H  -4.70751797293508467135 -1.25575124448340291750 -0.19874783249959721010
H  -2.51709875156443452227 1.70190835168208520756 -1.11056708312725094245
102
Model_48_Rel_E=6.415_kJ_mol-1, -168.9355306784 Har
H  -1.12523380458334720799 -0.23357631551536572889 0.37974833465632207297
H  2.19876133998858369623 1.15537432448473809110 -0.39264849676061741590
H  3.82226042811172073144 -0.07573032408217689193 -1.71841865174463026555
H  0.21503108038371876454 1.18481725436742135749 -2.15671675743990043372
C  1.00515582339893527752 -0.18099059752185425731 -3.54631839271504833988
N  -1.26040482730037517456 0.60088870412590988934 -0.17672506818430225306
N  0.03226070532381244971 0.28419692081576231057 -2.57474109021395314301
C  -2.06509297998974750143 0.41216689635329778474 -1.36148267349958840278
C  -1.20111954502454354454 -0.23887735265054627076 -2.47142747900137260686
N  1.56802347842097722364 0.62281710190415484618 0.19864633282835969519
C  1.47676094448124084479 -0.70007643668737773446 0.06802083306836370635
C  0.65905308870560452839 1.41551794092871441322 1.01292746141275458172
C  -0.50221719703709588600 1.68950801065171352100 0.04097847173305296797
C  2.26692635284647758809 -1.32419023446577277525 -1.08299852128777396310
N  2.87161054160560436088 -0.34146720474869207695 -1.94832447173070200108
C  2.43042585447741465998 0.15485214488620197004 -3.11719260456598501463
O  3.14168533786330961277 0.87213021071978769072 -3.80291851341493192251
C  3.30137068332691629990 -2.36929238555093446550 -0.60154211386358480418
C  4.46484100465578315209 -1.78136525830154068828 0.20801054154281639619
C  3.81962796314441188628 -3.13898678125339714029 -1.81772037930389962490
C  4.09975102472499575157 -1.42960463254132830180 1.64504899994655939821
O  0.74364467258010358286 -1.39082939220838874839 0.77546444375936918192
O  -0.62196600853071726256 2.72910978008979432374 -0.58579810968284307116
O  -1.60196644394865739258 -1.15990744039428750334 -3.16084657368909249797
C  1.34356993252300171982 2.70218378011164706010 1.47808468062090714312
C  2.62395252179080440413 2.41908622629262648474 2.19412221259871742518
C  3.91709880119344155958 2.20528029595445440592 1.62150075943514493382
C  2.77730575742817231699 2.27503798419930358676 3.54471379446107137667
C  4.79857996450291057755 1.93578303102627424792 2.69771296406171279259
N  4.07668232464861812758 1.99074355646698197830 3.84844343128399568599
C  4.40888341286100704508 2.23058882216989129432 0.30099894206813648800
C  5.74804512029131142725 1.92345618698060816243 0.12088757742938495421
C  6.15106000436361988193 1.68012440271049290352 2.49428195371747296605
C  6.60611137720209651292 1.66862568619869011677 1.19815389009883177529
O  3.50041485240029670578 2.49634329358462192516 -0.69299781170018781573
C  3.85519850774577710339 3.35251096668568093762 -1.76931663101030789420
Cl 6.44464721819690211646 1.78683779553125665629 -1.48563943606731263536
H  0.32850007014270382610 0.80397572151837048970 1.85716554869298811070
C  -3.30021325526644515591 -0.46207017384888543488 -1.05597632295246746104
C  -4.52412980676353004839 0.36758279705916335756 -0.64662082324095426777
C  -4.27794442344218506236 1.18463334676096399001 0.62001447689736233215
C  -5.56712486793942584740 1.84928667446941696895 1.11956992483955675155
O  -2.96159881935114421836 -1.37875792017066811646 -0.01323716627818820324
N  -5.35635640270090362947 2.58434911871831696217 2.34538584614235290360
C  -3.32976909557104150394 -2.71668992772286532755 -0.20969788096686550749
C  -3.32683393749218891955 -3.37907537658912371370 1.17849910077061559299
O  -2.50374903144898919294 -3.37631976066021621818 -1.12057563413566341204
C  -1.88442857583986689285 -3.47783832714184093504 1.68541370269024692874
C  -1.14521342336024556374 -3.46476751002963734294 -0.71249347666548690228
C  -0.99552849581345848051 -4.17305641296658968997 0.64368704949460486819
O  -3.93842909043665834190 -4.63536569581229151993 1.07877306634157821286
O  -1.89719040771140368129 -4.18418832291044306970 2.90476367689685854856
O  0.34289103619406524626 -4.17069411003354417744 1.06958922779684439952
C  -0.36396356874973162521 -4.20226255359890554786 -1.80485624212115380871
O  0.07872691591294680991 -3.35256598734262567518 -2.83238842830499804037
C  -5.06976443575387936136 3.89104489411188181336 2.50341179799719792953
O  -4.81593592446082929825 4.33785767008542411105 3.61468027020820104056
C  -5.10861425976122163206 4.75894602199414151755 1.26689004260125592793
H  -2.38055657941720344439 1.39706894683952076441 -1.72371182145999402024
H  1.51985557286914807484 -1.88631406654821565105 -1.65954214721241011254
H  2.75697925427683188104 -3.06853292788918263767 0.04145274674671210052
H  -3.52931799630818909819 -1.02644731114664566896 -1.96886930034890106356
H  -3.89712542250213367367 -2.73074336442684506565 1.86239206429350745431
H  -0.73436313537525621520 -2.44999554877377434536 -0.60295674853513259173
H  -1.29775011943598128639 -5.22155865207041358644 0.54709938621137610415
H  0.88669706717333829360 -1.26190285123871115402 -3.66378146085921008179
H  0.84143350393126303821 0.29330904423108311585 -4.52075103280182055698
H  5.26033366622581155525 -2.52895768784186891764 0.23015938622916923273
H  4.87834856009915451835 -0.89761531696200980157 -0.28265140234815433473
H  2.99127575809200019208 -3.55446262452979411250 -2.38700709408677358425
H  4.39365159964100104872 -2.48763369826441316235 -2.47293720959432405948
H  4.46101224738979507123 -3.95681101160262027605 -1.50036896914603534725
H  3.34642344023950899512 -0.64910061660179185772 1.68449737406917776639
H  3.71814938206187672876 -2.30574390037556486988 2.16397704255266232209
H  4.98092730436336506017 -1.06940605349550899028 2.16989671879755974260
H  1.52864348315724063454 3.32355544668143831899 0.60152974416691451509
H  0.65727090122824083362 3.23558945559425037430 2.13692729191470442984
H  2.03803951533813254571 2.36738050132011723647 4.31626252262374254798
H  4.43914224496286280441 1.83990239654916232226 4.77490834039925271526
H  6.81915087527453955829 1.48706571160030165402 3.31754064750680610629
H  7.63962650904461693102 1.44903600697696055555 0.98483871725820493204
H  4.67733977063421235698 4.01445886576692956282 -1.49829477832369417634
H  4.11410321375124432564 2.77192237802496954657 -2.65758755548273573055
H  2.96797644360879253611 3.95069965031800984789 -1.98423528099490376064
H  -4.79999141678011032042 1.01853902197130530283 -1.47714075592019034033
H  -5.35026147949231400958 -0.32464779060136800259 -0.47091096805980758866
H  -3.52835012068065179136 1.95402745825118318024 0.43192149006608493433
H  -3.88910398687932445938 0.51885134959971757063 1.39121553676126752386
H  -5.95601390698525268164 2.52320913839777150045 0.35621096527851225932
H  -6.32173902432196133105 1.08208364993089323214 1.31202372425843449832
H  -5.27597057400816549233 2.03176882675301007097 3.18844376704083032337
H  -3.75765952344159970266 -5.10520083701828752965 1.90741213559770805830
H  -0.98632323984496705904 -4.44220887674442721504 3.10592112607883041875
H  0.63695711817640954244 -3.23703809843187073625 1.06581806929273548157
H  -1.00108287630599779305 -5.00191209121900026702 -2.20190045930040501077
H  0.53391290921688283611 -4.63958733254294575232 -1.36104331190588312417
H  -0.69295779409590529951 -2.86964847361890251776 -3.17773093371012471664
H  -4.84838736739791720254 5.77534589112638663266 1.54831957897442107353
H  -4.39819442506917646085 4.39881651927068251240 0.52797430787244792327
H  -6.10728022011919513545 4.75451379694843012658 0.83659338573258379412
H  -4.33643314868745299862 -2.80166245796281154767 -0.64257832619895349779
H  -1.49859727788383967351 -2.45785392988023732030 1.83902025110681544007
102
Model_49_Rel_E=6.660_kJ_mol-1, -168.9354373388 Har
H  -0.31555939073304323239 -0.45341695705933993121 -0.00506935466071474494
H  3.31562618220322491425 0.13292989299716131968 -0.28746750487654171291
H  4.45446336210924798138 -0.04062248984677553632 1.67894307184883873063
H  0.46184085306718380970 -0.69197306192597152208 1.98147962643072994560
C  1.89177053790928195731 -1.51820910233464978489 3.30042294534519520255
N  -0.02883219474700932095 -1.38361374754210619820 -0.29850146092772344986
N  0.84400888526482864549 -1.57069156424349243295 2.30230927231080650941
C  -0.48596188250898991745 -2.50290170725719196554 0.49647472819324511839
C  0.47737930764347397128 -2.71170710411888205016 1.68811064152411827166
N  2.32181036139709506827 0.34923468039597871382 -0.31266874308102254876
C  1.74047086226751979154 0.84107966191608418693 0.77254815721146652407
C  1.63235603694986286527 -0.11673312748776713821 -1.50477289926610091619
C  1.01654372306832141426 -1.48698063235865851617 -1.14365430013571911516
C  2.69250367430958847947 1.05805318298418216116 1.95770393517376728454
N  3.54618899289634859073 -0.09783302851462769012 2.12826529223876592667
C  3.28375415545717297405 -1.29285273885597029597 2.68980504661654240550
O  4.13918870462205124028 -2.16146620624231067254 2.72578406936015271711
C  3.55561310789865503423 2.32190782882183510694 1.76639875777315813465
C  4.35577716255288116542 2.59778098290955083982 3.04660577588320835574
C  2.67376062706261130586 3.50975477180049599824 1.38853681721378463543
C  5.47716339516283312605 3.61006620990507620661 2.84059061609212326616
O  0.53250759811546355404 1.05956944513080641990 0.88088800358948649016
O  1.47514280294567723395 -2.54389450716351683823 -1.53404659154670608423
O  0.85902383578054863911 -3.81524247276106986959 2.02940098240163946386
C  2.65774891395174872599 -0.26086116488636801325 -2.63175170609155451018
C  3.38425871400764810559 1.01612831640536738220 -2.90695109572680943089
C  4.56883428251360523831 1.53035788621949575550 -2.29037463349993375417
C  3.01598615348921406110 1.93749261634747904637 -3.84771576778409230002
C  4.85316829453559339669 2.76883963711126579454 -2.93019133891884075993
N  3.88867097854021981362 2.98320541353060608714 -3.86365610545223292505
C  5.42612748504269593042 1.09263861712423993033 -1.26669704144791728240
C  6.51733974886692557504 1.88320305084282280106 -0.94720985477870023317
C  5.95563639162321578624 3.54569089309061480364 -2.59423114110749208905
C  6.78901747645550024401 3.08842242517918608158 -1.59997139575065605577
O  5.14109136095806462663 -0.05663283720276363065 -0.53742430929433571141
C  5.86739345348651930578 -1.21587293582269184711 -0.91657001131849225040
Cl 7.58643054324716992198 1.37962270423484323345 0.33966540552995616586
H  0.84848722908155504996 0.59636167360368264045 -1.77897175220771863735
C  -1.94293736173623021735 -2.30019421311369542948 0.96337179966499664197
C  -2.36295565467621893063 -3.46804121987162305984 1.87007870601404979638
C  -3.65302807668173601385 -3.23661593362619104397 2.66330063071221667670
C  -4.90183572299512437809 -3.68283112017367297852 1.89521255182093728564
O  -2.78446250148987362039 -2.21753869360342070749 -0.18991805409402293114
N  -6.11945420361593761527 -3.31678206287937848984 2.58663425816025149828
C  -3.64611396429569323274 -1.10987202972440268667 -0.24304434106566200069
C  -4.71243248330086217379 -1.40377405824243273180 -1.32123424429696312288
O  -2.96561978216839694511 0.09803650458994073169 -0.43670123963187845728
C  -4.12986137724906132718 -1.20508656577515460562 -2.72395900577693650391
C  -2.40884592814351794487 0.28357412398689507693 -1.72874852662661560032
C  -3.50318904505453332376 0.19419918116553805398 -2.79865450518746428088
O  -5.82204400293647594822 -0.55212220026184155586 -1.21090653698226780044
O  -5.10438360851588335265 -1.36841495725936779237 -3.72259380336405820699
O  -2.94912243045227073779 0.43329015236294965430 -4.07106136039016242023
C  -1.71055536461530421910 1.65038811638109050861 -1.73144076492274345824
O  -0.83365487791424608410 1.78918854438207919344 -2.81808820691892503163
C  -6.84392026580723733531 -2.22623002759094523739 2.28455438463810844851
O  -6.57192958952652173110 -1.49028878182476076653 1.34324342721365463937
C  -8.02797458417521170304 -1.99273289699222133642 3.19329687497832059861
H  -0.43051219712701876974 -3.40544335405360731883 -0.12107392873933173205
H  2.06816063551163065171 1.19075660615126022179 2.84848168680562618960
H  4.25569909434526305603 2.13229320310770686930 0.94569886183774698463
H  -2.00217303081660080721 -1.34996951838559264836 1.51052227863829457988
H  -5.01641016982306364724 -2.45508953418784114930 -1.20692776105981658397
H  -1.66655280093942104180 -0.50090275206332368629 -1.94051771694023234005
H  -4.28432169471458657029 0.93983069147759579209 -2.57817631197538021937
H  1.66257551933338465489 -0.73361660231757641615 4.02362388355703082254
H  1.92648961530863038760 -2.48936969659177265157 3.80064864693109827343
H  3.67723443547058570502 2.95940595476575785128 3.82228141904087159730
H  4.79396123705589083386 1.66176321594676612570 3.39957366695560159187
H  1.94945629866950809195 3.71335743931457562539 2.17419808731392905088
H  3.28177042729641588181 4.39588337863327804911 1.23712331444021517157
H  2.13169630413604593855 3.31001098566703966242 0.46783998994508491087
H  6.14326173651038853762 3.28041517811133642724 2.04695744540515356391
H  5.08397448171943366901 4.58787017356689119651 2.57721735066490520438
H  6.05795206220378990025 3.71322022259174389092 3.75421218249390831190
H  3.35022775344904033545 -1.05715094579363855232 -2.35464712264311026857
H  2.12831744859958593707 -0.57979498553908759284 -3.52985430163101598922
H  2.17258465537307587923 1.90628202967431370496 -4.50787222908917861730
H  3.82854700509698941957 3.78352525035829900801 -4.47088531537192945819
H  6.15413384065354573949 4.48020129064488870085 -3.09342295169176972891
H  7.65578106416202608386 3.65553876462193638730 -1.30270963394133421076
H  5.67105906823119365612 -1.47674009672025086104 -1.96050955063315734961
H  6.94139539387421056205 -1.07275686311556950336 -0.77723405226849817673
H  5.51768625363168840892 -2.01399480109634332337 -0.26365134846319659978
H  -2.46716778962851757129 -4.35570784056711701737 1.24560546637406099890
H  -1.54757593085330702465 -3.65201504166432355802 2.56825978050341019454
H  -3.74632200565309680940 -2.17907298551810324483 2.91922952682915770595
H  -3.59907647387799745076 -3.80015758927806812650 3.59673595930152245614
H  -4.92381576422848254992 -3.20708671140906442787 0.91494454892604881735
H  -4.88543336024020025121 -4.76673668311219866922 1.75974729726446166289
H  -6.35673402979682222735 -3.84718654046860253359 3.41071755456396497053
H  -6.24606348477187101054 -0.70284864817751468991 -0.34817588359401685505
H  -5.91485125657399457566 -0.94135899065184625023 -3.40537058450434537704
H  -3.51938285919773052868 -0.00076561523099455409 -4.72323361015267373375
H  -1.11691728525938560601 1.74802858506474301237 -0.81862692087601229840
H  -2.47319896478364764647 2.44047548838764205570 -1.73326335719010016234
H  -1.34058306033562524284 1.58888358823215170013 -3.62056782796796872148
H  -8.60710787803152044262 -1.15219191095058293151 2.82223594154463253147
H  -8.65663224039767342788 -2.87844658906383443764 3.22886947287209080670
H  -7.68005721854358913703 -1.76739866681365520584 4.19887785167477822768
H  -4.16286160856222142712 -0.96330681857052147254 0.71808648289669851916
H  -3.35676390873789554092 -1.95834896826001592096 -2.91002009876329381655
102
Model_50_Rel_E=6.792_kJ_mol-1, -168.9353870031 Har
H  -0.86318687805068361474 1.09101616719810490252 -0.21223798596378773418
H  2.79055150418233921528 0.78640162035762828374 -0.31186644986453099238
H  3.67177217200542216347 -0.63219456448255018088 1.23430587580658679414
H  -0.26203628761229413868 -0.36064529226351615954 1.15871120256546555893
C  0.69887981127564424710 -2.11322185314979815729 1.78733674972839851058
N  -0.81190861074905640304 0.45775632616014927390 -1.00441884050783336590
N  -0.19936221903122530730 -1.34513842378810055678 0.95232384673830472455
C  -1.58155362079405703568 -0.76687879612604403778 -0.95855307962238933683
C  -0.87678863867396261700 -1.83883728370648569239 -0.09852764166610802898
N  1.88582714631421577423 1.23033639107863868034 -0.16928126979991481305
C  1.33746878805430835513 1.22726967409310905310 1.03696762233814321341
C  1.22480606363771160616 1.69673133865807290732 -1.37532941421098819923
C  0.26871374848116236222 0.56245295258868033272 -1.80988830880331863504
C  2.14360908919679982176 0.50155551713132728864 2.11823990751595792048
N  2.71479457030257043115 -0.70784207220980355224 1.56188211272639221328
C  2.16301278219279335957 -1.92013348889001678188 1.37612762764369356283
O  2.81735848577594927278 -2.83273323173777979989 0.89567600762954380222
C  3.25383196678381869660 1.41129588380103543344 2.68699049095617548133
C  3.76072950298176644779 0.90213811017870415565 4.04273348829336320875
C  2.73912244539384186481 2.84325050763802833487 2.84154757705515015331
C  4.56577731787202090175 -0.39084721946117562119 3.97343828462614112595
O  0.22468960590045000680 1.71285385874102003001 1.27075199060193577694
O  0.50150067133150200149 -0.18254961547095013841 -2.74010674604906601104
O  -0.93362142794639224608 -3.02451508675021329964 -0.37241022039621196615
C  2.28319701857514489873 1.97168460258422095777 -2.44563682074948873790
C  3.27454095852755600049 3.00441583657902500093 -2.01330948567726153442
C  4.45903383072510894891 2.84234667288070763647 -1.22516707131850011159
C  3.19796539512093191959 4.33664341963487487419 -2.31425207038989100283
C  5.04052495633668318220 4.13423309036997377319 -1.10110402835679455080
N  4.24865057833038850532 5.01273690514511294225 -1.77170992267183846636
C  5.10547713104455969102 1.75571887225809541988 -0.61160001716735679089
C  6.27228730134816458985 2.00401169467397766155 0.09191170380918053939
C  6.21976619556737908567 4.35861464967362355338 -0.40020298030759743346
C  6.83009244057047748555 3.28070724564948035251 0.19696488319430682790
O  4.55902489823122092361 0.47861789594954562421 -0.64909422336277600163
C  5.13472618757979581972 -0.39741751612380116221 -1.60691485843091674823
Cl 7.07409480350306996144 0.68122433063313991841 0.90443359662585909309
H  0.64932432996385425206 2.59790778658235810283 -1.13772020987894406652
C  -3.05199050250742942580 -0.53316994325141109368 -0.52591141869325896963
C  -3.24377495303658669457 -0.23314630096256339087 0.96960799747235659751
C  -3.24400292637158260689 1.25540120277447009300 1.32576098269566200472
C  -3.08718088975678606189 1.45466046709757934607 2.83826533208443310130
O  -3.83087403983771768168 -1.69156477807788840906 -0.80640833926272958987
N  -1.77597623759624045903 1.02041722891698372067 3.26084807250703345716
C  -4.38098814110108314424 -1.79051028643709964072 -2.08860204212240097021
C  -5.51489363718969727302 -2.82586916589235359609 -2.00737570108888796483
O  -3.44974751039766225347 -2.08376095732688471074 -3.08620479276126058465
C  -4.91502706112311837927 -4.23040118397206565959 -1.88481562287448611848
C  -2.85174658612297582394 -3.37847710723887084683 -3.01675484290264028786
C  -3.91812993466296610734 -4.48029915761877362002 -3.02580517926409608975
O  -6.32069501726097016103 -2.69722089691347566287 -3.14539976381922414816
O  -5.97238583094904118553 -5.16098285074257745464 -1.91620958416285658288
O  -3.36031060971447725905 -5.76750755505254009137 -2.91286180263317540096
C  -1.92047312502796474476 -3.47822794152256076217 -4.23383908269608699726
O  -2.59739989196768794599 -3.27439980023754895200 -5.44451701867011905733
C  -1.43572105676423200649 0.05300741207268994115 4.12000303933719624894
O  -0.25677259502094906818 -0.27859545969307208946 4.24163799931513008090
C  -2.53406880952084190284 -0.59245864756759936132 4.93062913973530925205
H  -1.60125430684149838712 -1.16476873285430038152 -1.97941546436545623422
H  1.44689735702490240854 0.24895063609863632426 2.92888646417108811093
H  4.08676603413447914193 1.41887480103091689898 1.97537457018981510437
H  -3.43841365319173108972 0.30464687884706781462 -1.12641388834799549556
H  -6.09832458010020328487 -2.61233843443218027858 -1.09831475967812752792
H  -2.25554357877362265938 -3.46820858219617678131 -2.09544797628057333228
H  -4.44689373973893697922 -4.46342542410270315401 -3.98515331649572246420
H  0.55965422011242837996 -1.81413231538584041047 2.83006865273889474111
H  0.46026747034955473037 -3.17129568215863955061 1.66193016509726843033
H  4.39727961837705905168 1.67779632060900141255 4.47392496935088335164
H  2.90922166338912990824 0.76375813213186927175 4.71172454772249782451
H  3.50918874696424820669 3.46861133405879096259 3.28486629170500066266
H  2.46961203549666397095 3.26992973660988273110 1.87861962553949557453
H  1.86473792035306873416 2.86105644101390144129 3.48766118271670499951
H  4.98972271635497399700 -0.61422888193718949701 4.95018243303546956469
H  3.94633813293238056019 -1.23242542900173956966 3.67686503851208135174
H  5.38504609875471373925 -0.29352299000925330397 3.26400301285416460928
H  2.77500962285356989057 1.02594479432689400511 -2.67711962814985771075
H  1.77409837950113447036 2.30846455013104723264 -3.34934799467442978482
H  2.45364856084447247042 4.84569802761713841477 -2.89493104620954211370
H  4.41857497409532395949 6.00050896810707357076 -1.86332093539986742847
H  6.64506739599335105595 5.34585691328156098479 -0.32262880482587241726
H  7.74177844455102626142 3.40479722608192680866 0.75784977377854734204
H  4.61261964768779275659 -1.34633253776441863536 -1.49570992354619480835
H  4.99655882524060679373 -0.01205799096896964517 -2.62130441783977286008
H  6.20091528987714912802 -0.54240253694354023661 -1.41947687801543853681
H  -4.20595610427061128433 -0.66729480123325513041 1.24712712680462534109
H  -2.48093717864005514073 -0.75665300990613881815 1.54499957735700976791
H  -4.17731044543618867948 1.71347582966861189391 0.99848177899715984118
H  -2.42487849395777299577 1.77539447373935521668 0.82964005526639217347
H  -3.20048000511164998372 2.51726916530630218105 3.07598613706378110066
H  -3.85435551463682735118 0.89441548979163332245 3.37035149702351288781
H  -1.00609692141322781822 1.42037790379681583275 2.72433936973692691907
H  -6.90738680682346561923 -3.46891790693414492353 -3.16739527036747414712
H  -5.60240715944246225888 -6.02525779720869181233 -2.14863449505049697308
H  -2.74265609149092259855 -5.78211615302135673033 -2.16907356744597601406
H  -1.49374153801918874152 -4.48179319353775618140 -4.27941225254413826207
H  -1.10858146669673907070 -2.74797989893157934560 -4.11177317459570002001
H  -3.07071804052324814904 -2.43370473583952451335 -5.37600732004431591804
H  -2.08347792527730391043 -1.28177018148174948209 5.63940813816420316584
H  -3.10102418312246763676 0.16065358321989664514 5.47144773879426882246
H  -3.20459087063028302822 -1.14745329921261918216 4.27808385412631153599
H  -4.80825063672814057014 -0.82480924496747842767 -2.40525307610041316764
H  -4.37639835345577843384 -4.29018296629768958184 -0.92442013553174740004
102
Model_51_Rel_E=6.823_kJ_mol-1, -168.9353752980 Har
H  -1.05168195334696568111 -0.02866609620077749387 0.16925707169155868037
H  2.34795255286890602875 1.09929622977603425049 -0.64543808337344166226
H  4.01029535422817318135 -0.43570487911825817040 -1.55404326228422440259
H  0.49969225071002920657 0.75433823719266668295 -2.47216154140889399216
C  1.31140222301699749252 -0.88937870466981283624 -3.50257250768332628610
N  -1.13480429309117125669 0.66899064262259178015 -0.55919798804837705930
N  0.30055378772467511439 -0.20405907921299742958 -2.71796184768516146946
C  -1.87023260228713761322 0.24227382659574550616 -1.72657389147785922390
C  -0.96224713098519931709 -0.65054985857553837558 -2.61030575492496108581
N  1.65556429904009094756 0.72562884616512490776 -0.00329523755145427755
C  1.52926202803778199524 -0.59079402325427254894 0.15831106983284937151
C  0.72751499479338388454 1.69964623871485431827 0.55140580039194719841
C  -0.37151842346407304429 1.77578494938936382042 -0.52460506399872919303
C  2.37221059731622441191 -1.47215318576928733130 -0.76486558709394047995
N  3.06541949001571323308 -0.72193479386262493502 -1.78319009161749342240
C  2.72074411611567557046 -0.50363245267422274143 -3.06443086660245533892
O  3.50404932291304183067 0.01214574218297201358 -3.84606768402730514467
C  3.33667057078067719189 -2.40067306928337487193 0.01098403495611995073
C  4.46348574159849498244 -1.66769898200601862648 0.75098562785856826096
C  3.90984094401864146207 -3.43279848820600763659 -0.96172231085328252487
C  4.01815521806929876192 -0.99798048127529870310 2.04518290348707099113
O  0.72696755678070523743 -1.09293346157554926990 0.94551303876244874314
O  -0.44059986831109365646 2.66860813151030429324 -1.35232775465902399503
O  -1.35956823577749341680 -1.67704272112569618969 -3.13226792849132928964
C  1.42664209772573125079 3.04501609381150917244 0.75680008093057582474
C  2.64074266508402377696 2.91341232851310971697 1.61739452728519417235
C  3.96273470003149386187 2.54571475082038434223 1.21372402598420725539
C  2.69079674414891112377 3.08782984059712761749 2.97234363748360141955
C  4.75348924889947621608 2.51896774314337834610 2.38930312421584734039
N  3.95365677816295457703 2.85838298153859948769 3.43489730965214690173
C  4.54928756282819168888 2.24709982553698406349 -0.03240200147357172322
C  5.88342589663701076574 1.87271311656014605163 -0.02760772723269985796
C  6.10604036640576719464 2.19404977101960829700 2.35965923783849040873
C  6.65187754485775784019 1.86388895415545152723 1.14303052176008779206
O  3.72975678423979184473 2.29349663027771022428 -1.13239993938210248281
C  4.20225088920276679261 2.86166707559973954034 -2.34591090308944583143
Cl 6.68249832269164123488 1.33154905362994457896 -1.49532931933901958033
H  0.32910923046006718140 1.30353761568215076316 1.48988864691271150065
C  -3.15336846894073508096 -0.51988983904351004917 -1.32960121452939827869
C  -4.37788466293297595655 0.39887962224303863401 -1.23092326436247168076
C  -4.20558447507192934012 1.50612222935419470815 -0.19351003345568568159
C  -5.46582469972342632758 2.37469868933935046584 -0.09180795276996221721
O  -2.92795152526134305759 -1.17912739382454434534 -0.08153108614474073590
N  -5.29849841143960098577 3.45414140192877727742 0.85332001053808959057
C  -3.31907020668683827580 -2.52331172378492407660 -0.01099373602198427946
C  -3.41285613408078392084 -2.87644948037007885944 1.48266375343117817742
O  -2.46319376226687403175 -3.37380429670102888196 -0.71192730229314227230
C  -2.00509601387974090159 -2.89636755106995380515 2.08618958204489146624
C  -1.13299270944970320585 -3.40544034827807795551 -0.21281261911384791174
C  -1.08280878528659751936 -3.81219443632841059610 1.26883978508113215433
O  -4.05977847674950442780 -4.11203926619148685262 1.61193077640909465664
O  -2.10993050181625063644 -3.33444600896316156735 3.42141278206541565865
O  0.22885152949694531621 -3.74758794996133870470 1.76675834185951763367
C  -0.32386277463875490223 -4.38239599297783932741 -1.07304880810862313112
O  0.20674520683978042657 -3.79031253105799637027 -2.23092698560999735946
C  -5.68776750232418848441 3.51766846580664394040 2.14092850133681356084
O  -5.37004904219117307207 4.47405414485534880242 2.83619253439305563091
C  -6.54671882796753479283 2.38631665666023851102 2.65755650551529765124
H  -2.12833905030557479776 1.13130880916777587508 -2.31312912608900678180
H  1.64576021170186992393 -2.13544711101092277161 -1.25336046515551347014
H  2.72732894477145526579 -2.92791192272996525503 0.75202215381992121301
H  -3.32969353112391219796 -1.27637481882460201987 -2.10516367007775384579
H  -3.99658212015728908639 -2.08567806947988065858 1.97937576471858611704
H  -0.69062851111325262998 -2.40151285177033191331 -0.29715542315471354939
H  -1.41439042814446391816 -4.85076060483069770868 1.37526383158952247854
H  1.16087506205159440853 -1.96742022530279347947 -3.39341631950670796769
H  1.22177528937165047473 -0.63369461229544454817 -4.56471079468224694153
H  5.23052528854928322488 -2.40577960751764541314 0.99429547912921012465
H  4.93733105480379386165 -0.92335802215621576305 0.10754154077108202259
H  3.10929434778404267803 -3.94558522725645932638 -1.48977286818682830294
H  4.55534585584945972414 -2.95628231986038203516 -1.69614709121074702658
H  4.49334434933182169658 -4.17404612678223596589 -0.42241226175460627745
H  3.57347657064819346218 -1.72957292936909734493 2.71551848931897188422
H  4.87544085269489091417 -0.54839231498043694568 2.53993046159808955053
H  3.29163422628869595243 -0.21340596241968184943 1.85818949725182602783
H  1.69700094689273983661 3.43996683991461082996 -0.22285040446620224541
H  0.71571699639363739465 3.73197033207442441238 1.21732561187098897726
H  1.90111002349537372424 3.37062197556661047315 3.64088241937617018706
H  4.24506356790405892099 2.92695555767136061931 4.39547780949327471234
H  6.70463552910842874866 2.18726178257319192610 3.25578928602913064694
H  7.68860433590519587455 1.57862343203928889857 1.06953935256161414280
H  3.37241398948574699901 3.44207970660204232161 -2.75301194484781719396
H  5.05142011788524669669 3.52242867667137282695 -2.17493176834364509986
H  4.47130650670372187250 2.07949973592550430013 -3.05935559739390727785
H  -4.56746011693944442555 0.82858352897621467825 -2.21556873495740891400
H  -5.23773030935996519730 -0.21744593894814515100 -0.96044111943180776603
H  -3.36186571136330814014 2.14184492715462004853 -0.46342964020635285527
H  -3.98752581644960768514 1.05397462186795842776 0.77458155309820930778
H  -5.68208576984156277234 2.81240855084638186057 -1.07070633529301528775
H  -6.31863481561623885341 1.76387234911582702068 0.20221925849832861344
H  -4.69252422008533276454 4.20842246342101056200 0.55930170021492231491
H  -3.94158947833820461071 -4.40059949122997462467 2.53018007185102478118
H  -1.22091727204441191645 -3.56376392915808537509 3.72752436442027912378
H  0.54863222825941848626 -2.83801591961884591697 1.59639392700007443082
H  -0.97067495894675726031 -5.23144727116035657133 -1.32551250168552048336
H  0.53101260144240747252 -4.73726507861898316065 -0.49187095545529718743
H  -0.52604681901312855263 -3.38496231620635912307 -2.72744695948327953161
H  -6.03298301136711323522 1.43563757581455386791 2.54566223035227823246
H  -6.75462116506081500233 2.56178416200315517415 3.70914556131787431781
H  -7.48662812682916545270 2.35278900162295023790 2.11150927094723250832
H  -4.30221982198112939955 -2.68398445853481293355 -0.47594912375003811666
H  -1.59584475212791243592 -1.87460997525527295338 2.05028690298578553097
102
Model_52_Rel_E=6.842_kJ_mol-1, -168.9353678886 Har
H  -1.06240308004430228372 -0.27239996858307791161 0.54490323960307085471
H  2.22419082310903881705 1.17739490713213834638 -0.27239002451069022070
H  3.79388903811367850238 0.04172222867126587631 -1.74393218529705040787
H  0.17931057336680494840 1.33907786241449100473 -1.93077232313902769079
C  0.90464049524958312087 0.08943199280119992767 -3.45873056114979560149
N  -1.21862761681785225498 0.60077547887728055542 0.05772248750136328710
N  -0.02201420527315062214 0.47330150161598871783 -2.40940137806904708384
C  -2.06997308443227856500 0.49983931858305463702 -1.10496077347829935178
C  -1.25167216307787620977 -0.05716928638257300077 -2.29781754396816007002
N  1.62547385053878112871 0.60124015766738125865 0.31126530249226880276
C  1.53134044631841215178 -0.70999104651204469896 0.09150718113897864103
C  0.75363100210485578501 1.32927736582566113910 1.22065038311830598161
C  -0.44949097390386527628 1.67132530238708021386 0.32289078723912001401
C  2.25510893285560776178 -1.24447781838068083360 -1.14540293682203775383
N  2.83267390569671917433 -0.20016213515448505467 -1.95526775145449027704
C  2.35005246349000085360 0.38174941506547011016 -3.06687941968214783373
O  3.04003321585550700945 1.14089550657458893568 -3.72906105474081916995
C  3.28954779342686309818 -2.34591002893756739311 -0.81279186433030370385
C  4.52358188873570021826 -1.85105002955736575032 -0.04768229430987527828
C  3.70282111932617041816 -3.03635025407016634347 -2.11378759692401452241
C  4.25409596175407855867 -1.52970613096577068291 1.41693590780874800750
O  0.83883109694094870612 -1.45320587219707508808 0.78603129129849358403
O  -0.59397377286713071154 2.75510047537151692154 -0.21794237493151741303
O  -1.68069464736924745196 -0.92107807589508694512 -3.04205943408799095451
C  1.45840625467109030744 2.58146228560350454728 1.74631655838109911549
C  2.76744399561371468010 2.25292502390986104643 2.38687598025031544324
C  4.03571355741755866120 2.08736228566316439625 1.74675539142901348200
C  2.97770718243752918752 2.01296696002067676545 3.71608905213706597337
C  4.96233413324684491386 1.74628638337980346407 2.76304686570502111564
N  4.28965769643191308091 1.71608013516316670888 3.94406327519639443580
C  4.47031151294791229134 2.20445276903027087556 0.41124521343532971507
C  5.79954315812963905330 1.91036194162317318757 0.15338197872623843265
C  6.30536285209117508543 1.51142115715835556600 2.48570785807605743045
C  6.70371821491614561239 1.58775713655214278930 1.17321045895996545205
O  3.52130455945869202949 2.53972103804740312327 -0.52197521371874766594
C  3.83545987127350462842 3.46379438719475762909 -1.55367659911278477303
Cl 6.42397752730570736901 1.87663490818675526839 -1.48793979347870441998
H  0.46207445548647074762 0.65649330576900788436 2.03186736878893903224
C  -3.29080157791371075149 -0.40202919398997344347 -0.82261542128511788707
C  -4.51186375022069618979 0.38870542238021510428 -0.33669961346903326538
C  -4.24483533475030228033 1.14946160211254255756 0.96137966153614429210
C  -5.53049083344121505945 1.73241845912554692788 1.56351705769696769366
O  -2.92238688159679282919 -1.38271034055874819657 0.14990493114658365315
N  -6.15374227671572704423 2.71519608720314620243 0.70625213972304101695
C  -3.29141171891337158684 -2.70543518314497877242 -0.13246200963606588608
C  -3.23114586840612139085 -3.47270226508331925075 1.19892927148908179369
O  -2.50014274367345468164 -3.28676438953003202670 -1.12382857634637756128
C  -1.76942918399591864187 -3.60092416837447570899 1.63861803833528951735
C  -1.12617368192618183542 -3.40276835250274922728 -0.77909968029095288955
C  -0.92313515912916543904 -4.21191003587267953634 0.51222034119988679723
O  -3.83999323167546124935 -4.72233928119781154464 1.02421550948900375033
O  -1.72996442015832840866 -4.39728169450115213834 2.80030959771081366938
O  0.43038463153474976197 -4.24115979952581589885 0.88499817314631012977
C  -0.39254652901778064322 -4.05704768842062168943 -1.95446561377744387755
O  0.00095348962880659194 -3.13629255127080464050 -2.93995787181369827579
C  -5.98078420491754059185 4.05096856848350217462 0.69509104427291923400
O  -6.50600668969294027022 4.73500877388936292078 -0.17420992674085433727
C  -5.15176637188355179831 4.64583591412827079381 1.80972428374331495426
H  -2.40271463410164454189 1.50813310647608567194 -1.37678621524962041534
H  1.46902512176000166200 -1.74332416524096966981 -1.72821735308045232316
H  2.76996003508151122929 -3.07737507502482987576 -0.18512349368589292586
H  -3.53857701042212813292 -0.90944837144062429246 -1.76373965605038218740
H  -3.77716445861093985670 -2.88446879310423076603 1.95332199837459019598
H  -0.70950163366590490721 -2.39839171892508451478 -0.61132238632557756031
H  -1.23109520729644961179 -5.25005515212850148998 0.34664911074523352408
H  0.77246970141104376317 -0.97718733108258726272 -3.66206088742072921605
H  0.70243733902470073538 0.64464058641889743217 -4.38175838593043565083
H  5.27360342460859854441 -2.64334134024418831999 -0.09313585076749900105
H  4.96206850657907949653 -0.97688409074707172053 -0.53415240508096017980
H  4.33842547106535825208 -3.89175184938402818347 -1.90092060106945148767
H  2.82670776481202024044 -3.38653286879599413339 -2.65453443080843287660
H  4.25214533767337776737 -2.35264632348813806928 -2.75724222084206083139
H  3.82493630007015106287 -2.39282250365679738380 1.92018471045954375320
H  5.18471287267122171727 -1.26463596946079359640 1.91256639949504969600
H  3.57091679845738152466 -0.69271412091537443168 1.52145438355012219134
H  1.60677212739265162789 3.26342203752516502036 0.90866561533499601300
H  0.80145987641563043447 3.06570454763036837065 2.46919895284980928096
H  2.27119740829740290877 2.04315186924839942151 4.52232803042294495555
H  4.69309177004952360335 1.50233854964249102792 4.84061025509364828423
H  7.00821432691463108711 1.26633711298854745309 3.26520238061900203164
H  7.72721797086077089034 1.38759211605958432401 0.90064288585856322467
H  4.04462961595448344809 2.94200330764202089284 -2.49023479607876607744
H  2.94696891815693762240 4.08387327385990950290 -1.68576287249411960190
H  4.67800823620924077773 4.09838327307021543788 -1.27958846121869562751
H  -4.81320493458196807524 1.07486774343240787388 -1.12914340680152558427
H  -5.32199448989783796549 -0.32577085511439024534 -0.17381886008971503266
H  -3.53520258144706422954 1.95663245702132471138 0.77703182355134492454
H  -3.80230101954984567314 0.46082131306591378461 1.68124959795594475231
H  -6.25171295533121629262 0.92787355370629465146 1.72800811888443694997
H  -5.30454849531051308986 2.19076107396910479963 2.52616173919272846149
H  -6.69735503515656738216 2.35567126026958728602 -0.06604921814820099990
H  -3.61720689993489230574 -5.25690718637497322874 1.80185640366496890863
H  -0.81144013434344586244 -4.66824762450193286867 2.94172302212421721279
H  0.72609692610387321920 -3.30989202478408373054 0.94501149455743860273
H  -1.04441474667969536050 -4.83160747182486005613 -2.37630760561481535476
H  0.52592244068076821062 -4.51843142076395842821 -1.58291116282651511682
H  -0.78674020130734079181 -2.63921182553803035375 -3.22258280613361280942
H  -5.09830080433884624824 5.72108644173270342037 1.66512899433536909477
H  -5.61561422938057397403 4.43922444412077332743 2.77126672405719887138
H  -4.14769213225211963447 4.23140475143736249919 1.80019324488144905061
[truncated: 11,593,760 more chars]
