# Supplementary material for: Discovery and Biosynthesis of the Novel Glycotetrapeptide Antibiotic Biffamycin A
Source: Angew Chem Int Ed Engl. 2026 May 6;65(26):e11349. doi: 10.1002/anie.202511349 (PMC13285481; doi:10.1002/anie.202511349)
Supplement: Supplementary file 3 — Supporting File 3: anie72473‐sup‐0003‐Data.zip. [file ANIE-65-e11349-s002.zip › GOAT-xTB_Ensembles/7_3S/CPD_7_3S_run1.inp]

# Compound 7 3S isomer; GOAT Run; from xTB geometry
! GOAT XTB ALPB(DMSO)

%pal
    nprocs 64
end
%MaxCore 3000

*xyz 0 1
H            0.34391543617876       -0.40498584558159        0.15874820160835
H            3.63555868128974       -0.59957121999767       -1.25942511489695
H            4.87799139130570       -2.69014163543264       -0.11864145166129
H            0.85650026554012       -4.76703652796144       -0.36761845412218
C            1.64306072932813       -3.16608131057759        0.66033220361684
N            0.15133689995451       -0.86656741705520       -0.72285837615992
N            0.61950475106933       -3.81006537670980       -0.12234005693645
C           -0.88624799693739       -1.87517223605565       -0.76389020554052
C           -0.40510993905710       -3.33697550066583       -0.86274751054967
N            2.93091204606524       -0.12618216751486       -0.71436280810038
C            2.84902642287444       -0.34709214127707        0.60020683179501
C            1.90993405001077        0.58755445217367       -1.45996864307436
C            0.80388033078147       -0.43097486483752       -1.81886884375940
C            3.91223637822004       -1.30653166698937        1.14930674713332
N            3.98251057292240       -2.48892953469722        0.30914676970014
C            3.01100496429126       -3.36967351870804        0.00147888174004
O            3.22400348758708       -4.30325647214245       -0.75277204992899
C            5.30079948531356       -0.63988047884539        1.21649506684827
C            6.25459145875886       -1.50477877504872        2.05485292364305
C            5.18414671698014        0.77268224196383        1.78618290520109
C            7.72437514287305       -1.19952346460816        1.78348444663122
O            1.96951102168646        0.12475186339420        1.31077910403138
O            0.59725437172420       -0.83010322267900       -2.94733409851990
O           -1.00551612044048       -4.10421318074246       -1.59620731526171
C            2.52300341101069        1.23359319330403       -2.70214576371644
C            3.71891630940036        2.05470167136799       -2.34812070897930
C            3.74818312805626        3.31514071663489       -1.67109005695252
C            5.02167177161867        1.72055514775117       -2.58939178630686
C            5.10983287506183        3.67693185355608       -1.54998618356825
N            5.85726175807487        2.68962577464473       -2.11196651999380
C            2.72938529673115        4.16602626859331       -1.18380501810697
C            3.15294070144060        5.33908041824751       -0.57616587255092
C            5.50349683657273        4.87180956706614       -0.95458092197820
C            4.50841211629980        5.68452431765921       -0.47420487711183
O            1.46437851077242        3.69816517250635       -1.36017027690109
C            0.33851366786595        4.55231322604850       -1.34119227102392
Cl           2.05572988180014        6.50066956432789        0.15222215856666
H            1.49800553856658        1.35854312316517       -0.80179142045098
C           -1.88656521110987       -1.65892504760623        0.40489759871652
C           -1.28853108768290       -1.97624002217595        1.78140893981816
C           -2.26185883946169       -1.68507897572943        2.92739853416443
C           -2.41283936692884       -0.19145878858969        3.21270250366043
O           -3.03399298498321       -2.47384242869345        0.25548695146615
N           -3.19474730010687        0.00615920976659        4.41438748853737
C           -4.09680942464852       -1.95212712274156       -0.46297916667773
C           -5.31466183899910       -2.84603085645585       -0.15319914060961
O           -3.77211599292824       -1.97206396960557       -1.83834246683805
C           -6.51970434276867       -2.45238261276267       -1.02895648867814
C           -4.79020504032064       -1.60678301392759       -2.74421709707576
C           -6.13797891823506       -2.32324416611723       -2.51472284881169
O           -5.66750805051156       -2.75493737728444        1.20080150982442
O           -7.13261357352619       -1.29341375491173       -0.52282602765717
O           -6.03465124200512       -3.58027472342034       -3.13812060631116
C           -4.91967527142930       -0.07850550513097       -2.88696032129363
O           -5.45994183992057        0.52131630013033       -1.72439763873916
C           -3.27496272486089        1.11506484287200        5.17097194409303
O           -4.01204652928340        1.15689215198989        6.14821591906274
C           -2.40712218045315        2.27808189088410        4.74909998792348
H           -1.45286500457466       -1.74516635620516       -1.69605575417168
H            3.59779675916331       -1.57960803386113        2.16493247425074
H            5.69084351401955       -0.56855120890884        0.19491419148792
H           -2.18876619246447       -0.60033082243822        0.36245609221863
H           -5.00827390047826       -3.87589148792873       -0.35962951820902
H           -4.41454048442177       -1.97614126910898       -3.70616370375310
H           -6.92531451122908       -1.72610700231994       -3.00567809163552
H            1.41688330867046       -2.11734790923612        0.79247658584923
H            1.68812902619233       -3.64329042041355        1.64843090814160
H            6.03919733711608       -1.34487816196342        3.11292912976967
H            6.07407862555785       -2.56013359148169        1.84019510196535
H            6.16992666838659        1.20543110499515        1.92462304919663
H            4.62133733750517        1.41764844214638        1.11530414627788
H            4.67703756027967        0.75390099548261        2.74777077437872
H            7.96698745296731       -1.37449992944768        0.73772423752608
H            7.96285201111812       -0.16739808721393        2.02482894944127
H            8.35599249154529       -1.84250987541405        2.39116458056889
H            2.80087256168991        0.44873558494469       -3.40806162375051
H            1.76025992119198        1.85550449323487       -3.16956948417340
H            5.41175082886281        0.85640984900010       -3.09121423709595
H            6.85887291548505        2.69831394055237       -2.20440423867191
H            6.54068907464799        5.15134779728218       -0.87180872067830
H            4.75474285505937        6.61947372795525        0.00365091259072
H           -0.45858599247395        3.97878668354317       -1.81389076163501
H            0.04162957942848        4.81033154406025       -0.32220525804153
H            0.51479060328874        5.46430775231846       -1.91469130106876
H           -1.04850357977606       -3.03829909878332        1.79316346257573
H           -0.37697006489510       -1.39739455877716        1.93191353485051
H           -1.88440189449918       -2.16869541274059        3.82977623269266
H           -3.23083190518460       -2.12291941368057        2.68210178036873
H           -1.42348283992728        0.25352493485432        3.35041181447950
H           -2.89962218056041        0.30902793993220        2.36669876169915
H           -3.80779198037830       -0.75203057752403        4.68028477823954
H           -6.35535422648624       -2.06896263817847        1.26600620298871
H           -6.61627140687697       -0.51598549696364       -0.81063714869904
H           -6.87545464592607       -4.05305750168686       -3.07576894012415
H           -5.55636868585435        0.12800747448057       -3.75552271406750
H           -3.91440887240350        0.31325992931678       -3.07878670692018
H           -5.56297862218145        1.47048873521931       -1.87673687653456
H           -1.35683862386352        2.00693126399945        4.82798514999314
H           -2.62305833628506        2.55424707293326        3.72030821442925
H           -2.60710956344243        3.12164368089039        5.40346019908658
H           -4.30175117349355       -0.90915379658650       -0.14230887145895
H           -7.27764611704440       -3.24083867747297       -0.92829015322292
*
