# Supplementary material for: Discovery and Biosynthesis of the Novel Glycotetrapeptide Antibiotic Biffamycin A
Source: Angew Chem Int Ed Engl. 2026 May 6;65(26):e11349. doi: 10.1002/anie.202511349 (PMC13285481; doi:10.1002/anie.202511349)
Supplement: Supplementary file 3 — Supporting File 3: anie72473‐sup‐0003‐Data.zip. [file ANIE-65-e11349-s002.zip › r2SCAN3c_ensembles/1_3R/CPD_1_3R_combined_conformers.xyz]

98
E_rel=0.000000 kJ/mol (E = -2864.036123911045 Har) MODEL_4
  H           1.04536096377853      0.20706582285893      0.56119986735542
  H           0.89394760016404     -1.73387783982340     -2.50219746638853
  H           0.59280350202290     -4.19321461973509     -2.50724897730245
  H          -1.48373617167445     -1.10918754855261     -1.08923170587316
  C          -1.78784104222075     -3.09109453705781     -0.37830926456836
  N           0.22839282426446      0.63302696655366      0.13074789207450
  N          -1.46345462534210     -1.67421890842003     -0.24864754301716
  C          -1.03120773124461      0.46203649348433      0.84892912293835
  C          -1.39997718461284     -1.04142774117674      0.94026114494985
  N           1.41049710188760     -1.29825516011993     -1.74119914099857
  C           1.64292844466403     -2.00076051932653     -0.61893026604921
  C           1.57871454448933      0.15382572901548     -1.82476486433183
  C           0.26633197502227      0.70080404679263     -1.22706340331593
  C           1.17626335923612     -3.46252959898489     -0.59614803084414
  N           0.22701464984333     -3.80366673901014     -1.64557985947801
  C          -1.12488672414137     -3.70259456998831     -1.61569024149138
  O          -1.81848094782425     -4.08893538545836     -2.55939284013744
  C           2.39734151812885     -4.41439395070522     -0.60707019580936
  C           3.24140991191534     -4.26647948232421     -1.88220077409546
  C           1.95018944680686     -5.85597400639312     -0.35843490354363
  C           4.57151081766905     -5.01691830016472     -1.81856264271017
  O           2.20181456066767     -1.53087707323132      0.38155258393923
  O          -0.69810821858937      1.01661794293911     -1.92283008341901
  O          -1.59361870932114     -1.62123888949135      2.01547675051990
  C           1.79597622265317      0.59497135742364     -3.27422921819279
  C           2.94654770548390     -0.10868714518398     -3.92689170061832
  C           2.96970992235814     -1.39919082782271     -4.55975693708337
  C           4.24030240098961      0.35700608209985     -3.97066487308518
  C           4.31320479433506     -1.65360003428281     -4.95450383663951
  N           5.05656497570949     -0.56192481211075     -4.58556962294373
  C           2.00062739025187     -2.38262793012032     -4.82387435894621
  C           2.40545218421717     -3.56364069562191     -5.43336759003311
  C           4.70683985761346     -2.83445087648404     -5.58203372170983
  C           3.73655171366656     -3.79536553214893     -5.81493223679623
  O           0.69954210696589     -2.20100369704427     -4.40913108651961
  C          -0.17832192976112     -1.66213603290848     -5.42419929101677
  Cl          1.22076575029184     -4.83911779912799     -5.69295479435431
  H           2.43613223822152      0.43962871619962     -1.20466982097750
  C          -0.98615766912037      1.08421998238066      2.24846445370138
  C           0.25451769683619      0.67625514809652      3.04659967487241
  C           0.10928623294246      0.80785116028442      4.56819950861615
  C          -0.46424025493337     -0.41337882101834      5.27328094466704
  O          -0.97102257681823      2.52255723157595      2.18387515290101
  N          -1.84331969029276     -0.78343158463973      4.79713888587964
  C          -2.20325356464082      3.12590893072323      1.82851327405559
  C          -1.97538897016325      4.64245615007710      1.86162781569872
  O          -3.26954675766844      2.73902929573135      2.67520400118623
  C          -1.86721733253162      5.13817930667649      3.30252868944345
  C          -3.09652417915994      3.12095353196704      4.05264928576470
  C          -3.04400712547863      4.64093537681221      4.14547870076719
  O          -3.09180206378564      5.31528094519883      1.27531990216943
  O          -1.76575734215487      6.56008845066535      3.36138943849911
  O          -2.86582494946223      4.99060774070396      5.51724827890717
  C          -4.24208271694283      2.49064565729934      4.81623987160262
  O          -4.20174067898941      1.05745996742500      4.71874279655166
  H          -1.81536842816386      0.94644330652819      0.25404861348382
  H           0.68512590748027     -3.58009622475672      0.37748980982840
  H           3.01329660840805     -4.08822741799031      0.24234792426249
  H          -1.04819184584890      4.87660234249840      1.32017697835776
  H          -2.15175954374172      2.71209027790207      4.43961031711796
  H          -3.98561491346473      5.06377088189326      3.75581168784048
  H          -1.47069996787604     -3.60305742446779      0.53645857229899
  H          -2.86671923590579     -3.23935998655457     -0.49704848128930
  H           2.67546323304391     -4.62380029650574     -2.75431200779393
  H           3.44532849749411     -3.20234063556352     -2.06249026987308
  H           2.81437603322726     -6.50350072123210     -0.18788219076539
  H           1.30374783214824     -5.91865715386777      0.52376078671895
  H           1.39712405299304     -6.25322203415719     -1.21743604439157
  H           4.42798603518923     -6.10090511531577     -1.77342308634576
  H           5.17422115780332     -4.79987926391520     -2.70663437008185
  H           5.14807732247924     -4.71421158139484     -0.93658746935137
  H           0.86848390637766      0.43688334685488     -3.83244084194809
  H           1.97860432387802      1.67507893952436     -3.26213967352284
  H           4.64156007320959      1.29218433627617     -3.60164042718781
  H           6.04600251042585     -0.44824602379326     -4.74356001062555
  H           5.73912637626850     -3.00539234734298     -5.87137705656727
  H           3.99833559785695     -4.73648743336930     -6.28676783944906
  H          -0.28987377394442     -2.37436131342117     -6.24864740287831
  H          -1.14189238137021     -1.49985235887301     -4.93748481704493
  H           0.21626271193998     -0.71255695569238     -5.80395601378614
  H           0.53238561252704     -0.35625572385920      2.80062239122132
  H           1.07877962391729      1.31419112863760      2.70755048263016
  H          -0.47268164316115      1.70084908731211      4.82223873752720
  H           1.10035641897609      0.95874690843714      5.01034057684959
  H           0.16546542065242     -1.29188644725056      5.10120546306948
  H          -0.53565872948169     -0.23765368483407      6.34981726337745
  H          -2.52297717416996     -0.00894311807140      4.89635199091072
  H          -2.98119984736549      5.31519146571721      0.31640925371574
  H          -2.46321594864129      6.91213111222245      2.78774535856087
  H          -2.67380696921025      5.93860939936582      5.54020993324118
  H          -5.20217397666264      2.87243230415458      4.44036528725473
  H          -4.15353014200164      2.73825048965482      5.87676453077058
  H          -4.41328684882719      0.82962641149396      3.80251580975630
  H          -2.52988035476765      2.82240093288849      0.82329857002300
  H          -0.94269168276894      4.74474194022926      3.74415017835201
  H          -1.90985793346130      0.77952350978806      2.75073764439417
  H          -1.82257461390305     -1.07576576219155      3.80320650882966
  H          -2.20637593992119     -1.57089643362719      5.33599573998938
98
E_rel=2.789058 kJ/mol (E = -2864.035061615011 Har) MODEL_19
  H           1.08707739760393      0.09178719425731      0.59462212187216
  H           0.93057369381540     -1.80125927608494     -2.47824188075082
  H           0.61961855930298     -4.26608196189403     -2.49552894535540
  H          -1.41858572714938     -1.17039688341342     -1.08888660013643
  C          -1.77072755878278     -3.14613794401425     -0.38683187417461
  N           0.28600731588812      0.54674872833441      0.16319103069375
  N          -1.42684459511026     -1.73493762473619     -0.24810635539065
  C          -0.98777100576934      0.39427781828438      0.85954223762116
  C          -1.38146690359338     -1.10297304391153      0.94219402082181
  N           1.45429961855426     -1.37624464674232     -1.71605551577091
  C           1.68401442135139     -2.08769240301510     -0.59855396939215
  C           1.64473515373895      0.07344752784359     -1.79147750043842
  C           0.34116465471178      0.64217721658881     -1.19259364022645
  C           1.19422148889076     -3.53966249842137     -0.58072354024961
  N           0.25118404134988     -3.86227717165477     -1.64145149170253
  C          -1.10106418232071     -3.76597798431557     -1.61650999223305
  O          -1.79023622761686     -4.16085274070375     -2.55993071381221
  C           2.37242228842132     -4.54746141480604     -0.55039369446032
  C           3.29547452766653     -4.49605867656761     -1.78340013530876
  C           1.82841425236334     -5.96143157863199     -0.32670233219357
  C           4.35375930539042     -3.39068402609201     -1.76154052954976
  O           2.24277270592746     -1.62709709499412      0.40651723293542
  O          -0.60640043146673      1.00135312376912     -1.89008231924491
  O          -1.60974385338167     -1.67945706746547      2.01230955643906
  C           1.86436068667202      0.52387182919909     -3.23765183075501
  C           2.98928852218362     -0.19722736323237     -3.91501441786923
  C           2.96815306554497     -1.46906614978496     -4.58410170858477
  C           4.29315090801587      0.23764730718994     -3.97091723782041
  C           4.29570760669300     -1.74229107241193     -5.01714230565971
  N           5.07389915630027     -0.68250963717757     -4.62887576191229
  C           1.97235523305549     -2.42682915794244     -4.84417563014785
  C           2.33680465477964     -3.59982646780686     -5.49433763365625
  C           4.64774042721339     -2.91193176627668     -5.68799187748887
  C           3.65202568803445     -3.84659805356234     -5.91985697410645
  O           0.68765937770763     -2.22988295822935     -4.38783837205564
  C          -0.21247571640898     -1.65999356370572     -5.36591846276515
  Cl          1.12007684200933     -4.84444506331486     -5.75584757788094
  H           2.50642722698802      0.34135857575424     -1.16903674736010
  C          -0.96106181343149      1.01683081481369      2.25895967810289
  C           0.25607478189196      0.58902568173943      3.08186774337323
  C           0.08324707701718      0.72712548531752      4.60020806759000
  C          -0.52120518128595     -0.48385116233995      5.29699964334411
  O          -0.92047500967468      2.45488421517234      2.19226377212490
  N          -1.89531712379894     -0.83533713841051      4.79356911393324
  C          -2.13377840824444      3.07646700004944      1.80448830853617
  C          -1.88471326108905      4.58963073671278      1.83888334828152
  O          -3.22652149864618      2.70768868958638      2.62513709790180
  C          -1.80973930068550      5.09061214992337      3.28006371865283
  C          -3.08113860348986      3.09160249457592      4.00525224698119
  C          -3.01444610940305      4.61128891915904      4.09357088544274
  O          -2.97380286462407      5.27592808248030      1.21768554525666
  O          -1.69234852839304      6.51137887459423      3.33503961982859
  O          -2.86883059700918      4.96556214141069      5.46798851499396
  C          -4.24983439815761      2.47460757777783      4.74416346617837
  O          -4.21976149511265      1.04068713131523      4.65232739473747
  H          -1.75342838075824      0.88992476321603      0.24993100105041
  H           0.68149435138526     -3.63534703619037      0.38412434456615
  H           2.96692391021391     -4.26275057958643      0.32801859749004
  H          -0.93919851091173      4.80809541133475      1.32312193919117
  H          -2.14958596474907      2.67446877311873      4.41500729004242
  H          -3.94053189307504      5.04266494170057      3.67694686877106
  H          -1.47366473932597     -3.66647135791225      0.53023494101545
  H          -2.85000460010015     -3.27850815447014     -0.51998372077750
  H           3.80962648447545     -5.46374003089477     -1.84033465288040
  H           2.70714092259955     -4.42594364799347     -2.70979816314921
  H           2.65376088848929     -6.64894759448540     -0.11747828792379
  H           1.13225737861284     -5.99164197008025      0.51884705664251
  H           1.30235013664715     -6.33139996754202     -1.21412418761340
  H           5.04048993699233     -3.50812405184344     -2.60654835057195
  H           3.91878612362580     -2.39025239812625     -1.83874769578097
  H           4.94014700555709     -3.43817752900824     -0.83688202694497
  H           0.92878883895759      0.39547833878804     -3.78945264036274
  H           2.07248865857800      1.59920828614225     -3.21442083037185
  H           4.72453020604068      1.15253973419630     -3.58538120562620
  H           6.06197065231854     -0.58724131628740     -4.80631362792523
  H           5.66883248906000     -3.09655173187283     -6.00711658098685
  H           3.88117412882479     -4.77908053479270     -6.42464915745552
  H          -1.15841564850158     -1.49354973918210     -4.84703609545845
  H           0.18404887478379     -0.70890045834164     -5.73982613999021
  H          -0.35909897525862     -2.35497510500075     -6.19937610321802
  H           0.51954215760483     -0.44891195453417      2.84269847027082
  H           1.09813942751781      1.21084788284725      2.75701288862120
  H          -0.49139999528171      1.62887184189133      4.83993615515958
  H           1.06734053931528      0.86583413307937      5.06147887099141
  H           0.09939988475033     -1.37153681908952      5.13964487479544
  H          -0.61189987938443     -0.30425324779408      6.37143778271712
  H          -1.85914716577915     -1.12822409124914      3.80031157471005
  H          -2.83388100570859      5.27093561213702      0.26257282773512
  H          -2.36940918488607      6.86870190836964      2.74058290738007
  H          -2.66522806590532      5.91113036730887      5.49168643346948
  H          -5.19747595534080      2.86332574589111      4.34458280526519
  H          -4.18382515743185      2.72504579088091      5.80564870730930
  H          -4.41085308079739      0.81135410389474      3.73197353902379
  H          -2.43942906760470      2.77561070596792      0.79196814478646
  H          -0.90229545770893      4.68797073012849      3.74811292591210
  H          -1.89998187508418      0.72885346395951      2.74265141704416
  H          -2.27996315692913     -1.61730265902559      5.32520106575095
  H          -2.56583490240612     -0.05114224590220      4.87839839238622
98
E_rel=3.185114 kJ/mol (E = -2864.034910765004 Har) MODEL_14
  H           1.05424592291447      0.16687900059365      0.56633909032544
  H           0.91905640821746     -1.72781807819107     -2.51218630560927
  H           0.61931824633279     -4.19613868329069     -2.53770765971861
  H          -1.44335935837573     -1.12433665830091     -1.11479091057152
  C          -1.76664145213641     -3.10471661195535     -0.40937261198726
  N           0.24767515052691      0.61198833437454      0.13518767123568
  N          -1.44079848537096     -1.68863677970371     -0.27375146816998
  C          -1.02288863051607      0.44537944365638      0.83396636894692
  C          -1.40034036011059     -1.05618545106721      0.91632172286046
  N           1.43358578033105     -1.30065613272281     -1.74492145791595
  C           1.66373862726004     -2.01433998419252     -0.62952155434320
  C           1.61159856760277      0.15087195576000     -1.81609808674210
  C           0.30123216936899      0.70619066523895     -1.22104250769018
  C           1.19871239893098     -3.47651477116382     -0.62180818532467
  N           0.25153735787926     -3.80952910338390     -1.67567189782213
  C          -1.10068216438944     -3.71156854949825     -1.64737954700840
  O          -1.79203761117593     -4.09607386685081     -2.59339691179452
  C           2.42174945994122     -4.42588631668311     -0.64112221652262
  C           3.26320492152122     -4.26826425603271     -1.91703875760559
  C           1.97816499290329     -5.86997954179842     -0.40078327601206
  C           4.59697834714798     -5.01261731442337     -1.85856886714343
  O           2.22002446944721     -1.55396347987750      0.37701334812067
  O          -0.64981041266234      1.05356777375010     -1.91950376325721
  O          -1.61973535139089     -1.63552108789663      1.98667529003663
  C           1.83843960354761      0.60178092192871     -3.26112696196810
  C           2.98333497653006     -0.10757808089841     -3.91756454371091
  C           2.99350347227911     -1.39053564311195     -4.56596155781483
  C           4.28171749853144      0.34548294696559     -3.95557449968229
  C           4.33439514191445     -1.65354142052244     -4.96397172001107
  N           5.08880491886952     -0.57429982258796     -4.58125923918777
  C           2.01455957364287     -2.36093856199771     -4.84202259314678
  C           2.40714445649111     -3.53730128082386     -5.46839055830578
  C           4.71589481915411     -2.82974678123595     -5.60744048652217
  C           3.73573616847198     -3.77725255441788     -5.85358691833885
  O           0.71621742850463     -2.17272019697084     -4.42163517917536
  C          -0.16100952003646     -1.61620531247502     -5.42781416790560
  Cl          1.20955322872180     -4.79676766209864     -5.74656006878733
  H           2.46773303699089      0.42543686546158     -1.18908514624058
  C          -0.99812198266911      1.06483794171668      2.23540623523159
  C           0.22622436844550      0.64453876160252      3.05188289251266
  C           0.06110148302129      0.76931614251465      4.57194606345495
  C          -0.53855947833042     -0.44874856505519      5.26020329934635
  O          -0.96661952614267      2.50477664624135      2.17153425588198
  N          -1.91550998858115     -0.79204377276701      4.76006772982409
  C          -2.18224466779039      3.11419451453828      1.78694138602396
  C          -1.95132140784665      4.62567286122695      1.78134645617906
  O          -3.26875859487954      2.77571944759733      2.63660441678567
  C          -1.81927523103483      5.15248184310583      3.21305703557638
  C          -3.08530611412796      3.16729180578137      4.01266071055320
  C          -2.98623118355152      4.68826792004342      4.08780698739472
  O          -3.01534589494870      5.28555386447482      1.09052383861037
  O          -1.71156274469246      6.57494498964595      3.23446735210693
  O          -2.77208766889395      5.05574029495406      5.44870111386146
  C          -4.24343111618485      2.60340547539406      4.79786689387311
  O          -4.11728802450474      1.17051554402931      4.81390509281827
  H          -1.79501734728074      0.93337706139656      0.22650095174548
  H           0.70687087821963     -3.60447797843356      0.35017429446018
  H           3.03856888906948     -4.10372311975212      0.20916149107209
  H          -1.03800081494586      4.85253034264683      1.22003451444527
  H          -2.15212605986315      2.73684707769592      4.40305010259232
  H          -3.92848378959704      5.13114811491463      3.71743297611227
  H          -1.45202342998556     -3.62067124641730      0.50413038259324
  H          -2.84531853324146     -3.25203563721260     -0.53118565778097
  H           2.69774322110308     -4.62461233877773     -2.78992993685388
  H           3.46196687730126     -3.20249941475805     -2.09330410643922
  H           2.84413674689262     -6.51689238017162     -0.23705462666138
  H           1.33451551772818     -5.93970756935971      0.48290693184570
  H           1.42335717423349     -6.26269418957928     -1.26075166202000
  H           4.45863978038690     -6.09737940075217     -1.81595032672873
  H           5.19650493459506     -4.79041329860271     -2.74753406463239
  H           5.17425554864269     -4.70949900084905     -0.97721140634065
  H           0.91113544074693      0.45711165661760     -3.82311065343139
  H           2.03125433898918      1.67993629684609     -3.23968602289137
  H           4.69217905557037      1.27238499779082     -3.57596373325065
  H           6.07921685571464     -0.46844872084838     -4.73852159656678
  H           5.74636923109421     -3.00728687800269     -5.89926154953381
  H           3.98776283282176     -4.71428166205471     -6.33868069652724
  H          -0.28017293888045     -2.31830848718751     -6.25976562609266
  H          -1.12184319340729     -1.45272007131412     -4.93610515372177
  H           0.23904447424281     -0.66516148391517     -5.79801660259305
  H           0.50006424244662     -0.38876244703541      2.80488247190050
  H           1.05987512394377      1.27780780430742      2.72740938907728
  H          -0.51335526510766      1.66794009985478      4.82361310073303
  H           1.04779012846197      0.90551547989678      5.02834806535444
  H           0.08123379356457     -1.33485700934564      5.09117106446273
  H          -0.62338398723198     -0.27933953305920      6.33681507472268
  H          -2.30141602975314     -1.57508151530077      5.28911089596075
  H          -3.85699413423813      4.92498259466418      1.40594587288004
  H          -2.41463541095445      6.91514095737711      2.65991453296536
  H          -2.55112212883837      5.99783275131999      5.45054523401043
  H          -5.19069260872612      2.89890923076952      4.32398399698590
  H          -4.21053858624788      3.00700377204969      5.81695306677018
  H          -4.82992066469151      0.81204096190139      5.35789039264704
  H          -2.50812956087300      2.78741939640871      0.78936036413292
  H          -0.89010154234074      4.76517567551135      3.65155355650395
  H          -1.93438316088436      0.77170333529855      2.72098856115263
  H          -2.57846645166248     -0.00240715850660      4.85660664652607
  H          -1.88347485425716     -1.08055266679432      3.76557301713940
98
E_rel=3.518941 kJ/mol (E = -2864.034783617086 Har) MODEL_7
  H           1.04383144910522      0.19106775314935      0.55487654404025
  H           0.90284313041421     -1.73680473217810     -2.51501135718899
  H           0.60516859946982     -4.19783064646942     -2.52845945471957
  H          -1.47736280147113     -1.12234634905806     -1.10611749543572
  C          -1.78059599655814     -3.10596733553322     -0.40002554463053
  N           0.22845421101681      0.61966566726729      0.12398925474278
  N          -1.45881950028795     -1.68884047101510     -0.26653257074552
  C          -1.03387191613502      0.44578682795615      0.83676745133215
  C          -1.40027753284784     -1.05816596822080      0.92381645771558
  N           1.41696320695642     -1.30320488920375     -1.75119602572459
  C           1.64857311957185     -2.00941726346283     -0.63113923480298
  C           1.58464527587359      0.14922636890307     -1.82968803803035
  C           0.27084907164918      0.69448038737706     -1.23337383493975
  C           1.18449207291820     -3.47203955459648     -0.61436701529909
  N           0.23737304032857     -3.81136461336699     -1.66627713881509
  C          -1.11478358192875     -3.71314711050050     -1.63798654867819
  O          -1.80626569396238     -4.09842586865270     -2.58366569628241
  C           2.40736273931100     -4.42158617215282     -0.62709854112575
  C           3.25179104031296     -4.26888063220367     -1.90148325894221
  C           1.96274766783825     -5.86463663728671     -0.38241587321759
  C           4.58348845939977     -5.01657395774035     -1.83878109624087
  O           2.20482180891788     -1.54219951247810      0.37208808939334
  O          -0.69076332555745      1.01550997508712     -1.93057001677712
  O          -1.59631176532643     -1.64045449801661      1.99723106523492
  C           1.80483689325665      0.59505914901694     -3.27726232042874
  C           2.95660782532540     -0.10622676367835     -3.93033248144164
  C           2.98071699800878     -1.39407405272820     -4.56853544191157
  C           4.25032320201382      0.35987004460385     -3.97065056640754
  C           4.32470544642925     -1.64655390793992     -4.96289272453645
  N           5.06747175662082     -0.55638338859266     -4.58838599284280
  C           2.01209760620889     -2.37656015038180     -4.83790940902456
  C           2.41771903417584     -3.55463782551176     -5.45254990837085
  C           4.71918229803665     -2.82447635299937     -5.59537024842518
  C           3.74924699976195     -3.78439635024238     -5.83381603501543
  O           0.71069343780098     -2.19723005515680     -4.42313072825348
  C          -0.16709952233031     -1.65480597190703     -5.43639556299135
  Cl          1.23349435192118     -4.82900454028452     -5.71966258265201
  H           2.44047501035487      0.43335327477531     -1.20660366231138
  C          -0.99609436133622      1.06744530862825      2.23708741895924
  C           0.24294095719088      0.66128364325810      3.03872128386016
  C           0.09135228399519      0.78494534493294      4.56024446179481
  C          -0.48590767298125     -0.44065319727792      5.25434921129850
  O          -0.98365337833979      2.50574493898846      2.16973561031289
  N          -1.86541633050496     -0.79820065624739      4.77124950384866
  C          -2.22343831487449      3.10049455363956      1.82403314904976
  C          -1.99426484054212      4.61668678558034      1.80969487301081
  O          -3.27270729933960      2.73248474829927      2.69790678353045
  C          -1.86061064522887      5.14834568429401      3.23352383817746
  C          -3.09020817241478      3.15710154222200      4.06111435853342
  C          -3.02699541450165      4.68160423950171      4.10738685162800
  O          -3.12043144927531      5.27543032549690      1.22586230415196
  O          -1.75041971370582      6.57082263545923      3.25558033477982
  O          -2.82306246892174      5.07655929534932      5.46322923533548
  C          -4.23027953009141      2.58254605745215      4.86513616326870
  O          -4.07689375349627      1.15237566481360      4.90249089495503
  H          -1.81588232353961      0.92946728778545      0.23857847217162
  H           0.69228897346967     -3.59400164940966      0.35819608618974
  H           3.02229167182080     -4.09644077654095      0.22344599386773
  H          -1.07685624037833      4.83459803507581      1.24520986183470
  H          -2.14467278152720      2.75774127714959      4.45732749988275
  H          -3.97202282891145      5.09852072495657      3.71965219204464
  H          -1.46385035376136     -3.61958736665947      0.51396009206784
  H          -2.85904347970091     -3.25588413719667     -0.52064539196132
  H           2.68712456092290     -4.62553347281792     -2.77470832688576
  H           3.45347736289726     -3.20390811521305     -2.07934271528540
  H           2.82803451838958     -6.51107268715611     -0.21330937021738
  H           1.31615887952865     -5.93077243665519      0.49941833851203
  H           1.41061965908906     -6.26058974606877     -1.24262149886202
  H           5.18613319235932     -4.79648746070366     -2.72615207101734
  H           5.15903079295433     -4.71440296923698     -0.95595635628633
  H           4.44222287891964     -6.10094788691496     -1.79587274576932
  H           0.87841606848227      0.43856921107038     -3.83767653738563
  H           1.98718989467007      1.67515759422696     -3.26134607131155
  H           4.65091929043927      1.29365279260556     -3.59740648632196
  H           6.05701999130883     -0.44176910983451     -4.74499607945529
  H           5.75179696783933     -2.99393403679857     -5.88441633736033
  H           4.01161996939018     -4.72323577151213     -6.30985197877066
  H          -0.27795131626639     -2.36379408201123     -6.26370694826136
  H          -1.13093378801014     -1.49502730220327     -4.94936709159536
  H           0.22707093425887     -0.70347845294526     -5.81217259261288
  H           0.52642162412019     -0.36899435758655      2.78965647090795
  H           1.06567875035080      1.30427109252823      2.70549828928028
  H          -0.49354259878916      1.67571195514496      4.81604826964756
  H           1.08018674994680      0.93467515158029      5.00767825129624
  H           0.14137216007312     -1.31975747251649      5.07647243096172
  H          -0.55927300137548     -0.27347178258662      6.33217379286030
  H          -2.53456151318267     -0.01538418513432      4.87877055468903
  H          -3.03301985404827      5.23847069602834      0.26525128980810
  H          -2.45410445493439      6.91304127965679      2.68361749442310
  H          -2.61036577296432      6.02039715724436      5.44730890663218
  H          -5.18700492078315      2.85195224988756      4.39468340428220
  H          -4.19720829865645      3.00175167700829      5.87778918719600
  H          -4.77282400661501      0.79007241521466      5.46512770165126
  H          -2.56881448044496      2.77122964020302      0.83322627391616
  H          -0.93170905087083      4.76064954494229      3.67105508610844
  H          -1.92166998566776      0.76421156719860      2.73672042796421
  H          -1.84314844572874     -1.08508083570072      3.77591126670067
  H          -2.23624878944050     -1.58598200923443      5.30413138396906
98
E_rel=5.061445 kJ/mol (E = -2864.034196108596 Har) MODEL_23
  H           1.13528724618712      0.07581726768204      0.49645753360556
  H           1.06385793928780     -1.62904836446253     -2.71465229587372
  H           0.64675701073284     -4.06150242933709     -2.93410563624315
  H          -1.42032348054824     -0.99431159573905     -1.36154284908143
  C          -1.78199230961080     -3.02087551997688     -0.82675866291219
  N           0.35927063305417      0.56947128608886      0.06153317482357
  N          -1.42508479809454     -1.62961768532028     -0.57203012719541
  C          -0.94280586536031      0.39215764960836      0.69838009235612
  C          -1.34763657584016     -1.10374594445698      0.66702048441052
  N           1.56582824281800     -1.28234571931273     -1.90034350352585
  C           1.67893180895908     -2.07340809097584     -0.81616435236779
  C           1.79011153499519      0.16516612350222     -1.85543301927958
  C           0.46725264006159      0.71788264881291     -1.28594983613573
  C           1.16912867927358     -3.51324406062406     -0.94506604095051
  N           0.25681657759873     -3.71788245017119     -2.06347181518762
  C          -1.08893239493152     -3.55330406763504     -2.08421590324028
  O          -1.75405529791367     -3.82387555020007     -3.08706002922295
  C           2.34078249183971     -4.52916934516908     -1.03347338112601
  C           3.12145444918006     -4.67099457648261      0.28083100174772
  C           3.29840226121543     -4.20710415917846     -2.18442204895338
  C           2.28016859353882     -5.06665752084356      1.49282015382166
  O           2.16562899910942     -1.69362540274676      0.25800624873717
  O          -0.45101007465103      1.10950812177843     -2.00534657416002
  O          -1.55062111542847     -1.76753437648476      1.69053771219413
  C           2.09916859970292      0.71975123849864     -3.24889777168229
  C           3.21437080475732     -0.00230890380466     -3.94060108413103
  C           3.15420599103840     -1.21177321073511     -4.71484064208657
  C           4.54060644743729      0.36160656051195     -3.91061863855517
  C           4.48312061540892     -1.52630275796330     -5.11445046944777
  N           5.29898003926677     -0.54543951150417     -4.61192810364803
  C           2.11843787371991     -2.08107120116516     -5.09975968807316
  C           2.44508879792194     -3.21478670533349     -5.83375163268404
  C           4.79901107312052     -2.65696285409418     -5.86611161229156
  C           3.76307252302571     -3.50538857509370     -6.22138129480868
  O           0.82880538515168     -1.84904217939028     -4.67539047848150
  C           0.00463761046783     -1.14125545503305     -5.63012972047245
  Cl          1.17321352195490     -4.35777150551898     -6.25033564399853
  H           2.62085899589866      0.36372883150723     -1.16889367844930
  C          -0.96272985228065      0.91937564329710      2.13701686195647
  C           0.24461778782860      0.45763862636678      2.95618225779047
  C           0.04800357198112      0.48946951001140      4.47704224572551
  C          -0.54690227296758     -0.77501446159070      5.07959974334424
  O          -0.94761983163937      2.36098638586995      2.16891239044856
  N          -1.90486231700921     -1.11631237712715      4.52767606039404
  C          -2.16000888209528      2.98475645430049      1.79898923674815
  C          -1.95492113219355      4.49488346734391      1.92879887463991
  O          -3.26594120957262      2.56664028821448      2.58845560132798
  C          -1.86460371582361      4.90244447436257      3.40369075991447
  C          -3.11195832652083      2.83735754162765      3.99677256834003
  C          -3.04208994874483      4.34502882517356      4.20742763549991
  O          -3.01446682133109      5.19362844877910      1.27025135690120
  O          -1.78474009525665      6.31991109152894      3.54504226673719
  O          -2.86956357086615      4.58873541105551      5.60125028220721
  C          -4.27849538887062      2.16888099927411      4.69283400389173
  O          -4.25129318736725      0.74528073221174      4.50265480877346
  H          -1.67843969523453      0.93543906347713      0.09323811164524
  H           0.62677021935544     -3.70564136607118     -0.01358831034067
  H           1.85580491374731     -5.49620461287674     -1.23371730588991
  H          -1.03310772388612      4.78338565023964      1.41135233408130
  H          -2.17945047920304      2.38566380235454      4.36193227936918
  H          -3.98353111734638      4.80276378177321      3.85315586114603
  H          -1.51727287913443     -3.61289017867039      0.05561230763742
  H          -2.85904730523811     -3.12450149791948     -0.99797505186687
  H           3.88466585974414     -5.44077895288242      0.10634474537673
  H           3.66201874859407     -3.73979999718738      0.48739727192359
  H           2.79057912957163     -4.09285879009793     -3.14852652844108
  H           3.84864930241764     -3.27911932790236     -1.98564103427519
  H           4.03053006780481     -5.01342767342158     -2.29368098732842
  H           1.66820408949879     -5.95090184027390      1.27828489045391
  H           2.92579439894952     -5.30470384810173      2.34437464306267
  H           1.61042340934209     -4.25978126670080      1.80902388823212
  H           1.18394003750000      0.68909493294498     -3.84685934488694
  H           2.36009612437524      1.77670020439830     -3.12565521493947
  H           5.00282358274684      1.21659761356472     -3.43421165342077
  H           6.29782227790556     -0.49389237216101     -4.74045772278050
  H           5.82144572460007     -2.87575457743022     -6.15806714759037
  H           3.96270010608997     -4.40500364690818     -6.79376360998490
  H           0.46754356511331     -0.18419468211694     -5.89703706546100
  H          -0.14133179970347     -1.74705455731917     -6.53058489585040
  H          -0.95320318683913     -0.96930079273027     -5.13548197984951
  H           0.52749960143353     -0.55876880948199      2.65464697375379
  H           1.08212718355955      1.11193948588647      2.68850705184915
  H          -0.54051026017311      1.36499168757390      4.77246327794834
  H           1.02439254321846      0.60813403269254      4.95984341539264
  H           0.09273289143995     -1.63958126541668      4.87625657701277
  H          -0.66068237746123     -0.66947183198794      6.16164314840268
  H          -1.84557473497839     -1.34360139266413      3.51890665011179
  H          -3.85674273723129      4.79691603498782      1.53710657204043
  H          -2.48268754932340      6.69451933178361      2.98590091167231
  H          -2.67907495709050      5.53232294926698      5.69904666713855
  H          -5.22707056941000      2.58635220614549      4.32574656207828
  H          -4.20763342551209      2.34592688153625      5.76881706920829
  H          -4.46209980841107      0.57650414798384      3.57371431636548
  H          -2.45342454638290      2.73775961184933      0.76886224856572
  H          -0.93794216171617      4.49631715955332      3.83025458879351
  H          -1.90740495493775      0.58277463146585      2.57695720873918
  H          -2.28396752748076     -1.93756508730005      5.00075616110824
  H          -2.59048364407064     -0.35033187395475      4.64983444997531
98
E_rel=5.325180 kJ/mol (E = -2864.034095656974 Har) MODEL_10
  H           1.16096042069985      0.08804784348296      0.50412331809026
  H           1.05548828509793     -1.61376891958371     -2.70923491155841
  H           0.62873612367261     -4.04396208018977     -2.93468880648303
  H          -1.43638683901662     -0.96021646602083     -1.34434559188806
  C          -1.78899919025004     -2.99133925218785     -0.82078505644674
  N           0.38488719158035      0.58624313735805      0.07458558349753
  N          -1.42469357186905     -1.60302892515905     -0.56096988652427
  C          -0.91498981692789      0.40737848021645      0.71654591469175
  C          -1.31487871954842     -1.08945177669204      0.68082852625834
  N           1.56556330579574     -1.27261577461304     -1.89769015938096
  C           1.67844791551534     -2.06662808145830     -0.81568030198001
  C           1.80119107905904      0.17302444185285     -1.85172410815741
  C           0.48548395220440      0.73399562846600     -1.27387961170297
  C           1.15762618887702     -3.50242726590161     -0.94544543544194
  N           0.24254317399400     -3.69901366013806     -2.06292534446713
  C          -1.10201156537811     -3.52497525448435     -2.08101744455984
  O          -1.77097314765679     -3.78892493020547     -3.08308877474969
  C           2.32182557883254     -4.52659808314270     -1.03672328141928
  C           3.10178556957595     -4.67758887750286      0.27696887427630
  C           3.28121167155681     -4.20836513999939     -2.18729414631995
  C           2.25737163287157     -5.06640496931210      1.48898391008477
  O           2.17344347742667     -1.69273985200097      0.25673687181998
  O          -0.43459994229308      1.13154475170199     -1.98757765114193
  O          -1.48570757295632     -1.76547335502318      1.70239012224368
  C           2.10701534014552      0.72675476865401     -3.24623937138424
  C           3.21302803785290     -0.00350578149301     -3.94417494681624
  C           3.13956405757075     -1.21173609519596     -4.71921911340874
  C           4.54238691856559      0.34917937018042     -3.91925316048546
  C           4.46414662835850     -1.53713935883793     -5.12445336650195
  N           5.29025247289584     -0.56358902660734     -4.62443128539698
  C           2.09495519235262     -2.07190096302486     -5.10066541383452
  C           2.40902476921729     -3.20779640569049     -5.83679164946935
  C           4.76748668940056     -2.66984381408475     -5.87821323686764
  C           3.72297154084069     -3.50922503438158     -6.22991440100743
  O           0.80918416598075     -1.82900715846342     -4.67096017068077
  C          -0.01287409491044     -1.11380649009353     -5.62191639655719
  Cl          1.12577533796831     -4.33943377931329     -6.24947264516624
  H           2.63721651704312      0.36418629641715     -1.16947696915314
  C          -0.93335803988168      0.93192888991400      2.15625475596227
  C           0.28345250337444      0.48895889796242      2.97124014058236
  C           0.08403800875502      0.52327451961711      4.49200039480493
  C          -0.47970477413749     -0.75461409542110      5.09670473561029
  O          -0.94276236393380      2.37165739673766      2.19265269433238
  N          -1.82371973822086     -1.13561171082966      4.53571020217364
  C          -2.17255849699812      2.97964077227684      1.83436636986212
  C          -1.98086078148404      4.49254748991844      2.00398843608785
  O          -3.26549386794067      2.50222510494609      2.59657007820556
  C          -1.94920541649352      4.86841268815127      3.48381864597254
  C          -3.16266075356919      2.77152173503261      4.00689982336319
  C          -3.15014183836935      4.27949818561209      4.22730757206536
  O          -3.08397946709065      5.19133991922709      1.42284132931098
  O          -1.88480995308891      6.28232303679716      3.66395689724611
  O          -3.04124690379063      4.51707622370336      5.62985863466931
  C          -4.32492234519020      2.05926483703835      4.66576422172806
  O          -4.24056885466808      0.63774824752896      4.47243526235648
  H          -1.65272684363919      0.95197073486488      0.11527364340049
  H           0.61506626274150     -3.69237098956126     -0.01356648331125
  H           1.82967972248999     -5.48952865442894     -1.23923305743377
  H          -1.03555717312724      4.78856556394219      1.52809711516620
  H          -2.22634224548989      2.35159657974341      4.40227731082855
  H          -4.08320995448667      4.71455701954686      3.83054681883630
  H          -1.52672028828713     -3.58771686016317      0.05925397942115
  H          -2.86693802517898     -3.08726558102625     -0.99063869612476
  H           3.85730454464578     -5.45461070629757      0.10101932684046
  H           3.65154339603825     -3.75196596888195      0.48419878829838
  H           3.83815071781884     -3.28488997853469     -1.98608993850469
  H           4.00750778466940     -5.01955680058018     -2.29925838922171
  H           2.77348652498630     -4.08744673748321     -3.15066180383123
  H           1.59735444832601     -4.25255176670373      1.80787949722894
  H           1.63502224962270     -5.94305314932218      1.27311678511912
  H           2.90112536587864     -5.31374462950519      2.33930688716581
  H           1.18844225389998      0.70379247067436     -3.83940055322597
  H           2.37686351068964      1.78151859227060     -3.12348265275799
  H           5.01375661141899      1.19975035557647     -3.44391485112104
  H           6.28897583405452     -0.52043489215395     -4.75687951849032
  H           5.78683718641800     -2.89711739021168     -6.17442611499978
  H           3.91265862908130     -4.41010773041752     -6.80369309167537
  H          -0.96725844823240     -0.93428768902920     -5.12328899591493
  H           0.45685923640886     -0.16040267885478     -5.89001040988762
  H          -0.16757078611908     -1.71771547158391     -6.52218710464521
  H           0.58080292550888     -0.52413442817926      2.67234347362223
  H           1.11109612969820      1.15437425903706      2.70043228638421
  H          -0.53039115377367      1.38344243291921      4.77995387484281
  H           1.05490064390606      0.67070956506132      4.97786628161824
  H           0.18480433854118     -1.60204230837331      4.90118677412767
  H          -0.60437248982245     -0.64820869140870      6.17746900583297
  H          -2.53294840357397     -0.39085517272890      4.65281692971611
  H          -2.92917452200308      5.27306423037135      0.47351842117054
  H          -2.56437683666418      6.66603034733836      3.08910297324579
  H          -2.86720609604922      5.46255434091325      5.73934331615483
  H          -5.27625612788385      2.44340243249784      4.27060967522547
  H          -4.29338185203723      2.23393399073910      5.74392486397875
  H          -4.41457709282654      0.46621043551379      3.53637462665520
  H          -2.44824604306898      2.75651458570729      0.79336625127138
  H          -1.03610240610014      4.45831435568313      3.93412569865638
  H          -1.86949258652633      0.57795117615359      2.60091925639783
  H          -1.75314667502042     -1.36034760606738      3.52663632617200
  H          -2.18209734049109     -1.96753383496065      5.00627994967368
98
E_rel=5.807627 kJ/mol (E = -2864.033911902666 Har) MODEL_6
  H           0.99433197231413      0.09908584698862      0.64724527527886
  H           0.94203455173491     -1.71242474292720     -2.59008885439798
  H           0.23588244409477     -4.08921057645648     -2.76405691073352
  H          -1.53567568826601     -1.16953684505848     -0.95462203475593
  C          -1.69571036241636     -3.14989181335156     -0.16187033669467
  N           0.20837397136804      0.58908276928282      0.22631189255673
  N          -1.49930760586273     -1.70260978298783     -0.09435085885411
  C          -1.06047896024594      0.45971690447952      0.93604899921312
  C          -1.42061760835634     -1.03978453656491      1.07386758948384
  N           1.36797608352794     -1.33954003084696     -1.74351636335953
  C           1.50425232822803     -2.14356294414456     -0.67408711044947
  C           1.56911507862267      0.10905794138123     -1.71573201296902
  C           0.25891738769634      0.67024396450488     -1.13030721384335
  C           1.18401323188808     -3.62476185610484     -0.92180347442556
  N           0.03549968864776     -3.82361708233814     -1.80464921542685
  C          -1.28199166628567     -3.64515582786107     -1.54691297701555
  O          -2.13868035778858     -3.85035907194953     -2.41074615257881
  C           2.40673616074596     -4.34925949414497     -1.54422665571661
  C           2.18643531433945     -5.87016917370575     -1.51309759722595
  C           3.71535905369022     -3.94855523126710     -0.86379978394293
  C           3.19798769887440     -6.64890746984692     -2.35365448469025
  O           1.90814729229120     -1.76234012979289      0.43184528551735
  O          -0.68517285698238      1.02718652348026     -1.83322855614327
  O          -1.57827257148544     -1.60007299616629      2.16577079306260
  C           1.85982341918306      0.62300398535734     -3.12913183384239
  C           3.05997675061244     -0.03663734319798     -3.73989430537070
  C           3.15842810263753     -1.30747198727027     -4.40664466424670
  C           4.34341315383046      0.45536572837100     -3.67610790641029
  C           4.53335508832398     -1.52343405084017     -4.70623962542050
  N           5.22259711910914     -0.42762885323183     -4.25463204451594
  C           2.23581565591317     -2.30219103141343     -4.77787412938571
  C           2.71273365071403     -3.46038550146202     -5.37912350263364
  C           5.00088804370084     -2.68024374247758     -5.32817736014335
  C           4.07489521508263     -3.65666816676568     -5.65707804809113
  O           0.89852952224845     -2.15783366703662     -4.47705691992881
  C           0.11384120732843     -1.56456563991474     -5.53839696184093
  Cl          1.57600953849275     -4.74420248915609     -5.77284605307737
  H           2.41149658182744      0.33146950946256     -1.04939747641795
  C          -1.02318474455584      1.12844926293973      2.31412102682519
  C           0.22151154409348      0.75998409398896      3.12483097484235
  C           0.07824934563639      0.94063470106324      4.64147423790868
  C          -0.47983288126900     -0.26336993307124      5.38759856279072
  O          -1.01746064772677      2.56643340813161      2.20246582605610
  N          -1.85028795669672     -0.67402160761136      4.91856594822334
  C          -2.24275470595523      3.14687162167709      1.80596807560754
  C          -2.04518220921890      4.66370233415889      1.79447618273238
  O          -3.32678547822018      2.79429945514937      2.65509394828542
  C          -1.93182825433751      5.20472089056509      3.22430326119643
  C          -3.14488962928148      3.19477251077790      4.02918606365896
  C          -3.08974441091392      4.71555518437720      4.09819738093176
  O          -3.11954076704205      5.29587916299620      1.09409196919221
  O          -1.85934336020054      6.62927707046805      3.23367902822133
  O          -2.89319504228419      5.08895856273984      5.46017374369686
  C          -4.28367594106882      2.57290815194763      4.80885406972600
  O          -4.22954032376223      1.13869407670118      4.74363261333607
  H          -1.83364110138494      0.92743741791709      0.31443556662134
  H           0.98230822110127     -4.05737044899023      0.06646057246953
  H           2.46234155247196     -4.02675350092150     -2.59726983711796
  H          -1.13394560460619      4.90749041936909      1.23683379597676
  H          -2.19803018236605      2.79056234927226      4.41291393979472
  H          -4.04231053072139      5.13094085621573      3.72261621807799
  H          -1.11210756545338     -3.61872823905034      0.63768463309404
  H          -2.74964509018298     -3.41656254168483     -0.02492711743083
  H           2.22405964566125     -6.20530923451417     -0.46684067964041
  H           1.17758325222296     -6.09844589677264     -1.87858779625277
  H           3.69126348836961     -4.19012499161123      0.20526991096806
  H           4.55236437718601     -4.48536942937017     -1.31758486686830
  H           3.91817830085790     -2.87839105675867     -0.96971834525941
  H           2.93553318945339     -7.71131578627561     -2.38283883411166
  H           3.21093373529691     -6.27763950275406     -3.38569615089487
  H           4.21375577212483     -6.57107631622719     -1.95451105241960
  H           0.96695183720833      0.47970918431221     -3.74575637691136
  H           2.02706835757375      1.70319188364160     -3.05791429511195
  H           4.69552154260125      1.38552272275171     -3.24881101570839
  H           6.21838623525339     -0.28970049774383     -4.33450215705172
  H           6.05612010410265     -2.82127233356427     -5.54050789491064
  H           4.39424103361835     -4.58011778337571     -6.12830190862704
  H           0.52429052165987     -0.58612377044008     -5.81274082222353
  H           0.10169765858441     -2.22264724614069     -6.41368298223947
  H          -0.89642106992165     -1.45018194931466     -5.14117420644292
  H           0.50863948580630     -0.27736124883476      2.91340487704575
  H           1.03867815267836      1.39283557093188      2.76075517441605
  H          -0.51195271137588      1.83519020451967      4.86874874366653
  H           1.06883117383310      1.11619260283794      5.07551977759304
  H           0.16466056217479     -1.13705757468889      5.24914650497990
  H          -0.55907424979507     -0.05077292784292      6.45689825847277
  H          -1.81800662992125     -1.00484966251537      3.93685950061148
  H          -3.95501575567743      4.92138909977936      1.40970272373258
  H          -2.56724705805739      6.94687977416535      2.65221150005142
  H          -2.71111779145845      6.03919266185382      5.46609873117164
  H          -5.24785068424227      2.93792305923314      4.42692596329161
  H          -4.19436731784530      2.84556804520858      5.86322499409542
  H          -4.44236883625090      0.88666015910993      3.83403982827509
  H          -2.55667899821189      2.80644791357652      0.80921870335522
  H          -0.99487309442001      4.84363809804610      3.66845909749408
  H          -1.94540001534737      0.83495147782311      2.82639709558374
  H          -2.20365799317393     -1.44576931571384      5.48604344944185
  H          -2.54406746814330      0.09168175035205      4.98283460739727
98
E_rel=6.864066 kJ/mol (E = -2864.033509526245 Har) MODEL_21
  H           1.06808702188219      0.06542119417747      0.57327986507025
  H           0.96585187450920     -1.63195863263391     -2.64191162706285
  H           0.49777565378158     -4.05755783415635     -2.86841644473353
  H          -1.47725988499250     -0.95884967558760     -1.28657437389837
  C          -1.89058178858657     -2.97163868456036     -0.73743749464814
  N           0.30559926502484      0.57702280748233      0.13528460515452
  N          -1.50907102725906     -1.58543723053733     -0.49085510448392
  C          -1.00201996347124      0.43666176238024      0.76958239917494
  C          -1.44559186027784     -1.04818064542859      0.74434385667083
  N           1.47738334784575     -1.29842210034534     -1.82813552815730
  C           1.58047299594204     -2.09470664357172     -0.74674540766278
  C           1.73123252386631      0.14404182817422     -1.77956293690346
  C           0.42023591478040      0.72482157579313     -1.21115275613383
  C           1.05340769472942     -3.52968352029186     -0.88391932869389
  N           0.12358973159848     -3.70775998315111     -1.99315496990293
  C          -1.21855841314720     -3.51466125059619     -2.00161642724842
  O          -1.89716652270015     -3.76783399354693     -3.00009614124783
  C           2.21274784519687     -4.55801971920151     -1.00213991227202
  C           2.93262591096182     -4.75231100224056      0.33985466594030
  C           3.18448044350039     -4.20228920586298     -2.13095083154644
  C           3.90847954401554     -5.92921258082998      0.33052464531184
  O           2.07371663014429     -1.72474904941177      0.32744714031887
  O          -0.48730005830958      1.13893793536069     -1.93189776193693
  O          -1.68975675439721     -1.69543734884061      1.76938967357864
  C           2.05365488215946      0.69709137425254     -3.17066689006563
  C           3.14861897609320     -0.04916813255997     -3.86853545443498
  C           3.05497059998312     -1.25059144857242     -4.65173175870379
  C           4.48377422510682      0.28044722701610     -3.84010709530778
  C           4.37409039792332     -1.59594327894434     -5.05830773329027
  N           5.21645995665005     -0.64034819214480     -4.55082818976551
  C           1.99601074507361     -2.09047952080864     -5.03866370715940
  C           2.29085937625632     -3.22629773126278     -5.78286530500689
  C           4.65839648602428     -2.72856710256449     -5.81955826773286
  C           3.59972160704567     -3.54733905414807     -6.17758300992197
  O           0.71497770627595     -1.82997513701351     -4.60499350088813
  C          -0.09792683111326     -1.09642315688719     -5.54974213008501
  Cl          0.98877382566015     -4.33335514873673     -6.20291002356642
  H           2.56488660145860      0.32289196464779     -1.09121517880255
  C          -1.01265977745620      0.97395462733722      2.20426774928838
  C           0.17184342719719      0.47762795419263      3.03591134754764
  C          -0.03791939477928      0.54284233495295      4.55404788230153
  C          -0.67800098624781     -0.69152631755114      5.17249533297467
  O          -0.94903593497063      2.41216698168849      2.22755424375922
  N          -2.03648088956347     -1.00738295131142      4.60706552004356
  C          -2.14036522998652      3.07918550092531      1.84622582942246
  C          -1.87050059855062      4.58172827842927      2.00006767648784
  O          -3.26520131182905      2.67060840563022      2.60191985439942
  C          -1.83175857873786      4.97296182734399      3.47601792902371
  C          -3.15904973935673      2.94864651678385      4.01030405044752
  C          -3.06801798438506      4.45600293775840      4.21553727922354
  O          -2.92994179752587      5.33107010998098      1.40110059797549
  O          -1.69564865660779      6.38375302257116      3.64005273024340
  O          -2.95824297993802      4.70170531774144      5.61657677670762
  C          -4.36238023047862      2.30466426809515      4.66557801779702
  O          -4.35092535648402      0.87950374384038      4.48154412349430
  H          -1.72207169048590      0.99614202874305      0.16004632641822
  H           0.52779206195952     -3.73204633325252      0.05676850913418
  H           1.71776756310112     -5.50924645386675     -1.24927023634820
  H          -0.90671094848246      4.82191093060873      1.52978341262579
  H          -2.24979918127766      2.48246025224717      4.41688864352622
  H          -3.97364570734967      4.93545344569081      3.80652708668736
  H          -1.62447417476114     -3.56572348745020      0.14306039924674
  H          -2.97086305702820     -3.06055523097408     -0.89669024638065
  H           3.46340460556474     -3.83110413869169      0.60698832667924
  H           2.17834646711338     -4.91722652428713      1.12069798031072
  H           3.88002739445016     -5.02575203651903     -2.31340224702321
  H           2.67274622005716     -3.99954406353630     -3.07830898158826
  H           3.77354004466803     -3.31324007987457     -1.87251782318084
  H           3.40972096180771     -6.85107476149034      0.00846152270269
  H           4.75565295791811     -5.75251473597682     -0.33948233113963
  H           4.31246596017001     -6.09824967010320      1.33384765803989
  H           1.13760294254256      0.69430892239689     -3.76810101726432
  H           2.34210813607421      1.74623252264940     -3.04182855007272
  H           4.96917658316003      1.12001448340785     -3.35935516706516
  H           6.21583441422783     -0.61323163846908     -4.68260798416884
  H           5.67387299507592     -2.97151222307915     -6.11664195000751
  H           3.77426285513214     -4.44737010660366     -6.75747859434731
  H          -1.04614921705185     -0.89989937295041     -5.04578764482552
  H           0.38867245448043     -0.15149026244796     -5.81771479311103
  H          -0.26893723853876     -1.69460405688705     -6.45089661092416
  H           0.41675375045593     -0.55324410734318      2.75071994952805
  H           1.03586371504176      1.09532042581648      2.76556668866021
  H          -0.60245379659042      1.44182700460798      4.82541443703756
  H           0.93615061486307      0.64010983004375      5.04626505298518
  H          -0.05994509334146     -1.57739105033928      4.99599871282583
  H          -0.80464099537149     -0.56124924018642      6.25042025521892
  H          -2.70682489862579     -0.22496153911193      4.70890573019774
  H          -2.76254955347203      5.39386009577073      0.45250716326502
  H          -2.35028895133500      6.79488705434112      3.05528999952616
  H          -2.74507231078152      5.63982278795607      5.71943362841907
  H          -5.28927028458595      2.73544155177836      4.26053136282439
  H          -4.32955951233666      2.48460077195670      5.74280776114772
  H          -4.51793985089734      0.71174162010876      3.54343467098101
  H          -2.41553457000804      2.85681928985268      0.80485320605451
  H          -0.94509268124577      4.52177279937480      3.93964686519640
  H          -1.97062938454301      0.67008786532627      2.63921659878088
  H          -1.97099215752522     -1.24870741059348      3.60199034358817
  H          -2.44057948390411     -1.81312434406155      5.08610253699630
98
E_rel=7.464698 kJ/mol (E = -2864.033280757551 Har) MODEL_22
  H           1.04269037886979      0.08520150703777      0.66554222217227
  H           0.95365631562307     -1.70366199809576     -2.58021810315305
  H           0.20127481331937     -4.06816046113233     -2.77169831310432
  H          -1.57447549965367     -1.14591752879546     -0.91819800746777
  C          -1.68001747212565     -3.13079089003430     -0.13240671823122
  N           0.26993810708226      0.59687931324453      0.24577231515460
  N          -1.49070275560359     -1.68276332342097     -0.06367801723853
  C          -1.00748334328723      0.47640350376966      0.94403689798270
  C          -1.34757562079609     -1.02465962838799      1.10120805394321
  N           1.38858781777166     -1.34913325414932     -1.73051671047014
  C           1.51344001430296     -2.16594017946791     -0.66944809897285
  C           1.63005209464463      0.09275873289660     -1.68968714812865
  C           0.33151695427377      0.68652020537844     -1.11078728068497
  C           1.17542401681605     -3.64056357412589     -0.93325125061328
  N           0.01551711382348     -3.81376357202896     -1.80631132001915
  C          -1.29469217179048     -3.61334521879973     -1.53019412567056
  O          -2.16642670754065     -3.78591836903513     -2.38608769397665
  C           2.38324281013469     -4.36940019636846     -1.57793042796022
  C           2.14646761479950     -5.88825721376130     -1.56649782382620
  C           3.70239750676497     -3.99272183560031     -0.90430779811800
  C           3.12943571630672     -6.66372551275872     -2.44325021834064
  O           1.92171038295630     -1.80068772422025      0.44033109378210
  O          -0.59508764901540      1.07759569559843     -1.81763930743400
  O          -1.42956807804798     -1.58897279787440      2.19933507115380
  C           1.95298531075321      0.61023553745157     -3.09484699386388
  C           3.12988533030181     -0.09324991078497     -3.70249512960134
  C           3.17780144740106     -1.35881233663523     -4.38443483961242
  C           4.43364640546350      0.33830348621796     -3.61780660336580
  C           4.54465317763634     -1.63405298638148     -4.67181029384999
  N           5.27810211193623     -0.57691350983832     -4.19825177420832
  C           2.21466524538277     -2.30595720560593     -4.77640862266353
  C           2.64454950393925     -3.47652607342089     -5.38913147665388
  C           4.96542267818064     -2.80282373566164     -5.30460923811892
  C           3.99913627577720     -3.73093364398542     -5.65663499198006
  O           0.88335626723133     -2.10659151801844     -4.48048401517369
  C           0.13159445058140     -1.46698940508665     -5.53867813018936
  Cl          1.45554708198028     -4.70401433102478     -5.80798535740034
  H           2.47180512860989      0.28357294174689     -1.01284569224291
  C          -1.00048576783140      1.17227246006167      2.30946915553498
  C           0.27376030215747      0.89930317765161      3.11071069691318
  C           0.14194142828346      1.11626026461629      4.62346348642049
  C          -0.30744211709690     -0.10589511822397      5.41082851993090
  O          -1.09314503775668      2.60341097364096      2.17211153421491
  N          -1.64011962263152     -0.64414883751071      4.96343652442519
  C          -2.37124168275037      3.08899145067744      1.79761954315559
  C          -2.26832722708823      4.61377169531600      1.76889267216288
  O          -3.40153645281810      2.64793439767488      2.66261472993259
  C          -2.23337232739894      5.18799092214763      3.19101492339683
  C          -3.26382097787158      3.10147782754829      4.02120813434418
  C          -3.35604481052874      4.62241388469730      4.05207084984290
  O          -3.40874867738880      5.08424068475658      1.05646085525934
  O          -2.41270801880819      6.61055362391058      3.15549515141704
  O          -3.22308977021163      5.03980659044436      5.40993195118381
  C          -4.34395992418941      2.39986202286482      4.81770778343572
  O          -4.16433827936937      0.97469636068184      4.78551313775419
  H          -1.77304475143294      0.92677122010018      0.30130349031346
  H           0.97915753158902     -4.08473817769457      0.05088397095844
  H           2.43245015259025     -4.03230695499882     -2.62644259532450
  H          -1.33989023796490      4.89104932340150      1.24358251652232
  H          -2.28496139710679      2.79866578761011      4.41950581347671
  H          -4.32959993403554      4.93661768198487      3.64068510311358
  H          -1.07694920953542     -3.59848240544951      0.65268044049554
  H          -2.72955430555495     -3.40345740025373      0.02577740213287
  H           2.20438077985755     -6.24134066503621     -0.52710003519950
  H           1.12710518022231     -6.10003847571971     -1.91231438382762
  H           3.68409592268050     -4.24564444517853      0.16225414679191
  H           4.52878868132768     -4.53504786333826     -1.37091886675380
  H           3.91769781119337     -2.92393926314160     -1.00069450628662
  H           2.86000771077436     -7.72429419745571     -2.47612919084140
  H           3.11531638726000     -6.28159707142631     -3.47127658531814
  H           4.15659916863997     -6.59572302937924     -2.07230554565454
  H           1.06078462993947      0.51140991281297     -3.72081036542500
  H           2.16457626456466      1.68165250110101     -3.00980864691615
  H           4.82338924569067      1.24548725272520     -3.17411764439856
  H           6.28012469508976     -0.48439491843961     -4.26463398319993
  H           6.01533756093768     -2.98972642315514     -5.50768019335889
  H           4.28087735790752     -4.66179391044049     -6.13715738429299
  H           0.58793919690783     -0.50582544578812     -5.80142081899201
  H           0.09345728069000     -2.11483456979677     -6.42081132552994
  H          -0.87422772599612     -1.31027163683610     -5.14471876802085
  H           0.61437653620781     -0.12668107225495      2.92320418825242
  H           1.04939681440400      1.56363066222072      2.71381924844913
  H          -0.51414041323978      1.96779074818048      4.83429644060873
  H           1.12180959061368      1.38190295921443      5.03535346301145
  H           0.40810799090322     -0.92578894801729      5.29423504427584
  H          -0.39975968747699      0.13096625545699      6.47401107738963
  H          -2.39622118164272      0.06012578694921      5.02346646486825
  H          -3.47770389013677      6.03129897744776      1.24787530252465
  H          -1.56786369714771      7.02068183864217      2.92781577161980
  H          -3.14939553358987      6.00393271880494      5.40292868253369
  H          -5.33610649616094      2.66930100922623      4.42804879384836
  H          -4.28006703102717      2.70327852528106      5.86527075611825
  H          -4.35398739533411      0.68448874330725      3.88213323971757
  H          -2.67338528579945      2.72239335435730      0.80657641663338
  H          -1.27229662353470      4.93103546753677      3.66099704215691
  H          -1.89644890829204      0.82709329567418      2.83697929889264
  H          -1.59216193194696     -0.98722927056262      3.98659165968375
  H          -1.91870404668092     -1.43417920963020      5.54761043602222
98
E_rel=7.741188 kJ/mol (E = -2864.033175448303 Har) MODEL_26
  H           1.02863302991620      0.12355408044376      0.55064849683434
  H           1.01134608095985     -1.67565985145909     -2.71424253289147
  H           0.32636095997344     -4.03585113802008     -2.90007422412352
  H          -1.50140006404718     -1.17831321735889     -1.05293983998805
  C          -1.64583665848128     -3.17497871505423     -0.30211844866971
  N           0.22191752043902      0.58510694262427      0.13756495502336
  N          -1.45051201753498     -1.72974434989036     -0.20477004148519
  C          -1.03407439238719      0.41854374501836      0.86235317803929
  C          -1.37205136171940     -1.08841328696909      0.97550849565061
  N           1.42735798808937     -1.29826256776647     -1.86467900926975
  C           1.56929164994450     -2.10513245480680     -0.79736789573472
  C           1.57770685873163      0.15664450611886     -1.82215265047559
  C           0.25332466647293      0.66325752056511     -1.21911995247067
  C           1.24542931733895     -3.58717801622974     -1.04136408905366
  N           0.11119576500579     -3.79160373294487     -1.93853292383504
  C          -1.21202299685751     -3.64341414335315     -1.69023023759689
  O          -2.05717650640687     -3.85434413886774     -2.56382348109940
  C           2.47563069865941     -4.32051646113819     -1.63409997975403
  C           2.23175320537771     -5.83728290422510     -1.75007091120014
  C           3.75366278704518     -4.00773931791635     -0.85313324867702
  C           1.97505256895975     -6.55800011664620     -0.42699031322393
  O           1.97111885920972     -1.72395419614080      0.30941203654812
  O          -0.71440964928083      0.97662176881633     -1.91162869031926
  O          -1.51769659303587     -1.66975897518877      2.05793338168004
  C           1.82811930523161      0.70070729052165     -3.23160466029038
  C           3.05995945553840      0.12399859763099     -3.86165835063603
  C           3.23352873876162     -1.13151191082860     -4.54180912061482
  C           4.30734039269660      0.70311659938108     -3.81532360360765
  C           4.61470269995971     -1.24906244791614     -4.86690838098868
  N           5.23484721091011     -0.11202264246249     -4.41720948771897
  C           2.37538993169929     -2.18458354884191     -4.90729663742504
  C           2.92180117317790     -3.30221897441010     -5.52621719014129
  C           5.15004452741527     -2.36366693096246     -5.51040325522502
  C           4.28866152866598     -3.39960427000791     -5.83195490400600
  O           1.03467671213543     -2.13246615693572     -4.59223285040710
  C           0.20093637266078     -1.59335170108525     -5.64511995906675
  Cl          1.87171053236950     -4.66011096552010     -5.91302827399186
  H           2.41893821040527      0.40455223958191     -1.16349677945711
  C          -0.98748390076267      1.06017913541216      2.25280085340355
  C           0.26804310515720      0.68547523735449      3.04401958883050
  C           0.13617454506449      0.82991975845668      4.56543339402296
  C          -0.40988109689855     -0.39349649945486      5.28846748103367
  O          -0.99405607224123      2.49981723998586      2.17009730853745
  N          -1.78406648366693     -0.79755591091642      4.82507420423895
  C          -2.22752460992962      3.07908272248328      1.79873467496086
  C          -2.03866072622444      4.59697459051077      1.81091742072118
  O          -3.29893980278450      2.70541272485417      2.65484047139554
  C          -1.91006635496712      5.11396766272718      3.24841485250481
  C          -3.10249413806374      3.08292084948636      4.03344600700501
  C          -3.05354276535511      4.60262934238067      4.12837533641546
  O          -3.12560299966409      5.23456948466990      1.13527751361192
  O          -1.84650699216929      6.53868720584578      3.28174693820417
  O          -2.84132251293373      4.95303120134506      5.49407407327720
  C          -4.23043878848893      2.44473068454451      4.81582754452659
  O          -4.17540123397867      1.01199657747542      4.72577525072064
  H          -1.82421604910439      0.88539132993525      0.26176542838145
  H           1.02334134177125     -4.00176963343093     -0.05136362409708
  H           2.60804161193099     -3.93067251082470     -2.65668934635991
  H          -1.13612477568532      4.85572592956750      1.24594465260999
  H          -2.14950513864832      2.67585286218046      4.39862293892694
  H          -4.01320459647302      5.01935459969214      3.77263438068342
  H          -1.07355578761181     -3.65921112003167      0.49630329597133
  H          -2.70149229150045     -3.44438125704846     -0.18514507324245
  H           1.39436181897859     -6.02681396918199     -2.43270773825640
  H           3.11903511190962     -6.26525157603973     -2.23412321935216
  H           4.04001852916795     -2.95650980002701     -0.95264421695448
  H           3.64085604104187     -4.22415543249213      0.21407763988267
  H           4.57504058403685     -4.61845466033258     -1.24161275634132
  H           1.05575051957942     -6.20726263365062      0.05509072954116
  H           1.86135838250757     -7.63281225254952     -0.60016547423304
  H           2.80054009461883     -6.42096019984091      0.27892050597165
  H           0.93962387375216      0.51379671294412     -3.84327119432249
  H           1.93196290143661      1.78803506069313     -3.14814511015185
  H           4.60158093622415      1.65248081662664     -3.38648405693753
  H           6.21759378101257      0.09364887777465     -4.51117074576024
  H           6.20819803872887     -2.42785763894240     -5.74428594947706
  H           4.66285613223506     -4.29380697433037     -6.31889725584107
  H           0.22986141990497     -2.24659927179532     -6.52356079436428
  H          -0.81187631203451     -1.55440475622446     -5.23980632075257
  H           0.53708746641885     -0.58632506370106     -5.91722104873587
  H           0.56417511940790     -0.34372336332980      2.80655613851233
  H           1.07557971539901      1.33560278450127      2.68878599571568
  H          -0.45615597577199      1.71615222647184      4.81872086672375
  H           1.12957477899328      1.00023864210116      4.99515779296738
  H           0.23589408962987     -1.26154269714424      5.12306566181597
  H          -0.47831834175187     -0.20613467381801      6.36322145227681
  H          -2.12940506413537     -1.58253811613091      5.37921841465497
  H          -3.95452619943604      4.84940789728774      1.45528214690695
  H          -2.56519415867231      6.86175870225265      2.71673385175897
  H          -2.66409372438537      5.90399037564865      5.51435149959683
  H          -5.19977049467288      2.81480137199503      4.45215354438507
  H          -4.12873568243213      2.69970802633701      5.87350721918317
  H          -4.40155652901512      0.77500884335756      3.81541235980002
  H          -2.55193055155664      2.75387746651106      0.80022830505845
  H          -0.96517389486115      4.75164683694107      3.67436913589202
  H          -1.90233155537179      0.74873273437755      2.76771558535359
  H          -2.47857519117468     -0.03528337939776      4.91399605377823
  H          -1.76097703662536     -1.10703524401162      3.83610594734026
98
E_rel=9.329810 kJ/mol (E = -2864.032570374074 Har) MODEL_13
  H           0.99440725897851      0.08485720632435      0.63852174671591
  H           0.95071522685347     -1.71658982561881     -2.60049750848053
  H           0.24640203073934     -4.09541781251769     -2.78086222986180
  H          -1.53110286023755     -1.17974529081740     -0.97250102187925
  C          -1.69001430893893     -3.16040862524895     -0.18078161976631
  N           0.21146132509626      0.57860266169252      0.21627973228585
  N          -1.49650264774312     -1.71278184936278     -0.11221024526849
  C          -1.06089413810519      0.44932632499606      0.91980060373335
  C          -1.41981845003765     -1.05031311294225      1.05635948879359
  N           1.37535117900621     -1.34580719833954     -1.75238096510774
  C           1.50969081030454     -2.15229208510278     -0.68460273280242
  C           1.57944997422536      0.10225564372259     -1.72134395959898
  C           0.26858168031319      0.66599209141917     -1.13971602315123
  C           1.19090676695258     -3.63307524384663     -0.93621133304252
  N           0.04415298609212     -3.83093975209469     -1.82154802111967
  C          -1.27388304864337     -3.65376268757574     -1.56573514886996
  O          -2.12905194420240     -3.85838816312636     -2.43119654474363
  C           2.41527438552598     -4.35527440122527     -1.55811765026051
  C           2.19671713304136     -5.87647575318399     -1.52912185152409
  C           3.72272119315174     -3.95388744841153     -0.87587663437680
  C           3.20863307585202     -6.65277597732964     -2.37147789256571
  O           1.91125340393019     -1.77348083069513      0.42303895611206
  O          -0.67031997359502      1.03064108053817     -1.84547114730476
  O          -1.57782683061959     -1.61122247869519      2.14789401489389
  C           1.87718604365644      0.61806028307906     -3.13265382507234
  C           3.07756212559247     -0.04455363912548     -3.73981397738376
  C           3.17412400890830     -1.31440792593975     -4.40867293472622
  C           4.36256530028916      0.44239541915665     -3.66935614269452
  C           4.54951200653903     -1.53506072863892     -4.70264039316340
  N           5.24092524947294     -0.44277734486350     -4.24583336558074
  C           2.24934007943791     -2.30493245746435     -4.78570754161445
  C           2.72447996824070     -3.46377536369293     -5.38713298806345
  C           5.01535025529443     -2.69245771127682     -5.32477192509212
  C           4.08707867357764     -3.66470471802114     -5.65955321070615
  O           0.91139478199332     -2.15626001069860     -4.49001579664966
  C           0.13346297212825     -1.55745785755320     -5.55321862488642
  Cl          1.58473483064009     -4.74282152511802     -5.78766276570795
  H           2.41980227485031      0.32130337483276     -1.05133979594622
  C          -1.03149443328538      1.11944104577520      2.29773528436153
  C           0.21278299210609      0.75614810096456      3.11138237466112
  C           0.06530762870113      0.93543952795205      4.62757388861895
  C          -0.49166635685448     -0.27190018929504      5.36869580860896
  O          -1.03047510883397      2.55712857210649      2.18321224555672
  N          -1.86207928128067     -0.67585280683420      4.89518120786986
  C          -2.26211116542090      3.12886905012299      1.79150904443139
  C          -2.06419924201944      4.64443223382201      1.74332570994983
  O          -3.33476578703347      2.78989644292381      2.65819649267584
  C          -1.93453008167923      5.21268747005626      3.15923983514810
  C          -3.15137678814671      3.22359548051267      4.02147326205384
  C          -3.08580205729724      4.74795580507126      4.05434602891962
  O          -3.14620395217302      5.26278528960724      1.04212225670180
  O          -1.85639445878873      6.63698904484673      3.14144460032272
  O          -2.87055651687576      5.15701697864878      5.40322090716060
  C          -4.29009307369104      2.65425984730115      4.83063954337339
  O          -4.12687605726387      1.22621629417373      4.88789434129120
  H          -1.83087026540290      0.91593034563294      0.29347866060974
  H           0.98774680009400     -4.06801795103846      0.05073981848310
  H           2.47161958648146     -4.03133766212267     -2.61064668396596
  H          -1.15936163591153      4.87522402377730      1.16998143966165
  H          -2.20598880078570      2.82622937204567      4.41751207086447
  H          -4.03991650405797      5.16014107589981      3.67913111776456
  H          -1.10642834109735     -3.62857810384935      0.61917618285570
  H          -2.74359476279564     -3.42917238014099     -0.04514552584401
  H           2.23536253876918     -6.21316236817219     -0.48340392584096
  H           1.18788924419884     -6.10536555559680     -1.89432656414300
  H           4.56078380985712     -4.48959781425009     -1.32902740744229
  H           3.92467818301330     -2.88344893514738     -0.98091522919157
  H           3.69753925077981     -4.19618730295648      0.19299444279592
  H           3.21965464387345     -6.28074413171153     -3.40326454287555
  H           4.22474926136250     -6.57333138441286     -1.97351743508866
  H           2.94808532271039     -7.71564036668302     -2.40111031634123
  H           0.98630572560028      0.47891972451538     -3.75306011544643
  H           2.04768379522775      1.69755604163483     -3.05881920997313
  H           4.71636047979321      1.37033321319168     -3.23864953912369
  H           6.23759038307526     -0.30854431468178     -4.32090415357990
  H           6.07094684951378     -2.83713450091707     -5.53276918230713
  H           4.40494239177170     -4.58846425937626     -6.13117083961192
  H           0.54919856655419     -0.58025512649182     -5.82398553654127
  H           0.12203543078027     -2.21370355720521     -6.42989809391826
  H          -0.87787732337005     -1.43956615329347     -5.15979257549145
  H           0.50526763527356     -0.27982134656714      2.90041587444883
  H           1.02777120900137      1.39276917167719      2.74899957810293
  H          -0.53090073943040      1.82656607838959      4.85321263810423
  H           1.05361996833235      1.11540281774163      5.06483529816770
  H           0.15269487436763     -1.14517752893913      5.22703595238139
  H          -0.57220168720941     -0.06388398976980      6.43885014711098
  H          -2.54832482604015      0.09630885691621      4.96570630280566
  H          -3.97804624440462      4.89357980983900      1.37311175855077
  H          -2.56909505406261      6.94675313191068      2.56157376869872
  H          -2.66843442523342      6.10300312493340      5.37785256727486
  H          -5.24751085329330      2.91153011286923      4.35489609441677
  H          -4.26126231187955      3.08872900273038      5.83715152653638
  H          -4.82992617541942      0.86514103102278      5.44251528167467
  H          -2.58742491979167      2.76802912497525      0.80557892437333
  H          -0.99483487805839      4.85620988767313      3.60136972564066
  H          -1.95509976080035      0.82515460366064      2.80693799513317
  H          -1.82932609796328     -1.00391408156236      3.91276633636423
  H          -2.22028878428872     -1.44775215330327      5.45931096892752
98
E_rel=9.569690 kJ/mol (E = -2864.032479008634 Har) MODEL_8
  H           1.02763004013591      0.06966491134813      0.66231525096390
  H           0.95398004237000     -1.70038389947440     -2.58844531813620
  H           0.21635100983283     -4.06847886589588     -2.79044350522901
  H          -1.55428064566449     -1.15369911022888     -0.94236890659512
  C          -1.68615462255051     -3.13998309133890     -0.16322176226287
  N           0.25498689322412      0.58268286434240      0.24381908302676
  N          -1.49298131359894     -1.69275622146912     -0.08742469862571
  C          -1.02275180440299      0.46140400955217      0.94054225766004
  C          -1.37541933480560     -1.03849879543519      1.08254908575541
  N           1.38610858151919     -1.34604484385111     -1.73719116426327
  C           1.51214702648977     -2.16540906385029     -0.67830191168050
  C           1.62043020217532      0.09694743410385     -1.69228009644245
  C           0.31946737786989      0.68378914803234     -1.11133629745940
  C           1.17846583412559     -3.64020029067238     -0.94614142566855
  N           0.02395564256801     -3.81527131845252     -1.82605892528580
  C          -1.28896077513145     -3.61990855152168     -1.55853984725033
  O          -2.15388270220661     -3.79595969149065     -2.42060702062085
  C           2.39166719698129     -4.36516367536492     -1.58558140209333
  C           2.15926735614360     -5.88466228000617     -1.57634529335570
  C           3.70686389292661     -3.98539281662620     -0.90593229839665
  C           3.15049592463788     -6.65688855715231     -2.44663108658637
  O           1.91826493245924     -1.80233249300612      0.43302197932835
  O          -0.60640993601885      1.07911154791981     -1.81707444011379
  O          -1.49021638307375     -1.60639543177853      2.17589356876783
  C           1.93925762562206      0.61967368943474     -3.09648073564085
  C           3.12123750608397     -0.07318049998105     -3.70630105118983
  C           3.17934916773910     -1.33721150564960     -4.39031337358436
  C           4.42126312564833      0.36973386039870     -3.62283963132913
  C           4.54821988237809     -1.60002088980930     -4.67985991722534
  N           5.27294691104881     -0.53709050399147     -4.20583274802823
  C           2.22411505330810     -2.29201868496411     -4.78303777869009
  C           2.66355238184555     -3.45831221704583     -5.39715142091248
  C           4.97850627160726     -2.76439518858198     -5.31438790248128
  C           4.02004906040700     -3.70068591963598     -5.66616600183221
  O           0.89107203442203     -2.10392311214895     -4.48746387193223
  C           0.13446833161421     -1.46936560707434     -5.54524933941187
  Cl          1.48473378788440     -4.69536654989534     -5.81660956253749
  H           2.46155673849445      0.29039100834233     -1.01538594181376
  C          -1.00695451225219      1.14271660205701      2.31316691153407
  C           0.25306513126439      0.82666152547126      3.12130841396854
  C           0.10932904223859      1.02839093850355      4.63484391883728
  C          -0.38945812066767     -0.18922850574441      5.39956731802755
  O          -1.05636358299858      2.57725138659112      2.18779295122415
  N          -1.73812768533208     -0.66859676771020      4.93351925242357
  C          -2.32113898392970      3.10479160029055      1.82272244763483
  C          -2.16298462369884      4.62959313165931      1.77352724243162
  O          -3.35696461865524      2.70818714529915      2.70007281772432
  C          -2.06762519288036      5.20141896567114      3.18502927041587
  C          -3.20410404604694      3.17429358732589      4.05321294511688
  C          -3.21876419208600      4.70081211010783      4.06051575070018
  O          -3.31264318478106      5.22105626079679      1.16381806964117
  O          -2.02499818328792      6.62741088296576      3.17288674951185
  O          -3.04960991577651      5.14150494771627      5.40675890743633
  C          -4.31627966537841      2.56082823599729      4.86710139897207
  O          -4.08578128836493      1.14263470469536      4.94498159777182
  H          -1.78679460837406      0.92368082640033      0.30414846461548
  H           0.97783203993758     -4.08614723269000      0.03635445783092
  H           2.44462446464955     -4.02712311356139     -2.63366720964836
  H          -1.25121254301704      4.87654261313144      1.21184621307507
  H          -2.24159790409017      2.83466957787099      4.46360595302087
  H          -4.17932475772705      5.05822479509356      3.65217858038774
  H          -1.09155926158333     -3.61269783334283      0.62553308333692
  H          -2.73777489121301     -3.41038611632119     -0.01555393078393
  H           2.21117384615330     -6.23795636200052     -0.53670022469209
  H           1.14285690976067     -6.09922195486373     -1.92908766094999
  H           3.91942472883679     -2.91588685736431     -0.99982152522956
  H           3.68494380601917     -4.23994281969943      0.16016082901609
  H           4.53677479534298     -4.52452127493705     -1.36997261200520
  H           3.14341089700289     -6.27345918744467     -3.47425609936580
  H           4.17464905035996     -6.58718749988842     -2.06779566315770
  H           2.88361601190609     -7.71798644201000     -2.48289602674952
  H           1.04755011856206      0.51531633538921     -3.72230712381458
  H           2.14254279277935      1.69251665682169     -3.00939006557922
  H           4.80353340363618      1.27976110927341     -3.17847298208953
  H           6.27402476436294     -0.43560700500026     -4.27336402973703
  H           6.02977731147024     -2.94179572716684     -5.51894539600521
  H           4.30945174328602     -4.62858332332106     -6.14786510460101
  H           0.58271131324048     -0.50394518312717     -5.80630562588727
  H           0.10238470032892     -2.11629152465867     -6.42830166494530
  H          -0.87287999690281     -1.32189118738195     -5.15160375413358
  H           0.57159829003607     -0.20456993029367      2.92442049037961
  H           1.04804752286495      1.47795927152478      2.74126025932040
  H          -0.52519395433593      1.89582376717551      4.84686872251034
  H           1.09090409043239      1.25958453157369      5.06297333327378
  H           0.29657515049610     -1.03283874303780      5.27485772437857
  H          -0.48144491132967      0.03442648515947      6.46567946031605
  H          -1.69420886385409     -1.00201669275548      3.95329113103883
  H          -3.21219364683153      5.16757675132282      0.20524890769331
  H          -2.73761974096514      6.92137645236842      2.58533968701367
  H          -2.87772329900658      6.09294871969357      5.36677950298052
  H          -5.28318204540881      2.76515709678229      4.38490535737403
  H          -4.31217713869209      3.00910073863472      5.86784040374404
  H          -4.77088186319357      0.75801728163605      5.50619539989826
  H          -2.64505200040570      2.73737167127317      0.83814946764077
  H          -1.12562811430999      4.86790682628654      3.63888150519292
  H          -1.91687003563300      0.82120007900157      2.83131161689165
  H          -2.05334137210058     -1.45364304620397      5.50549221111077
  H          -2.46259487610824      0.06781595972002      5.00081057738426
98
E_rel=11.354734 kJ/mol (E = -2864.031799121082 Har) MODEL_20
  H           1.04902991266492      0.12664653084610      0.57669257029279
  H           0.99551082818446     -1.67851200758139     -2.66800385101027
  H           0.30918845334685     -4.07360782501372     -2.83213887100633
  H          -1.50660090720694     -1.17637182706200     -1.00085292482551
  C          -1.64375222173388     -3.16570558381505     -0.23446020157243
  N           0.24742980873924      0.59853570975714      0.16531714384020
  N          -1.43544074604677     -1.72192400400352     -0.15044672130578
  C          -1.00962122117273      0.43654836437214      0.88993684093512
  C          -1.33126160603561     -1.07196140459318      1.02355266878958
  N           1.41856360226804     -1.30083721081952     -1.82279085153869
  C           1.57944350749144     -2.10718039651593     -0.75901660360627
  C           1.60074033499957      0.14973025706838     -1.78577151665516
  C           0.28415386240934      0.68421602972587     -1.19161280825158
  C           1.24465606854908     -3.58806548423905     -0.99048973013541
  N           0.10296734983996     -3.77598092058531     -1.88446381527521
  C          -1.21906118243120     -3.66057009274205     -1.61604999702139
  O          -2.07186985856412     -3.92226271413045     -2.46863742084408
  C           2.46452246248996     -4.36655123250379     -1.56662324995655
  C           2.42859668198882     -5.85117160142781     -1.16889896490465
  C           3.80829072456749     -3.76139164880777     -1.15339603972455
  C           1.17633537646788     -6.63393458388384     -1.56052046308611
  O           2.00460853708403     -1.72581712786075      0.33905261732089
  O          -0.67197618571120      1.02411321042820     -1.88661082005583
  O          -1.44183301774773     -1.64634313925812      2.11381066311387
  C           1.88804050273762      0.67831352747442     -3.19344051262164
  C           3.13614847577443      0.08100794725509     -3.77087699879786
  C           3.32441797016542     -1.19134090175073     -4.41446000480178
  C           4.38802372370764      0.64414543134322     -3.67535484448028
  C           4.71787626173405     -1.33439180540018     -4.66917070114801
  N           5.33194763666134     -0.19647519322003     -4.21340516577496
  C           2.46884596496039     -2.23847674428583     -4.80209368445846
  C           3.02841019755483     -3.37481901395528     -5.37371278368374
  C           5.26776019003920     -2.46948180637023     -5.26257840990582
  C           4.40746962933914     -3.49883284238333     -5.60708371975343
  O           1.11457519051813     -2.15860397781606     -4.56145220062412
  C           0.35278491651080     -1.61751391105202     -5.66643045308082
  Cl          1.97717815098823     -4.72014509654920     -5.80064094767972
  H           2.44104691390222      0.37900380525312     -1.11909555471402
  C          -0.97307127471100      1.09938342433235      2.27114381529617
  C           0.30841783952017      0.78792968821513      3.04684079261966
  C           0.19863046051788      0.97152831052895      4.56558823724697
  C          -0.26626095767957     -0.25894556756867      5.33074405161525
  O          -1.04447297066169      2.53457755957695      2.16966881103311
  N          -1.61772839674582     -0.75692552501258      4.89316081636559
  C          -2.31914537190892      3.05397347624612      1.83068222739287
  C          -2.18645303213981      4.58236895739672      1.83362993622953
  O          -3.34248774565510      2.61540948614599      2.70475734755827
  C          -2.08831134700458      5.11162908397433      3.26335792451906
  C          -3.17208566964975      3.03594478078381      4.07115075517896
  C          -3.21941360793013      4.55785700604359      4.13324980009987
  O          -3.35112318957795      5.17364175937118      1.25313198062408
  O          -2.07457529743722      6.53777154977074      3.29463599688372
  O          -3.04651821454614      4.94782897108926      5.49465227881605
  C          -4.25787310099380      2.34543055163038      4.86908697459044
  O          -4.11573860681560      0.91653012757454      4.80828826567321
  H          -1.80068176141679      0.88879888828108      0.27970541283906
  H           1.01420509542282     -3.98988799511761      0.00467535597207
  H           2.39533982070223     -4.29504114297527     -2.66366354987949
  H          -1.28379411161258      4.86377002375088      1.27350682375645
  H          -2.19528927452958      2.70016893000891      4.44826623932670
  H          -4.19184741803989      4.90926308494001      3.74848504971611
  H          -1.07416671420470     -3.64721293754633      0.56767874626766
  H          -2.70148078624002     -3.42377312420494     -0.11114564207149
  H           3.30394534564097     -6.32695427089655     -1.62957570805566
  H           2.57845024889057     -5.91583628526266     -0.08156523657025
  H           4.61777227910215     -4.35791634974975     -1.58598239779414
  H           3.92541838650505     -2.73213474653755     -1.50920821980268
  H           3.92729919627746     -3.76444267200656     -0.06442824948496
  H           0.28919559770237     -6.28885869642352     -1.02042804954498
  H           0.97263357299535     -6.54755217872735     -2.63454757870380
  H           1.31142595882419     -7.69583091409711     -1.32983356299190
  H           1.01674605886813      0.48846034819302     -3.82853279774407
  H           1.99835535255495      1.76574895790458     -3.12069470861650
  H           4.67516181816323      1.59749247467064     -3.25052924411257
  H           6.32075629438428     -0.00539956957665     -4.26499717285157
  H           6.33509909718451     -2.55348531627002     -5.44208289828526
  H           4.79130704047278     -4.40739533879562     -6.05867201083243
  H           0.71763615280766     -0.61695147424764     -5.92545565912548
  H           0.42602102533859     -2.27784075733845     -6.53704303581840
  H          -0.68212133697424     -1.56251911721116     -5.32368105816516
  H           0.63235483887590     -0.23797114624007      2.83120537023560
  H           1.08819713895022      1.45192957317986      2.65726733641093
  H          -0.43792565033989      1.83061074539565      4.80362055286072
  H           1.18832875924187      1.20812999972017      4.97165808809973
  H           0.42837422771473     -1.09176895336700      5.18326184665102
  H          -0.33632322760485     -0.04530602841788      6.40051981395271
  H          -1.90383774372967     -1.55455452989411      5.46322745541424
  H          -3.25497098183920      5.16093604391375      0.29275950679550
  H          -2.79966561693751      6.83466963392720      2.72404916713014
  H          -2.90805713384126      5.90542327247608      5.49412158804762
  H          -5.24831050713349      2.64714166561681      4.49924725754027
  H          -4.17161967081125      2.62730447204146      5.92121871724303
  H          -4.32665226316074      0.64859768395972      3.90282239045766
  H          -2.64594899910895      2.71412069082812      0.83731040152121
  H          -1.13487380042798      4.78398383115350      3.69716918001913
  H          -1.86618004370310      0.75549213681870      2.80392569025566
  H          -2.35716048315835     -0.03847067256550      4.98282764635253
  H          -1.59295096956194     -1.07745855746943      3.90777461210072
