# Supplementary material for: Discovery and Biosynthesis of the Novel Glycotetrapeptide Antibiotic Biffamycin A
Source: Angew Chem Int Ed Engl. 2026 May 6;65(26):e11349. doi: 10.1002/anie.202511349 (PMC13285481; doi:10.1002/anie.202511349)
Supplement: Supplementary file 3 — Supporting File 3: anie72473‐sup‐0003‐Data.zip. [file ANIE-65-e11349-s002.zip › r2SCAN3c_ensembles/1_3S/CPD_1_3S_combined_conformers.xyz]

98
E_rel=0.000000 kJ/mol (E = -2864.036155579176 Har) MODEL_15
  H          -0.29532641906434     -1.20016099930420      1.41002620277970
  H           2.50814396414440      1.10470762957171      0.84824031776384
  H           1.80393020623999      0.03346353834374     -1.27146772233139
  H          -0.59634543676851      0.28244381897788     -2.23884818702153
  C           0.64018203701945     -1.30005990464419     -3.03183769866959
  N          -0.82051796485097     -0.42017671889668      1.02937570843834
  N          -0.37915561277591     -0.71342755282641     -2.16788567329820
  C          -1.69823316685376     -0.65786554325454     -0.11409819465208
  C          -0.86625921799533     -1.43203191630878     -1.14384950829487
  N           2.04258528114672      0.35477625811518      1.35420085626019
  C           2.28540153265252     -0.93356109989099      1.03441697599396
  C           0.92766381170406      0.75945253753202      2.21510928275363
  C          -0.30793002912831      0.80941841611964      1.29255779797301
  C           3.18437676996429     -1.15927658816092     -0.19261848004413
  N           2.31474679568711     -0.83886098387547     -1.32919790481204
  C           1.88114345404398     -1.74622690153206     -2.23813141858375
  O           2.42159653896368     -2.83052928282656     -2.44138983914290
  C           4.52120078994574     -0.39996031482144     -0.20868805244434
  C           5.32959369836625     -0.83241343582647     -1.44155866345886
  C           5.27947957785805     -0.66328590948723      1.09494249686525
  C           6.57636035496629      0.01281029183717     -1.69359813436544
  O           1.73324995301336     -1.88647247398563      1.60205407850388
  O          -0.72491715260542      1.85623818015399      0.79588855003557
  O          -0.56178368085815     -2.62734667549018     -0.99743800688858
  C           1.19830350914467      2.10562591883275      2.88893157751347
  C           2.46496184519664      2.10645688152054      3.68755194182281
  C           3.80441920684839      2.37267369736667      3.24304597896264
  C           2.56542143374913      1.78406889913574      5.02132498988404
  C           4.66682976821954      2.18798640522412      4.35942743835124
  N           3.87887085038897      1.83186165962514      5.42395211657244
  C           4.37160952038524      2.74684305432128      2.01240753246450
  C           5.74971916237930      2.91038000757724      1.94484644896003
  C           6.04829472857191      2.35806785520881      4.28251655487909
  C           6.58487170800921      2.72079981772681      3.05809834963963
  O           3.57254425640135      2.87793114342467      0.89803518141977
  C           3.13836345361438      4.23346413909821      0.63920849791592
  Cl          6.48816020383581      3.34580158827609      0.40850194964450
  H           0.79130959884627     -0.01661456551715      2.97715292115255
  C          -3.06966846364609     -1.26548784381068      0.27117129499446
  C          -3.14553803183252     -2.75438710266254      0.59848276272723
  C          -2.54258444029134     -3.14466362545503      1.96781334694128
  C          -1.77986964668579     -4.45979629473986      1.94550685693766
  O          -3.97728255284540     -1.04002060094538     -0.83188995523701
  N          -0.45475244756634     -4.29598820788237      1.24908356830251
  C          -4.66613725119640      0.18804884186176     -0.79133925588622
  C          -5.92280108787205      0.07672367869006     -1.65868000956127
  O          -3.87349408559494      1.29560986362751     -1.22142974145359
  C          -5.56635838942370      0.06097028180164     -3.14728597699176
  C          -3.43800989154997      1.20736828690851     -2.59524573119858
  C          -4.65839135560766      1.23876494965245     -3.50888297803708
  O          -6.81390308261687      1.15671359976551     -1.36351331104817
  O          -6.73734142686401      0.05421932262761     -3.96199260087336
  O          -4.20554920000123      1.13505179958921     -4.85682049857365
  C          -2.47268133300709      2.35439281980926     -2.82025874046497
  O          -1.23559506337170      2.16042441517415     -2.11820786272478
  H          -1.93067831848742      0.33062565990115     -0.51240798792097
  H           3.38512782512384     -2.23563648793704     -0.23164558546898
  H           4.31907177469554      0.67913453804215     -0.29643649509952
  H          -3.41717384096198     -0.68660037261915      1.14230665631583
  H          -6.46237927950216     -0.84068978835376     -1.39872424090346
  H          -2.90926004800968      0.25529430654351     -2.76024457677222
  H          -5.20012508136653      2.19045657339385     -3.36101919242077
  H           0.25612253303875     -2.18422723713478     -3.54804035224049
  H           0.92627586506960     -0.55213590195630     -3.77879980285648
  H           5.60917981793265     -1.88894949787205     -1.31979883455085
  H           4.68196208471916     -0.77945646916350     -2.32578975033071
  H           4.71299620693382     -0.32851245948191      1.97114856688172
  H           5.48609618981107     -1.73515050611298      1.20594033180179
  H           6.23369217640434     -0.12953353810789      1.10485304728395
  H           7.29513633362275     -0.05831141231835     -0.87092717513305
  H           7.08447856969424     -0.31486156105626     -2.60642416147647
  H           6.31070987822234      1.06885754361437     -1.81527131649411
  H           1.20984908696330      2.88900481901560      2.12645071489382
  H           0.34521371803027      2.31502102321285      3.54370690300711
  H           1.78235599692230      1.52291418181923      5.72153179108242
  H           4.20853665311069      1.64799436661816      6.35898750991239
  H           6.68714869430655      2.20990556490526      5.14760727256582
  H           7.65519827479535      2.85921587625229      2.94801608825672
  H           2.45924068566373      4.17787265162747     -0.21359457486504
  H           2.61289281053244      4.63870961561257      1.51178103876301
  H           3.99598299902253      4.86911430501963      0.39534728553102
  H          -4.20929931610322     -3.01339814255530      0.59889168337934
  H          -2.69196924574592     -3.32687657644463     -0.21622525782019
  H          -3.34956172375758     -3.25104326738198      2.69949538765888
  H          -1.89181321339154     -2.36139264877827      2.37213383736010
  H          -1.56947578393518     -4.82033302084084      2.95536546247328
  H          -2.33274000031865     -5.23243207414027      1.40325950653236
  H          -0.02693565009166     -5.19784161179409      1.03772834564526
  H          -6.30587010075403      1.98119483109543     -1.36497735761085
  H          -7.31740532264219      0.75246448369706     -3.62137947197197
  H          -4.98973424390493      0.98961500046066     -5.40468702349880
  H          -2.94563892582634      3.30123822240239     -2.52384639107288
  H          -2.22217175403591      2.40419225670091     -3.88319956356068
  H          -1.37661674145446      2.29243715720038     -1.16552167808672
  H          -4.95046032308358      0.44036339180252      0.24005267774368
  H          -5.02598038784637     -0.86758799974683     -3.37625297472151
  H          -0.55488940615150     -3.75418719031519      0.36388660151254
  H           0.20610894497949     -3.77054482671993      1.82751618363577
98
E_rel=4.205693 kJ/mol (E = -2864.034553715243 Har) MODEL_4
  H          -0.38016217633954     -1.10086592358446      1.67490779840593
  H           2.05829904431411      1.23374116260519      0.66240077331236
  H           3.74372254461138      0.72860016024329     -1.02348041923967
  H          -0.52692742826083      0.85566094315011     -1.54133968699085
  C           0.92048539714036     -0.33832940658865     -2.55022190490727
  N          -1.00466757837243     -0.35042436719175      1.39399869676840
  N          -0.15463001071459     -0.09585286448109     -1.59614729699893
  C          -1.76207025905622     -0.55612624253506      0.15503750597972
  C          -0.74926025665370     -1.07175558723175     -0.88669823189941
  N           1.76088732137590      0.48973030424624      1.28970058655631
  C           2.01712965730462     -0.78745586095197      0.96755893176398
  C           0.84997621466540      0.87795349419926      2.36797553903583
  C          -0.53227490302304      0.89969674963227      1.68559586494859
  C           2.81497109105476     -1.04565998181414     -0.31711832647891
  N           2.94838478976788      0.11889870654671     -1.17972541973253
  C           2.15823351047234      0.50233225087835     -2.21399351660763
  O           2.41527900529362      1.51145401405757     -2.87502457349989
  C           4.19644399738981     -1.65479498209457      0.02957706096436
  C           5.04465529902085     -0.70905586314496      0.89224407486763
  C           4.91324364266898     -2.09602923668219     -1.24733947585200
  C           6.32091476739804     -1.35795435246533      1.42673891518921
  O           1.63727207977454     -1.75285288287877      1.64999393773896
  O          -1.07916000335813      1.93949819474974      1.32891850813999
  O          -0.42897639006807     -2.26551488104989     -0.99157364917828
  C           1.23828307941903      2.23635031213399      2.95755828667969
  C           2.66590626493619      2.28641796440545      3.40919492317398
  C           3.84425546684565      2.55102656684535      2.62984779561206
  C           3.10817520753362      2.01806010490603      4.68391402994690
  C           4.96492119679408      2.41661935985873      3.49636304004659
  N           4.47932982916474      2.09717983643997      4.73845904098220
  C           4.07877374063868      2.86993782171364      1.28085116406466
  C           5.39327549304589      3.01641910955688      0.85523914655452
  C           6.27967797868124      2.58264049095746      3.06371032373328
  C           6.48570131589125      2.88120971297641      1.72681400380762
  O           3.02661910138679      2.94490581426774      0.39464610263100
  C           2.52022641793674      4.28213330495307      0.17759347304480
  Cl          5.70942325489420      3.32990231904906     -0.84746814772956
  H           0.88413038974880      0.10022840782421      3.13962188775281
  C          -3.06612476602522     -1.36627629559846      0.31682432603003
  C          -2.99045412254293     -2.87853032550958      0.50767813604048
  C          -2.40066260792505     -3.34277479720490      1.85777140234739
  C          -1.49004821778566     -4.55451159586280      1.73256249316840
  O          -3.85128506003882     -1.15849985037369     -0.88108642230971
  N          -0.18304260224827     -4.18093000267508      1.08412695367275
  C          -4.71193719550504     -0.04505799658191     -0.85784533992212
  C          -5.80910312808211     -0.26406478747812     -1.90215366669329
  O          -4.04498033534312      1.19478918308798     -1.10651591569414
  C          -5.24815808854737     -0.12987247891555     -3.32012625473859
  C          -3.41438361771636      1.27228511933402     -2.40281006095068
  C          -4.48247349471158      1.18413455976927     -3.48779629682493
  O          -6.88011646176960      0.66051126838727     -1.68969780750257
  O          -6.27919351066003     -0.24242467919208     -4.29987965669928
  O          -3.82983808081797      1.23354691934964     -4.75452788070396
  C          -2.63024233263198      2.56988869376667     -2.43003874852815
  O          -1.51192290563297      2.54398642305745     -1.53027291386667
  H          -2.09410734639869      0.44041616095964     -0.14377411276459
  H           2.24352539233852     -1.81811652186432     -0.84546906093986
  H           3.96877264704661     -2.54565748886544      0.63076406213594
  H          -3.59243995617129     -0.91771226812923      1.17498664521317
  H          -6.24059508326966     -1.26232974465606     -1.76955483507029
  H          -2.72065544614236      0.42657197756033     -2.53214359228881
  H          -5.17799372743476      2.03680449509917     -3.38406345478450
  H           1.14018873186186     -1.40912434394394     -2.56520355360087
  H           0.60476920492894     -0.03144685800264     -3.55226247062762
  H           5.31678954408736      0.18709375689907      0.31659545617528
  H           4.44492785908723     -0.35634073224525      1.74277859995326
  H           4.25137621633669     -2.69943135295731     -1.87811806092819
  H           5.24723717041950     -1.23078440269460     -1.83151270231395
  H           5.79265658034964     -2.70038306072524     -1.00900777523984
  H           6.08964022453244     -2.27828304456227      1.97580975187529
  H           7.01850065558387     -1.61021038576182      0.62209109931391
  H           6.83706002697226     -0.67696173312718      2.11139034106807
  H           1.03312871335660      3.01385034125329      2.21601584167239
  H           0.57127049606642      2.42473801882483      3.80578949748208
  H           2.53353594268649      1.77421149999002      5.56820205841131
  H           5.03859417026950      1.94912414764071      5.56432435965198
  H           7.11831523280575      2.47262129941880      3.74423567926418
  H           7.49209929514274      3.00434747611997      1.34098886029013
  H           2.22808743816486      4.73755015917132      1.13090157472100
  H           3.27743626207789      4.90171646602722     -0.31434075736757
  H           1.64683675827074      4.17380717671299     -0.46863468428676
  H          -4.01839305710607     -3.24713130228513      0.42686320331257
  H          -2.44375418644466     -3.30957451644200     -0.33568364783546
  H          -3.21403690540151     -3.62005025925239      2.53552269793184
  H          -1.85940613873077     -2.54094557581551      2.37077153807385
  H          -1.25168137830867     -4.98132050611533      2.70994729511208
  H          -1.94378518974854     -5.33092064413774      1.10959180030549
  H          -0.33061223450640     -3.59830152551816      0.23605227588308
  H          -6.50282133854725      1.54520224317047     -1.57641155051024
  H          -6.99592188105811      0.34606640070047     -4.01697331349258
  H          -4.49499043647330      1.00889481882230     -5.42034657254977
  H          -3.29721366524580      3.41151892015011     -2.19605479066961
  H          -2.21906181974330      2.71475947302715     -3.43249438730741
  H          -1.83230744575015      2.59790951949790     -0.61633096605582
  H          -5.16159420607315      0.08189150057079      0.13704167047181
  H          -4.55089298640380     -0.95724090180505     -3.50851902173348
  H           0.40050283014406     -3.61276589913565      1.70603444922126
  H           0.35661746374585     -5.00731798097873      0.82416800117131
98
E_rel=4.431109 kJ/mol (E = -2864.034467858755 Har) MODEL_7
  H          -0.38144910247195     -1.08991786187369      1.68347946347053
  H           2.06315251749480      1.23324659669048      0.66003452156316
  H           3.74812730907412      0.71792008060495     -1.02355415230424
  H          -0.51462081617698      0.84664182368662     -1.54507253324705
  C           0.92684304651685     -0.36169113736284     -2.54418177361820
  N          -1.00263187464742     -0.33853265334847      1.39798337692324
  N          -0.14804641730392     -0.10771730085743     -1.59305926285428
  C          -1.75968356085439     -0.54692831140870      0.15902114081540
  C          -0.74888026432798     -1.07549571001088     -0.87786317852112
  N           1.76606149950150      0.49300091672301      1.29188750131689
  C           2.02044910736710     -0.78630847684137      0.97651021414771
  C           0.85549855922683      0.88818103634301      2.36793263840179
  C          -0.52587346817221      0.91098788291792      1.68388648752096
  C           2.82016686806400     -1.05203973648753     -0.30552840791744
  N           2.95319354390155      0.10677622165912     -1.17602829635120
  C           2.16427160845892      0.48161078795748     -2.21431978706317
  O           2.42149263850187      1.48573264984313     -2.88292963290126
  C           4.20239178789466     -1.65678941975459      0.04607346581534
  C           5.04911119217807     -0.70400673897351      0.90244104307008
  C           4.92013230469871     -2.10580283664687     -1.22763903339987
  C           6.32730453509904     -1.34674133721690      1.43967076704764
  O           1.63819786317972     -1.74769849811436      1.66315285242567
  O          -1.06800695984077      1.95122275913081      1.32073318778287
  O          -0.43509198056697     -2.27182283100672     -0.97505953904477
  C           1.24662464209988      2.24826550943457      2.95200744650723
  C           2.67646878298551      2.30093850955677      3.39611184564209
  C           3.85000800154469      2.56604171292986      2.60973550321189
  C           3.12619681968418      2.03695050890617      4.66910193511146
  C           4.97562476637960      2.43669821297586      3.47056028594390
  N           4.49747168780353      2.11938598645499      4.71609355327909
  C           4.07635971344127      2.88087289069569      1.25840668759201
  C           5.38815932954447      3.02950483520616      0.82521664055427
  C           6.28755028284654      2.60488720944882      3.03026060134778
  C           6.48556485334431      2.90001342826083      1.69138183382324
  O           3.01921207579327      2.94863167311943      0.37759664711699
  C           2.50684718461092      4.28301717389909      0.15734210011411
  Cl          5.69435147206838      3.33796046313413     -0.88020902151344
  H           0.88717340092857      0.11355203693709      3.14274877123043
  C          -3.07104367493834     -1.34575560818539      0.32143089336340
  C          -3.00496177758064     -2.85722406294850      0.52399300190036
  C          -2.41831618998235     -3.31645277726101      1.87723343584930
  C          -1.51528125150595     -4.53470255108885      1.76014883755219
  O          -3.84990879063685     -1.14271114283571     -0.87962639961741
  N          -0.20486065803140     -4.17314065597486      1.11146634688873
  C          -4.68807216729742     -0.00619057043422     -0.88133979515832
  C          -5.77803567113711     -0.23651374984196     -1.93756403596751
  O          -3.98755121608369      1.20874017377568     -1.12439940214749
  C          -5.20476705243273     -0.10578837244391     -3.34481971680080
  C          -3.37234397777222      1.28933341026688     -2.42459230588748
  C          -4.44866608088087      1.21447067922880     -3.50287148979043
  O          -6.79528860232509      0.76116008281928     -1.81458584330966
  O          -6.21968269957771     -0.23340114293014     -4.33981136200607
  O          -3.79962583826830      1.27388018331781     -4.77247373151991
  C          -2.58033391124762      2.58237419761582     -2.45095266968006
  O          -1.46279772846735      2.54857493120501     -1.54944735673392
  H          -2.08490230196806      0.44944573586670     -0.14668735891083
  H           2.25042213518998     -1.82889399524831     -0.82921004677836
  H           3.97587867010250     -2.54383481906145      0.65333265399228
  H          -3.59695844773999     -0.88727316234513      1.17498531316327
  H          -6.19869317303363     -1.24229610211459     -1.80048409962502
  H          -2.68327839097800      0.44116104011524     -2.56884981130611
  H          -5.14759057641295      2.05969023695262     -3.38449402814168
  H           1.14537496005847     -1.43280749711356     -2.54803846517558
  H           0.61245899001597     -0.06456446560297     -3.54963699391860
  H           5.31896542556265      0.18941404049620      0.32145581275177
  H           4.44910845707141     -0.34785937161629      1.75131390080516
  H           5.25258628634383     -1.24415032898890     -1.81798042108296
  H           5.80061356779922     -2.70687523897660     -0.98500296362917
  H           4.25940707129585     -2.71488253507469     -1.85414364316490
  H           7.02508892686722     -1.60147833115088      0.63598170360987
  H           6.84207373966942     -0.66062709296544      2.12026406113811
  H           6.09884493020904     -2.26467674671478      1.99389078552354
  H           1.03738121277111      3.02355379389556      2.20939086203949
  H           0.58380076952121      2.43883998105544      3.80305130641682
  H           2.55688290261473      1.79429715723669      5.55715800802187
  H           5.06147050410896      1.97478762394727      5.53933940697880
  H           7.13016609257780      2.49900086510451      3.70651852826312
  H           7.48951577628133      3.02481329883305      1.29977787488357
  H           2.21871806941545      4.74186581549641      1.11022504579522
  H           3.25894107339812      4.90294029132319     -0.34197409459768
  H           1.63004127229561      4.16863563254405     -0.48321679247552
  H          -4.03497170469862     -3.22046735981412      0.44489681280687
  H          -2.46019891028477     -3.29735640632159     -0.31601303633069
  H          -3.23352107022014     -3.58433976615820      2.55659662661368
  H          -1.87230861522006     -2.51468740919259      2.38517879833988
  H          -1.28088306040288     -4.95768080569476      2.74015995763257
  H          -1.97303765438679     -5.31163017590490      1.14077097585202
  H           0.38147510808852     -3.60593802224515      1.73148478820020
  H          -7.40179470818129      0.49360155782673     -1.11308372233748
  H          -6.94775127334455      0.34582566350174     -4.06816022375497
  H          -4.46686352345818      1.05079869310252     -5.43662265015308
  H          -3.24207537814144      3.42770414713814     -2.21561734152485
  H          -2.16702915245131      2.72642800395218     -3.45254258202476
  H          -1.78568856687236      2.60262750185152     -0.63626982613738
  H          -5.14844507021964      0.13607687637429      0.10720096488804
  H          -4.49757843172688     -0.92716863469377     -3.51900968628049
  H           0.32968495787645     -5.00450155325984      0.85688701681922
  H          -0.34741055844076     -3.59385038379526      0.25997284059552
98
E_rel=7.040559 kJ/mol (E = -2864.033473971777 Har) MODEL_3
  H          -0.28406217581757     -1.15943575935980      1.64373648213922
  H           2.12356098169059      1.20580622388301      0.64378057674125
  H           3.79475633201525      0.72515141118921     -1.06782737742631
  H          -0.48427970948948      0.86978177842053     -1.51518131783551
  C           0.94674623828029     -0.28528858479419     -2.58731538972449
  N          -0.91907081263571     -0.40901115572824      1.38687775511301
  N          -0.10797540568568     -0.07761110753014     -1.60305120677771
  C          -1.69099209852583     -0.59370609222239      0.15348278472012
  C          -0.68970296124636     -1.07658742420213     -0.91494457514063
  N           1.83973207377744      0.45204492144914      1.26601039621355
  C           2.09219868523559     -0.81988618594471      0.91884789210693
  C           0.93943771190395      0.81932855571128      2.36072843177561
  C          -0.45356828062573      0.83873696911195      1.69829311756731
  C           2.85437529552148     -1.05467405262696     -0.38969318554210
  N           2.98543592722460      0.13281383148843     -1.21992308350914
  C           2.19810798672488      0.53485534856164     -2.24919769885229
  O           2.46692344626108      1.54521724424202     -2.90350867319381
  C           4.22930653265782     -1.72961736376814     -0.14597780714400
  C           5.21764054533287     -0.88987900209022      0.68609786783089
  C           4.84252891551460     -2.12796483409963     -1.49120867021907
  C           4.99874152863712     -0.93017541998113      2.19986283364247
  O           1.71620392713446     -1.79762797719586      1.58583688770248
  O          -1.01605741649472      1.88032293675589      1.37210622496492
  O          -0.36808309325863     -2.26582026919772     -1.06026633246766
  C           1.31678112674312      2.17653120081721      2.96047323946488
  C           2.74985619831711      2.25516774533912      3.38964082760116
  C           3.90775775255393      2.56158775561275      2.59546358977409
  C           3.21884565334183      1.99323090818396      4.65600975000003
  C           5.04394631545628      2.46233649393029      3.44579381271788
  N           4.58730830693984      2.11791132005340      4.69181578502075
  C           4.11334827496406      2.88531151710172      1.24269893860983
  C           5.41730530075690      3.06667948647529      0.79749219064202
  C           6.34645198698694      2.66983926093417      2.99544288662417
  C           6.52515304332240      2.96881421281342      1.65476227058823
  O           3.04614590721195      2.93458972099266      0.37308300128826
  C           2.50374550196255      4.25914960751534      0.16587863517933
  Cl          5.69990152735395      3.38711080237056     -0.90984281978317
  H           0.99125042851131      0.03282592642359      3.12265100428614
  C          -2.98787192941177     -1.41590710013654      0.31216492820744
  C          -2.90170420571589     -2.93148512580314      0.46904511274775
  C          -2.29200393078405     -3.42175132748442      1.80090555278538
  C          -1.37032318933019     -4.62063166628016      1.63659725483886
  O          -3.78691329619620     -1.18702250689751     -0.87274717847435
  N          -0.07676617007930     -4.21885818798081      0.97865072704440
  C          -4.65590035018966     -0.08114236118570     -0.81564678869183
  C          -5.76074749740512     -0.28457753584365     -1.85512211072007
  O          -4.00064787603514      1.16936463374520     -1.04059782213478
  C          -5.21392104977078     -0.11216324616361     -3.27439477600880
  C          -3.38457002902248      1.28451036847878     -2.34097506786072
  C          -4.46305494401458      1.21322962440027     -3.41702592613886
  O          -6.83759160963757      0.62544212595620     -1.61170826532770
  O          -6.25267099930535     -0.21221872355520     -4.24730085095824
  O          -3.82378229324980      1.30105042068810     -4.68841790532016
  C          -2.61245399391195      2.58957534443470     -2.34411844041179
  O          -1.48527768480190      2.55195241011583     -1.45631723993327
  H          -2.03424798562482      0.40654512791958     -0.11882101605125
  H           2.23845815342390     -1.78979959369016     -0.92180260010322
  H           4.00357895936938     -2.64452229239162      0.41792118469989
  H          -3.50728296141384     -0.98906984831757      1.18549468363989
  H          -6.18264352114871     -1.28933552898048     -1.74220349140434
  H          -2.68456806625131      0.44886052572851     -2.49898838638225
  H          -5.16546595465064      2.05627478350693     -3.28498538485563
  H           1.16273398463616     -1.35534797690512     -2.65065907944444
  H           0.61067768034376      0.06146883731809     -3.56948836300210
  H           6.22332310891957     -1.27359201229616      0.47285454518698
  H           5.22718381864557      0.15382998109434      0.33990585708883
  H           4.12523057016604     -2.67953729660058     -2.10915721545286
  H           5.16957032547919     -1.24618697457715     -2.05384589571097
  H           5.71783818838045     -2.76416382514953     -1.32793330412055
  H           5.81443337451701     -0.40948311535832      2.71233949640746
  H           4.06728107790295     -0.44469777832007      2.50555984320314
  H           4.97728213454299     -1.96579383896212      2.55763512605379
  H           1.08426587477920      2.95836210240032      2.23191450855356
  H           0.66008941535085      2.34301827819077      3.82128464906548
  H           2.66507863482047      1.72679182129982      5.54708258751945
  H           5.16288481431978      1.98252163648937      5.50859282942436
  H           7.19733927147137      2.58595713654526      3.66438286408198
  H           7.52180411762650      3.12216233033301      1.25474405290195
  H           3.23763405766116      4.89763558334044     -0.33719345918099
  H           1.62328835526326      4.13016405014283     -0.46686582836635
  H           2.21552203492851      4.70644744066363      1.12424333665140
  H          -3.92858369496578     -3.30400111756895      0.39309696105710
  H          -2.36357448442457     -3.34079091802343     -0.39054215465943
  H          -3.09443208369312     -3.72369950143728      2.48110417347126
  H          -1.75277308300647     -2.62653848233040      2.32645496930645
  H          -1.11409761356327     -5.06608188111381      2.60107446913630
  H          -1.82475695079060     -5.38802086002089      1.00303430830342
  H           0.51021512460025     -3.65834447497413      1.60451888655330
  H          -6.46718985577177      1.51103562669877     -1.48365992416984
  H          -6.97278618778853      0.36173636058280     -3.94385050782701
  H          -4.49387316753527      1.08921737630799     -5.35343730027446
  H          -3.28478265128314      3.41895904927701     -2.08314006182179
  H          -2.21280369130189      2.76292298640714     -3.34673304274327
  H          -1.79677394574711      2.57991309729038     -0.53817614400631
  H          -5.09760645038538      0.01865985105281      0.18588784427523
  H          -4.51000073646721     -0.92757754883525     -3.48819158855484
  H           0.46769816308976     -5.03289938334677      0.69138087729736
  H          -0.24256261146037     -3.61935799705665      0.14575700366697
98
E_rel=7.316639 kJ/mol (E = -2864.033368818651 Har) MODEL_10
  H          -0.28616441974294     -1.15526831455991      1.64508250682140
  H           2.13094178625091      1.20250394103547      0.64382292719829
  H           3.80034082043117      0.71840910186152     -1.06642136468378
  H          -0.47073459160324      0.86465376054689     -1.51939839865760
  C           0.95549140823811     -0.30156317107986     -2.58502657471385
  N          -0.91741774909137     -0.40263914822886      1.38567836818065
  N          -0.10028116112563     -0.08556583754682     -1.60383716846207
  C          -1.68857916808702     -0.58574531733176      0.15133444992353
  C          -0.68889102964918     -1.07890061475450     -0.91349409290300
  N           1.84543802563280      0.45019075881728      1.26699719442642
  C           2.09550839531940     -0.82289455090081      0.92188124511553
  C           0.94450227237131      0.82073391666912      2.36013964907817
  C          -0.44721691473076      0.84350969261010      1.69520375444935
  C           2.86151111041304     -1.06079174953440     -0.38394354241442
  N           2.99249838108227      0.12393793447673     -1.21824466145249
  C           2.20525908290811      0.52169232430684     -2.24920007123594
  O           2.47231149276895      1.53098529578772     -2.90594944458560
  C           4.23747772872839     -1.73156520633725     -0.13438309188998
  C           5.22135497486360     -0.88674876037030      0.69782103221483
  C           4.85533060829021     -2.13216157970042     -1.47685382079608
  C           5.00101311151576     -0.92668664747206      2.21137263498374
  O           1.71586137456762     -1.79905368374532      1.58895575996600
  O          -1.00437842111060      1.88692693261425      1.36509251491950
  O          -0.37404164266923     -2.27058466019210     -1.05492060449228
  C           1.32361323539364      2.17778858887858      2.95926844328223
  C           2.75732715212926      2.25725106548207      3.38592095910023
  C           3.91328328582050      2.56508385176083      2.58946917396463
  C           3.22897292512965      1.99719723572406      4.65166230997433
  C           5.05113609726219      2.46863375802734      3.43788469076658
  N           4.59729927684243      2.12440505479355      4.68497151022193
  C           4.11582460061741      2.88778286334015      1.23600985878672
  C           5.41863708801639      3.07141056353224      0.78837390902626
  C           6.35243154484564      2.67834339526828      2.98506871406478
  C           6.52815918351335      2.97662044180055      1.64382024664584
  O           3.04704467756138      2.93334690839972      0.36812093219951
  C           2.50144498992523      4.25635882426037      0.15928588251724
  Cl          5.69766599306162      3.39035440779340     -0.91984268892251
  H           0.99332886961517      0.03464774673988      3.12264703242206
  C          -2.99375323492983     -1.39572349237790      0.30771987687735
  C          -2.91845481523879     -2.91126136757708      0.47193994317389
  C          -2.31369975457452     -3.40038981259571      1.80648771457171
  C          -1.40088306315148     -4.60684743688835      1.64782383715991
  O          -3.78561928079491     -1.16677645921146     -0.88015215062070
  N          -0.10286744963585     -4.21708614966295      0.99098761549747
  C          -4.63264208564316     -0.03741531346517     -0.84323393737109
  C          -5.72984835330552     -0.24690465064590     -1.89642005639884
  O          -3.94359896346862      1.18965008689168     -1.05693951122855
  C          -5.17181024185938     -0.06744682346958     -3.30454688087295
  C          -3.34294066969871      1.31498510341046     -2.36038301255911
  C          -4.43084126776371      1.26484909889601     -3.42861175367066
  O          -6.75636939939961      0.73552551432967     -1.73340369297579
  O          -6.19540909838821     -0.17537693852802     -4.29288181799436
  O          -3.79749790078017      1.37238280691271     -4.70279858259092
  C          -2.56155053065590      2.61465589497058     -2.35595868349067
  O          -1.43418345707449      2.56324566735863     -1.46817643545457
  H          -2.02426379427414      0.41561274418671     -0.12504579600154
  H           2.24897433051704     -1.79932834613188     -0.91511716217663
  H           4.01259297409412     -2.64540890798438      0.43156785909117
  H          -3.51290637752566     -0.96098059326536      1.17769638082038
  H          -6.13880678235297     -1.26074455075000     -1.78626870262147
  H          -2.64893148347337      0.47725923461025     -2.53823022747035
  H          -5.13609988746277      2.09892015805627     -3.27423885311964
  H           1.17110078106467     -1.37212820873207     -2.63971888811378
  H           0.62166809150594      0.03794618766830     -3.57055524748419
  H           6.22898499571951     -1.26612101940955      0.48602937729424
  H           5.22657912894059      0.15666326408163      0.35074558701378
  H           4.14079287110519     -2.68642001662533     -2.09558965385207
  H           5.18250170302815     -1.25116133752585     -2.04063197363983
  H           5.73127663657156     -2.76642035729493     -1.30947916296551
  H           5.81348088085423     -0.40129275652210      2.72417853833993
  H           4.06673006898786     -0.44563742490091      2.51547696417263
  H           4.98453840975995     -1.96204833498904      2.57015654618074
  H           1.08986737932729      2.95949253691448      2.23103450718648
  H           0.66834487960629      2.34450267457391      3.82113437282275
  H           2.67723993696554      1.73068624938290      5.54397456194616
  H           5.17456189760854      1.99061952315560      5.50082106792287
  H           7.20466989656902      2.59677262345830      3.65257223113280
  H           7.52378322430700      3.13172048446277      1.24192290608218
  H           1.62052167191112      4.12433785371402     -0.47217549938900
  H           2.21341539979702      4.70473130254992      1.11720340931519
  H           3.23326531063880      4.89558170476868     -0.34585393166702
  H          -3.94751077472132     -3.27773008010729      0.39560960564418
  H          -2.38128413150779     -3.32759978768016     -0.38495018194245
  H          -3.11886673959982     -3.69354218310653      2.48733265248399
  H          -1.76899245843862     -2.60701477358082      2.32906263091465
  H          -1.14975012110365     -5.05132681234147      2.61409680397577
  H          -1.85991755623558     -5.37275666078894      1.01578823861337
  H           0.48759965495139     -3.66107101016582      1.61737285673494
  H          -7.35720152257746      0.43681999958427     -1.03961170331671
  H          -6.92603268939088      0.38840810294638     -3.99663634307332
  H          -4.47085853025643      1.16684036271306     -5.36638673412725
  H          -3.22771917821308      3.44684970425111     -2.08826759547878
  H          -2.16069034467682      2.79252314299822     -3.35719213835073
  H          -1.74693859687123      2.58671246830309     -0.55016607628402
  H          -5.08608088991007      0.07314712668212      0.15256588705857
  H          -4.45777853227546     -0.87539836889945     -3.51053322074761
  H           0.43514592737328     -5.03637080096963      0.70639022173200
  H          -0.26223449662305     -3.61744113495311      0.15660379600586
98
E_rel=8.886664 kJ/mol (E = -2864.032770827603 Har) MODEL_11
  H          -0.19442347747479     -1.02338733192435      1.68012926281718
  H           2.17461175187974      1.41278331107908      0.68677030387835
  H           3.87158672147625      0.98101077763372     -1.01350208625120
  H          -0.40791148871350      0.94839609072814     -1.51719927680440
  C           1.08283555301562     -0.17417108505619     -2.54047897636977
  N          -0.84376377217573     -0.29565078602127      1.39503386985515
  N           0.00172049806946      0.01338368615049     -1.58128390879006
  C          -1.59250246540816     -0.52996867475624      0.15618375140049
  C          -0.56000960773686     -0.99539722664774     -0.89024781592572
  N           1.90396430265005      0.65330618355447      1.30754979963300
  C           2.18234265718289     -0.61434036972998      0.95915127242089
  C           0.96415668288663      0.99894048337064      2.37714780100220
  C          -0.41284238955259      0.96962263074722      1.68276102479677
  C           3.00217409280651     -0.83075850005165     -0.31698104889417
  N           3.09171792422680      0.35049464953015     -1.16644835591958
  C           2.28830108248526      0.71007269987787     -2.19903405440882
  O           2.50997562732524      1.72917668283353     -2.85752289863849
  C           4.42883423833670     -1.35401423724654      0.01074045137205
  C           4.44875217997770     -2.81288627358882      0.48913516623910
  C           5.15065495786701     -0.45280344272884      1.01652554441958
  C           3.82425941631139     -3.81431017449935     -0.48033588318480
  O           1.80443236109939     -1.59712964679755      1.61785318268137
  O          -0.99018092081118      1.98997375136233      1.31689030580057
  O          -0.19836266471023     -2.17516288932725     -1.01541621203743
  C           1.28212354849153      2.37165552758092      2.97660103145341
  C           2.70778083551959      2.50880325428268      3.41408619692745
  C           3.85372389746644      2.86875734846946      2.62494735089113
  C           3.18350377774107      2.26132371647206      4.68075109237798
  C           4.99135477564636      2.80982081578601      3.47741048489952
  N           4.54565818886734      2.44230889164811      4.72112060074184
  C           4.04687191446255      3.21469012921970      1.27582296434292
  C           5.34153663008440      3.46517700020573      0.83690236998690
  C           6.28449635545964      3.07865917567146      3.03152588427837
  C           6.45102954800772      3.40567070699004      1.69569300730190
  O           2.98186315209066      3.20834245661241      0.40234489046977
  C           2.37067308219336      4.50162273345221      0.18965251242910
  Cl          5.61324581942616      3.82187501569294     -0.86490248453173
  H           1.02242200187547      0.22021272062150      3.14624951753155
  C          -2.86053651179698     -1.39571227191693      0.31589165466188
  C          -2.72301724151473     -2.90454775761225      0.50092945504333
  C          -2.10758597713166     -3.35192097242634      1.84524319521696
  C          -1.14435340729249     -4.52077160416507      1.70780967390680
  O          -3.65389386411503     -1.21719406269788     -0.88107305293102
  N           0.13837579475410     -4.08580011052239      1.05134510755483
  C          -4.56465947320198     -0.14446544187735     -0.85209603343573
  C          -5.65023868290440     -0.40923504663377     -1.89821948212761
  O          -3.95542298232980      1.12572084124323     -1.09359811448853
  C          -5.09417836014512     -0.24390554317434     -3.31463158759578
  C          -3.33119416296834      1.24189782997613     -2.38991001466628
  C          -4.39446721999111      1.10724024368537     -3.47515502827284
  O          -6.76222696940484      0.46494877454156     -1.68375828378931
  O          -6.11663304621815     -0.40419790537859     -4.29680181837861
  O          -3.74547265978218      1.19642851056313     -4.74150830152764
  C          -2.61240896524069      2.57697615355313     -2.40912357746419
  O          -1.48937567213224      2.59756667211633     -1.51562684763958
  H          -1.96625710085591      0.45249945139803     -0.13962374454087
  H           2.46846127852538     -1.61458287590737     -0.86389179115799
  H           4.96348832689540     -1.31630275843184     -0.94974480648540
  H          -3.40478014377689     -0.97252219237568      1.17571742432191
  H          -6.03558023459231     -1.42667794579963     -1.76949093218148
  H          -2.59522482283654      0.43359670606200     -2.52540117559817
  H          -5.13081778839924      1.92421923624797     -3.36663341707476
  H           1.34580069426192     -1.23512841052914     -2.56853083283971
  H           0.75238038949298      0.13090949086575     -3.53832418654535
  H           5.50367567688958     -3.07452524147483      0.64470230526118
  H           3.96214739965690     -2.88497043461108      1.46872463128045
  H           4.67362951047933     -0.51026384901398      2.00287160747579
  H           6.19025517956806     -0.77667978925650      1.12747199326074
  H           5.16450824485201      0.59991690638940      0.71349184551760
  H           4.00568365196183     -4.83965180630742     -0.14204677686344
  H           2.73909193830132     -3.68713585143394     -0.56175605475402
  H           4.25066557535192     -3.71092162131662     -1.48522001133223
  H           1.02349296028144      3.14158813088237      2.24456886272674
  H           0.61297968501284      2.51287732534308      3.83232203593616
  H           2.63882345176889      1.96832900938707      5.56906476436312
  H           5.12430428982871      2.32623368287922      5.53868670310757
  H           7.13734347874676      3.02596125920422      3.70111732105452
  H           7.44037512518337      3.60979169474460      1.30025351271018
  H           3.07282977132949      5.17876120087748     -0.30801828268144
  H           1.50378032132954      4.32535735563848     -0.45038844331069
  H           2.05073886769401      4.93333323317510      1.14508768643941
  H          -3.73596673754271     -3.31341547867252      0.42431855017664
  H          -2.16541924117875     -3.31029801266060     -0.34792847957513
  H          -2.90497219468432     -3.67038376479833      2.52387549511452
  H          -1.60062031664439     -2.53064646200299      2.36276946570048
  H          -0.87981212330119     -4.94024813515220      2.68166603646435
  H          -1.56793056722024     -5.31428228423434      1.08512735296849
  H           0.70117900007360     -3.49204819474889      1.66885301178667
  H          -6.42526597658525      1.36573350042659     -1.57008267294995
  H          -6.86246632753853      0.14660329402059     -4.01340143986843
  H          -4.40013479979848      0.94758424002160     -5.40906332802929
  H          -3.31912358004931      3.38220513094068     -2.16372765964772
  H          -2.21470182541350      2.75146217065942     -3.41232497971036
  H          -1.80598940332982      2.62705160896728     -0.59936160843525
  H          -5.02007378176627     -0.04379938677141      0.14319180276942
  H          -4.35671452055061     -1.03526549783963     -3.50476035700846
  H           0.71376928683019     -4.88483656868815      0.78285649001957
  H          -0.04076401252473     -3.50768734311709      0.20614905763040
98
E_rel=9.281346 kJ/mol (E = -2864.032620501318 Har) MODEL_18
  H          -0.19441020247773     -1.00567579556186      1.68916119441738
  H           2.18596415736819      1.41074386963355      0.67972790966316
  H           3.87649181373969      0.96124391166883     -1.02510727222880
  H          -0.40306993496421      0.95315036513354     -1.51753663437739
  C           1.07712866273622     -0.18399274026093     -2.53961377559504
  N          -0.84017272435829     -0.27505805797671      1.40348316611681
  N           0.00028053977800      0.01499924104997     -1.57814572382121
  C          -1.59223637115848     -0.50811984726933      0.16616329299573
  C          -0.56525386762091     -0.98625696337838     -0.87938387042279
  N           1.91332977180501      0.65533846524688      1.30460287486832
  C           2.18294643210360     -0.61533692840271      0.96016956632466
  C           0.97941975591014      1.01023246453159      2.37633516902811
  C          -0.40000043383781      0.98794386346036      1.68638930242799
  C           2.99746509193137     -0.84151283869276     -0.31765872082707
  N           3.09140061540797      0.33584342282791     -1.17208029704812
  C           2.28884883581050      0.69444085987902     -2.20567856856218
  O           2.51588144546032      1.70843917682059     -2.87022812338402
  C           4.42218400363092     -1.37173906243511      0.00695050523031
  C           4.43526470547582     -2.82802948040433      0.49327431964645
  C           5.15399950486661     -0.46935690482173      1.00443226595043
  C           3.79837243012100     -3.83055020384237     -0.46702027331545
  O           1.80104524901165     -1.59325900095649      1.62376004457359
  O          -0.97135586967175      2.01139420177437      1.31941935744656
  O          -0.21074601942844     -2.16894435425700     -0.99835404519345
  C           1.30825046424735      2.38251935819859      2.97099960146386
  C           2.73727902376396      2.51344730312788      3.39929794381366
  C           3.87978059255450      2.86613202700500      2.60196134700123
  C           3.22000730020718      2.26651406461752      4.66340032695951
  C           5.02261627774911      2.80381261721037      3.44715912656274
  N           4.58327206441524      2.44110623190237      4.69454359519391
  C           4.06567510414796      3.20798859613586      1.25076973738586
  C           5.35857456158638      3.45156333685326      0.80285437024685
  C           6.31403722785305      3.06569184966297      2.99221451326755
  C           6.47333103784783      3.38894219077429      1.65457661827234
  O           2.99492704767189      3.20429038436913      0.38433240524283
  C           2.38809440781426      4.49975104424679      0.17248210974257
  Cl          5.62075147998467      3.80340960516070     -0.90147214938600
  H           1.03531942552212      0.23321619532980      3.14732395829209
  C          -2.86826779178806     -1.36228051891384      0.32642906610097
  C          -2.74101863326597     -2.87062270302901      0.52429161552016
  C          -2.12680020656483     -3.31323741042851      1.87047201301290
  C          -1.17446919808432     -4.49192798289078      1.73936932016862
  O          -3.65217290948632     -1.18942441137787     -0.87573674068328
  N           0.11140081951545     -4.07424545553294      1.07717698986812
  C          -4.54994314539911     -0.09948669786475     -0.87071720361553
  C          -5.62137734659774     -0.37971284956057     -1.93416120829842
  O          -3.91477890887287      1.15331667778240     -1.09807664213687
  C          -5.05215968385014     -0.19957400006322     -3.33756048492594
  C          -3.30221227395343      1.28228806136774     -2.39551400743189
  C          -4.37159356459749      1.16328379056033     -3.47675891664575
  O          -6.69559519155932      0.55494772210578     -1.80312458359678
  O          -6.05468577894798     -0.37392119987875     -4.33804796794281
  O          -3.72592643829257      1.27614799528588     -4.74435686347807
  C          -2.57752905572719      2.61441310911511     -2.40398782794130
  O          -1.45097996383426      2.62014902148980     -1.51367739936228
  H          -1.95878359173772      0.47565737705530     -0.13346548753428
  H           2.45751796279933     -1.62434254486515     -0.85983134920943
  H           4.95285105924822     -1.34269503793507     -0.95607335488174
  H          -3.41385881204033     -0.92803360648177      1.18021293026125
  H          -5.98283738888091     -1.40991902747074     -1.81019053597461
  H          -2.56844080897493      0.47398768104508     -2.54881730968308
  H          -5.11650149299501      1.96671950049927     -3.34839303190824
  H           1.33353529967075     -1.24668565352580     -2.56338348740154
  H           0.74567079066049      0.11838556519115     -3.53796864491634
  H           5.48932214672591     -3.09588630374445      0.64410337841742
  H           3.95389210945531     -2.89142191518825      1.47603408697092
  H           5.17222273335301      0.58169628297757      0.69590073701084
  H           4.68152197290065     -0.51906534132349      1.99339827774455
  H           6.19228790682961     -0.79853921515005      1.11200894279001
  H           4.21885777323197     -3.73498438838319     -1.47518246275341
  H           3.97577920891122     -4.85523804184796     -0.12463784421956
  H           2.71346052729065     -3.69717380239076     -0.54200885699969
  H           1.04912192813611      3.15221821646964      2.23893787423058
  H           0.64513920165615      2.52900122672724      3.83053328838894
  H           2.67974669862150      1.97811731546953      5.55590422253299
  H           5.16660493541750      2.32434030774711      5.50867401545799
  H           7.17101189210000      3.01058892691744      3.65632036625841
  H           7.46099095919227      3.58770692726546      1.25226222742551
  H           3.09024088004991      5.17274969268058     -0.33078680035892
  H           1.51667165025347      4.32588607877195     -0.46203962121929
  H           2.07573427752090      4.93496627290887      1.12884286276967
  H          -3.75661362973529     -3.27363324142465      0.45112552513316
  H          -2.18663085214995     -3.28583939359785     -0.32215165008650
  H          -2.92517933228904     -3.61962556153660      2.55351742278130
  H          -1.61111231821876     -2.49291787862730      2.38057482442016
  H          -0.91173412133496     -4.90711963512039      2.71555399767340
  H          -1.60663690048501     -5.28580984947024      1.12307881864044
  H          -0.06359834379573     -3.49975693648688      0.22862738878831
  H          -7.28675352527534      0.24423548356128     -1.10623274090912
  H          -6.81575192814421      0.15987480686026     -4.06388787516531
  H          -4.38021870758712      1.02859048321590     -5.41265305952531
  H          -3.27929935045066      3.42023764096869     -2.14684320425938
  H          -2.18217437489579      2.79827296751753     -3.40634890740666
  H          -1.76526982582976      2.64454040138668     -0.59633512759085
  H          -5.02207635111496      0.00790699526617      0.11671166052526
  H          -4.29866046501702     -0.97715821535335     -3.51880780931273
  H           0.68156404812784     -3.48226297277711      1.68959034884014
  H           0.67790781575690     -4.88113837087195      0.81311219542551
98
E_rel=10.561391 kJ/mol (E = -2864.032132957856 Har) MODEL_5
  H          -0.39340126983027     -1.19582659496253      1.52374245187221
  H           2.12596282890520      1.31142620890837      0.72003354260918
  H           3.56023143159785      1.10040993509578     -1.24835431620101
  H          -0.51428918193738      0.67108296994738     -1.62986389772352
  C           0.94361452998353     -0.62348244421793     -2.50751334070919
  N          -1.03704875255322     -0.44422013766646      1.28918549914931
  N          -0.19335613760295     -0.30038466391966     -1.65144260677736
  C          -1.84211760016649     -0.63731710903098      0.07887075596415
  C          -0.87564479030627     -1.23110672463253     -0.96255468612233
  N           1.76396683130297      0.49424732375450      1.20805723675345
  C           2.05993461015601     -0.73280801101990      0.74798855122163
  C           0.81212162348955      0.76142352854299      2.28621271387500
  C          -0.56200807316233      0.79908844515962      1.59268540730656
  C           3.09181703205851     -0.78285046445853     -0.38953513676880
  N           2.93404430389466      0.30715267865187     -1.35080787414098
  C           2.00058974186972      0.46444915898028     -2.31890056689919
  O           1.96998594305161      1.47817462869008     -3.02244293174775
  C           4.53555811094507     -0.72838153522808      0.17622274344609
  C           5.54057155026302     -1.10066447420491     -0.92485260212357
  C           4.69800515953402     -1.60373350222924      1.41873538405512
  C           6.98793040127512     -0.76802306723655     -0.56439951892556
  O           1.58878127250699     -1.77753784438100      1.22010129812848
  O          -1.10563526657104      1.84749260061280      1.25210000612946
  O          -0.65216995723110     -2.44565046843697     -1.07513330789666
  C           1.16359491117460      2.07694608777833      2.98702483855903
  C           2.56148363534917      2.07923276811896      3.52880000978424
  C           3.79670114710879      2.36371282223152      2.84935069696691
  C           2.91057796015568      1.71129367803264      4.80779487010421
  C           4.85230248160975      2.13654227666090      3.77724360704235
  N           4.27569856599152      1.74710000256018      4.95854665110265
  C           4.13560536421154      2.77630781621692      1.54810432944030
  C           5.48000892992602      2.91026267952395      1.22277893985445
  C           6.19779288083140      2.29184679486515      3.44752824835882
  C           6.50542459903157      2.67684640573358      2.15292370866886
  O           3.15344412759710      2.95489968921459      0.59784553845744
  C           2.69093090062400      4.31991658692469      0.46704227525471
  Cl          5.91766620429120      3.33985540453882     -0.42615026069829
  H           0.85504164420283     -0.07170712448034      2.99841079765129
  C          -3.18194724797301     -1.37076863264367      0.29555186784855
  C          -3.18206903327714     -2.87991565775923      0.52085170482983
  C          -2.56592701765710     -3.34470857738938      1.85935720727843
  C          -1.71388359258532     -4.59720948521000      1.72675304195109
  O          -3.98886482285354     -1.14669892871454     -0.88547622161434
  N          -0.40005658321319     -4.27937696776108      1.06127988471872
  C          -4.77388684452573      0.02093714576262     -0.87135323593072
  C          -5.90134680898512     -0.14564977703272     -1.89256689595447
  O          -4.03221755353155      1.20971842098905     -1.15899989600669
  C          -5.35463650365046     -0.08608270199796     -3.32124556629875
  C          -3.41885477367455      1.21813507676744     -2.46601953907147
  C          -4.50739826370110      1.16997459613451     -3.53338816904664
  O          -6.90125245694309      0.85684006300797     -1.68793572077451
  O          -6.40557176785812     -0.15491549878300     -4.28397706307308
  O          -3.87274510566511      1.14571218666541     -4.80988559997413
  C          -2.56140877778134      2.46691766343534     -2.53646847873224
  O          -1.43976543975965      2.40357288542209     -1.64344279853998
  H          -2.12814881404245      0.36750710478785     -0.23908314779849
  H           2.94721686215538     -1.75086655615486     -0.88449995077999
  H           4.71808098549653      0.31684414403470      0.47464189413619
  H          -3.66050269678245     -0.87592394279199      1.15647194273498
  H          -6.39967817026693     -1.10748941426877     -1.72840560034347
  H          -2.77763346619558      0.33036475020534     -2.58493884600061
  H          -5.14439633037303      2.06840487217194     -3.44167288738652
  H           1.29826279389270     -1.62411158399253     -2.24905206284537
  H           0.65645123554311     -0.61410635131695     -3.56527132151334
  H           5.44059650724135     -2.17440000413664     -1.13856217775796
  H           5.27761894456157     -0.57152070192932     -1.84925868646303
  H           5.73079408090814     -1.56063220501935      1.77429909235089
  H           4.05595050652484     -1.26814066456936      2.23931816848904
  H           4.45455126109788     -2.64927943444924      1.19660508188970
  H           7.08899990741087      0.29344066079189     -0.30754061602747
  H           7.34706850507933     -1.35612594301977      0.28563957020350
  H           7.65138452374542     -0.97262604976044     -1.41086219319023
  H           1.00562241781879      2.90283330883254      2.28661243901875
  H           0.44820824146227      2.21353698147302      3.80511274057996
  H           2.27134815796780      1.42108918636058      5.63171846893956
  H           4.77422299286797      1.52985024736704      5.80785463865831
  H           6.98320224516939      2.10856846350011      4.17419434260161
  H           7.53919069466338      2.79482363111867      1.84598981806969
  H           2.32069702095004      4.68922310482717      1.43012082511632
  H           3.50155166541848      4.96244768790008      0.10776515638416
  H           1.88000818458075      4.29635899878071     -0.26331551866367
  H          -4.23107358494297     -3.19249834233898      0.48840239435406
  H          -2.69218824985228     -3.36122919147856     -0.32995888716334
  H          -3.36674379408611     -3.57228250301920      2.56980147571117
  H          -1.97201351151977     -2.55768006551086      2.33629626678264
  H          -1.48061292795130     -5.03216570526811      2.70174810108146
  H          -2.20854544761773     -5.35432657756159      1.11142206632586
  H           0.21022783922419     -3.74647313872881      1.68556030661254
  H          -6.46133547287297      1.71516174271419     -1.59975610882006
  H          -7.07777620934324      0.48695114341946     -4.00784089515201
  H          -4.56242821304749      0.95360980272891     -5.46074892246472
  H          -3.17775317733830      3.35176366156466     -2.32343029546542
  H          -2.15090244435906      2.55886010877663     -3.54547223649710
  H          -1.75171008006789      2.49016418101770     -0.72875444249589
  H          -5.19514658777824      0.19819156067208      0.12835674638841
  H          -4.71647997325158     -0.96242519655237     -3.49658964264151
  H           0.10145788090732     -5.12741423457747      0.79448224436540
  H          -0.53342341028382     -3.68990683867376      0.21269763979958
98
E_rel=11.978170 kJ/mol (E = -2864.031593335137 Har) MODEL_13
  H          -0.28006979934794     -1.00830154052902      1.64234568323735
  H           2.11912882822967      1.39148720498841      0.62196599911455
  H           3.81119758592999      0.91758379719933     -1.08605030403844
  H          -0.48933023012622      0.97154264096075     -1.53743786097956
  C           0.97625682086708     -0.16764222582311     -2.58001294003182
  N          -0.92224019480229     -0.27396506594647      1.35840090951748
  N          -0.09108579067981      0.03227365271049     -1.60797785208103
  C          -1.68751589537404     -0.50687706516858      0.12978526930132
  C          -0.67192596433357     -0.97600890961081     -0.93172039580575
  N           1.83713029357135      0.63823254734158      1.24536367231432
  C           2.09526292004284     -0.63478612002500      0.90362085371225
  C           0.90929470210274      1.00154365591371      2.31981772124819
  C          -0.47324390236731      0.98714717110964      1.63596451318060
  C           2.91201580120796     -0.87140836266761     -0.37283654765107
  N           3.01403184708911      0.30593053013378     -1.22743553489151
  C           2.20525058617908      0.68710529404633     -2.24836072564832
  O           2.44442738110534      1.70181056573545     -2.90771040348983
  C           4.33270772222675     -1.40857759096314     -0.03851900655625
  C           4.29722052699986     -2.89029888259024      0.36424792387317
  C           5.03789730052927     -0.53962593731819      1.00710938714036
  C           5.68750078056682     -3.52064018641436      0.44757153816148
  O           1.70448515863942     -1.60604517940336      1.57187559183443
  O          -1.04056055386451      2.01310450508194      1.27038058545298
  O          -0.33779835622563     -2.16072750355372     -1.08254668137495
  C           1.25137227647510      2.37136114072722      2.91216468052848
  C           2.67909157775723      2.48152593746436      3.35097570332256
  C           3.83380206246753      2.81115777573656      2.56155152572038
  C           3.14797954983033      2.22716503958308      4.61888482745625
  C           4.96920559120167      2.72767948921548      3.41483967264532
  N           4.51403592570839      2.37566470334271      4.65959273252286
  C           4.03551427167159      3.14828273294459      1.21161858156989
  C           5.33606214800153      3.36434981001786      0.77189514489238
  C           6.26867359420964      2.96313566423786      2.96837232743747
  C           6.44355119684810      3.28047530317897      1.63127679481414
  O           2.97040204189891      3.16688283298415      0.33851841149174
  C           2.39196449241086      4.47486300124246      0.12398308644775
  Cl          5.61651295697866      3.70681707334341     -0.93123892232357
  H           0.96247195056508      0.22538225669602      3.09186746117125
  C          -2.95517018330421     -1.36938145661767      0.30841353226901
  C          -2.82191573252073     -2.87945631682537      0.49180837526818
  C          -2.17421856374474     -3.33432902183249      1.81870813440269
  C          -1.21423545935727     -4.50259287178318      1.65307392651886
  O          -3.76416029672979     -1.19018461119723     -0.87790063308810
  N           0.05201350588357     -4.06509181586042      0.96747051549677
  C          -4.66715762839128     -0.11122390822141     -0.84200883858364
  C          -5.76567296902022     -0.37299469353448     -1.87521032296659
  O          -4.05274159020279      1.15429722306546     -1.09582847664375
  C          -5.22180529206344     -0.22023787104172     -3.29784889109602
  C          -3.43994485553698      1.26038575441385     -2.39843065192400
  C          -4.51351412264861      1.12452049780898     -3.47343101533009
  O          -6.86835962150313      0.51122449968123     -1.65446658015975
  O          -6.25464425207842     -0.37823014998813     -4.26951122136333
  O          -3.87488339746456      1.20055107186715     -4.74590868307288
  C          -2.71688585943259      2.59297170626525     -2.43253117827194
  O          -1.58672373553185      2.61746340986617     -1.54855464184895
  H          -2.06248546080806      0.47651024426809     -0.16187916667126
  H           2.37536196190342     -1.66049809084783     -0.91252466425893
  H           4.88596792586983     -1.34027622945148     -0.98676029422240
  H          -3.48626812769906     -0.94349748769863      1.17507550465253
  H          -6.15774822480344     -1.38661999893973     -1.73704756840395
  H          -2.70812740385099      0.44862034990225     -2.53589472177704
  H          -5.24352193014031      1.94717301727273     -3.36436114262224
  H           1.21699633929104     -1.23336856776966     -2.61915296573593
  H           0.64122184188316      0.15178758885116     -3.57188115021801
  H           3.78242542590088     -2.99626768865664      1.32616583906642
  H           3.69668683650449     -3.43779923679981     -0.37479370016913
  H           5.00601758143688      0.52601739875355      0.75378708108783
  H           4.57207622281227     -0.66256921843035      1.99302430506512
  H           6.09129800748141     -0.81831137827294      1.09433893636730
  H           6.23841537802044     -3.38360775239974     -0.49042280070518
  H           6.28375166021387     -3.08612154893770      1.25588695339773
  H           5.60888846133042     -4.59586713025120      0.63763237688651
  H           1.00795983265640      3.14284769400734      2.17645635546126
  H           0.58430505474286      2.52872179561541      3.76670169000294
  H           2.59600449118090      1.94966033614969      5.50767055768356
  H           5.08918814741650      2.24849097820740      5.47798306293352
  H           7.11981425757456      2.89204263797432      3.63843354584603
  H           7.43776103340490      3.45828029409810      1.23534153517255
  H           2.08365473449212      4.91605303619023      1.07892988309637
  H           3.11085797609714      5.13306314456332     -0.37521665843028
  H           1.52048363881180      4.31933684918949     -0.51516785374719
  H          -3.83943118663982     -3.28094498871918      0.44142827079025
  H          -2.28959677446576     -3.28802343339107     -0.37156861094207
  H          -2.95517658763957     -3.65662066539677      2.51437514042791
  H          -1.65537879472189     -2.51621830232901      2.32918416100995
  H          -0.92663013751665     -4.92560346601409      2.61885309361604
  H          -1.65303682491725     -5.29376993212578      1.03798092541718
  H           0.62668278578522     -3.46726034698086      1.57073838847933
  H          -6.52303420641058      1.40977515016463     -1.54848164773057
  H          -6.99265900787266      0.18172421569117     -3.98362755276938
  H          -4.53666562003827      0.95066608421059     -5.40602619192343
  H          -3.41951456212044      3.40195581046590     -2.18750303025168
  H          -2.32698261929422      2.75898857363050     -3.44023591055630
  H          -1.89562760036827      2.65130938737435     -0.62991038691359
  H          -5.11022835691341     -0.00366946212122      0.15811671651495
  H          -4.49238550487530     -1.01847746310925     -3.49000785410180
  H           0.62346271405953     -4.86274706432955      0.68714450321767
  H          -0.14933453566085     -3.48930750213938      0.12573883086953
