# Supplementary material for: Discovery and Biosynthesis of the Novel Glycotetrapeptide Antibiotic Biffamycin A
Source: Angew Chem Int Ed Engl. 2026 May 6;65(26):e11349. doi: 10.1002/anie.202511349 (PMC13285481; doi:10.1002/anie.202511349)
Supplement: Supplementary file 3 — Supporting File 3: anie72473‐sup‐0003‐Data.zip. [file ANIE-65-e11349-s002.zip › r2SCAN3c_ensembles/6_3R/Chemical_Shift_Tables.txt]

-----------------------------------------
MODEL_0 CHEMICAL SHIELDING SUMMARY (ppm)
-----------------------------------------

  Nucleus  Element    Isotr. Shielding   Chem. Shift
  -------  -------    ----------------   -----------
       0  C                   138.063        46.771
       3  C                   123.090        61.744
       4  C                     4.272       180.562
       6  C                    -0.386       185.220
       7  C                   122.036        62.798
       8  C                     1.293       183.541
       9  C                   114.319        70.515
      11  C                     3.736       181.098
      13  C                   141.374        43.460
      14  C                   158.281        26.553
      15  C                   166.571        18.263
      16  C                   170.089        14.745
      20  C                   157.095        27.739
      21  C                    66.462       118.372
      22  C                    54.017       130.817
      23  C                    51.308       133.526
      24  C                    40.176       144.658
      26  C                    29.426       155.408
      27  C                    51.524       133.310
      28  C                    69.123       115.711
      29  C                    55.656       129.178
      31  C                   119.191        65.643
      33  C                   101.826        83.008
      34  C                   145.195        39.639
      35  C                   151.832        33.002
      36  C                   135.577        49.257
      38  H                    27.314         4.598
      39  H                    27.939         3.973
      40  H                    30.204         1.708
      41  H                    26.854         5.058
      42  H                    28.522         3.390
      43  H                    24.931         6.981
      44  H                    25.818         6.094
      45  H                    23.583         8.329
      46  H                    26.167         5.745
      47  H                    31.857         0.055
      48  H                    32.380        -0.468
      49  H                    30.672         1.240
      50  H                    31.099         0.813
      51  H                    31.292         0.620
      52  H                    31.218         0.694
      53  H                    31.621         0.291
      54  H                    31.810         0.102
      55  H                    28.019         3.893
      56  H                    28.761         3.151
      57  H                    24.413         7.499
      58  H                    23.548         8.364
      59  H                    24.384         7.528
      60  H                    24.465         7.447
      61  H                    27.962         3.950
      62  H                    27.575         4.337
      63  H                    27.642         4.270
      64  H                    29.928         1.984
      65  H                    29.969         1.943
      66  H                    30.006         1.906
      67  H                    29.687         2.225
      68  H                    28.417         3.495
      69  H                    28.716         3.196
      70  H                    22.397         9.515
      71  H                    27.855         4.057
      72  H                    27.253         4.659
      74  H                    26.573         5.339
      75  H                    28.058         3.854
      76  H                    27.522         4.390

-----------------------------------------
MODEL_1 CHEMICAL SHIELDING SUMMARY (ppm)
-----------------------------------------

  Nucleus  Element    Isotr. Shielding   Chem. Shift
  -------  -------    ----------------   -----------
       0  C                   138.067        46.767
       3  C                   123.092        61.742
       4  C                     4.270       180.564
       6  C                    -0.377       185.211
       7  C                   122.050        62.784
       8  C                     1.308       183.526
       9  C                   114.327        70.507
      11  C                     3.724       181.110
      13  C                   141.382        43.452
      14  C                   158.288        26.546
      15  C                   166.571        18.263
      16  C                   170.086        14.748
      20  C                   157.100        27.734
      21  C                    66.469       118.365
      22  C                    54.011       130.823
      23  C                    51.291       133.543
      24  C                    40.183       144.651
      26  C                    29.439       155.395
      27  C                    51.553       133.281
      28  C                    69.121       115.713
      29  C                    55.659       129.175
      31  C                   119.205        65.629
      33  C                   101.839        82.995
      34  C                   145.194        39.640
      35  C                   151.822        33.012
      36  C                   135.574        49.260
      38  H                    27.316         4.596
      39  H                    27.940         3.972
      40  H                    30.204         1.708
      41  H                    26.855         5.057
      42  H                    28.522         3.390
      43  H                    24.932         6.980
      44  H                    25.818         6.094
      45  H                    23.584         8.328
      46  H                    26.169         5.743
      47  H                    31.863         0.049
      48  H                    32.379        -0.467
      49  H                    30.672         1.240
      50  H                    31.100         0.812
      51  H                    31.292         0.620
      52  H                    31.219         0.693
      53  H                    31.622         0.290
      54  H                    31.811         0.101
      55  H                    28.019         3.893
      56  H                    28.761         3.151
      57  H                    24.411         7.501
      58  H                    23.547         8.365
      59  H                    24.385         7.527
      60  H                    24.464         7.448
      61  H                    27.643         4.269
      62  H                    27.962         3.950
      63  H                    27.576         4.336
      64  H                    29.929         1.983
      65  H                    29.970         1.942
      66  H                    30.007         1.905
      67  H                    29.687         2.225
      68  H                    28.416         3.496
      69  H                    28.715         3.197
      70  H                    27.524         4.388
      71  H                    22.402         9.510
      72  H                    27.255         4.657
      74  H                    26.577         5.335
      75  H                    28.060         3.852
      76  H                    27.854         4.058

-----------------------------------------
MODEL_2 CHEMICAL SHIELDING SUMMARY (ppm)
-----------------------------------------

  Nucleus  Element    Isotr. Shielding   Chem. Shift
  -------  -------    ----------------   -----------
       0  C                   138.254        46.580
       3  C                   123.895        60.939
       4  C                     2.992       181.842
       6  C                     1.198       183.636
       7  C                   121.330        63.504
       8  C                     2.258       182.576
       9  C                   113.228        71.606
      11  C                     4.187       180.647
      13  C                   138.925        45.909
      14  C                   152.105        32.729
      15  C                   168.434        16.400
      16  C                   170.029        14.805
      20  C                   156.301        28.533
      21  C                    66.258       118.576
      22  C                    54.112       130.722
      23  C                    50.775       134.059
      24  C                    39.965       144.869
      26  C                    30.042       154.792
      27  C                    51.380       133.454
      28  C                    69.013       115.821
      29  C                    55.761       129.073
      31  C                   119.207        65.627
      33  C                   101.955        82.879
      34  C                   145.170        39.664
      35  C                   151.968        32.866
      36  C                   135.580        49.254
      38  H                    27.566         4.346
      39  H                    28.537         3.375
      40  H                    31.504         0.408
      41  H                    27.279         4.633
      42  H                    28.517         3.395
      43  H                    24.926         6.986
      44  H                    26.044         5.868
      45  H                    23.546         8.366
      46  H                    26.040         5.872
      47  H                    31.086         0.826
      48  H                    30.144         1.768
      49  H                    31.915        -0.003
      50  H                    31.464         0.448
      51  H                    32.437        -0.525
      52  H                    31.252         0.660
      53  H                    31.016         0.896
      54  H                    30.855         1.057
      55  H                    28.114         3.798
      56  H                    28.746         3.166
      57  H                    24.407         7.505
      58  H                    23.517         8.395
      59  H                    24.381         7.531
      60  H                    24.476         7.436
      61  H                    27.566         4.346
      62  H                    27.563         4.349
      63  H                    27.926         3.986
      64  H                    29.911         2.001
      65  H                    29.906         2.006
      66  H                    30.009         1.903
      67  H                    29.674         2.238
      68  H                    28.410         3.502
      69  H                    28.719         3.193
      70  H                    22.250         9.662
      71  H                    27.857         4.055
      72  H                    27.238         4.674
      74  H                    26.405         5.507
      75  H                    28.047         3.865
      76  H                    27.527         4.385

-----------------------------------------
MODEL_3 CHEMICAL SHIELDING SUMMARY (ppm)
-----------------------------------------

  Nucleus  Element    Isotr. Shielding   Chem. Shift
  -------  -------    ----------------   -----------
       0  C                   138.254        46.580
       3  C                   123.893        60.941
       4  C                     2.999       181.835
       6  C                     1.175       183.659
       7  C                   121.331        63.503
       8  C                     2.272       182.562
       9  C                   113.261        71.573
      11  C                     4.188       180.646
      13  C                   138.878        45.956
      14  C                   152.074        32.760
      15  C                   168.419        16.415
      16  C                   170.017        14.817
      20  C                   156.293        28.541
      21  C                    66.245       118.589
      22  C                    54.132       130.702
      23  C                    50.757       134.077
      24  C                    39.955       144.879
      26  C                    30.071       154.763
      27  C                    51.390       133.444
      28  C                    69.010       115.824
      29  C                    55.764       129.070
      31  C                   119.199        65.635
      33  C                   101.928        82.906
      34  C                   145.159        39.675
      35  C                   151.964        32.870
      36  C                   135.568        49.266
      38  H                    27.567         4.345
      39  H                    28.534         3.378
      40  H                    31.496         0.416
      41  H                    27.270         4.642
      42  H                    28.517         3.395
      43  H                    24.908         7.004
      44  H                    26.041         5.871
      45  H                    23.530         8.382
      46  H                    26.027         5.885
      47  H                    31.083         0.829
      48  H                    30.140         1.772
      49  H                    31.457         0.455
      50  H                    32.429        -0.517
      51  H                    31.911         0.001
      52  H                    30.854         1.058
      53  H                    31.245         0.667
      54  H                    31.012         0.900
      55  H                    28.116         3.796
      56  H                    28.745         3.167
      57  H                    24.408         7.504
      58  H                    23.517         8.395
      59  H                    24.379         7.533
      60  H                    24.475         7.437
      61  H                    27.564         4.348
      62  H                    27.928         3.984
      63  H                    27.570         4.342
      64  H                    29.911         2.001
      65  H                    29.905         2.007
      66  H                    30.008         1.904
      67  H                    29.674         2.238
      68  H                    28.410         3.502
      69  H                    28.719         3.193
      70  H                    27.856         4.056
      71  H                    27.529         4.383
      72  H                    27.240         4.672
      74  H                    26.391         5.521
      75  H                    28.049         3.863
      76  H                    22.246         9.666

-----------------------------------------
MODEL_4 CHEMICAL SHIELDING SUMMARY (ppm)
-----------------------------------------

  Nucleus  Element    Isotr. Shielding   Chem. Shift
  -------  -------    ----------------   -----------
       0  C                   138.250        46.584
       3  C                   123.925        60.909
       4  C                     2.965       181.869
       6  C                     1.174       183.660
       7  C                   121.326        63.508
       8  C                     2.271       182.563
       9  C                   113.251        71.583
      11  C                     4.182       180.652
      13  C                   138.896        45.938
      14  C                   152.086        32.748
      15  C                   168.421        16.413
      16  C                   170.023        14.811
      20  C                   156.288        28.546
      21  C                    66.253       118.581
      22  C                    54.133       130.701
      23  C                    50.760       134.074
      24  C                    39.961       144.873
      26  C                    30.073       154.761
      27  C                    51.400       133.434
      28  C                    69.014       115.820
      29  C                    55.767       129.067
      31  C                   119.205        65.629
      33  C                   101.920        82.914
      34  C                   145.136        39.698
      35  C                   151.975        32.859
      36  C                   135.552        49.282
      38  H                    27.570         4.342
      39  H                    28.533         3.379
      40  H                    31.492         0.420
      41  H                    27.274         4.638
      42  H                    28.515         3.397
      43  H                    24.906         7.006
      44  H                    26.035         5.877
      45  H                    23.532         8.380
      46  H                    26.028         5.884
      47  H                    31.083         0.829
      48  H                    30.140         1.772
      49  H                    31.912         0.000
      50  H                    31.458         0.454
      51  H                    32.428        -0.516
      52  H                    31.013         0.899
      53  H                    30.854         1.058
      54  H                    31.247         0.665
      55  H                    28.116         3.796
      56  H                    28.745         3.167
      57  H                    24.407         7.505
      58  H                    23.517         8.395
      59  H                    24.380         7.532
      60  H                    24.475         7.437
      61  H                    27.563         4.349
      62  H                    27.926         3.986
      63  H                    27.570         4.342
      64  H                    29.909         2.003
      65  H                    29.905         2.007
      66  H                    30.008         1.904
      67  H                    29.674         2.238
      68  H                    28.409         3.503
      69  H                    28.720         3.192
      70  H                    27.855         4.057
      71  H                    27.531         4.381
      72  H                    27.238         4.674
      74  H                    26.367         5.545
      75  H                    28.049         3.863
      76  H                    22.239         9.673

-----------------------------------------
MODEL_5 CHEMICAL SHIELDING SUMMARY (ppm)
-----------------------------------------

  Nucleus  Element    Isotr. Shielding   Chem. Shift
  -------  -------    ----------------   -----------
       0  C                   137.773        47.061
       3  C                   123.447        61.387
       4  C                     3.993       180.841
       6  C                     0.494       184.340
       7  C                   122.164        62.670
       8  C                     1.201       183.633
       9  C                   121.994        62.840
      11  C                     4.763       180.071
      13  C                   138.054        46.780
      14  C                   152.500        32.334
      15  C                   167.699        17.135
      16  C                   170.505        14.329
      20  C                   157.198        27.636
      21  C                    66.488       118.346
      22  C                    53.932       130.902
      23  C                    51.263       133.571
      24  C                    40.183       144.651
      26  C                    29.280       155.554
      27  C                    51.642       133.192
      28  C                    69.224       115.610
      29  C                    55.713       129.121
      31  C                   119.255        65.579
      33  C                   101.690        83.144
      34  C                   144.732        40.102
      35  C                   152.208        32.626
      36  C                   135.380        49.454
      38  H                    27.308         4.604
      39  H                    27.666         4.246
      40  H                    30.370         1.542
      41  H                    26.789         5.123
      42  H                    28.482         3.430
      43  H                    24.736         7.176
      44  H                    25.685         6.227
      45  H                    23.608         8.304
      46  H                    25.954         5.958
      47  H                    30.715         1.197
      48  H                    30.652         1.260
      49  H                    32.721        -0.809
      50  H                    31.772         0.140
      51  H                    32.167        -0.255
      52  H                    30.615         1.297
      53  H                    31.180         0.732
      54  H                    30.846         1.066
      55  H                    28.012         3.900
      56  H                    28.776         3.136
      57  H                    24.396         7.516
      58  H                    23.540         8.372
      59  H                    24.418         7.494
      60  H                    24.474         7.438
      61  H                    27.953         3.959
      62  H                    27.535         4.377
      63  H                    27.625         4.287
      64  H                    29.894         2.018
      65  H                    29.950         1.962
      66  H                    30.014         1.898
      67  H                    29.679         2.233
      68  H                    28.402         3.510
      69  H                    28.750         3.162
      70  H                    27.536         4.376
      71  H                    22.272         9.640
      72  H                    27.228         4.684
      74  H                    26.229         5.683
      75  H                    28.041         3.871
      76  H                    27.837         4.075

-----------------------------------------
MODEL_6 CHEMICAL SHIELDING SUMMARY (ppm)
-----------------------------------------

  Nucleus  Element    Isotr. Shielding   Chem. Shift
  -------  -------    ----------------   -----------
       0  C                   137.775        47.059
       3  C                   123.439        61.395
       4  C                     4.004       180.830
       6  C                     0.506       184.328
       7  C                   122.169        62.665
       8  C                     1.191       183.643
       9  C                   122.001        62.833
      11  C                     4.755       180.079
      13  C                   138.062        46.772
      14  C                   152.494        32.340
      15  C                   167.697        17.137
      16  C                   170.506        14.328
      20  C                   157.199        27.635
      21  C                    66.493       118.341
      22  C                    53.937       130.897
      23  C                    51.255       133.579
      24  C                    40.184       144.650
      26  C                    29.282       155.552
      27  C                    51.648       133.186
      28  C                    69.221       115.613
      29  C                    55.713       129.121
      31  C                   119.270        65.564
      33  C                   101.696        83.138
      34  C                   144.732        40.102
      35  C                   152.211        32.623
      36  C                   135.385        49.449
      38  H                    27.308         4.604
      39  H                    27.665         4.247
      40  H                    30.370         1.542
      41  H                    26.788         5.124
      42  H                    28.482         3.430
      43  H                    24.736         7.176
      44  H                    25.687         6.225
      45  H                    23.608         8.304
      46  H                    25.954         5.958
      47  H                    30.716         1.196
      48  H                    30.651         1.261
      49  H                    32.168        -0.256
      50  H                    32.722        -0.810
      51  H                    31.773         0.139
      52  H                    31.180         0.732
      53  H                    30.847         1.065
      54  H                    30.615         1.297
      55  H                    28.013         3.899
      56  H                    28.776         3.136
      57  H                    24.396         7.516
      58  H                    23.540         8.372
      59  H                    24.418         7.494
      60  H                    24.475         7.437
      61  H                    27.535         4.377
      62  H                    27.626         4.286
      63  H                    27.955         3.957
      64  H                    29.894         2.018
      65  H                    29.950         1.962
      66  H                    30.014         1.898
      67  H                    29.680         2.232
      68  H                    28.402         3.510
      69  H                    28.750         3.162
      70  H                    27.536         4.376
      71  H                    22.269         9.643
      72  H                    27.228         4.684
      74  H                    26.237         5.675
      75  H                    28.041         3.871
      76  H                    27.837         4.075

-----------------------------------------
MODEL_7 CHEMICAL SHIELDING SUMMARY (ppm)
-----------------------------------------

  Nucleus  Element    Isotr. Shielding   Chem. Shift
  -------  -------    ----------------   -----------
       0  C                   138.038        46.796
       3  C                   123.438        61.396
       4  C                     4.006       180.828
       6  C                     0.383       184.451
       7  C                   122.165        62.669
       8  C                     1.279       183.555
       9  C                   115.257        69.577
      11  C                     5.005       179.829
      13  C                   137.935        46.899
      14  C                   150.536        34.298
      15  C                   171.573        13.261
      16  C                   169.704        15.130
      20  C                   157.246        27.588
      21  C                    66.460       118.374
      22  C                    53.860       130.974
      23  C                    51.310       133.524
      24  C                    40.149       144.685
      26  C                    29.199       155.635
      27  C                    51.580       133.254
      28  C                    69.148       115.686
      29  C                    55.740       129.094
      31  C                   119.244        65.590
      33  C                   101.749        83.085
      34  C                   144.827        40.007
      35  C                   152.216        32.618
      36  C                   135.403        49.431
      38  H                    27.311         4.601
      39  H                    28.030         3.882
      40  H                    30.459         1.453
      41  H                    26.831         5.081
      42  H                    28.505         3.407
      43  H                    24.762         7.150
      44  H                    25.742         6.170
      45  H                    23.676         8.236
      46  H                    26.021         5.891
      47  H                    30.584         1.328
      48  H                    30.448         1.464
      49  H                    33.017        -1.105
      50  H                    31.514         0.398
      51  H                    32.473        -0.561
      52  H                    30.953         0.959
      53  H                    31.433         0.479
      54  H                    31.104         0.808
      55  H                    27.996         3.916
      56  H                    28.773         3.139
      57  H                    24.400         7.512
      58  H                    23.539         8.373
      59  H                    24.417         7.495
      60  H                    24.465         7.447
      61  H                    27.620         4.292
      62  H                    27.953         3.959
      63  H                    27.524         4.388
      64  H                    29.909         2.003
      65  H                    29.949         1.963
      66  H                    30.019         1.893
      67  H                    29.681         2.231
      68  H                    28.404         3.508
      69  H                    28.747         3.165
      70  H                    27.539         4.373
      71  H                    22.276         9.636
      72  H                    27.241         4.671
      74  H                    26.283         5.629
      75  H                    28.046         3.866
      76  H                    27.835         4.077

-----------------------------------------
MODEL_8 CHEMICAL SHIELDING SUMMARY (ppm)
-----------------------------------------

  Nucleus  Element    Isotr. Shielding   Chem. Shift
  -------  -------    ----------------   -----------
       0  C                   137.755        47.079
       3  C                   123.425        61.409
       4  C                     3.882       180.952
       6  C                    -1.265       186.099
       7  C                   122.097        62.737
       8  C                     0.836       183.998
       9  C                   117.357        67.477
      11  C                     3.563       181.271
      13  C                   140.771        44.063
      14  C                   155.237        29.597
      15  C                   160.945        23.889
      16  C                   169.452        15.382
      20  C                   157.010        27.824
      21  C                    66.502       118.332
      22  C                    53.846       130.988
      23  C                    51.151       133.683
      24  C                    39.657       145.177
      26  C                    29.563       155.271
      27  C                    51.870       132.964
      28  C                    68.851       115.983
      29  C                    55.698       129.136
      31  C                   119.135        65.699
      33  C                   101.701        83.133
      34  C                   144.898        39.936
      35  C                   152.203        32.631
      36  C                   135.430        49.404
      38  H                    27.305         4.607
      39  H                    27.944         3.968
      40  H                    29.922         1.990
      41  H                    26.830         5.082
      42  H                    28.489         3.423
      43  H                    24.877         7.035
      44  H                    25.697         6.215
      45  H                    23.299         8.613
      46  H                    25.980         5.932
      47  H                    31.188         0.724
      48  H                    31.367         0.545
      49  H                    30.985         0.927
      50  H                    31.033         0.879
      51  H                    30.935         0.977
      52  H                    32.095        -0.183
      53  H                    32.554        -0.642
      54  H                    32.831        -0.919
      55  H                    28.001         3.911
      56  H                    28.763         3.149
      57  H                    24.436         7.476
      58  H                    23.609         8.303
      59  H                    24.419         7.493
      60  H                    24.450         7.462
      61  H                    27.957         3.955
      62  H                    27.571         4.341
      63  H                    27.615         4.297
      64  H                    29.902         2.010
      65  H                    29.980         1.932
      66  H                    30.018         1.894
      67  H                    29.682         2.230
      68  H                    28.406         3.506
      69  H                    28.752         3.160
      70  H                    27.839         4.073
      71  H                    27.543         4.369
      72  H                    27.234         4.678
      74  H                    26.323         5.589
      75  H                    28.045         3.867
      76  H                    22.288         9.624

-----------------------------------------
MODEL_9 CHEMICAL SHIELDING SUMMARY (ppm)
-----------------------------------------

  Nucleus  Element    Isotr. Shielding   Chem. Shift
  -------  -------    ----------------   -----------
       0  C                   138.035        46.799
       3  C                   123.469        61.365
       4  C                     3.997       180.837
       6  C                     0.370       184.464
       7  C                   122.158        62.676
       8  C                     1.308       183.526
       9  C                   115.253        69.581
      11  C                     5.007       179.827
      13  C                   137.943        46.891
      14  C                   150.584        34.250
      15  C                   171.554        13.280
      16  C                   169.724        15.110
      20  C                   157.238        27.596
      21  C                    66.486       118.348
      22  C                    53.862       130.972
      23  C                    51.300       133.534
      24  C                    40.149       144.685
      26  C                    29.222       155.612
      27  C                    51.607       133.227
      28  C                    69.159       115.675
      29  C                    55.748       129.086
      31  C                   119.247        65.587
      33  C                   101.746        83.088
      34  C                   144.815        40.019
      35  C                   152.230        32.604
      36  C                   135.392        49.442
      38  H                    27.314         4.598
      39  H                    28.036         3.876
      40  H                    30.455         1.457
      41  H                    26.832         5.080
      42  H                    28.503         3.409
      43  H                    24.760         7.152
      44  H                    25.727         6.185
      45  H                    23.669         8.243
      46  H                    26.008         5.904
      47  H                    30.588         1.324
      48  H                    30.449         1.463
      49  H                    31.512         0.400
      50  H                    32.452        -0.540
      51  H                    33.017        -1.105
      52  H                    31.434         0.478
      53  H                    31.106         0.806
      54  H                    30.955         0.957
      55  H                    27.988         3.924
      56  H                    28.773         3.139
      57  H                    24.399         7.513
      58  H                    23.539         8.373
      59  H                    24.416         7.496
      60  H                    24.465         7.447
      61  H                    27.617         4.295
      62  H                    27.951         3.961
      63  H                    27.515         4.397
      64  H                    29.908         2.004
      65  H                    29.943         1.969
      66  H                    30.019         1.893
      67  H                    29.680         2.232
      68  H                    28.402         3.510
      69  H                    28.746         3.166
      70  H                    27.833         4.079
      71  H                    27.538         4.374
      72  H                    27.239         4.673
      74  H                    26.282         5.630
      75  H                    28.047         3.865
      76  H                    22.285         9.627

-----------------------------------------
MODEL_10 CHEMICAL SHIELDING SUMMARY (ppm)
-----------------------------------------

  Nucleus  Element    Isotr. Shielding   Chem. Shift
  -------  -------    ----------------   -----------
       0  C                   137.764        47.070
       3  C                   123.424        61.410
       4  C                     3.882       180.952
       6  C                    -1.256       186.090
       7  C                   122.091        62.743
       8  C                     0.840       183.994
       9  C                   117.350        67.484
      11  C                     3.562       181.272
      13  C                   140.773        44.061
      14  C                   155.239        29.595
      15  C                   160.940        23.894
      16  C                   169.430        15.404
      20  C                   157.008        27.826
      21  C                    66.506       118.328
      22  C                    53.842       130.992
      23  C                    51.147       133.687
      24  C                    39.659       145.175
      26  C                    29.565       155.269
      27  C                    51.886       132.948
      28  C                    68.855       115.979
      29  C                    55.704       129.130
      31  C                   119.145        65.689
      33  C                   101.702        83.132
      34  C                   144.890        39.944
      35  C                   152.204        32.630
      36  C                   135.431        49.403
      38  H                    27.305         4.607
      39  H                    27.945         3.967
      40  H                    29.924         1.988
      41  H                    26.830         5.082
      42  H                    28.489         3.423
      43  H                    24.876         7.036
      44  H                    25.696         6.216
      45  H                    23.303         8.609
      46  H                    25.982         5.930
      47  H                    31.191         0.721
      48  H                    31.372         0.540
      49  H                    30.985         0.927
      50  H                    31.035         0.877
      51  H                    30.935         0.977
      52  H                    32.828        -0.916
      53  H                    32.092        -0.180
      54  H                    32.555        -0.643
      55  H                    27.999         3.913
      56  H                    28.762         3.150
      57  H                    24.437         7.475
      58  H                    23.609         8.303
      59  H                    24.418         7.494
      60  H                    24.449         7.463
      61  H                    27.615         4.297
      62  H                    27.955         3.957
      63  H                    27.571         4.341
      64  H                    29.903         2.009
      65  H                    29.980         1.932
      66  H                    30.018         1.894
      67  H                    29.682         2.230
      68  H                    28.405         3.507
      69  H                    28.751         3.161
      70  H                    27.839         4.073
      71  H                    27.543         4.369
      72  H                    27.234         4.678
      74  H                    26.320         5.592
      75  H                    28.045         3.867
      76  H                    22.291         9.621

-----------------------------------------
MODEL_11 CHEMICAL SHIELDING SUMMARY (ppm)
-----------------------------------------

  Nucleus  Element    Isotr. Shielding   Chem. Shift
  -------  -------    ----------------   -----------
       0  C                   138.085        46.749
       3  C                   123.115        61.719
       4  C                     4.248       180.586
       6  C                    -0.374       185.208
       7  C                   122.061        62.773
       8  C                     1.305       183.529
       9  C                   114.301        70.533
      11  C                     3.747       181.087
      13  C                   141.367        43.467
      14  C                   158.255        26.579
      15  C                   166.568        18.266
      16  C                   170.086        14.748
      20  C                   157.084        27.750
      21  C                    66.493       118.341
      22  C                    54.024       130.810
      23  C                    51.282       133.552
      24  C                    40.173       144.661
      26  C                    29.461       155.373
      27  C                    51.573       133.261
      28  C                    69.141       115.693
      29  C                    55.675       129.159
      31  C                   119.193        65.641
      33  C                   101.845        82.989
      34  C                   145.178        39.656
      35  C                   151.854        32.980
      36  C                   135.560        49.274
      38  H                    27.317         4.595
      39  H                    27.936         3.976
      40  H                    30.205         1.707
      41  H                    26.852         5.060
      42  H                    28.521         3.391
      43  H                    24.928         6.984
      44  H                    25.809         6.103
      45  H                    23.558         8.354
      46  H                    26.152         5.760
      47  H                    31.842         0.070
      48  H                    32.369        -0.457
      49  H                    31.097         0.815
      50  H                    31.287         0.625
      51  H                    30.670         1.242
      52  H                    31.624         0.288
      53  H                    31.811         0.101
      54  H                    31.215         0.697
      55  H                    28.017         3.895
      56  H                    28.762         3.150
      57  H                    24.413         7.499
      58  H                    23.546         8.366
      59  H                    24.384         7.528
      60  H                    24.463         7.449
      61  H                    27.640         4.272
      62  H                    27.964         3.948
      63  H                    27.569         4.343
      64  H                    29.927         1.985
      65  H                    29.970         1.942
      66  H                    30.008         1.904
      67  H                    29.687         2.225
      68  H                    28.416         3.496
      69  H                    28.716         3.196
      70  H                    22.402         9.510
      71  H                    27.855         4.057
      72  H                    27.254         4.658
      74  H                    26.550         5.362
      75  H                    28.058         3.854
      76  H                    27.524         4.388

-----------------------------------------
MODEL_12 CHEMICAL SHIELDING SUMMARY (ppm)
-----------------------------------------

  Nucleus  Element    Isotr. Shielding   Chem. Shift
  -------  -------    ----------------   -----------
       0  C                   138.401        46.433
       3  C                   123.941        60.893
       4  C                     3.110       181.724
       6  C                    -0.107       184.941
       7  C                   121.387        63.447
       8  C                     2.194       182.640
       9  C                   117.827        67.007
      11  C                     4.562       180.272
      13  C                   142.625        42.209
      14  C                   154.694        30.140
      15  C                   167.073        17.761
      16  C                   177.275         7.559
      20  C                   156.191        28.643
      21  C                    66.447       118.387
      22  C                    54.244       130.590
      23  C                    50.685       134.149
      24  C                    40.066       144.768
      26  C                    30.328       154.506
      27  C                    51.330       133.504
      28  C                    69.054       115.780
      29  C                    55.964       128.870
      31  C                   119.122        65.712
      33  C                   101.925        82.909
      34  C                   145.094        39.740
      35  C                   151.890        32.944
      36  C                   135.519        49.315
      38  H                    27.563         4.349
      39  H                    28.222         3.690
      40  H                    30.950         0.962
      41  H                    27.138         4.774
      42  H                    28.502         3.410
      43  H                    24.800         7.112
      44  H                    25.928         5.984
      45  H                    23.322         8.590
      46  H                    25.868         6.044
      47  H                    30.071         1.841
      48  H                    30.713         1.199
      49  H                    31.165         0.747
      50  H                    31.770         0.142
      51  H                    31.991        -0.079
      52  H                    31.139         0.773
      53  H                    31.273         0.639
      54  H                    31.161         0.751
      55  H                    28.124         3.788
      56  H                    28.756         3.156
      57  H                    24.389         7.523
      58  H                    23.521         8.391
      59  H                    24.386         7.526
      60  H                    24.458         7.454
      61  H                    27.563         4.349
      62  H                    27.929         3.983
      63  H                    27.576         4.336
      64  H                    29.903         2.009
      65  H                    29.873         2.039
      66  H                    30.003         1.909
      67  H                    29.667         2.245
      68  H                    28.405         3.507
      69  H                    28.704         3.208
      70  H                    27.850         4.062
      71  H                    27.516         4.396
      72  H                    27.221         4.691
      74  H                    26.454         5.458
      75  H                    28.051         3.861
      76  H                    22.321         9.591

-----------------------------------------
MODEL_13 CHEMICAL SHIELDING SUMMARY (ppm)
-----------------------------------------

  Nucleus  Element    Isotr. Shielding   Chem. Shift
  -------  -------    ----------------   -----------
       0  C                   138.091        46.743
       3  C                   123.104        61.730
       4  C                     4.261       180.573
       6  C                    -0.377       185.211
       7  C                   122.071        62.763
       8  C                     1.307       183.527
       9  C                   114.297        70.537
      11  C                     3.755       181.079
      13  C                   141.365        43.469
      14  C                   158.264        26.570
      15  C                   166.567        18.267
      16  C                   170.087        14.747
      20  C                   157.086        27.748
      21  C                    66.487       118.347
      22  C                    54.015       130.819
      23  C                    51.286       133.548
      24  C                    40.176       144.658
      26  C                    29.459       155.375
      27  C                    51.558       133.276
      28  C                    69.138       115.696
      29  C                    55.667       129.167
      31  C                   119.196        65.638
      33  C                   101.848        82.986
      34  C                   145.183        39.651
      35  C                   151.838        32.996
      36  C                   135.568        49.266
      38  H                    27.317         4.595
      39  H                    27.939         3.973
      40  H                    30.206         1.706
      41  H                    26.854         5.058
      42  H                    28.521         3.391
      43  H                    24.928         6.984
      44  H                    25.814         6.098
      45  H                    23.563         8.349
      46  H                    26.156         5.756
      47  H                    31.845         0.067
      48  H                    32.369        -0.457
      49  H                    30.670         1.242
      50  H                    31.098         0.814
      51  H                    31.288         0.624
      52  H                    31.812         0.100
      53  H                    31.217         0.695
      54  H                    31.625         0.287
      55  H                    28.017         3.895
      56  H                    28.762         3.150
      57  H                    24.413         7.499
      58  H                    23.547         8.365
      59  H                    24.384         7.528
      60  H                    24.464         7.448
      61  H                    27.963         3.949
      62  H                    27.570         4.342
      63  H                    27.642         4.270
      64  H                    29.927         1.985
      65  H                    29.969         1.943
      66  H                    30.008         1.904
      67  H                    29.687         2.225
      68  H                    28.416         3.496
      69  H                    28.715         3.197
      70  H                    27.854         4.058
      71  H                    27.523         4.389
      72  H                    27.254         4.658
      74  H                    26.568         5.344
      75  H                    28.058         3.854
      76  H                    22.407         9.505

-----------------------------------------
MODEL_14 CHEMICAL SHIELDING SUMMARY (ppm)
-----------------------------------------

  Nucleus  Element    Isotr. Shielding   Chem. Shift
  -------  -------    ----------------   -----------
       0  C                   138.086        46.748
       3  C                   123.104        61.730
       4  C                     4.263       180.571
       6  C                    -0.382       185.216
       7  C                   122.065        62.769
       8  C                     1.312       183.522
       9  C                   114.298        70.536
      11  C                     3.744       181.090
      13  C                   141.364        43.470
      14  C                   158.266        26.568
      15  C                   166.563        18.271
      16  C                   170.089        14.745
      20  C                   157.086        27.748
      21  C                    66.488       118.346
      22  C                    54.015       130.819
      23  C                    51.291       133.543
      24  C                    40.173       144.661
      26  C                    29.460       155.374
      27  C                    51.568       133.266
      28  C                    69.132       115.702
      29  C                    55.667       129.167
      31  C                   119.203        65.631
      33  C                   101.851        82.983
      34  C                   145.184        39.650
      35  C                   151.838        32.996
      36  C                   135.571        49.263
      38  H                    27.316         4.596
      39  H                    27.939         3.973
      40  H                    30.205         1.707
      41  H                    26.853         5.059
      42  H                    28.522         3.390
      43  H                    24.929         6.983
      44  H                    25.813         6.099
      45  H                    23.566         8.346
      46  H                    26.157         5.755
      47  H                    31.848         0.064
      48  H                    32.371        -0.459
      49  H                    30.670         1.242
      50  H                    31.098         0.814
      51  H                    31.289         0.623
      52  H                    31.217         0.695
      53  H                    31.624         0.288
      54  H                    31.812         0.100
      55  H                    28.017         3.895
      56  H                    28.763         3.149
      57  H                    24.412         7.500
      58  H                    23.547         8.365
      59  H                    24.385         7.527
      60  H                    24.464         7.448
      61  H                    27.963         3.949
      62  H                    27.571         4.341
      63  H                    27.642         4.270
      64  H                    29.928         1.984
      65  H                    29.969         1.943
      66  H                    30.007         1.905
      67  H                    29.687         2.225
      68  H                    28.417         3.495
      69  H                    28.715         3.197
      70  H                    22.411         9.501
      71  H                    27.854         4.058
      72  H                    27.253         4.659
      74  H                    26.572         5.340
      75  H                    28.058         3.854
      76  H                    27.522         4.390

-----------------------------------------
MODEL_15 CHEMICAL SHIELDING SUMMARY (ppm)
-----------------------------------------

  Nucleus  Element    Isotr. Shielding   Chem. Shift
  -------  -------    ----------------   -----------
       0  C                   138.385        46.449
       3  C                   123.978        60.856
       4  C                     3.019       181.815
       6  C                    -0.103       184.937
       7  C                   121.397        63.437
       8  C                     2.177       182.657
       9  C                   117.714        67.120
      11  C                     4.558       180.276
      13  C                   142.715        42.119
      14  C                   154.739        30.095
      15  C                   167.071        17.763
      16  C                   177.266         7.568
      20  C                   156.207        28.627
      21  C                    66.490       118.344
      22  C                    54.221       130.613
      23  C                    50.698       134.136
      24  C                    40.075       144.759
      26  C                    30.287       154.547
      27  C                    51.311       133.523
      28  C                    69.053       115.781
      29  C                    55.964       128.870
      31  C                   119.134        65.700
      33  C                   101.930        82.904
      34  C                   145.076        39.758
      35  C                   151.940        32.894
      36  C                   135.535        49.299
      38  H                    27.560         4.352
      39  H                    28.233         3.679
      40  H                    30.966         0.946
      41  H                    27.160         4.752
      42  H                    28.500         3.412
      43  H                    24.814         7.098
      44  H                    25.947         5.965
      45  H                    23.341         8.571
      46  H                    25.889         6.023
      47  H                    30.077         1.835
      48  H                    30.723         1.189
      49  H                    31.167         0.745
      50  H                    31.784         0.128
      51  H                    32.000        -0.088
      52  H                    31.281         0.631
      53  H                    31.162         0.750
      54  H                    31.141         0.771
      55  H                    28.116         3.796
      56  H                    28.760         3.152
      57  H                    24.386         7.526
      58  H                    23.521         8.391
      59  H                    24.387         7.525
      60  H                    24.458         7.454
      61  H                    27.566         4.346
      62  H                    27.562         4.350
      63  H                    27.928         3.984
      64  H                    29.900         2.012
      65  H                    29.879         2.033
      66  H                    30.004         1.908
      67  H                    29.667         2.245
      68  H                    28.405         3.507
      69  H                    28.708         3.204
      70  H                    27.851         4.061
      71  H                    27.516         4.396
      72  H                    27.213         4.699
      74  H                    26.418         5.494
      75  H                    28.045         3.867
      76  H                    22.301         9.611

-----------------------------------------
MODEL_16 CHEMICAL SHIELDING SUMMARY (ppm)
-----------------------------------------

  Nucleus  Element    Isotr. Shielding   Chem. Shift
  -------  -------    ----------------   -----------
       0  C                   137.179        47.655
       3  C                   121.297        63.537
       4  C                     4.632       180.202
       6  C                    -0.813       185.647
       7  C                   121.835        62.999
       8  C                     0.901       183.933
       9  C                   114.148        70.686
      11  C                     3.596       181.238
      13  C                   141.434        43.400
      14  C                   157.989        26.845
      15  C                   166.474        18.360
      16  C                   170.045        14.789
      20  C                   156.957        27.877
      21  C                    66.611       118.223
      22  C                    54.138       130.696
      23  C                    51.162       133.672
      24  C                    40.152       144.682
      26  C                    29.440       155.394
      27  C                    51.533       133.301
      28  C                    69.177       115.657
      29  C                    55.690       129.144
      31  C                   119.228        65.606
      33  C                   106.015        78.819
      34  C                   147.679        37.155
      35  C                   152.535        32.299
      36  C                   135.419        49.415
      38  H                    27.386         4.526
      39  H                    28.047         3.865
      40  H                    30.208         1.704
      41  H                    26.869         5.043
      42  H                    28.484         3.428
      43  H                    25.363         6.549
      44  H                    25.849         6.063
      45  H                    23.482         8.430
      46  H                    26.096         5.816
      47  H                    31.724         0.188
      48  H                    32.332        -0.420
      49  H                    31.268         0.644
      50  H                    30.658         1.254
      51  H                    31.097         0.815
      52  H                    31.815         0.097
      53  H                    31.196         0.716
      54  H                    31.619         0.293
      55  H                    28.094         3.818
      56  H                    28.762         3.150
      57  H                    24.404         7.508
      58  H                    23.534         8.378
      59  H                    24.382         7.530
      60  H                    24.469         7.443
      61  H                    27.669         4.243
      62  H                    27.971         3.941
      63  H                    27.576         4.336
      64  H                    29.607         2.305
      65  H                    30.286         1.626
      66  H                    30.076         1.836
      67  H                    29.686         2.226
      68  H                    28.387         3.525
      69  H                    28.766         3.146
      70  H                    22.508         9.404
      71  H                    27.835         4.077
      72  H                    27.360         4.552
      74  H                    27.657         4.255
      75  H                    27.801         4.111
      76  H                    27.524         4.388

-----------------------------------------
MODEL_17 CHEMICAL SHIELDING SUMMARY (ppm)
-----------------------------------------

  Nucleus  Element    Isotr. Shielding   Chem. Shift
  -------  -------    ----------------   -----------
       0  C                   138.026        46.808
       3  C                   123.709        61.125
       4  C                     3.358       181.476
       6  C                     0.875       183.959
       7  C                   121.393        63.441
       8  C                     2.302       182.532
       9  C                   113.893        70.941
      11  C                     5.235       179.599
      13  C                   139.013        45.821
      14  C                   146.232        38.602
      15  C                   163.607        21.227
      16  C                   168.467        16.367
      20  C                   156.139        28.695
      21  C                    66.206       118.628
      22  C                    54.211       130.623
      23  C                    50.727       134.107
      24  C                    39.870       144.964
      26  C                    30.233       154.601
      27  C                    51.946       132.888
      28  C                    69.016       115.818
      29  C                    55.864       128.970
      31  C                   119.180        65.654
      33  C                   101.812        83.022
      34  C                   145.169        39.665
      35  C                   151.978        32.856
      36  C                   135.577        49.257
      38  H                    27.557         4.355
      39  H                    28.373         3.539
      40  H                    31.081         0.831
      41  H                    27.142         4.770
      42  H                    28.528         3.384
      43  H                    24.834         7.078
      44  H                    26.070         5.842
      45  H                    23.365         8.547
      46  H                    25.907         6.005
      47  H                    30.448         1.464
      48  H                    30.720         1.192
      49  H                    31.921        -0.009
      50  H                    32.533        -0.621
      51  H                    31.621         0.291
      52  H                    30.947         0.965
      53  H                    30.856         1.056
      54  H                    30.889         1.023
      55  H                    28.144         3.768
      56  H                    28.740         3.172
      57  H                    24.411         7.501
      58  H                    23.527         8.385
      59  H                    24.374         7.538
      60  H                    24.448         7.464
      61  H                    27.620         4.292
      62  H                    27.585         4.327
      63  H                    27.939         3.973
      64  H                    29.914         1.998
      65  H                    29.897         2.015
      66  H                    30.009         1.903
      67  H                    29.675         2.237
      68  H                    28.410         3.502
      69  H                    28.714         3.198
      70  H                    27.856         4.056
      71  H                    27.523         4.389
      72  H                    27.242         4.670
      74  H                    26.473         5.439
      75  H                    28.054         3.858
      76  H                    22.293         9.619

-----------------------------------------
MODEL_18 CHEMICAL SHIELDING SUMMARY (ppm)
-----------------------------------------

  Nucleus  Element    Isotr. Shielding   Chem. Shift
  -------  -------    ----------------   -----------
       0  C                   137.181        47.653
       3  C                   121.325        63.509
       4  C                     4.619       180.215
       6  C                    -0.829       185.663
       7  C                   121.844        62.990
       8  C                     0.908       183.926
       9  C                   114.146        70.688
      11  C                     3.606       181.228
      13  C                   141.438        43.396
      14  C                   157.966        26.868
      15  C                   166.469        18.365
      16  C                   170.041        14.793
      20  C                   156.944        27.890
      21  C                    66.629       118.205
      22  C                    54.152       130.682
      23  C                    51.159       133.675
      24  C                    40.153       144.681
      26  C                    29.434       155.400
      27  C                    51.558       133.276
      28  C                    69.182       115.652
      29  C                    55.703       129.131
      31  C                   119.230        65.604
      33  C                   106.005        78.829
      34  C                   147.678        37.156
      35  C                   152.543        32.291
      36  C                   135.419        49.415
      38  H                    27.386         4.526
      39  H                    28.052         3.860
      40  H                    30.208         1.704
      41  H                    26.870         5.042
      42  H                    28.485         3.427
      43  H                    25.358         6.554
      44  H                    25.847         6.065
      45  H                    23.485         8.427
      46  H                    26.093         5.819
      47  H                    31.714         0.198
      48  H                    32.328        -0.416
      49  H                    31.096         0.816
      50  H                    31.266         0.646
      51  H                    30.656         1.256
      52  H                    31.192         0.720
      53  H                    31.617         0.295
      54  H                    31.816         0.096
      55  H                    28.095         3.817
      56  H                    28.764         3.148
      57  H                    24.402         7.510
      58  H                    23.533         8.379
      59  H                    24.382         7.530
      60  H                    24.469         7.443
      61  H                    27.575         4.337
      62  H                    27.670         4.242
      63  H                    27.973         3.939
      64  H                    29.603         2.309
      65  H                    30.288         1.624
      66  H                    30.076         1.836
      67  H                    29.685         2.227
      68  H                    28.387         3.525
      69  H                    28.769         3.143
      70  H                    22.493         9.419
      71  H                    27.837         4.075
      72  H                    27.359         4.553
      74  H                    27.654         4.258
      75  H                    27.800         4.112
      76  H                    27.525         4.387

-----------------------------------------
MODEL_19 CHEMICAL SHIELDING SUMMARY (ppm)
-----------------------------------------

  Nucleus  Element    Isotr. Shielding   Chem. Shift
  -------  -------    ----------------   -----------
       0  C                   138.024        46.810
       3  C                   123.694        61.140
       4  C                     3.361       181.473
       6  C                     0.852       183.982
       7  C                   121.294        63.540
       8  C                     2.304       182.530
       9  C                   113.921        70.913
      11  C                     5.243       179.591
      13  C                   138.994        45.840
      14  C                   146.228        38.606
      15  C                   163.646        21.188
      16  C                   168.480        16.354
      20  C                   156.100        28.734
      21  C                    66.142       118.692
      22  C                    54.257       130.577
      23  C                    50.744       134.090
      24  C                    39.864       144.970
      26  C                    30.207       154.627
      27  C                    51.926       132.908
      28  C                    69.032       115.802
      29  C                    55.851       128.983
      31  C                   119.200        65.634
      33  C                   101.796        83.038
      34  C                   145.174        39.660
      35  C                   151.932        32.902
      36  C                   135.563        49.271
      38  H                    27.559         4.353
      39  H                    28.370         3.542
      40  H                    31.044         0.868
      41  H                    27.138         4.774
      42  H                    28.528         3.384
      43  H                    24.820         7.092
      44  H                    26.073         5.839
      45  H                    23.372         8.540
      46  H                    25.907         6.005
      47  H                    30.439         1.473
      48  H                    30.717         1.195
      49  H                    31.922        -0.010
      50  H                    32.537        -0.625
      51  H                    31.623         0.289
      52  H                    30.946         0.966
      53  H                    30.853         1.059
      54  H                    30.889         1.023
      55  H                    28.157         3.755
      56  H                    28.739         3.173
      57  H                    24.412         7.500
      58  H                    23.526         8.386
      59  H                    24.375         7.537
      60  H                    24.450         7.462
      61  H                    27.627         4.285
      62  H                    27.586         4.326
      63  H                    27.944         3.968
      64  H                    29.915         1.997
      65  H                    29.898         2.014
      66  H                    30.009         1.903
      67  H                    29.675         2.237
      68  H                    28.410         3.502
      69  H                    28.712         3.200
      70  H                    27.523         4.389
      71  H                    22.302         9.610
      72  H                    27.247         4.665
      74  H                    26.472         5.440
      75  H                    28.058         3.854
      76  H                    27.855         4.057

-----------------------------------------
MODEL_20 CHEMICAL SHIELDING SUMMARY (ppm)
-----------------------------------------

  Nucleus  Element    Isotr. Shielding   Chem. Shift
  -------  -------    ----------------   -----------
       0  C                   137.765        47.069
       3  C                   123.214        61.620
       4  C                     4.276       180.558
       6  C                     0.501       184.333
       7  C                   122.080        62.754
       8  C                     1.291       183.543
       9  C                   121.981        62.853
      11  C                     4.742       180.092
      13  C                   138.026        46.808
      14  C                   152.527        32.307
      15  C                   167.689        17.145
      16  C                   170.497        14.337
      20  C                   157.215        27.619
      21  C                    66.494       118.340
      22  C                    53.940       130.894
      23  C                    51.260       133.574
      24  C                    40.192       144.642
      26  C                    29.257       155.577
      27  C                    51.629       133.205
      28  C                    69.225       115.609
      29  C                    55.715       129.119
      31  C                   119.232        65.602
      33  C                   101.874        82.960
      34  C                   145.072        39.762
      35  C                   151.897        32.937
      36  C                   135.551        49.283
      38  H                    27.310         4.602
      39  H                    27.672         4.240
      40  H                    30.373         1.539
      41  H                    26.797         5.115
      42  H                    28.485         3.427
      43  H                    24.740         7.172
      44  H                    25.672         6.240
      45  H                    23.626         8.286
      46  H                    25.955         5.957
      47  H                    30.718         1.194
      48  H                    30.653         1.259
      49  H                    32.159        -0.247
      50  H                    32.721        -0.809
      51  H                    31.772         0.140
      52  H                    31.180         0.732
      53  H                    30.845         1.067
      54  H                    30.615         1.297
      55  H                    28.013         3.899
      56  H                    28.775         3.137
      57  H                    24.396         7.516
      58  H                    23.540         8.372
      59  H                    24.418         7.494
      60  H                    24.474         7.438
      61  H                    27.538         4.374
      62  H                    27.622         4.290
      63  H                    27.950         3.962
      64  H                    29.922         1.990
      65  H                    29.909         2.003
      66  H                    30.002         1.910
      67  H                    29.684         2.228
      68  H                    28.409         3.503
      69  H                    28.715         3.197
      70  H                    22.307         9.605
      71  H                    27.841         4.071
      72  H                    27.237         4.675
      74  H                    26.517         5.395
      75  H                    28.051         3.861
      76  H                    27.536         4.376

-----------------------------------------
MODEL_21 CHEMICAL SHIELDING SUMMARY (ppm)
-----------------------------------------

  Nucleus  Element    Isotr. Shielding   Chem. Shift
  -------  -------    ----------------   -----------
       0  C                   137.306        47.528
       3  C                   121.740        63.094
       4  C                     3.701       181.133
       6  C                     0.624       184.210
       7  C                   121.409        63.425
       8  C                     1.789       183.045
       9  C                   113.476        71.358
      11  C                     4.217       180.617
      13  C                   139.027        45.807
      14  C                   152.353        32.481
      15  C                   168.339        16.495
      16  C                   170.005        14.829
      20  C                   156.431        28.403
      21  C                    66.383       118.451
      22  C                    54.066       130.768
      23  C                    50.795       134.039
      24  C                    39.971       144.863
      26  C                    29.933       154.901
      27  C                    51.255       133.579
      28  C                    68.999       115.835
      29  C                    55.735       129.099
      31  C                   119.270        65.564
      33  C                   105.687        79.147
      34  C                   147.747        37.087
      35  C                   152.334        32.500
      36  C                   135.488        49.346
      38  H                    27.620         4.292
      39  H                    28.560         3.352
      40  H                    31.592         0.320
      41  H                    27.328         4.584
      42  H                    28.477         3.435
      43  H                    25.138         6.774
      44  H                    26.240         5.672
      45  H                    23.439         8.473
      46  H                    25.991         5.921
      47  H                    31.086         0.826
      48  H                    30.157         1.755
      49  H                    32.411        -0.499
      50  H                    31.902         0.010
      51  H                    31.466         0.446
      52  H                    31.027         0.885
      53  H                    30.854         1.058
      54  H                    31.311         0.601
      55  H                    28.167         3.745
      56  H                    28.771         3.141
      57  H                    24.419         7.493
      58  H                    23.516         8.396
      59  H                    24.383         7.529
      60  H                    24.482         7.430
      61  H                    27.933         3.979
      62  H                    27.544         4.368
      63  H                    27.591         4.321
      64  H                    29.643         2.269
      65  H                    30.275         1.637
      66  H                    30.067         1.845
      67  H                    29.698         2.214
      68  H                    28.384         3.528
      69  H                    28.746         3.166
      70  H                    27.826         4.086
      71  H                    27.517         4.395
      72  H                    27.375         4.537
      74  H                    27.643         4.269
      75  H                    27.799         4.113
      76  H                    22.450         9.462
