# Supplementary material for: Discovery and Biosynthesis of the Novel Glycotetrapeptide Antibiotic Biffamycin A
Source: Angew Chem Int Ed Engl. 2026 May 6;65(26):e11349. doi: 10.1002/anie.202511349 (PMC13285481; doi:10.1002/anie.202511349)
Supplement: Supplementary file 3 — Supporting File 3: anie72473‐sup‐0003‐Data.zip. [file ANIE-65-e11349-s002.zip › r2SCAN3c_ensembles/6_3R/CPD_6_NH3_3R_combined_conformers.xyz]

77
E_rel=0.000000 kJ/mol (E = -2253.338673194646 Har) MODEL_11
  C           2.83121511069870      2.50370973744090      0.25638367016118
  N           1.80017767499279     -1.53581170497686     -0.97046677616031
  N           2.81528354837046      1.28814177468661     -0.55035982756706
  C           3.17181498693835     -1.05252311518627     -1.14032552866600
  C           3.35932023688401      0.12073795241861     -0.15028390287257
  N          -0.37850964323773      0.17950571199380      0.07138212470683
  C           0.27638939136792      0.06512958492110      1.24152871190649
  C          -0.55387473859162     -0.93889557190624     -0.85638238216744
  C           0.77422656423646     -0.93486518629451     -1.63470329075053
  C           0.63393036514358      1.37083294624899      1.96658863513338
  N           0.50621292636483      2.56304110176255      1.14141875374678
  C           1.44249786563550      3.14554689326458      0.35230773020885
  O           1.19631713672087      4.17476793227714     -0.28169616384454
  C          -0.18696753207680      1.49879000362032      3.27362503895490
  C          -1.69848926187584      1.56677303746614      3.00662715231041
  C           0.32121346210200      2.67848893633444      4.10401892617914
  C          -2.54250507450444      1.47300806139173      4.27735985936728
  O           0.59324232697480     -1.01763799133252      1.74823837385554
  O           0.91868426657186     -0.30707894874347     -2.68203706342525
  O           3.89250456603311     -0.03660820400952      0.95582916302230
  C          -1.77214341217637     -0.72016794301236     -1.75804792308213
  C          -3.02457365528211     -0.45323307185335     -0.98072508151634
  C          -3.48658751182855      0.79006773265781     -0.42726677896940
  C          -3.93695442366871     -1.40437644678586     -0.58644038980907
  C          -4.67919661659988      0.51494470514269      0.29841072422814
  N          -4.92710649905741     -0.82804826300259      0.17363231368213
  C          -3.00902040451802      2.11189227600678     -0.45015509687102
  C          -3.70807862347757      3.07929356915960      0.26098223787980
  C          -5.38460297620182      1.49628684626834      0.99298765634898
  C          -4.88269278438976      2.78752157882769      0.97271615306460
  O          -1.83191372035558      2.41185782679818     -1.09938560569072
  C          -2.00696926283282      2.88612933542800     -2.45408492742455
  Cl         -3.07715842832327      4.72183245215457      0.31381112012846
  C           4.18184954225773     -2.17793255578865     -0.90573091783012
  C           5.61532534057159     -1.72373326193206     -1.18104606480647
  C           6.65279021756593     -2.84410832417417     -1.34139940614311
  C           7.10523348842671     -3.55294765383590     -0.07179659156359
  N           6.07523524470720     -4.52430954194972      0.43324242229951
  H          -0.66699450998167     -1.85798937620209     -0.27112438271057
  H           1.68467760403599      1.24878782050447      2.25626937988031
  H           0.01539536612160      0.56956270634100      3.82367882182231
  H           3.23322866787288      2.25370119934464      1.24217733051033
  H           3.48255368726268      3.25275655516308     -0.20508977915758
  H           1.58291181102931     -1.90684587818928     -0.04981753520800
  H           2.45231863607038      1.35281508233057     -1.49351682588036
  H          -0.53422774594957      1.10604504629019     -0.31719459966766
  H          -0.38835942889906      3.04140279975118      1.13934902026569
  H          -1.94926848435404      2.50132296205747      2.48471015754606
  H          -1.98441563886566      0.75116735909325      2.32844438772337
  H           1.40930863547050      2.63267507277448      4.22248390216484
  H           0.06865123490917      3.63364923526393      3.62919413527360
  H          -0.12514168910478      2.67097849858930      5.10205916956608
  H          -3.60729043325316      1.42838282642774      4.02614185054260
  H          -2.29129906455059      0.57074443375392      4.84727213516695
  H          -2.39229258260209      2.33839631981097      4.93005019705395
  H          -1.55286439931894      0.10003153348496     -2.44771988617829
  H          -1.89520027119971     -1.62360933199111     -2.36554000201419
  H          -3.94987585937475     -2.46613376267881     -0.79671080491386
  H          -5.71045717891247     -1.31758859699494      0.57773294503181
  H          -6.29061786660913      1.26106928129806      1.54284398993424
  H          -5.38880055262590      3.58128596352654      1.51184416370860
  H          -1.00307058651122      3.01649525515661     -2.86260815651613
  H          -2.56089972051415      2.14853370640024     -3.04646669474233
  H          -2.54085083670581      3.84243239738794     -2.45747879378013
  H           5.60195960040005     -1.15524258190636     -2.11991830439636
  H           5.93661893499343     -1.02835396672159     -0.39502292649039
  H           6.30262123640668     -3.58571991565679     -2.07295621456222
  H           7.55742642413127     -2.39848146791047     -1.77006888646682
  H           8.01760055283227     -4.12590629447209     -0.25536215815798
  H           7.29290593071971     -2.84144028980069      0.73833983915851
  H           5.18544538971348     -4.00806147946070      0.61066364050168
  H           5.89206861141345     -5.25841194111015     -0.25242831892629
  H           3.27396412384502     -0.69579203890745     -2.17065100534322
  O           4.00907759886122     -2.72021923252904      0.42138515834233
  H           4.12940435585967     -1.96068994556370      1.02528757092041
  H           3.91898876712552     -2.99397940628862     -1.59159578203752
  H           6.37883998669215     -4.97692275985313      1.29605621401134
77
E_rel=2.123362 kJ/mol (E = -2253.337864448809 Har) MODEL_16
  C           2.76503934889618      2.76576121776750      0.50400764395559
  N           2.06582296166666     -1.31811180848421     -0.67015660640460
  N           2.82559958554236      1.50839510984515     -0.23309607814338
  C           3.42782308730343     -0.79341209977185     -0.75824894534437
  C           3.51800220797947      0.42877975086137      0.18787928735739
  N          -0.26760125756604      0.28146167681403      0.16846949032159
  C           0.31997158097513      0.22116609842255      1.37678242280745
  C          -0.31500279734204     -0.85266617080635     -0.75573010178326
  C           1.06605455066418     -0.80205479974278     -1.43691576964820
  C           0.54794941456112      1.55124431546094      2.10879821877073
  N           0.39888593317787      2.72733377487729      1.26533362512460
  C           1.34775029717431      3.34798424906434      0.52199716462519
  O           1.08984317192473      4.36156439477502     -0.13206139076244
  C          -0.35401178030888      1.63687203298299      3.36418440370621
  C          -1.84798982719059      1.62907096828453      3.00715824745528
  C           0.04251245174966      2.84145336719016      4.21963819030886
  C          -2.76127776272687      1.48081467258463      4.22356030415977
  O           0.68188674329879     -0.83433175448976      1.91248466543443
  O           1.25761707280021     -0.21313373423297     -2.49919731935804
  O           4.12659624866362      0.38202559897056      1.26186907031080
  C          -1.47138546970832     -0.69710696081843     -1.74663140036417
  C          -2.79345264783952     -0.52499216693454     -1.06293325981311
  C          -3.38224648935963      0.67403548201245     -0.53200978638451
  C          -3.66241946050456     -1.54404605223979     -0.74831309912829
  C          -4.60259373124399      0.30345002273476      0.09948593313118
  N          -4.74388495778382     -1.05158525030155     -0.05762234634387
  C          -3.00325185928735      2.02771569551385     -0.50614867920722
  C          -3.82432452094840      2.93153810228419      0.15667356621820
  C          -5.42790736251775      1.22051605857755      0.74846115700904
  C          -5.02338172907336      2.54510266170578      0.77635244166588
  O          -1.80644250268753      2.42392700859678     -1.06099884997726
  C          -1.91397855912911      2.90390417879854     -2.42098948317977
  Cl         -3.32432969955484      4.61558316634712      0.26742797983605
  C           4.44406947534133     -1.87883025178719     -0.37811180553987
  C           4.49475739357334     -2.96862590725903     -1.43883758008340
  C           5.22503320221123     -4.26506490470534     -1.05854411425330
  C           6.74702310511689     -4.23193913904265     -1.09388969890374
  N           7.32241332416770     -3.50160695558965      0.08664911706386
  H          -0.43039776450752     -1.77207589157751     -0.17073193615618
  H           1.58491760413923      1.49683998349745      2.46180124555821
  H          -0.13750517740425      0.71927006493734      3.92815620261662
  H           3.14157521924812      2.58849843364356      1.51609063628647
  H           3.39998165292152      3.51967702549053      0.02674603150742
  H           1.78702968119609     -1.64335098156440      0.25257358853286
  H           2.43611904341130      1.49207609069182     -1.16833588379527
  H          -0.47096978177030      1.19258915494089     -0.23508961285758
  H          -0.51943811236040      3.15346469913912      1.20469483136452
  H          -2.11409680623860      2.55448672148309      2.47694925206923
  H          -2.05183207105179      0.80523467783553      2.30954675189938
  H          -0.22889513822157      3.78212194984137      3.72668068255913
  H          -0.46314270365946      2.81219595482972      5.18860829754964
  H           1.12225206100943      2.85118227736098      4.40444650061549
  H          -2.49711592202778      0.58870310600465      4.80348450079936
  H          -2.69931933349019      2.34734468440317      4.88918846894588
  H          -3.80480722130962      1.38088485735084      3.90716386246089
  H          -1.25367104205470      0.14679764721127     -2.40777918502040
  H          -1.48915315561256     -1.59564154939292     -2.37324858564470
  H          -3.58413995273177     -2.60039278678076     -0.97128041600370
  H          -5.51920815091667     -1.60135138660094      0.27921079010543
  H          -6.35245504892836      0.91147569222000      1.22624437865465
  H          -5.62521885028270      3.29235600711885      1.28257801641594
  H          -0.89497529876406      3.11888655083948     -2.74831118906253
  H          -2.36046067692479      2.13433452040920     -3.06136955021571
  H          -2.51985960755018      3.81554228474189     -2.45683982412610
  H           3.45798909772555     -3.23130051915733     -1.67629456119949
  H           4.93113719505273     -2.54347508454728     -2.35348099306852
  H           4.88404538431717     -4.62203875993765     -0.07671832890739
  H           4.93004270866732     -5.03524768751557     -1.78001069574470
  H           7.15693707312751     -5.24477304134903     -1.07269444752586
  H           7.11339178358683     -3.72210752636485     -1.99010636437537
  H           6.90405215890097     -2.54630566272525      0.12328790640923
  H           7.10414498017561     -3.98369308747444      0.96004268180535
  H           3.60635176063345     -0.47034114473248     -1.79124542675697
  O           5.74865146340580     -1.27632706786941     -0.26694650193574
  H           5.69582087785635     -0.65895615411443      0.48368838503062
  H           4.15565212065657     -2.30950953013410      0.59480694359899
  H           8.33756120775955     -3.42239617041865      0.02118693297178
77
E_rel=3.002421 kJ/mol (E = -2253.337529632729 Har) MODEL_8
  C           2.77866572010637      2.54800169558014      0.11170687056284
  N           1.71735278235143     -1.54886077872664     -0.90694953224566
  N           2.73991617605951      1.29302178590429     -0.63144576999446
  C           3.08774640724610     -1.07601497930207     -1.11319202308933
  C           3.28685269174267      0.14488963272879     -0.18374164262792
  N          -0.42861217869904      0.20371335813892      0.11682103281858
  C           0.24557359971804      0.10876613408038      1.27835747447772
  C          -0.63289868731927     -0.93382426043703     -0.78111555695735
  C           0.68509905674761     -0.96532669820716     -1.57702734573425
  C           0.67309525651804      1.42549568941760      1.94131373449867
  N           0.49300660610921      2.59774925485495      1.09914734314716
  C           1.39130248104306      3.18269923846660      0.26900975427513
  O           1.11374166314950      4.21046239435743     -0.35424531114471
  C           0.02806473354920      1.62299133773756      3.33620938972886
  C          -1.50271668669816      1.78365116969287      3.32688424378533
  C           0.69438098930318      2.80973755216572      4.03835783504505
  C          -2.30093955669199      0.49892313508088      3.09800459720522
  O           0.55753231979450     -0.96549205947340      1.80584318422154
  O           0.81954921804858     -0.37331153518443     -2.64647735338522
  O           3.83364582660676      0.04067662370549      0.92277056301364
  C          -1.85746250916617     -0.71858862961379     -1.67456569321547
  C          -3.10526924481234     -0.43379898131450     -0.89577313869785
  C          -3.56003695070134      0.81808649396683     -0.35621591741787
  C          -4.02675739518048     -1.37402661489926     -0.49611254200382
  C          -4.75972229414625      0.56006647095922      0.36355822522883
  N          -5.01633331187677     -0.78236823451165      0.25263785080832
  C          -3.06701922043593      2.13437163714325     -0.38061731320788
  C          -3.75598651068673      3.11104175820247      0.32822295351397
  C          -5.46015766727914      1.55210465128713      1.04728978431566
  C          -4.94059500162388      2.83616692137728      1.03056694353467
  O          -1.89185670104979      2.42364450316197     -1.03824855531805
  C          -2.07412426018669      2.89232799397059     -2.39390567440479
  Cl         -3.10819196419518      4.74729634250475      0.37541208256501
  C           4.10098416953384     -2.18908467171618     -0.83411049368810
  C           5.52684142650569     -1.75147322551924     -1.16728198071438
  C           6.57611807651212     -2.87213391782073     -1.22318479526809
  C           7.09884064192965     -3.38834759962377      0.11099887173046
  N           6.12243236781992     -4.31275932035406      0.78288921680801
  H          -0.75106232510191     -1.83805598262000     -0.17396766796081
  H           1.74684174025146      1.28571682013613      2.11821301080089
  H           0.26791398988175      0.70784897561724      3.89402332123171
  H           3.24533458141147      2.35592300041657      1.08221167453516
  H           3.38746126031201      3.28089501141193     -0.42669595465545
  H           1.51138844488896     -1.88634315235952      0.02931230361203
  H           2.35998580344997      1.31192804833576     -1.57009632611762
  H          -0.58178789310023      1.12272566720550     -0.29027287749683
  H          -0.40081163040258      3.07595293038787      1.13909723929454
  H          -1.78197652713662      2.19646334976172      4.30468285872458
  H          -1.80673217890675      2.54660150363132      2.59522867162290
  H           0.37407644457965      2.85499220101332      5.08383172599487
  H           1.78648296428608      2.72420880171605      4.01591364443131
  H           0.41759939983132      3.75699617513276      3.56154776839514
  H          -1.98776846562404     -0.28174546997260      3.80041155490496
  H          -3.36907278074201      0.68599087974789      3.25189732660126
  H          -2.18913461052776      0.11175076711762      2.08165236291169
  H          -1.63859089473925      0.09054403901006     -2.37748285083295
  H          -1.99046123839114     -1.62887824573220     -2.26967126494566
  H          -4.04731797779544     -2.43753738773519     -0.69660667988558
  H          -5.80594323873308     -1.26158709954489      0.65693081938529
  H          -6.37294423183230      1.32923160544761      1.59101672269336
  H          -5.44098005849467      3.63777135031666      1.56336297371947
  H          -2.63430825512024      2.15404281268170     -2.97952941254630
  H          -2.60475242100246      3.85047578700609     -2.39834768582685
  H          -1.07225428364225      3.01750503154526     -2.80901025047776
  H           5.49409860485775     -1.28262637101186     -2.15908045550640
  H           5.85038522010934     -0.97566538850085     -0.46136622335998
  H           6.20656761042052     -3.71211314263270     -1.82778112441735
  H           7.45163403620845     -2.47953528155673     -1.75212009746708
  H           8.02460619803446     -3.95223714229535     -0.02815816698089
  H           7.28887902776858     -2.56728827877337      0.80904787617822
  H           5.98416988254575     -5.16330611506722      0.23495198405585
  H           6.44720244744045     -4.59045119253875      1.70919251253078
  H           3.18047881114597     -0.76972528062443     -2.16053002524544
  O           3.95348378865857     -2.65319903156477      0.52566510842401
  H           4.05720320131690     -1.85281828396939      1.07934698487897
  H           3.82577119143437     -3.04335484738849     -1.46610915445688
  H           5.20243229281282     -3.82470133153195      0.87096646108318
77
E_rel=5.844097 kJ/mol (E = -2253.336447295599 Har) MODEL_5
  C           2.62075620011180      2.63780516607021      0.20609232193701
  N           1.65182986403207     -1.43835366224337     -0.92622818885485
  N           2.63263550650801      1.39323859972360     -0.55471530839864
  C           3.03088671513921     -0.96267170503112     -1.05247789330024
  C           3.17962688953968      0.24808311036124     -0.09977293384248
  N          -0.58160736894907      0.29326062496381      0.01285163806524
  C           0.07645877832906      0.20724375619600      1.18677975481337
  C          -0.70665298173016     -0.83900207316341     -0.90844923122252
  C           0.65352126666906     -0.83945635377319     -1.63142149622274
  C           0.39814089654716      1.52802632148587      1.89732005511034
  N           0.27679565597598      2.69970829191969      1.03869887567965
  C           1.22620218234008      3.27223727222765      0.25817173232492
  O           0.98977110781884      4.29015755133022     -0.39752785209690
  C          -0.47495125443815      1.71836945324632      3.16830145175933
  C          -0.09245728001352      0.77304035674470      4.31555491983389
  C          -1.97049172691795      1.60194880528344      2.85911801036084
  C           1.36706634858311      0.85668298373083      4.75921385481563
  O           0.41826592239663     -0.86483526915059      1.70049689949826
  O           0.84029931159932     -0.21602560033587     -2.67560877290063
  O           3.68855044430130      0.13913949216874      1.02399476272325
  C          -1.88132145190579     -0.64019504606295     -1.87073876808527
  C          -3.17296576251724     -0.35783560587460     -1.16743232926920
  C          -3.67107592904008      0.90007270420599     -0.68246244096963
  C          -4.10483555093701     -1.30034182098573     -0.79905156041228
  C          -4.90486160502022      0.64243641040272     -0.02237490846247
  N          -5.14055152319395     -0.70503144917707     -0.11833184722618
  C          -3.19596598628945      2.22285643953337     -0.71846618066801
  C          -3.94199326154780      3.21011308351500     -0.08592318637797
  C          -5.65585142705812      1.64283744326767      0.59303052866796
  C          -5.15853077730580      2.93541017601816      0.55959127174118
  O          -1.97902544003747      2.50455712803934     -1.29771528750306
  C          -2.06319974006090      2.94867832535167     -2.67118578747256
  Cl         -3.32147432113954      4.85680018473685     -0.04705041683288
  C           4.02748814672641     -2.08000910841617     -0.73202429587413
  C           5.46835025909148     -1.64526122218150     -0.99869595243535
  C           6.51613084134520     -2.76897804571249     -1.00699353694736
  C           6.98914861469619     -3.27366098432186      0.34994666687192
  N           5.98594103794193     -4.18636310399693      0.99795018112989
  H          -0.84104401680643     -1.75189988906185     -0.31803193962176
  H           1.44231591980517      1.43337484387658      2.21312569859728
  H          -0.25954836879015      2.74422460916623      3.50215881004887
  H           3.00690726776800      2.42900410314823      1.20798048679181
  H           3.27363181979652      3.37560440162206     -0.27096735534080
  H           1.39976139954662     -1.79277076003569     -0.00769982468606
  H           2.29053946560397      1.41859731133813     -1.50782118826367
  H          -0.73336414977781      1.21179420602717     -0.39568631691267
  H          -0.61660318393431      3.17966664342274      1.02083573676821
  H          -0.74063559004784      1.03455726051253      5.16231115561909
  H          -0.34204837465212     -0.25790811492617      4.03891100695496
  H          -2.23007855084675      0.57540006907526      2.57218570231568
  H          -2.55458904949708      1.85936259265825      3.74834976449687
  H          -2.29459540464923      2.26678297169143      2.05045083053440
  H           2.05037198330869      0.44550897076589      4.00816665359452
  H           1.66244813180069      1.89476272769816      4.95320943451606
  H           1.51922008284964      0.28676871748164      5.68147448022602
  H          -1.62860217206973      0.16559251433292     -2.56566598938842
  H          -1.97275924194429     -1.55602520786029     -2.46523443980292
  H          -4.10330520412719     -2.36787820988471     -0.97802673076800
  H          -5.94629288951924     -1.18512435941160      0.25169853388891
  H          -6.59419908111272      1.42156782901167      1.09203125130601
  H          -5.70073996476561      3.74412062782844      1.03793794222295
  H          -2.57801949717724      2.19831944243436     -3.28246858772032
  H          -2.59379081468382      3.90479081209674     -2.73135582650110
  H          -1.03407794739629      3.06937497037349     -3.01485603265064
  H           5.48166238914790     -1.17601952057856     -1.99066287384038
  H           5.76066889500421     -0.87027268077898     -0.27840095400759
  H           6.16642694813020     -3.61360497091518     -1.61685768737320
  H           7.41152098804398     -2.38344220245954     -1.50704694120047
  H           7.91674106629315     -3.84277890718977      0.24956774024875
  H           7.15835649241841     -2.44549876947616      1.04489133482155
  H           6.27297539301749     -4.44731252635534      1.94150911281052
  H           5.06218428385820     -3.69883407996583      1.03956648789989
  H           3.18034118347680     -0.64294033086293     -2.08929375681639
  O           3.81629926268668     -2.54867625450744      0.61761854370221
  H           3.89242276222414     -1.74844228347959      1.17658168892166
  H           3.77995993733370     -2.93081053947422     -1.37992955398173
  H           5.86964522809324     -5.04674864743445      0.46044885263263
77
E_rel=7.504932 kJ/mol (E = -2253.335814717064 Har) MODEL_21
  C           2.88488881738049      2.62499517296198      0.83478399184828
  N           2.21057217801693     -1.29901490601560     -0.58758604006530
  N           3.00857815425528      1.47476558219272     -0.05836371341414
  C           3.57391555825302     -0.79264595191180     -0.73486935791743
  C           3.72048220691658      0.37721350208261      0.26432871823354
  N          -0.18451315448581      0.34144736951244      0.20852225437128
  C           0.41039433354787      0.42831233229494      1.41196344411645
  C          -0.17104628391073     -0.85734390473134     -0.62789450657372
  C           1.19060022631405     -0.80954480945510     -1.34457968522919
  C           0.28667687157744      1.79400199873697      2.10321763319455
  N           0.44514004974061      2.91401213527891      1.17641698245583
  C           1.56504030973945      3.33879141181224      0.54517394899221
  O           1.53322425227674      4.26764330969966     -0.26655641362360
  C          -1.09047395169205      1.92796878314461      2.80356353733086
  C          -1.09214817383308      3.15519095333400      3.72831644995614
  C          -1.47476814771434      0.65021035505285      3.54960093205900
  C          -2.48568373839714      3.54285853089575      4.22242164480853
  O           0.97355979685343     -0.51844767643418      1.97402515239055
  O           1.34589259169815     -0.26577998551849     -2.43604232108590
  O           4.37260359535882      0.27204816362183      1.30835316653830
  C          -1.35798473245645     -0.83533213013684     -1.59611570220021
  C          -2.67275392796674     -0.71183328995017     -0.88553922300348
  C          -3.33202748431924      0.46794377731781     -0.39265712344021
  C          -3.45727023520268     -1.77260785476666     -0.49543638876265
  C          -4.50405736956230      0.04204249229051      0.29422759012902
  N          -4.55110187343313     -1.32529259418733      0.20525648554220
  C          -3.05731754479391      1.84660961657575     -0.44126237136409
  C          -3.92124306638475      2.71950263238812      0.20902735661883
  C          -5.37522162112672      0.92662633744848      0.92799939573955
  C          -5.06913165440811      2.27683756596041      0.88528772108653
  O          -1.90739548003715      2.30524742134739     -1.04644098356787
  C          -2.07830381301367      2.69818449585787     -2.42828146772448
  Cl         -3.54158269058291      4.43717713163231      0.22483805589015
  C           4.59437937173260     -1.90502395876290     -0.46020889057559
  C           4.57975107768823     -2.94156889734555     -1.57467287882751
  C           5.28327821000753     -4.27499277331588     -1.28307446224626
  C           6.80441186105430     -4.27809881432279     -1.34685823721463
  N           7.41875580089244     -3.60884162823169     -0.14970631208668
  H          -0.23147282038871     -1.73651900340214      0.02515207221738
  H           1.07282971716219      1.81834872219030      2.86819289805681
  H          -1.83649310648489      2.08952460401148      2.00808036779315
  H           2.95713788873588      2.26925017772256      1.86665961907440
  H           3.68733469976028      3.35108160989763      0.65975940760201
  H           1.95191894599369     -1.56077254575509      0.36122926120483
  H           2.59961383798090      1.53551143884517     -0.98266464114708
  H          -0.53863583090176      1.18742354796025     -0.23298907487708
  H          -0.40191453270116      3.39247906125413      0.88468858844073
  H          -0.43096707002100      2.94888889295822      4.58216174588481
  H          -0.65763982924158      4.01132770293031      3.19762264380474
  H          -1.57661230860787     -0.20197763414509      2.87019136067651
  H          -0.72375258175704      0.39860823361714      4.30757681669404
  H          -2.43631787119318      0.78438286240414      4.05178607130988
  H          -2.92314955366120      2.77518799088333      4.86788054988112
  H          -2.44403702732160      4.47334196139409      4.79761806488968
  H          -3.16553781028504      3.70053105714454      3.37640806792832
  H          -1.21341604050628     -0.02051031630311     -2.31246849784957
  H          -1.33222025506365     -1.76919692842527     -2.16831727139748
  H          -3.30822755194339     -2.83039008638844     -0.67038034123588
  H          -5.27542651917789     -1.91121996678966      0.59118030379289
  H          -6.26001213318773      0.57368673477840      1.44868765011349
  H          -5.70946115239252      3.00122512376582      1.37722720058381
  H          -2.48494862250569      1.86511228495184     -3.01280310728152
  H          -2.74689609771957      3.56278349781881     -2.49720508952562
  H          -1.08455506613909      2.96358711759609     -2.79368164002595
  H           3.52852878932437     -3.16464390458488     -1.78873543762486
  H           4.99739098351651     -2.48277881375287     -2.48176314303204
  H           4.95190565851685     -4.67579996313326     -0.31497865774770
  H           4.95445262186282     -4.99659360010144     -2.03933940642678
  H           7.18859302225945     -5.30087456311106     -1.37257382843809
  H           7.16720966646718     -3.74244188662167     -2.22941741573401
  H           7.19572626050825     -4.11425958686848      0.70922578314653
  H           8.43506688932911     -3.56073508426085     -0.22598981445955
  H           3.69544899718536     -0.42494161394244     -1.76124705754124
  O           5.91124060328807     -1.32354883554206     -0.38111653691937
  H           5.89938730573566     -0.73899732781842      0.39701637246994
  H           4.34586131827701     -2.38101675769290      0.50263146777760
  H           7.03408625531340     -2.64145609983872     -0.07301373445780
77
E_rel=7.910684 kJ/mol (E = -2253.335660174219 Har) MODEL_9
  C           2.76031811144848      2.58086077341960      0.14009209668631
  N           1.71305644866697     -1.46693261235498     -0.99224228742946
  N           2.73573865889745      1.34371268652412     -0.63255447507187
  C           3.09448800484980     -1.01171326294437     -1.16038428497132
  C           3.29087733406830      0.19112918759882     -0.20651979547009
  N          -0.47368126508700      0.30034164142805      0.01309270192882
  C           0.21113709284969      0.20750385233355      1.17125826427795
  C          -0.63504240820544     -0.83348732661731     -0.90087640896961
  C           0.70296067070419     -0.84918729026649     -1.66295896201815
  C           0.54484720201121      1.52636738528196      1.88392610295013
  N           0.43566568995823      2.69669003332743      1.02105939123875
  C           1.37904044376984      3.24114442694961      0.21346592838724
  O           1.14798551287172      4.25597988023640     -0.44898353824109
  C          -0.33034233857166      1.72897646527087      3.15274442061311
  C           0.10837264410695      0.80194741122385      4.29495240133782
  C          -1.82516405792369      1.59806046452463      2.84639427185819
  C          -0.55120359057676      1.14494570623636      5.63087790463324
  O           0.56215536450725     -0.86795273157811      1.67069023489642
  O           0.86706676935229     -0.22219233617829     -2.70898325937658
  O           3.84175649109286      0.07036906101622      0.89571927009056
  C          -1.83481528340789     -0.62929815905661     -1.83070099529022
  C          -3.10112201489780     -0.32030600933214     -1.09362739579743
  C          -3.56727536732856      0.95198941222642     -0.61540074813785
  C          -4.03405859403407     -1.24364152090252     -0.68204945997505
  C          -4.78400402704053      0.72280930504852      0.08543687379266
  N          -5.04061818535910     -0.62269669116261      0.01933988312888
  C          -3.07396079470422      2.26656154435692     -0.68641726837369
  C          -3.78692784472580      3.27471626695827     -0.04884047002704
  C          -5.50197138472387      1.74386391245836      0.70634135514474
  C          -4.98757380909490      3.02831736083411      0.63663619571064
  O          -1.86850281190044      2.51964073052554     -1.30182136208313
  C          -1.98184101094182      2.94350143974633     -2.67969528826892
  Cl         -3.14083115250953      4.91187429096435     -0.05419642371480
  C           4.08365875875105     -2.14551717371190     -0.87791877537718
  C           5.52168452743344     -1.73113730600537     -1.18709897831586
  C           6.55244929588020     -2.86936202383417     -1.23074095812860
  C           7.05090668258038     -3.39352989434988      0.10966588820860
  N           6.05341255901329     -4.30435378348250      0.76928572072975
  H          -0.76070454505869     -1.74272460025851     -0.30305987396917
  H           1.58526596227400      1.42007269600770      2.21304862504116
  H          -0.12386224751775      2.76199774481778      3.47063122665515
  H           3.15480629029740      2.35328636520707      1.13432686791634
  H           3.42192696084220      3.31054771299194     -0.33775040504742
  H           1.48426760239950     -1.82065414418160     -0.06738656847250
  H           2.36175235859045      1.37978625708371     -1.57334013593286
  H          -0.62725005655106      1.21920194183303     -0.39398058910018
  H          -0.44861036844580      3.19391730434815      1.01755750960976
  H          -0.11223375343748     -0.23769602286006      4.02663408787912
  H           1.19889766670739      0.87282385015485      4.40267178272529
  H          -2.42215392799031      1.92017860412019      3.70364184078923
  H          -2.13568673302751      2.20957925858282      1.99172076523851
  H          -2.08661751996114      0.55571152836572      2.62418586533491
  H          -0.38788947361022      2.19736383738277      5.89192968922998
  H          -1.63073163660119      0.96612030875301      5.61100478032805
  H          -0.13058031705289      0.53065815798535      6.43348587051831
  H          -1.59189292616838      0.16490937179132     -2.54207577910348
  H          -1.95579207663634     -1.55063230589789     -2.41122185472498
  H          -4.05258104011089     -2.31387189308686     -0.84299090227025
  H          -5.84105013987423     -1.08527211339266      0.42172977744510
  H          -6.42777240917236      1.54455476071239      1.23700037021854
  H          -5.50373006995008      3.85252112511290      1.11734637394006
  H          -0.96058324240192      3.03210720399098     -3.05511500779960
  H          -2.53334605132505      2.19696966610088     -3.26292575353224
  H          -2.48964662031916      3.91187986494453     -2.74034889093402
  H           5.51166943773143     -1.25855670623628     -2.17758162680221
  H           5.84733608518648     -0.96312638923394     -0.47378628413756
  H           6.17635903863460     -3.70343829252896     -1.83948053911975
  H           7.44065167025909     -2.49170749902807     -1.74928819732997
  H           7.97015295717923     -3.97064624864521     -0.01810850394732
  H           7.24415769752986     -2.57555026457120      0.81044394245447
  H           5.91384308016272     -5.15497259451899      0.22181360809488
  H           6.36086568898960     -4.58297809619730      1.70124631830237
  H           3.21579289297535     -0.68805265965518     -2.19967383565857
  O           3.90794963545425     -2.61877650626682      0.47554498883542
  H           4.01836598196405     -1.82402335494279      1.03644246010080
  H           3.80247166689812     -2.98898778033212     -1.52160871460381
  H           5.13770015935622     -3.80564520516590      0.84181894125240
77
E_rel=8.184825 kJ/mol (E = -2253.335555759295 Har) MODEL_15
  C           2.81383135671681      2.39126333862637      0.64799102096708
  N           1.87827696749087     -1.44133363244760     -0.91952103603587
  N           2.90182150982029      1.28822750241794     -0.30671970604631
  C           3.26442764759643     -0.99388583816635     -1.06781109846618
  C           3.48063576831018      0.10941427285839     -0.00824828933569
  N          -0.45767776428607      0.27330766114786      0.07408355337324
  C           0.20302519701298      0.28183902184148      1.24772689809498
  C          -0.48386117358450     -0.86734514128072     -0.84036332246110
  C           0.87213690014545     -0.79290770652084     -1.56347366322355
  C           0.21766401707720      1.63701716523128      1.97664133767849
  N           0.39643217013519      2.76739750925444      1.06856070134444
  C           1.51057139676223      3.15097295681614      0.40171381998156
  O           1.48806897216549      4.08228867976776     -0.40753740700297
  C          -1.09646963580750      1.84213303893413      2.76934795677691
  C          -1.07457268883503      3.14953017603527      3.58417732625376
  C          -1.41544495752890      0.62853710504673      3.64471122335600
  C           0.04840501057864      3.25704919070318      4.61513051115591
  O           0.73035390711559     -0.71624444687802      1.74987899102010
  O           1.04063097168666     -0.09626952491511     -2.56416494975531
  O           4.05313993675471     -0.11242364061520      1.06614119910490
  C          -1.66744743324256     -0.74212715700500     -1.80566981039341
  C          -2.98530055035293     -0.63459557146739     -1.09999530372035
  C          -3.61600766665028      0.52384898300522     -0.52623003644950
  C          -3.81241304106236     -1.69577892564984     -0.81239610675523
  C          -4.81637943158461      0.08480013689913      0.10099897186476
  N          -4.90636595448494     -1.26857253015509     -0.09953287946253
  C          -3.29560986598273      1.89194551135743     -0.45903603616333
  C          -4.14413936591726      2.73872704641605      0.24353333499412
  C          -5.67304762646480      0.94561206759590      0.78533594982292
  C          -5.32171197200368      2.28339704020617      0.85773750085709
  O          -2.12302176758697      2.36103499308624     -1.01152099248391
  C          -2.25992113430312      2.85493500064402     -2.36490426457058
  Cl         -3.71249318969759      4.43713543459907      0.40127023695844
  C           4.23946315125493     -2.16260161077845     -0.90696002826404
  C           5.68204894795595     -1.74208549598441     -1.18650643500676
  C           6.68774795931393     -2.88572004714906     -1.38385027643354
  C           7.14666101475686     -3.62462288432386     -0.13336617932654
  N           6.10946001769082     -4.59116841612604      0.36555365228013
  H          -0.56549994589948     -1.78859413896436     -0.25187924961813
  H           1.05358444169300      1.58313392723615      2.68281826794367
  H          -1.90257810619355      1.93534919477302      2.02380587669602
  H           2.88642481908221      1.97675411784202      1.65688135528067
  H           3.63300603794793      3.10508753724488      0.50330105289293
  H           1.64539567055180     -1.83494338027376     -0.01286272499812
  H           2.53108676198188      1.42506220744700     -1.23945248321841
  H          -0.78556196014301      1.15516792423675     -0.31486453983070
  H          -0.44016987638239      3.27657744587102      0.80008064120314
  H          -1.02333788836345      4.00950667914119      2.90532531242734
  H          -2.04548540404309      3.22355249523234      4.09083296589461
  H          -0.59015074461517      0.38981287208763      4.32373529166392
  H          -2.30502043497944      0.83715433737221      4.24757248131024
  H          -1.61908734504942     -0.26089699776061      3.04092761666458
  H           1.03531026742312      3.28242452732269      4.13961219340186
  H          -0.05799564148799      4.18112767399232      5.19207084857107
  H           0.03448684407643      2.42095183403217      5.32183479033498
  H          -1.49295031718190      0.11979663003484     -2.45708050862187
  H          -1.66254280824232     -1.63069874657312     -2.44661594761378
  H          -3.69473108776843     -2.74046306729668     -1.07023814253329
  H          -5.65581472763912     -1.85902794442669      0.22697636831928
  H          -6.58128233907785      0.58326107001104      1.25689486485252
  H          -5.94974237549996      2.98819186276523      1.39212320669362
  H          -2.89898269263002      3.74411207060423     -2.38119529969442
  H          -1.25223431063403      3.11127404900134     -2.69731332026407
  H          -2.68403879477836      2.07834190762024     -3.01143628777230
  H           5.67306720337827     -1.15195156232580     -2.11191685455811
  H           6.03036764190985     -1.07369734244932     -0.38873966089930
  H           6.30584388098624     -3.60759516619030     -2.11937350656193
  H           7.59455533070606     -2.45581339749712     -1.82367839161736
  H           8.04896315545397     -4.20606518455843     -0.33861980715000
  H           7.35351762816477     -2.93091759753334      0.68738048413643
  H           5.91597068892994     -5.31564498818630     -0.32736601061735
  H           6.41125819967712     -5.05619783066702      1.22241146370044
  H           3.37210204921045     -0.57556624706972     -2.07432111023446
  O           4.06951409913890     -2.76093929431636      0.39658442721929
  H           4.21532184233727     -2.03097603895328      1.03149829535772
  H           3.93891825137933     -2.93605579623526     -1.62568007251758
  H           5.22575438561499     -4.06645690561854      0.55070974922858
77
E_rel=11.833743 kJ/mol (E = -2253.334165960023 Har) MODEL_17
  C           2.81235328218581      2.39326310414146      0.62502688573785
  N           1.88455110117371     -1.46739852691114     -0.91858920698509
  N           2.88077664301722      1.28159162114905     -0.32072334889356
  C           3.26212613085799     -0.99982845414733     -1.08195291677830
  C           3.47263196790579      0.10803127734859     -0.02568742935358
  N          -0.41287713027278      0.23855126875605      0.07441414673811
  C           0.23013324108796      0.23486042329653      1.25598517710625
  C          -0.47645874748323     -0.91115278496806     -0.82490162377143
  C           0.86281734298153     -0.85892187606216     -1.57952561943781
  C           0.24922904420231      1.58282649189633      1.99565720403238
  N           0.39349612713583      2.71538592881457      1.08242876602036
  C           1.49603269786565      3.14426959292275      0.42585743904614
  O           1.45156160258115      4.11233679529146     -0.33927420877569
  C          -1.03699421771226      1.78267993941807      2.84928175010252
  C          -0.78528031753287      2.71462645297581      4.04592752199885
  C          -1.62678275900349      0.46122778577616      3.34759367367057
  C          -0.25866649636942      4.11267490485360      3.72551849419280
  O           0.73986066849262     -0.77123575214101      1.76106346946782
  O           1.00837244300577     -0.20985078569595     -2.61417529525551
  O           4.05412008327883     -0.10692797765298      1.04532693658178
  C          -1.69096525288840     -0.78502187739211     -1.74993094930303
  C          -2.97807243275863     -0.68256220454867     -0.98755011262361
  C          -3.58174551239823      0.46886240528316     -0.37148969510500
  C          -3.78368260395473     -1.74961300264647     -0.66286995793308
  C          -4.74400046930508      0.01940437666409      0.31713735720277
  N          -4.83889322692321     -1.33290687474672      0.11191941429078
  C          -3.26541563568295      1.83838380615635     -0.31226157535707
  C          -4.07833850407795      2.67563045102364      0.44201701988954
  C          -5.56520261023676      0.87036235638027      1.05503860671784
  C          -5.21678864217667      2.20931110530756      1.11862105898581
  O          -2.13232128870059      2.32009014129535     -0.93139269226280
  C          -2.35510277757195      2.81158553383514     -2.27403727013553
  Cl         -3.65167931151331      4.37715144026001      0.58224446964689
  C           4.25762487175024     -2.15258479207441     -0.92757570571281
  C           5.69215757695806     -1.70817857297871     -1.21172031428370
  C           6.71701882623840     -2.83417903568465     -1.41147130883503
  C           7.18500679028743     -3.57130625630832     -0.16319459244425
  N           6.16411990451218     -4.55970342386763      0.32618308071544
  H          -0.55016403862352     -1.82393175050475     -0.22198140390855
  H           1.10939215483557      1.53174069021001      2.67495518452997
  H          -1.78727986669803      2.24952123100927      2.19092626070950
  H           2.92448873559469      1.98931580410228      1.63478130283472
  H           3.61949640528811      3.11255488368845      0.44515023339594
  H           1.66023274013467     -1.83177580547619      0.00275663846766
  H           2.50971361957804      1.41959009145260     -1.25276022505132
  H          -0.73471607483020      1.12294315335347     -0.31274518609463
  H          -0.44645804598449      3.24462570563326      0.87146768394831
  H          -1.73767195871089      2.80888906871727      4.58352074229246
  H          -0.09212874919234      2.20745379420470      4.73232392998373
  H          -2.52120398711301      0.66881577801583      3.94361655620629
  H          -1.92041617319720     -0.19608465802409      2.52245826102602
  H          -0.91345627224090     -0.07853045779084      3.98016117729908
  H          -0.90281789334995      4.62284905326956      2.99936241264292
  H          -0.23341449878520      4.72077804354320      4.63589040440414
  H           0.75575851478373      4.08713198212810      3.31608839915257
  H          -1.54361696371544      0.07877801512575     -2.40571613598290
  H          -1.71029865238617     -1.67249572242461     -2.39204339423514
  H          -3.67451692140189     -2.79216238343560     -0.93289706171017
  H          -5.56838966313852     -1.92878281612525      0.47196405638974
  H          -6.44423872701023      0.49965464900735      1.57313957757753
  H          -5.81789501165881      2.90679126158273      1.69214258529647
  H          -3.01089384378385      3.68842856567056     -2.25310852739554
  H          -1.37304605940950      3.08724903951696     -2.66294974652420
  H          -2.80042146794164      2.02732158114268     -2.89679112339822
  H           5.67064842971692     -1.11828374542138     -2.13710037486315
  H           6.03152668636585     -1.03409107377396     -0.41491045989207
  H           6.34942659622257     -3.55877868872947     -2.15154560502127
  H           7.61762811559223     -2.38685584697075     -1.84669606579969
  H           8.09873452791386     -4.13467783240614     -0.36823069581982
  H           7.37575449695927     -2.87864909324358      0.66238023517635
  H           5.98440814814068     -5.28207148193385     -0.37265649212107
  H           6.47240544778961     -5.02607968920886      1.17996179991948
  H           3.35334530978285     -0.58201550103094     -2.09036809564075
  O           4.10303391288348     -2.75650844305085      0.37522827757351
  H           4.24424981596754     -2.02712426163584      1.01152304656685
  H           3.96667522142368     -2.92936362434951     -1.64667612078574
  H           5.27156358124345     -4.05103452085696      0.51392929995340
