# Supplementary material for: Discovery and Biosynthesis of the Novel Glycotetrapeptide Antibiotic Biffamycin A
Source: Angew Chem Int Ed Engl. 2026 May 6;65(26):e11349. doi: 10.1002/anie.202511349 (PMC13285481; doi:10.1002/anie.202511349)
Supplement: Supplementary file 3 — Supporting File 3: anie72473‐sup‐0003‐Data.zip. [file ANIE-65-e11349-s002.zip › r2SCAN3c_ensembles/6_3R/CPD_6_NH3_3R_Final_Chemical_Shifts.csv]

Nucleus	MODEL_0	MODEL_1	MODEL_2	MODEL_3	MODEL_4	MODEL_5	MODEL_6	MODEL_7	MODEL_8	MODEL_9	MODEL_10	MODEL_11	MODEL_12	MODEL_13	MODEL_14	MODEL_15	MODEL_16	MODEL_17	MODEL_18	MODEL_19	MODEL_20	MODEL_21	Avg	Weighted_Avg	esd
C_0	46.771	46.767	46.58	46.58	46.584	47.061	47.059	46.796	47.079	46.799	47.07	46.749	46.433	46.743	46.748	46.449	47.655	46.808	47.653	46.81	47.069	47.528	46.9	47.026	0.347832015
C_3	61.744	61.742	60.939	60.941	60.909	61.387	61.395	61.396	61.409	61.365	61.41	61.719	60.893	61.73	61.73	60.856	63.537	61.125	63.509	61.14	61.62	63.094	61.618	62.059
C_4	180.562	180.564	181.842	181.835	181.869	180.841	180.83	180.828	180.952	180.837	180.952	180.586	181.724	180.573	180.571	181.815	180.202	181.476	180.215	181.473	180.558	181.133	181.011	180.616
C_6	185.22	185.211	183.636	183.659	183.66	184.34	184.328	184.451	186.099	184.464	186.09	185.208	184.941	185.211	185.216	184.937	185.647	183.959	185.663	183.982	184.333	184.21	184.748	185.346
C_7	62.798	62.784	63.504	63.503	63.508	62.67	62.665	62.669	62.737	62.676	62.743	62.773	63.447	62.763	62.769	63.437	62.999	63.441	62.99	63.54	62.754	63.425	63.027	62.841
C_8	183.541	183.526	182.576	182.562	182.563	183.633	183.643	183.555	183.998	183.526	183.994	183.529	182.64	183.527	183.522	182.657	183.933	182.532	183.926	182.53	183.543	183.045	183.296	183.661
C_9	70.515	70.507	71.606	71.573	71.583	62.84	62.833	69.577	67.477	69.581	67.484	70.533	67.007	70.537	70.536	67.12	70.686	70.941	70.688	70.913	62.853	71.358	69.034	69.665
C_11	181.098	181.11	180.647	180.646	180.652	180.071	180.079	179.829	181.271	179.827	181.272	181.087	180.272	181.079	181.09	180.276	181.238	179.599	181.228	179.591	180.092	180.617	180.576	181.039
C_13	43.46	43.452	45.909	45.956	45.938	46.78	46.772	46.899	44.063	46.891	44.061	43.467	42.209	43.469	43.47	42.119	43.4	45.821	43.396	45.84	46.808	45.807	44.818	43.819
C_14	26.553	26.546	32.729	32.76	32.748	32.334	32.34	34.298	29.597	34.25	29.595	26.579	30.14	26.57	26.568	30.095	26.845	38.602	26.868	38.606	32.307	32.481	30.882	27.802
C_15	18.263	18.263	16.4	16.415	16.413	17.135	17.137	13.261	23.889	13.28	23.894	18.266	17.761	18.267	18.271	17.763	18.36	21.227	18.365	21.188	17.145	16.495	18.066	18.944
C_16	14.745	14.748	14.805	14.817	14.811	14.329	14.328	15.13	15.382	15.11	15.404	14.748	7.559	14.747	14.745	7.568	14.789	16.367	14.793	16.354	14.337	14.829	14.293	14.715
C_20	27.739	27.734	28.533	28.541	28.546	27.636	27.635	27.588	27.824	27.596	27.826	27.75	28.643	27.748	27.748	28.627	27.877	28.695	27.89	28.734	27.619	28.403	28.042	27.817
C_21	118.372	118.365	118.576	118.589	118.581	118.346	118.341	118.374	118.332	118.348	118.328	118.341	118.387	118.347	118.346	118.344	118.223	118.628	118.205	118.692	118.34	118.451	118.403	118.318
C_22	130.817	130.823	130.722	130.702	130.701	130.902	130.897	130.974	130.988	130.972	130.992	130.81	130.59	130.819	130.819	130.613	130.696	130.623	130.682	130.577	130.894	130.768	130.79	130.815
C_23	133.526	133.543	134.059	134.077	134.074	133.571	133.579	133.524	133.683	133.534	133.687	133.552	134.149	133.548	133.543	134.136	133.672	134.107	133.675	134.09	133.574	134.039	133.77	133.624
C_24	144.658	144.651	144.869	144.879	144.873	144.651	144.65	144.685	145.177	144.685	145.175	144.661	144.768	144.658	144.661	144.759	144.682	144.964	144.681	144.97	144.642	144.863	144.785	144.752
C_26	155.408	155.395	154.792	154.763	154.761	155.554	155.552	155.635	155.271	155.612	155.269	155.373	154.506	155.375	155.374	154.547	155.394	154.601	155.4	154.627	155.577	154.901	155.168	155.345
C_27	133.31	133.281	133.454	133.444	133.434	133.192	133.186	133.254	132.964	133.227	132.948	133.261	133.504	133.276	133.266	133.523	133.301	132.888	133.276	132.908	133.205	133.579	133.258	133.232
C_28	115.711	115.713	115.821	115.824	115.82	115.61	115.613	115.686	115.983	115.675	115.979	115.693	115.78	115.696	115.702	115.781	115.657	115.818	115.652	115.802	115.609	115.835	115.748	115.731
C_29	129.178	129.175	129.073	129.07	129.067	129.121	129.121	129.094	129.136	129.086	129.13	129.159	128.87	129.167	129.167	128.87	129.144	128.97	129.131	128.983	129.119	129.099	129.088	129.141
C_31	65.643	65.629	65.627	65.635	65.629	65.579	65.564	65.59	65.699	65.587	65.689	65.641	65.712	65.638	65.631	65.7	65.606	65.654	65.604	65.634	65.602	65.564	65.63	65.637
C_33	83.008	82.995	82.879	82.906	82.914	83.144	83.138	83.085	83.133	83.088	83.132	82.989	82.909	82.986	82.983	82.904	78.819	83.022	78.829	83.038	82.96	79.147	82.455	82.017
C_34	39.639	39.64	39.664	39.675	39.698	40.102	40.102	40.007	39.936	40.019	39.944	39.656	39.74	39.651	39.65	39.758	37.155	39.665	37.156	39.66	39.762	37.087	39.426	39.122
C_35	33.002	33.012	32.866	32.87	32.859	32.626	32.623	32.618	32.631	32.604	32.63	32.98	32.944	32.996	32.996	32.894	32.299	32.856	32.291	32.902	32.937	32.5	32.77	32.74
C_36	49.257	49.26	49.254	49.266	49.282	49.454	49.449	49.431	49.404	49.442	49.403	49.274	49.315	49.266	49.263	49.299	49.415	49.257	49.415	49.271	49.283	49.346	49.332	49.339
H_38	4.598	4.596	4.346	4.345	4.342	4.604	4.604	4.601	4.607	4.598	4.607	4.595	4.349	4.595	4.596	4.352	4.526	4.355	4.526	4.353	4.602	4.292	4.499	4.569
H_39	3.973	3.972	3.375	3.378	3.379	4.246	4.247	3.882	3.968	3.876	3.967	3.976	3.69	3.973	3.973	3.679	3.865	3.539	3.86	3.542	4.24	3.352	3.816	3.939
H_40	1.708	1.708	0.408	0.416	0.42	1.542	1.542	1.453	1.99	1.457	1.988	1.707	0.962	1.706	1.707	0.946	1.704	0.831	1.704	0.868	1.539	0.32	1.301	1.684
H_41	5.058	5.057	4.633	4.642	4.638	5.123	5.124	5.081	5.082	5.08	5.082	5.06	4.774	5.058	5.059	4.752	5.043	4.77	5.042	4.774	5.115	4.584	4.938	5.044
H_42	3.39	3.39	3.395	3.395	3.397	3.43	3.43	3.407	3.423	3.409	3.423	3.391	3.41	3.391	3.39	3.412	3.428	3.384	3.427	3.384	3.427	3.435	3.408	3.408
H_43	6.981	6.98	6.986	7.004	7.006	7.176	7.176	7.15	7.035	7.152	7.036	6.984	7.112	6.984	6.983	7.098	6.549	7.078	6.554	7.092	7.172	6.774	7.003	6.907
H_44	6.094	6.094	5.868	5.871	5.877	6.227	6.225	6.17	6.215	6.185	6.216	6.103	5.984	6.098	6.099	5.965	6.063	5.842	6.065	5.839	6.24	5.672	6.046	6.105
H_45	8.329	8.328	8.366	8.382	8.38	8.304	8.304	8.236	8.613	8.243	8.609	8.354	8.59	8.349	8.346	8.571	8.43	8.547	8.427	8.54	8.286	8.473	8.409	8.413
H_46	5.745	5.743	5.872	5.885	5.884	5.958	5.958	5.891	5.932	5.904	5.93	5.76	6.044	5.756	5.755	6.023	5.816	6.005	5.819	6.005	5.957	5.921	5.889	5.821
H_47	0.055	0.049	0.826	0.829	0.829	1.197	1.196	1.328	0.724	1.324	0.721	0.07	1.841	0.067	0.064	1.835	0.188	1.464	0.198	1.473	1.194	0.826	0.832	0.334
H_48	-0.468	-0.467	1.768	1.772	1.772	1.26	1.261	1.464	0.545	1.463	0.54	-0.457	1.199	-0.457	-0.459	1.189	-0.42	1.192	-0.416	1.195	1.259	1.755	0.75	-0.08
H_49	1.24	1.24	-0.003	0.455	0	-0.809	-0.256	-1.105	0.927	0.4	0.927	0.815	0.747	1.242	1.242	0.745	0.644	-0.009	0.816	-0.01	-0.247	-0.499	0.386	0.67
H_50	0.813	0.812	0.448	-0.517	0.454	0.14	-0.81	0.398	0.879	-0.54	0.877	0.625	0.142	0.814	0.814	0.128	1.254	-0.621	0.646	-0.625	-0.809	0.01	0.242	0.723
H_51	0.62	0.62	-0.525	0.001	-0.516	-0.255	0.139	-0.561	0.977	-1.105	0.977	1.242	-0.079	0.624	0.623	-0.088	0.815	0.291	1.256	0.289	0.14	0.446	0.27	0.938
H_52	0.694	0.693	0.66	1.058	0.899	1.297	0.732	0.959	-0.183	0.478	-0.916	0.288	0.773	0.1	0.695	0.631	0.097	0.965	0.72	0.966	0.732	0.885	0.601	0.252	0.281666667
H_53	0.291	0.29	0.896	0.667	1.058	0.732	1.065	0.479	-0.642	0.806	-0.18	0.101	0.639	0.695	0.288	0.75	0.716	1.056	0.295	1.059	1.067	1.058	0.599	0.207
H_54	0.102	0.101	1.057	0.9	0.665	1.066	1.297	0.808	-0.919	0.957	-0.643	0.697	0.751	0.287	0.1	0.771	0.293	1.023	0.096	1.023	1.297	0.601	0.56	0.386
H_55	3.893	3.893	3.798	3.796	3.796	3.9	3.899	3.916	3.911	3.924	3.913	3.895	3.788	3.895	3.895	3.796	3.818	3.768	3.817	3.755	3.899	3.745	3.85	3.875
H_56	3.151	3.151	3.166	3.167	3.167	3.136	3.136	3.139	3.149	3.139	3.15	3.15	3.156	3.15	3.149	3.152	3.15	3.172	3.148	3.173	3.137	3.141	3.151	3.149
H_57	7.499	7.501	7.505	7.504	7.505	7.516	7.516	7.512	7.476	7.513	7.475	7.499	7.523	7.499	7.5	7.526	7.508	7.501	7.51	7.5	7.516	7.493	7.504	7.499
H_58 W6	8.364	8.365	8.395	8.395	8.395	8.372	8.372	8.373	8.303	8.373	8.303	8.366	8.391	8.365	8.365	8.391	8.378	8.385	8.379	8.386	8.372	8.396	8.372	8.361
H_59	7.528	7.527	7.531	7.533	7.532	7.494	7.494	7.495	7.493	7.496	7.494	7.528	7.526	7.528	7.527	7.525	7.53	7.538	7.53	7.537	7.494	7.529	7.519	7.521
H_60	7.447	7.448	7.436	7.437	7.437	7.438	7.437	7.447	7.462	7.447	7.463	7.449	7.454	7.448	7.448	7.454	7.443	7.464	7.443	7.462	7.438	7.43	7.447	7.449
H_61	3.95	4.269	4.346	4.348	4.349	3.959	4.377	4.292	3.955	4.295	4.297	4.272	4.349	3.949	3.949	4.346	4.243	4.292	4.337	4.285	4.374	3.979	4.219	4.197
H_62	4.337	3.95	4.349	3.984	3.986	4.377	4.286	3.959	4.341	3.961	3.957	3.948	3.983	4.342	4.341	4.35	3.941	4.327	4.242	4.326	4.29	4.368	4.179	4.047
H_63	4.27	4.336	3.986	4.342	4.342	4.287	3.957	4.388	4.297	4.397	4.341	4.343	4.336	4.27	4.27	3.984	4.336	3.973	3.939	3.968	3.962	4.321	4.211	4.324
H_64	1.984	1.983	2.001	2.001	2.003	2.018	2.018	2.003	2.01	2.004	2.009	1.985	2.009	1.985	1.984	2.012	2.305	1.998	2.309	1.997	1.99	2.269	2.04	2.068
H_65	1.943	1.942	2.006	2.007	2.007	1.962	1.962	1.963	1.932	1.969	1.932	1.942	2.039	1.943	1.943	2.033	1.626	2.015	1.624	2.014	2.003	1.637	1.929	1.868
H_66	1.906	1.905	1.903	1.904	1.904	1.898	1.898	1.893	1.894	1.893	1.894	1.904	1.909	1.904	1.905	1.908	1.836	1.903	1.836	1.903	1.91	1.845	1.893	1.886
H_67	2.225	2.225	2.238	2.238	2.238	2.233	2.232	2.231	2.23	2.232	2.23	2.225	2.245	2.225	2.225	2.245	2.226	2.237	2.227	2.237	2.228	2.214	2.231	2.227
H_68	3.495	3.496	3.502	3.502	3.503	3.51	3.51	3.508	3.506	3.51	3.507	3.496	3.507	3.496	3.495	3.507	3.525	3.502	3.525	3.502	3.503	3.528	3.506	3.506
H_69	3.196	3.197	3.193	3.193	3.192	3.162	3.162	3.165	3.16	3.166	3.161	3.196	3.208	3.197	3.197	3.204	3.146	3.198	3.143	3.2	3.197	3.166	3.182	3.177
H_70	9.515	4.388	9.662	4.056	4.057	4.376	4.376	4.373	4.073	4.079	4.073	9.51	4.062	4.058	9.501	4.061	9.404	4.056	9.419	4.389	9.605	4.086	5.872	8.034
H_71	4.057	9.51	4.055	4.383	4.381	9.64	9.643	9.636	4.369	4.374	4.369	4.057	4.396	4.389	4.058	4.396	4.077	4.389	4.075	9.61	4.071	4.395	5.47	4.402
H_72	4.659	4.657	4.674	4.672	4.674	4.684	4.684	4.671	4.678	4.673	4.678	4.658	4.691	4.658	4.659	4.699	4.552	4.67	4.553	4.665	4.675	4.537	4.655	4.637
H_74	5.339	5.335	5.507	5.521	5.545	5.683	5.675	5.629	5.589	5.63	5.592	5.362	5.458	5.344	5.34	5.494	4.255	5.439	4.258	5.44	5.395	4.269	5.323	5.153
H_75, K3	3.854	3.852	3.865	3.863	3.863	3.871	3.871	3.866	3.867	3.865	3.867	3.854	3.861	3.854	3.854	3.867	4.111	3.858	4.112	3.854	3.861	4.113	3.896	3.92
H_76	4.39	4.058	4.385	9.666	9.673	4.075	4.075	4.077	9.624	9.627	9.621	4.388	9.591	9.505	4.39	9.611	4.388	9.619	4.387	4.057	4.376	9.462	6.684	5.529
