# Supplementary material for: Discovery and Biosynthesis of the Novel Glycotetrapeptide Antibiotic Biffamycin A
Source: Angew Chem Int Ed Engl. 2026 May 6;65(26):e11349. doi: 10.1002/anie.202511349 (PMC13285481; doi:10.1002/anie.202511349)
Supplement: Supplementary file 3 — Supporting File 3: anie72473‐sup‐0003‐Data.zip. [file ANIE-65-e11349-s002.zip › r2SCAN3c_ensembles/6_3R/CPD_6_NH3_3R_NMR_spectrum_C_weighted_average.csv]

Chemical_Shift_ppm	Relative_Intensity
195.346471	0.000000
195.322639	0.000000
195.298807	0.000000
195.274975	0.000000
195.251143	0.000000
195.227311	0.000000
195.203479	0.000000
195.179647	0.000000
195.155815	0.000000
195.131983	0.000000
195.108151	0.000000
195.084319	0.000000
195.060487	0.000000
195.036655	0.000000
195.012824	0.000000
194.988992	0.000000
194.965160	0.000000
194.941328	0.000000
194.917496	0.000000
194.893664	0.000000
194.869832	0.000000
194.846000	0.000000
194.822168	0.000000
194.798336	0.000000
194.774504	0.000000
194.750672	0.000000
194.726840	0.000000
194.703008	0.000000
194.679176	0.000000
194.655344	0.000000
194.631512	0.000000
194.607680	0.000000
194.583848	0.000000
194.560016	0.000000
194.536185	0.000000
194.512353	0.000000
194.488521	0.000000
194.464689	0.000000
194.440857	0.000000
194.417025	0.000000
194.393193	0.000000
194.369361	0.000000
194.345529	0.000000
194.321697	0.000000
194.297865	0.000000
194.274033	0.000000
194.250201	0.000000
194.226369	0.000000
194.202537	0.000000
194.178705	0.000000
194.154873	0.000000
194.131041	0.000000
194.107209	0.000000
194.083378	0.000000
194.059546	0.000000
194.035714	0.000000
194.011882	0.000000
193.988050	0.000000
193.964218	0.000000
193.940386	0.000000
193.916554	0.000000
193.892722	0.000000
193.868890	0.000000
193.845058	0.000000
193.821226	0.000000
193.797394	0.000000
193.773562	0.000000
193.749730	0.000000
193.725898	0.000000
193.702066	0.000000
193.678234	0.000000
193.654402	0.000000
193.630570	0.000000
193.606739	0.000000
193.582907	0.000000
193.559075	0.000000
193.535243	0.000000
193.511411	0.000000
193.487579	0.000000
193.463747	0.000000
193.439915	0.000000
193.416083	0.000000
193.392251	0.000000
193.368419	0.000000
193.344587	0.000000
193.320755	0.000000
193.296923	0.000000
193.273091	0.000000
193.249259	0.000000
193.225427	0.000000
193.201595	0.000000
193.177763	0.000000
193.153931	0.000000
193.130100	0.000000
193.106268	0.000000
193.082436	0.000000
193.058604	0.000000
193.034772	0.000000
193.010940	0.000000
192.987108	0.000000
192.963276	0.000000
192.939444	0.000000
192.915612	0.000000
192.891780	0.000000
192.867948	0.000000
192.844116	0.000000
192.820284	0.000000
192.796452	0.000000
192.772620	0.000000
192.748788	0.000000
192.724956	0.000000
192.701124	0.000000
192.677292	0.000000
192.653461	0.000000
192.629629	0.000000
192.605797	0.000000
192.581965	0.000000
192.558133	0.000001
192.534301	0.000001
192.510469	0.000001
192.486637	0.000001
192.462805	0.000001
192.438973	0.000001
192.415141	0.000001
192.391309	0.000001
192.367477	0.000001
192.343645	0.000001
192.319813	0.000001
192.295981	0.000001
192.272149	0.000001
192.248317	0.000001
192.224485	0.000001
192.200654	0.000001
192.176822	0.000001
192.152990	0.000001
192.129158	0.000001
192.105326	0.000001
192.081494	0.000001
192.057662	0.000001
192.033830	0.000001
192.009998	0.000001
191.986166	0.000001
191.962334	0.000001
191.938502	0.000001
191.914670	0.000001
191.890838	0.000001
191.867006	0.000001
191.843174	0.000001
191.819342	0.000001
191.795510	0.000001
191.771678	0.000001
191.747846	0.000001
191.724015	0.000001
191.700183	0.000001
191.676351	0.000001
191.652519	0.000001
191.628687	0.000001
191.604855	0.000001
191.581023	0.000001
191.557191	0.000001
191.533359	0.000001
191.509527	0.000001
191.485695	0.000001
191.461863	0.000001
191.438031	0.000001
191.414199	0.000001
191.390367	0.000001
191.366535	0.000001
191.342703	0.000001
191.318871	0.000001
191.295039	0.000001
191.271207	0.000001
191.247376	0.000001
191.223544	0.000001
191.199712	0.000001
191.175880	0.000001
191.152048	0.000001
191.128216	0.000001
191.104384	0.000001
191.080552	0.000001
191.056720	0.000001
191.032888	0.000001
191.009056	0.000001
190.985224	0.000001
190.961392	0.000001
190.937560	0.000001
190.913728	0.000001
190.889896	0.000001
190.866064	0.000001
190.842232	0.000001
190.818400	0.000001
190.794569	0.000001
190.770737	0.000001
190.746905	0.000001
190.723073	0.000001
190.699241	0.000001
190.675409	0.000001
190.651577	0.000001
190.627745	0.000001
190.603913	0.000001
190.580081	0.000001
190.556249	0.000001
190.532417	0.000001
190.508585	0.000001
190.484753	0.000001
190.460921	0.000001
190.437089	0.000001
190.413257	0.000001
190.389425	0.000001
190.365593	0.000001
190.341761	0.000001
190.317930	0.000001
190.294098	0.000001
190.270266	0.000001
190.246434	0.000001
190.222602	0.000001
190.198770	0.000001
190.174938	0.000001
190.151106	0.000001
190.127274	0.000001
190.103442	0.000001
190.079610	0.000001
190.055778	0.000001
190.031946	0.000001
190.008114	0.000001
189.984282	0.000001
189.960450	0.000001
189.936618	0.000001
189.912786	0.000001
189.888954	0.000001
189.865122	0.000001
189.841291	0.000001
189.817459	0.000001
189.793627	0.000001
189.769795	0.000001
189.745963	0.000001
189.722131	0.000001
189.698299	0.000001
189.674467	0.000001
189.650635	0.000001
189.626803	0.000001
189.602971	0.000001
189.579139	0.000001
189.555307	0.000001
189.531475	0.000001
189.507643	0.000001
189.483811	0.000001
189.459979	0.000001
189.436147	0.000001
189.412315	0.000001
189.388484	0.000001
189.364652	0.000001
189.340820	0.000001
189.316988	0.000001
189.293156	0.000001
189.269324	0.000001
189.245492	0.000001
189.221660	0.000001
189.197828	0.000001
189.173996	0.000001
189.150164	0.000001
189.126332	0.000001
189.102500	0.000001
189.078668	0.000001
189.054836	0.000001
189.031004	0.000001
189.007172	0.000001
188.983340	0.000001
188.959508	0.000001
188.935676	0.000001
188.911845	0.000002
188.888013	0.000002
188.864181	0.000002
188.840349	0.000002
188.816517	0.000002
188.792685	0.000002
188.768853	0.000002
188.745021	0.000002
188.721189	0.000002
188.697357	0.000002
188.673525	0.000002
188.649693	0.000002
188.625861	0.000002
188.602029	0.000002
188.578197	0.000002
188.554365	0.000002
188.530533	0.000002
188.506701	0.000002
188.482869	0.000002
188.459037	0.000002
188.435206	0.000002
188.411374	0.000002
188.387542	0.000002
188.363710	0.000002
188.339878	0.000002
188.316046	0.000002
188.292214	0.000002
188.268382	0.000002
188.244550	0.000002
188.220718	0.000002
188.196886	0.000002
188.173054	0.000002
188.149222	0.000002
188.125390	0.000002
188.101558	0.000002
188.077726	0.000002
188.053894	0.000002
188.030062	0.000002
188.006230	0.000002
187.982399	0.000002
187.958567	0.000002
187.934735	0.000003
187.910903	0.000003
187.887071	0.000003
187.863239	0.000003
187.839407	0.000003
187.815575	0.000003
187.791743	0.000003
187.767911	0.000003
187.744079	0.000003
187.720247	0.000003
187.696415	0.000003
187.672583	0.000003
187.648751	0.000003
187.624919	0.000003
187.601087	0.000003
187.577255	0.000003
187.553423	0.000003
187.529591	0.000003
187.505760	0.000003
187.481928	0.000003
187.458096	0.000003
187.434264	0.000004
187.410432	0.000004
187.386600	0.000004
187.362768	0.000004
187.338936	0.000004
187.315104	0.000004
187.291272	0.000004
187.267440	0.000004
187.243608	0.000004
187.219776	0.000004
187.195944	0.000004
187.172112	0.000004
187.148280	0.000004
187.124448	0.000005
187.100616	0.000005
187.076784	0.000005
187.052952	0.000005
187.029121	0.000005
187.005289	0.000005
186.981457	0.000005
186.957625	0.000005
186.933793	0.000006
186.909961	0.000006
186.886129	0.000006
186.862297	0.000006
186.838465	0.000006
186.814633	0.000006
186.790801	0.000006
186.766969	0.000007
186.743137	0.000007
186.719305	0.000007
186.695473	0.000007
186.671641	0.000008
186.647809	0.000008
186.623977	0.000008
186.600145	0.000008
186.576314	0.000009
186.552482	0.000009
186.528650	0.000009
186.504818	0.000009
186.480986	0.000010
186.457154	0.000010
186.433322	0.000011
186.409490	0.000011
186.385658	0.000011
186.361826	0.000012
186.337994	0.000012
186.314162	0.000013
186.290330	0.000014
186.266498	0.000014
186.242666	0.000015
186.218834	0.000016
186.195002	0.000016
186.171170	0.000017
186.147338	0.000018
186.123506	0.000019
186.099675	0.000020
186.075843	0.000022
186.052011	0.000023
186.028179	0.000024
186.004347	0.000026
185.980515	0.000028
185.956683	0.000030
185.932851	0.000032
185.909019	0.000035
185.885187	0.000038
185.861355	0.000041
185.837523	0.000045
185.813691	0.000049
185.789859	0.000055
185.766027	0.000061
185.742195	0.000068
185.718363	0.000076
185.694531	0.000087
185.670699	0.000100
185.646867	0.000116
185.623036	0.000136
185.599204	0.000162
185.575372	0.000197
185.551540	0.000244
185.527708	0.000312
185.503876	0.000412
185.480044	0.000570
185.456212	0.000842
185.432380	0.001370
185.408548	0.002612
185.384716	0.006802
185.360884	0.045337
185.337052	0.139960
185.313220	0.008949
185.289388	0.003085
185.265556	0.001544
185.241724	0.000925
185.217892	0.000616
185.194060	0.000440
185.170229	0.000331
185.146397	0.000258
185.122565	0.000207
185.098733	0.000171
185.074901	0.000143
185.051069	0.000122
185.027237	0.000106
185.003405	0.000093
184.979573	0.000082
184.955741	0.000073
184.931909	0.000066
184.908077	0.000060
184.884245	0.000055
184.860413	0.000051
184.836581	0.000048
184.812749	0.000044
184.788917	0.000042
184.765085	0.000040
184.741253	0.000038
184.717421	0.000036
184.693590	0.000035
184.669758	0.000033
184.645926	0.000032
184.622094	0.000032
184.598262	0.000031
184.574430	0.000031
184.550598	0.000030
184.526766	0.000030
184.502934	0.000030
184.479102	0.000030
184.455270	0.000030
184.431438	0.000031
184.407606	0.000031
184.383774	0.000032
184.359942	0.000033
184.336110	0.000034
184.312278	0.000035
184.288446	0.000036
184.264614	0.000038
184.240782	0.000040
184.216951	0.000042
184.193119	0.000045
184.169287	0.000048
184.145455	0.000052
184.121623	0.000056
184.097791	0.000061
184.073959	0.000067
184.050127	0.000075
184.026295	0.000083
184.002463	0.000094
183.978631	0.000108
183.954799	0.000124
183.930967	0.000146
183.907135	0.000174
183.883303	0.000211
183.859471	0.000263
183.835639	0.000337
183.811807	0.000449
183.787975	0.000630
183.764144	0.000949
183.740312	0.001595
183.716480	0.003228
183.692648	0.009661
183.668816	0.205680
183.644984	0.037955
183.621152	0.006379
183.597320	0.002510
183.573488	0.001332
183.549656	0.000825
183.525824	0.000561
183.501992	0.000407
183.478160	0.000309
183.454328	0.000243
183.430496	0.000197
183.406664	0.000163
183.382832	0.000137
183.359000	0.000117
183.335168	0.000101
183.311336	0.000089
183.287505	0.000078
183.263673	0.000070
183.239841	0.000063
183.216009	0.000057
183.192177	0.000052
183.168345	0.000048
183.144513	0.000044
183.120681	0.000041
183.096849	0.000038
183.073017	0.000035
183.049185	0.000033
183.025353	0.000031
183.001521	0.000030
182.977689	0.000028
182.953857	0.000027
182.930025	0.000025
182.906193	0.000024
182.882361	0.000023
182.858529	0.000022
182.834697	0.000022
182.810866	0.000021
182.787034	0.000020
182.763202	0.000020
182.739370	0.000019
182.715538	0.000019
182.691706	0.000018
182.667874	0.000018
182.644042	0.000018
182.620210	0.000017
182.596378	0.000017
182.572546	0.000017
182.548714	0.000017
182.524882	0.000017
182.501050	0.000016
182.477218	0.000016
182.453386	0.000016
182.429554	0.000016
182.405722	0.000016
182.381890	0.000016
182.358059	0.000016
182.334227	0.000016
182.310395	0.000016
182.286563	0.000017
182.262731	0.000017
182.238899	0.000017
182.215067	0.000017
182.191235	0.000017
182.167403	0.000018
182.143571	0.000018
182.119739	0.000018
182.095907	0.000019
182.072075	0.000019
182.048243	0.000020
182.024411	0.000020
182.000579	0.000021
181.976747	0.000021
181.952915	0.000022
181.929083	0.000023
181.905251	0.000024
181.881420	0.000025
181.857588	0.000026
181.833756	0.000027
181.809924	0.000028
181.786092	0.000029
181.762260	0.000031
181.738428	0.000032
181.714596	0.000034
181.690764	0.000036
181.666932	0.000038
181.643100	0.000041
181.619268	0.000043
181.595436	0.000046
181.571604	0.000050
181.547772	0.000054
181.523940	0.000058
181.500108	0.000063
181.476276	0.000069
181.452444	0.000076
181.428612	0.000085
181.404781	0.000094
181.380949	0.000106
181.357117	0.000121
181.333285	0.000139
181.309453	0.000162
181.285621	0.000191
181.261789	0.000230
181.237957	0.000283
181.214125	0.000359
181.190293	0.000473
181.166461	0.000656
181.142629	0.000975
181.118797	0.001618
181.094965	0.003230
181.071133	0.009516
181.047301	0.186180
181.023469	0.039679
180.999637	0.006549
180.975805	0.002610
180.951974	0.001428
180.928142	0.000930
180.904310	0.000682
180.880478	0.000550
180.856646	0.000482
180.832814	0.000456
180.808982	0.000466
180.785150	0.000514
180.761318	0.000615
180.737486	0.000803
180.713654	0.001166
180.689822	0.001957
180.665990	0.004160
180.642158	0.014854
180.618326	0.900155
180.594494	0.019929
180.570662	0.004806
180.546830	0.002117
180.522998	0.001193
180.499166	0.000770
180.475335	0.000540
180.451503	0.000402
180.427671	0.000312
180.403839	0.000250
180.380007	0.000205
180.356175	0.000172
180.332343	0.000147
180.308511	0.000127
180.284679	0.000111
180.260847	0.000098
180.237015	0.000087
180.213183	0.000078
180.189351	0.000071
180.165519	0.000064
180.141687	0.000059
180.117855	0.000054
180.094023	0.000050
180.070191	0.000046
180.046359	0.000043
180.022527	0.000040
179.998696	0.000037
179.974864	0.000035
179.951032	0.000033
179.927200	0.000031
179.903368	0.000029
179.879536	0.000027
179.855704	0.000026
179.831872	0.000024
179.808040	0.000023
179.784208	0.000022
179.760376	0.000021
179.736544	0.000020
179.712712	0.000019
179.688880	0.000018
179.665048	0.000018
179.641216	0.000017
179.617384	0.000016
179.593552	0.000015
179.569720	0.000015
179.545888	0.000014
179.522057	0.000014
179.498225	0.000013
179.474393	0.000013
179.450561	0.000012
179.426729	0.000012
179.402897	0.000012
179.379065	0.000011
179.355233	0.000011
179.331401	0.000010
179.307569	0.000010
179.283737	0.000010
179.259905	0.000010
179.236073	0.000009
179.212241	0.000009
179.188409	0.000009
179.164577	0.000008
179.140745	0.000008
179.116913	0.000008
179.093081	0.000008
179.069250	0.000008
179.045418	0.000007
179.021586	0.000007
178.997754	0.000007
178.973922	0.000007
178.950090	0.000007
178.926258	0.000007
178.902426	0.000006
178.878594	0.000006
178.854762	0.000006
178.830930	0.000006
178.807098	0.000006
178.783266	0.000006
178.759434	0.000006
178.735602	0.000005
178.711770	0.000005
178.687938	0.000005
178.664106	0.000005
178.640274	0.000005
178.616442	0.000005
178.592611	0.000005
178.568779	0.000005
178.544947	0.000005
178.521115	0.000005
178.497283	0.000004
178.473451	0.000004
178.449619	0.000004
178.425787	0.000004
178.401955	0.000004
178.378123	0.000004
178.354291	0.000004
178.330459	0.000004
178.306627	0.000004
178.282795	0.000004
178.258963	0.000004
178.235131	0.000004
178.211299	0.000004
178.187467	0.000004
178.163635	0.000003
178.139803	0.000003
178.115972	0.000003
178.092140	0.000003
178.068308	0.000003
178.044476	0.000003
178.020644	0.000003
177.996812	0.000003
177.972980	0.000003
177.949148	0.000003
177.925316	0.000003
177.901484	0.000003
177.877652	0.000003
177.853820	0.000003
177.829988	0.000003
177.806156	0.000003
177.782324	0.000003
177.758492	0.000003
177.734660	0.000003
177.710828	0.000003
177.686996	0.000003
177.663165	0.000003
177.639333	0.000003
177.615501	0.000002
177.591669	0.000002
177.567837	0.000002
177.544005	0.000002
177.520173	0.000002
177.496341	0.000002
177.472509	0.000002
177.448677	0.000002
177.424845	0.000002
177.401013	0.000002
177.377181	0.000002
177.353349	0.000002
177.329517	0.000002
177.305685	0.000002
177.281853	0.000002
177.258021	0.000002
177.234189	0.000002
177.210357	0.000002
177.186526	0.000002
177.162694	0.000002
177.138862	0.000002
177.115030	0.000002
177.091198	0.000002
177.067366	0.000002
177.043534	0.000002
177.019702	0.000002
176.995870	0.000002
176.972038	0.000002
176.948206	0.000002
176.924374	0.000002
176.900542	0.000002
176.876710	0.000002
176.852878	0.000002
176.829046	0.000002
176.805214	0.000002
176.781382	0.000002
176.757550	0.000002
176.733718	0.000002
176.709887	0.000002
176.686055	0.000002
176.662223	0.000002
176.638391	0.000002
176.614559	0.000002
176.590727	0.000002
176.566895	0.000002
176.543063	0.000002
176.519231	0.000001
176.495399	0.000001
176.471567	0.000001
176.447735	0.000001
176.423903	0.000001
176.400071	0.000001
176.376239	0.000001
176.352407	0.000001
176.328575	0.000001
176.304743	0.000001
176.280911	0.000001
176.257080	0.000001
176.233248	0.000001
176.209416	0.000001
176.185584	0.000001
176.161752	0.000001
176.137920	0.000001
176.114088	0.000001
176.090256	0.000001
176.066424	0.000001
176.042592	0.000001
176.018760	0.000001
175.994928	0.000001
175.971096	0.000001
175.947264	0.000001
175.923432	0.000001
175.899600	0.000001
175.875768	0.000001
175.851936	0.000001
175.828104	0.000001
175.804272	0.000001
175.780441	0.000001
175.756609	0.000001
175.732777	0.000001
175.708945	0.000001
175.685113	0.000001
175.661281	0.000001
175.637449	0.000001
175.613617	0.000001
175.589785	0.000001
175.565953	0.000001
175.542121	0.000001
175.518289	0.000001
175.494457	0.000001
175.470625	0.000001
175.446793	0.000001
175.422961	0.000001
175.399129	0.000001
175.375297	0.000001
175.351465	0.000001
175.327633	0.000001
175.303802	0.000001
175.279970	0.000001
175.256138	0.000001
175.232306	0.000001
175.208474	0.000001
175.184642	0.000001
175.160810	0.000001
175.136978	0.000001
175.113146	0.000001
175.089314	0.000001
175.065482	0.000001
175.041650	0.000001
175.017818	0.000001
174.993986	0.000001
174.970154	0.000001
174.946322	0.000001
174.922490	0.000001
174.898658	0.000001
174.874826	0.000001
174.850995	0.000001
174.827163	0.000001
174.803331	0.000001
174.779499	0.000001
174.755667	0.000001
174.731835	0.000001
174.708003	0.000001
174.684171	0.000001
174.660339	0.000001
174.636507	0.000001
174.612675	0.000001
174.588843	0.000001
174.565011	0.000001
174.541179	0.000001
174.517347	0.000001
174.493515	0.000001
174.469683	0.000001
174.445851	0.000001
174.422019	0.000001
174.398187	0.000001
174.374356	0.000001
174.350524	0.000001
174.326692	0.000001
174.302860	0.000001
174.279028	0.000001
174.255196	0.000001
174.231364	0.000001
174.207532	0.000001
174.183700	0.000001
174.159868	0.000001
174.136036	0.000001
174.112204	0.000001
174.088372	0.000001
174.064540	0.000001
174.040708	0.000001
174.016876	0.000001
173.993044	0.000001
173.969212	0.000001
173.945380	0.000001
173.921548	0.000001
173.897717	0.000001
173.873885	0.000001
173.850053	0.000001
173.826221	0.000001
173.802389	0.000001
173.778557	0.000001
173.754725	0.000001
173.730893	0.000001
173.707061	0.000001
173.683229	0.000001
173.659397	0.000001
173.635565	0.000001
173.611733	0.000001
173.587901	0.000001
173.564069	0.000001
173.540237	0.000001
173.516405	0.000001
173.492573	0.000001
173.468741	0.000001
173.444910	0.000001
173.421078	0.000001
173.397246	0.000001
173.373414	0.000001
173.349582	0.000001
173.325750	0.000001
173.301918	0.000001
173.278086	0.000001
173.254254	0.000001
173.230422	0.000001
173.206590	0.000001
173.182758	0.000001
173.158926	0.000001
173.135094	0.000001
173.111262	0.000001
173.087430	0.000001
173.063598	0.000001
173.039766	0.000001
173.015934	0.000001
172.992102	0.000001
172.968271	0.000001
172.944439	0.000001
172.920607	0.000001
172.896775	0.000001
172.872943	0.000001
172.849111	0.000001
172.825279	0.000001
172.801447	0.000001
172.777615	0.000001
172.753783	0.000001
172.729951	0.000001
172.706119	0.000001
172.682287	0.000001
172.658455	0.000001
172.634623	0.000001
172.610791	0.000001
172.586959	0.000001
172.563127	0.000001
172.539295	0.000001
172.515463	0.000001
172.491632	0.000001
172.467800	0.000001
172.443968	0.000001
172.420136	0.000001
172.396304	0.000001
172.372472	0.000001
172.348640	0.000001
172.324808	0.000001
172.300976	0.000001
172.277144	0.000001
172.253312	0.000001
172.229480	0.000001
172.205648	0.000000
172.181816	0.000000
172.157984	0.000000
172.134152	0.000000
172.110320	0.000000
172.086488	0.000000
172.062656	0.000000
172.038825	0.000000
172.014993	0.000000
171.991161	0.000000
171.967329	0.000000
171.943497	0.000000
171.919665	0.000000
171.895833	0.000000
171.872001	0.000000
171.848169	0.000000
171.824337	0.000000
171.800505	0.000000
171.776673	0.000000
171.752841	0.000000
171.729009	0.000000
171.705177	0.000000
171.681345	0.000000
171.657513	0.000000
171.633681	0.000000
171.609849	0.000000
171.586017	0.000000
171.562186	0.000000
171.538354	0.000000
171.514522	0.000000
171.490690	0.000000
171.466858	0.000000
171.443026	0.000000
171.419194	0.000000
171.395362	0.000000
171.371530	0.000000
171.347698	0.000000
171.323866	0.000000
171.300034	0.000000
171.276202	0.000000
171.252370	0.000000
171.228538	0.000000
171.204706	0.000000
171.180874	0.000000
171.157042	0.000000
171.133210	0.000000
171.109378	0.000000
171.085547	0.000000
171.061715	0.000000
171.037883	0.000000
171.014051	0.000000
170.990219	0.000000
170.966387	0.000000
170.942555	0.000000
170.918723	0.000000
170.894891	0.000000
170.871059	0.000000
170.847227	0.000000
170.823395	0.000000
170.799563	0.000000
170.775731	0.000000
170.751899	0.000000
170.728067	0.000000
170.704235	0.000000
170.680403	0.000000
170.656571	0.000000
170.632740	0.000000
170.608908	0.000000
170.585076	0.000000
170.561244	0.000000
170.537412	0.000000
170.513580	0.000000
170.489748	0.000000
170.465916	0.000000
170.442084	0.000000
170.418252	0.000000
170.394420	0.000000
170.370588	0.000000
170.346756	0.000000
170.322924	0.000000
170.299092	0.000000
170.275260	0.000000
170.251428	0.000000
170.227596	0.000000
170.203764	0.000000
170.179932	0.000000
170.156101	0.000000
170.132269	0.000000
170.108437	0.000000
170.084605	0.000000
170.060773	0.000000
170.036941	0.000000
170.013109	0.000000
169.989277	0.000000
169.965445	0.000000
169.941613	0.000000
169.917781	0.000000
169.893949	0.000000
169.870117	0.000000
169.846285	0.000000
169.822453	0.000000
169.798621	0.000000
169.774789	0.000000
169.750957	0.000000
169.727125	0.000000
169.703293	0.000000
169.679462	0.000000
169.655630	0.000000
169.631798	0.000000
169.607966	0.000000
169.584134	0.000000
169.560302	0.000000
169.536470	0.000000
169.512638	0.000000
169.488806	0.000000
169.464974	0.000000
169.441142	0.000000
169.417310	0.000000
169.393478	0.000000
169.369646	0.000000
169.345814	0.000000
169.321982	0.000000
169.298150	0.000000
169.274318	0.000000
169.250486	0.000000
169.226655	0.000000
169.202823	0.000000
169.178991	0.000000
169.155159	0.000000
169.131327	0.000000
169.107495	0.000000
169.083663	0.000000
169.059831	0.000000
169.035999	0.000000
169.012167	0.000000
168.988335	0.000000
168.964503	0.000000
168.940671	0.000000
168.916839	0.000000
168.893007	0.000000
168.869175	0.000000
168.845343	0.000000
168.821511	0.000000
168.797679	0.000000
168.773847	0.000000
168.750016	0.000000
168.726184	0.000000
168.702352	0.000000
168.678520	0.000000
168.654688	0.000000
168.630856	0.000000
168.607024	0.000000
168.583192	0.000000
168.559360	0.000000
168.535528	0.000000
168.511696	0.000000
168.487864	0.000000
168.464032	0.000000
168.440200	0.000000
168.416368	0.000000
168.392536	0.000000
168.368704	0.000000
168.344872	0.000000
168.321040	0.000000
168.297208	0.000000
168.273377	0.000000
168.249545	0.000000
168.225713	0.000000
168.201881	0.000000
168.178049	0.000000
168.154217	0.000000
168.130385	0.000000
168.106553	0.000000
168.082721	0.000000
168.058889	0.000000
168.035057	0.000000
168.011225	0.000000
167.987393	0.000000
167.963561	0.000000
167.939729	0.000000
167.915897	0.000000
167.892065	0.000000
167.868233	0.000000
167.844401	0.000000
167.820569	0.000000
167.796738	0.000000
167.772906	0.000000
167.749074	0.000000
167.725242	0.000000
167.701410	0.000000
167.677578	0.000000
167.653746	0.000000
167.629914	0.000000
167.606082	0.000000
167.582250	0.000000
167.558418	0.000000
167.534586	0.000000
167.510754	0.000000
167.486922	0.000000
167.463090	0.000000
167.439258	0.000000
167.415426	0.000000
167.391594	0.000000
167.367762	0.000000
167.343931	0.000000
167.320099	0.000000
167.296267	0.000000
167.272435	0.000000
167.248603	0.000000
167.224771	0.000000
167.200939	0.000000
167.177107	0.000000
167.153275	0.000000
167.129443	0.000000
167.105611	0.000000
167.081779	0.000000
167.057947	0.000000
167.034115	0.000000
167.010283	0.000000
166.986451	0.000000
166.962619	0.000000
166.938787	0.000000
166.914955	0.000000
166.891123	0.000000
166.867292	0.000000
166.843460	0.000000
166.819628	0.000000
166.795796	0.000000
166.771964	0.000000
166.748132	0.000000
166.724300	0.000000
166.700468	0.000000
166.676636	0.000000
166.652804	0.000000
166.628972	0.000000
166.605140	0.000000
166.581308	0.000000
166.557476	0.000000
166.533644	0.000000
166.509812	0.000000
166.485980	0.000000
166.462148	0.000000
166.438316	0.000000
166.414484	0.000000
166.390653	0.000000
166.366821	0.000000
166.342989	0.000000
166.319157	0.000000
166.295325	0.000000
166.271493	0.000000
166.247661	0.000000
166.223829	0.000000
166.199997	0.000000
166.176165	0.000000
166.152333	0.000000
166.128501	0.000000
166.104669	0.000000
166.080837	0.000000
166.057005	0.000000
166.033173	0.000000
166.009341	0.000000
165.985509	0.000000
165.961677	0.000000
165.937846	0.000000
165.914014	0.000000
165.890182	0.000000
165.866350	0.000000
165.842518	0.000000
165.818686	0.000000
165.794854	0.000000
165.771022	0.000000
165.747190	0.000000
165.723358	0.000000
165.699526	0.000000
165.675694	0.000000
165.651862	0.000000
165.628030	0.000000
165.604198	0.000000
165.580366	0.000000
165.556534	0.000000
165.532702	0.000000
165.508870	0.000000
165.485038	0.000000
165.461207	0.000000
165.437375	0.000000
165.413543	0.000000
165.389711	0.000000
165.365879	0.000000
165.342047	0.000000
165.318215	0.000000
165.294383	0.000000
165.270551	0.000000
165.246719	0.000000
165.222887	0.000000
165.199055	0.000000
165.175223	0.000000
165.151391	0.000000
165.127559	0.000000
165.103727	0.000000
165.079895	0.000000
165.056063	0.000000
165.032231	0.000000
165.008399	0.000000
164.984568	0.000000
164.960736	0.000000
164.936904	0.000000
164.913072	0.000000
164.889240	0.000000
164.865408	0.000000
164.841576	0.000000
164.817744	0.000000
164.793912	0.000000
164.770080	0.000000
164.746248	0.000000
164.722416	0.000000
164.698584	0.000000
164.674752	0.000000
164.650920	0.000000
164.627088	0.000000
164.603256	0.000000
164.579424	0.000000
164.555592	0.000000
164.531761	0.000000
164.507929	0.000000
164.484097	0.000000
164.460265	0.000000
164.436433	0.000000
164.412601	0.000000
164.388769	0.000000
164.364937	0.000000
164.341105	0.000000
164.317273	0.000000
164.293441	0.000000
164.269609	0.000000
164.245777	0.000000
164.221945	0.000000
164.198113	0.000000
164.174281	0.000000
164.150449	0.000000
164.126617	0.000000
164.102785	0.000000
164.078953	0.000000
164.055122	0.000000
164.031290	0.000000
164.007458	0.000000
163.983626	0.000000
163.959794	0.000000
163.935962	0.000000
163.912130	0.000000
163.888298	0.000000
163.864466	0.000000
163.840634	0.000000
163.816802	0.000000
163.792970	0.000000
163.769138	0.000000
163.745306	0.000000
163.721474	0.000000
163.697642	0.000000
163.673810	0.000000
163.649978	0.000000
163.626146	0.000000
163.602314	0.000000
163.578483	0.000000
163.554651	0.000000
163.530819	0.000000
163.506987	0.000000
163.483155	0.000000
163.459323	0.000000
163.435491	0.000000
163.411659	0.000000
163.387827	0.000000
163.363995	0.000000
163.340163	0.000000
163.316331	0.000000
163.292499	0.000000
163.268667	0.000000
163.244835	0.000000
163.221003	0.000000
163.197171	0.000000
163.173339	0.000000
163.149507	0.000000
163.125676	0.000000
163.101844	0.000000
163.078012	0.000000
163.054180	0.000000
163.030348	0.000000
163.006516	0.000000
162.982684	0.000000
162.958852	0.000000
162.935020	0.000000
162.911188	0.000000
162.887356	0.000000
162.863524	0.000000
162.839692	0.000000
162.815860	0.000000
162.792028	0.000000
162.768196	0.000000
162.744364	0.000000
162.720532	0.000000
162.696700	0.000000
162.672868	0.000000
162.649037	0.000000
162.625205	0.000000
162.601373	0.000000
162.577541	0.000000
162.553709	0.000000
162.529877	0.000000
162.506045	0.000000
162.482213	0.000000
162.458381	0.000000
162.434549	0.000000
162.410717	0.000000
162.386885	0.000000
162.363053	0.000000
162.339221	0.000000
162.315389	0.000000
162.291557	0.000000
162.267725	0.000000
162.243893	0.000000
162.220061	0.000000
162.196229	0.000000
162.172398	0.000000
162.148566	0.000000
162.124734	0.000000
162.100902	0.000000
162.077070	0.000000
162.053238	0.000000
162.029406	0.000000
162.005574	0.000000
161.981742	0.000000
161.957910	0.000000
161.934078	0.000000
161.910246	0.000000
161.886414	0.000000
161.862582	0.000000
161.838750	0.000000
161.814918	0.000000
161.791086	0.000000
161.767254	0.000000
161.743422	0.000000
161.719591	0.000000
161.695759	0.000000
161.671927	0.000000
161.648095	0.000000
161.624263	0.000000
161.600431	0.000000
161.576599	0.000000
161.552767	0.000000
161.528935	0.000000
161.505103	0.000000
161.481271	0.000000
161.457439	0.000000
161.433607	0.000000
161.409775	0.000000
161.385943	0.000000
161.362111	0.000000
161.338279	0.000000
161.314447	0.000000
161.290615	0.000000
161.266783	0.000000
161.242952	0.000000
161.219120	0.000000
161.195288	0.000000
161.171456	0.000000
161.147624	0.000000
161.123792	0.000000
161.099960	0.000001
161.076128	0.000001
161.052296	0.000001
161.028464	0.000001
161.004632	0.000001
160.980800	0.000001
160.956968	0.000001
160.933136	0.000001
160.909304	0.000001
160.885472	0.000001
160.861640	0.000001
160.837808	0.000001
160.813976	0.000001
160.790144	0.000001
160.766313	0.000001
160.742481	0.000001
160.718649	0.000001
160.694817	0.000001
160.670985	0.000001
160.647153	0.000001
160.623321	0.000001
160.599489	0.000001
160.575657	0.000001
160.551825	0.000001
160.527993	0.000001
160.504161	0.000001
160.480329	0.000001
160.456497	0.000001
160.432665	0.000001
160.408833	0.000001
160.385001	0.000001
160.361169	0.000001
160.337337	0.000001
160.313506	0.000001
160.289674	0.000001
160.265842	0.000001
160.242010	0.000001
160.218178	0.000001
160.194346	0.000001
160.170514	0.000001
160.146682	0.000001
160.122850	0.000001
160.099018	0.000001
160.075186	0.000001
160.051354	0.000001
160.027522	0.000001
160.003690	0.000001
159.979858	0.000001
159.956026	0.000001
159.932194	0.000001
159.908362	0.000001
159.884530	0.000001
159.860698	0.000001
159.836867	0.000001
159.813035	0.000001
159.789203	0.000001
159.765371	0.000001
159.741539	0.000001
159.717707	0.000001
159.693875	0.000001
159.670043	0.000001
159.646211	0.000001
159.622379	0.000001
159.598547	0.000001
159.574715	0.000001
159.550883	0.000001
159.527051	0.000001
159.503219	0.000001
159.479387	0.000001
159.455555	0.000001
159.431723	0.000001
159.407891	0.000001
159.384059	0.000001
159.360228	0.000001
159.336396	0.000001
159.312564	0.000001
159.288732	0.000001
159.264900	0.000001
159.241068	0.000001
159.217236	0.000001
159.193404	0.000001
159.169572	0.000001
159.145740	0.000001
159.121908	0.000001
159.098076	0.000001
159.074244	0.000001
159.050412	0.000001
159.026580	0.000001
159.002748	0.000001
158.978916	0.000001
158.955084	0.000001
158.931252	0.000001
158.907421	0.000001
158.883589	0.000001
158.859757	0.000001
158.835925	0.000001
158.812093	0.000001
158.788261	0.000001
158.764429	0.000001
158.740597	0.000001
158.716765	0.000001
158.692933	0.000001
158.669101	0.000001
158.645269	0.000001
158.621437	0.000001
158.597605	0.000001
158.573773	0.000001
158.549941	0.000001
158.526109	0.000001
158.502277	0.000001
158.478445	0.000001
158.454613	0.000001
158.430782	0.000001
158.406950	0.000001
158.383118	0.000001
158.359286	0.000001
158.335454	0.000001
158.311622	0.000001
158.287790	0.000001
158.263958	0.000001
158.240126	0.000001
158.216294	0.000001
158.192462	0.000001
158.168630	0.000001
158.144798	0.000001
158.120966	0.000002
158.097134	0.000002
158.073302	0.000002
158.049470	0.000002
158.025638	0.000002
158.001806	0.000002
157.977974	0.000002
157.954143	0.000002
157.930311	0.000002
157.906479	0.000002
157.882647	0.000002
157.858815	0.000002
157.834983	0.000002
157.811151	0.000002
157.787319	0.000002
157.763487	0.000002
157.739655	0.000002
157.715823	0.000002
157.691991	0.000002
157.668159	0.000002
157.644327	0.000002
157.620495	0.000002
157.596663	0.000002
157.572831	0.000002
157.548999	0.000002
157.525167	0.000002
157.501336	0.000002
157.477504	0.000002
157.453672	0.000002
157.429840	0.000003
157.406008	0.000003
157.382176	0.000003
157.358344	0.000003
157.334512	0.000003
157.310680	0.000003
157.286848	0.000003
157.263016	0.000003
157.239184	0.000003
157.215352	0.000003
157.191520	0.000003
157.167688	0.000003
157.143856	0.000003
157.120024	0.000003
157.096192	0.000004
157.072360	0.000004
157.048528	0.000004
157.024697	0.000004
157.000865	0.000004
156.977033	0.000004
156.953201	0.000004
156.929369	0.000004
156.905537	0.000004
156.881705	0.000005
156.857873	0.000005
156.834041	0.000005
156.810209	0.000005
156.786377	0.000005
156.762545	0.000005
156.738713	0.000005
156.714881	0.000006
156.691049	0.000006
156.667217	0.000006
156.643385	0.000006
156.619553	0.000006
156.595721	0.000007
156.571889	0.000007
156.548058	0.000007
156.524226	0.000008
156.500394	0.000008
156.476562	0.000008
156.452730	0.000008
156.428898	0.000009
156.405066	0.000009
156.381234	0.000010
156.357402	0.000010
156.333570	0.000011
156.309738	0.000011
156.285906	0.000012
156.262074	0.000012
156.238242	0.000013
156.214410	0.000014
156.190578	0.000014
156.166746	0.000015
156.142914	0.000016
156.119082	0.000017
156.095251	0.000018
156.071419	0.000019
156.047587	0.000021
156.023755	0.000022
155.999923	0.000024
155.976091	0.000026
155.952259	0.000028
155.928427	0.000030
155.904595	0.000033
155.880763	0.000035
155.856931	0.000039
155.833099	0.000043
155.809267	0.000047
155.785435	0.000052
155.761603	0.000059
155.737771	0.000066
155.713939	0.000075
155.690107	0.000085
155.666275	0.000098
155.642443	0.000115
155.618612	0.000135
155.594780	0.000163
155.570948	0.000199
155.547116	0.000248
155.523284	0.000319
155.499452	0.000425
155.475620	0.000594
155.451788	0.000889
155.427956	0.001472
155.404124	0.002894
155.380292	0.008056
155.356460	0.084708
155.332628	0.062506
155.308796	0.007484
155.284964	0.002767
155.261132	0.001426
155.237300	0.000867
155.213468	0.000582
155.189636	0.000418
155.165804	0.000314
155.141973	0.000245
155.118141	0.000196
155.094309	0.000161
155.070477	0.000134
155.046645	0.000114
155.022813	0.000098
154.998981	0.000085
154.975149	0.000074
154.951317	0.000065
154.927485	0.000058
154.903653	0.000052
154.879821	0.000047
154.855989	0.000043
154.832157	0.000039
154.808325	0.000035
154.784493	0.000032
154.760661	0.000030
154.736829	0.000028
154.712997	0.000026
154.689165	0.000024
154.665334	0.000022
154.641502	0.000021
154.617670	0.000019
154.593838	0.000018
154.570006	0.000017
154.546174	0.000016
154.522342	0.000015
154.498510	0.000014
154.474678	0.000014
154.450846	0.000013
154.427014	0.000012
154.403182	0.000012
154.379350	0.000011
154.355518	0.000011
154.331686	0.000010
154.307854	0.000010
154.284022	0.000009
154.260190	0.000009
154.236358	0.000008
154.212527	0.000008
154.188695	0.000008
154.164863	0.000008
154.141031	0.000007
154.117199	0.000007
154.093367	0.000007
154.069535	0.000006
154.045703	0.000006
154.021871	0.000006
153.998039	0.000006
153.974207	0.000006
153.950375	0.000005
153.926543	0.000005
153.902711	0.000005
153.878879	0.000005
153.855047	0.000005
153.831215	0.000005
153.807383	0.000005
153.783551	0.000004
153.759719	0.000004
153.735888	0.000004
153.712056	0.000004
153.688224	0.000004
153.664392	0.000004
153.640560	0.000004
153.616728	0.000004
153.592896	0.000004
153.569064	0.000003
153.545232	0.000003
153.521400	0.000003
153.497568	0.000003
153.473736	0.000003
153.449904	0.000003
153.426072	0.000003
153.402240	0.000003
153.378408	0.000003
153.354576	0.000003
153.330744	0.000003
153.306912	0.000003
153.283080	0.000003
153.259249	0.000003
153.235417	0.000003
153.211585	0.000003
153.187753	0.000002
153.163921	0.000002
153.140089	0.000002
153.116257	0.000002
153.092425	0.000002
153.068593	0.000002
153.044761	0.000002
153.020929	0.000002
152.997097	0.000002
152.973265	0.000002
152.949433	0.000002
152.925601	0.000002
152.901769	0.000002
152.877937	0.000002
152.854105	0.000002
152.830273	0.000002
152.806442	0.000002
152.782610	0.000002
152.758778	0.000002
152.734946	0.000002
152.711114	0.000002
152.687282	0.000002
152.663450	0.000002
152.639618	0.000002
152.615786	0.000002
152.591954	0.000002
152.568122	0.000002
152.544290	0.000002
152.520458	0.000002
152.496626	0.000002
152.472794	0.000002
152.448962	0.000002
152.425130	0.000002
152.401298	0.000002
152.377466	0.000001
152.353634	0.000001
152.329803	0.000001
152.305971	0.000001
152.282139	0.000001
152.258307	0.000001
152.234475	0.000001
152.210643	0.000001
152.186811	0.000001
152.162979	0.000001
152.139147	0.000001
152.115315	0.000001
152.091483	0.000001
152.067651	0.000001
152.043819	0.000001
152.019987	0.000001
151.996155	0.000001
151.972323	0.000001
151.948491	0.000001
151.924659	0.000001
151.900827	0.000001
151.876995	0.000001
151.853164	0.000001
151.829332	0.000001
151.805500	0.000001
151.781668	0.000001
151.757836	0.000001
151.734004	0.000001
151.710172	0.000001
151.686340	0.000001
151.662508	0.000001
151.638676	0.000001
151.614844	0.000001
151.591012	0.000001
151.567180	0.000001
151.543348	0.000001
151.519516	0.000001
151.495684	0.000001
151.471852	0.000001
151.448020	0.000001
151.424188	0.000001
151.400357	0.000001
151.376525	0.000001
151.352693	0.000001
151.328861	0.000001
151.305029	0.000001
151.281197	0.000001
151.257365	0.000001
151.233533	0.000001
151.209701	0.000001
151.185869	0.000001
151.162037	0.000001
151.138205	0.000001
151.114373	0.000001
151.090541	0.000001
151.066709	0.000001
151.042877	0.000001
151.019045	0.000001
150.995213	0.000001
150.971381	0.000001
150.947549	0.000001
150.923718	0.000001
150.899886	0.000001
150.876054	0.000001
150.852222	0.000001
150.828390	0.000001
150.804558	0.000001
150.780726	0.000001
150.756894	0.000001
150.733062	0.000001
150.709230	0.000001
150.685398	0.000001
150.661566	0.000001
150.637734	0.000001
150.613902	0.000001
150.590070	0.000001
150.566238	0.000001
150.542406	0.000001
150.518574	0.000001
150.494742	0.000001
150.470910	0.000001
150.447079	0.000001
150.423247	0.000001
150.399415	0.000001
150.375583	0.000001
150.351751	0.000001
150.327919	0.000001
150.304087	0.000001
150.280255	0.000001
150.256423	0.000001
150.232591	0.000001
150.208759	0.000001
150.184927	0.000001
150.161095	0.000001
150.137263	0.000001
150.113431	0.000001
150.089599	0.000001
150.065767	0.000001
150.041935	0.000001
150.018103	0.000001
149.994272	0.000001
149.970440	0.000001
149.946608	0.000001
149.922776	0.000001
149.898944	0.000001
149.875112	0.000001
149.851280	0.000001
149.827448	0.000001
149.803616	0.000001
149.779784	0.000001
149.755952	0.000001
149.732120	0.000001
149.708288	0.000001
149.684456	0.000001
149.660624	0.000001
149.636792	0.000001
149.612960	0.000001
149.589128	0.000001
149.565296	0.000001
149.541464	0.000001
149.517633	0.000001
149.493801	0.000001
149.469969	0.000001
149.446137	0.000001
149.422305	0.000001
149.398473	0.000001
149.374641	0.000001
149.350809	0.000001
149.326977	0.000001
149.303145	0.000001
149.279313	0.000001
149.255481	0.000001
149.231649	0.000001
149.207817	0.000001
149.183985	0.000001
149.160153	0.000001
149.136321	0.000001
149.112489	0.000001
149.088657	0.000001
149.064825	0.000001
149.040994	0.000001
149.017162	0.000001
148.993330	0.000001
148.969498	0.000001
148.945666	0.000001
148.921834	0.000001
148.898002	0.000001
148.874170	0.000001
148.850338	0.000001
148.826506	0.000001
148.802674	0.000001
148.778842	0.000001
148.755010	0.000001
148.731178	0.000001
148.707346	0.000001
148.683514	0.000001
148.659682	0.000001
148.635850	0.000001
148.612018	0.000001
148.588187	0.000001
148.564355	0.000001
148.540523	0.000001
148.516691	0.000001
148.492859	0.000001
148.469027	0.000001
148.445195	0.000001
148.421363	0.000001
148.397531	0.000001
148.373699	0.000001
148.349867	0.000001
148.326035	0.000001
148.302203	0.000001
148.278371	0.000001
148.254539	0.000001
148.230707	0.000001
148.206875	0.000001
148.183043	0.000001
148.159211	0.000001
148.135379	0.000001
148.111548	0.000001
148.087716	0.000001
148.063884	0.000001
148.040052	0.000001
148.016220	0.000001
147.992388	0.000001
147.968556	0.000001
147.944724	0.000001
147.920892	0.000001
147.897060	0.000001
147.873228	0.000001
147.849396	0.000001
147.825564	0.000001
147.801732	0.000001
147.777900	0.000002
147.754068	0.000002
147.730236	0.000002
[truncated: 6,001 more rows]
