# Supplementary material for: Discovery and Biosynthesis of the Novel Glycotetrapeptide Antibiotic Biffamycin A
Source: Angew Chem Int Ed Engl. 2026 May 6;65(26):e11349. doi: 10.1002/anie.202511349 (PMC13285481; doi:10.1002/anie.202511349)
Supplement: Supplementary file 3 — Supporting File 3: anie72473‐sup‐0003‐Data.zip. [file ANIE-65-e11349-s002.zip › r2SCAN3c_ensembles/6_3R/CPD_6_NH3_3R_NMR_spectrum_H_weighted_average.csv]

Chemical_Shift_ppm	Relative_Intensity
9.413153	0.000043
9.411842	0.000043
9.410530	0.000043
9.409218	0.000043
9.407906	0.000043
9.406595	0.000043
9.405283	0.000043
9.403971	0.000043
9.402659	0.000043
9.401348	0.000043
9.400036	0.000044
9.398724	0.000044
9.397412	0.000044
9.396101	0.000044
9.394789	0.000044
9.393477	0.000044
9.392165	0.000044
9.390854	0.000044
9.389542	0.000044
9.388230	0.000044
9.386918	0.000044
9.385607	0.000044
9.384295	0.000045
9.382983	0.000045
9.381671	0.000045
9.380360	0.000045
9.379048	0.000045
9.377736	0.000045
9.376424	0.000045
9.375113	0.000045
9.373801	0.000045
9.372489	0.000045
9.371177	0.000045
9.369866	0.000045
9.368554	0.000046
9.367242	0.000046
9.365930	0.000046
9.364618	0.000046
9.363307	0.000046
9.361995	0.000046
9.360683	0.000046
9.359371	0.000046
9.358060	0.000046
9.356748	0.000046
9.355436	0.000046
9.354124	0.000046
9.352813	0.000047
9.351501	0.000047
9.350189	0.000047
9.348877	0.000047
9.347566	0.000047
9.346254	0.000047
9.344942	0.000047
9.343630	0.000047
9.342319	0.000047
9.341007	0.000047
9.339695	0.000047
9.338383	0.000048
9.337072	0.000048
9.335760	0.000048
9.334448	0.000048
9.333136	0.000048
9.331825	0.000048
9.330513	0.000048
9.329201	0.000048
9.327889	0.000048
9.326578	0.000048
9.325266	0.000048
9.323954	0.000049
9.322642	0.000049
9.321331	0.000049
9.320019	0.000049
9.318707	0.000049
9.317395	0.000049
9.316084	0.000049
9.314772	0.000049
9.313460	0.000049
9.312148	0.000049
9.310837	0.000049
9.309525	0.000050
9.308213	0.000050
9.306901	0.000050
9.305590	0.000050
9.304278	0.000050
9.302966	0.000050
9.301654	0.000050
9.300343	0.000050
9.299031	0.000050
9.297719	0.000050
9.296407	0.000051
9.295096	0.000051
9.293784	0.000051
9.292472	0.000051
9.291160	0.000051
9.289848	0.000051
9.288537	0.000051
9.287225	0.000051
9.285913	0.000051
9.284601	0.000052
9.283290	0.000052
9.281978	0.000052
9.280666	0.000052
9.279354	0.000052
9.278043	0.000052
9.276731	0.000052
9.275419	0.000052
9.274107	0.000052
9.272796	0.000052
9.271484	0.000053
9.270172	0.000053
9.268860	0.000053
9.267549	0.000053
9.266237	0.000053
9.264925	0.000053
9.263613	0.000053
9.262302	0.000053
9.260990	0.000053
9.259678	0.000054
9.258366	0.000054
9.257055	0.000054
9.255743	0.000054
9.254431	0.000054
9.253119	0.000054
9.251808	0.000054
9.250496	0.000054
9.249184	0.000055
9.247872	0.000055
9.246561	0.000055
9.245249	0.000055
9.243937	0.000055
9.242625	0.000055
9.241314	0.000055
9.240002	0.000055
9.238690	0.000055
9.237378	0.000056
9.236067	0.000056
9.234755	0.000056
9.233443	0.000056
9.232131	0.000056
9.230820	0.000056
9.229508	0.000056
9.228196	0.000056
9.226884	0.000057
9.225573	0.000057
9.224261	0.000057
9.222949	0.000057
9.221637	0.000057
9.220326	0.000057
9.219014	0.000057
9.217702	0.000057
9.216390	0.000058
9.215078	0.000058
9.213767	0.000058
9.212455	0.000058
9.211143	0.000058
9.209831	0.000058
9.208520	0.000058
9.207208	0.000058
9.205896	0.000059
9.204584	0.000059
9.203273	0.000059
9.201961	0.000059
9.200649	0.000059
9.199337	0.000059
9.198026	0.000059
9.196714	0.000060
9.195402	0.000060
9.194090	0.000060
9.192779	0.000060
9.191467	0.000060
9.190155	0.000060
9.188843	0.000060
9.187532	0.000061
9.186220	0.000061
9.184908	0.000061
9.183596	0.000061
9.182285	0.000061
9.180973	0.000061
9.179661	0.000061
9.178349	0.000062
9.177038	0.000062
9.175726	0.000062
9.174414	0.000062
9.173102	0.000062
9.171791	0.000062
9.170479	0.000062
9.169167	0.000063
9.167855	0.000063
9.166544	0.000063
9.165232	0.000063
9.163920	0.000063
9.162608	0.000063
9.161297	0.000064
9.159985	0.000064
9.158673	0.000064
9.157361	0.000064
9.156050	0.000064
9.154738	0.000064
9.153426	0.000064
9.152114	0.000065
9.150803	0.000065
9.149491	0.000065
9.148179	0.000065
9.146867	0.000065
9.145555	0.000065
9.144244	0.000066
9.142932	0.000066
9.141620	0.000066
9.140308	0.000066
9.138997	0.000066
9.137685	0.000066
9.136373	0.000067
9.135061	0.000067
9.133750	0.000067
9.132438	0.000067
9.131126	0.000067
9.129814	0.000067
9.128503	0.000068
9.127191	0.000068
9.125879	0.000068
9.124567	0.000068
9.123256	0.000068
9.121944	0.000068
9.120632	0.000069
9.119320	0.000069
9.118009	0.000069
9.116697	0.000069
9.115385	0.000069
9.114073	0.000070
9.112762	0.000070
9.111450	0.000070
9.110138	0.000070
9.108826	0.000070
9.107515	0.000070
9.106203	0.000071
9.104891	0.000071
9.103579	0.000071
9.102268	0.000071
9.100956	0.000071
9.099644	0.000072
9.098332	0.000072
9.097021	0.000072
9.095709	0.000072
9.094397	0.000072
9.093085	0.000073
9.091774	0.000073
9.090462	0.000073
9.089150	0.000073
9.087838	0.000073
9.086527	0.000074
9.085215	0.000074
9.083903	0.000074
9.082591	0.000074
9.081280	0.000074
9.079968	0.000075
9.078656	0.000075
9.077344	0.000075
9.076033	0.000075
9.074721	0.000075
9.073409	0.000076
9.072097	0.000076
9.070785	0.000076
9.069474	0.000076
9.068162	0.000076
9.066850	0.000077
9.065538	0.000077
9.064227	0.000077
9.062915	0.000077
9.061603	0.000078
9.060291	0.000078
9.058980	0.000078
9.057668	0.000078
9.056356	0.000078
9.055044	0.000079
9.053733	0.000079
9.052421	0.000079
9.051109	0.000079
9.049797	0.000080
9.048486	0.000080
9.047174	0.000080
9.045862	0.000080
9.044550	0.000081
9.043239	0.000081
9.041927	0.000081
9.040615	0.000081
9.039303	0.000081
9.037992	0.000082
9.036680	0.000082
9.035368	0.000082
9.034056	0.000082
9.032745	0.000083
9.031433	0.000083
9.030121	0.000083
9.028809	0.000083
9.027498	0.000084
9.026186	0.000084
9.024874	0.000084
9.023562	0.000084
9.022251	0.000085
9.020939	0.000085
9.019627	0.000085
9.018315	0.000086
9.017004	0.000086
9.015692	0.000086
9.014380	0.000086
9.013068	0.000087
9.011757	0.000087
9.010445	0.000087
9.009133	0.000087
9.007821	0.000088
9.006510	0.000088
9.005198	0.000088
9.003886	0.000089
9.002574	0.000089
9.001263	0.000089
8.999951	0.000089
8.998639	0.000090
8.997327	0.000090
8.996015	0.000090
8.994704	0.000091
8.993392	0.000091
8.992080	0.000091
8.990768	0.000091
8.989457	0.000092
8.988145	0.000092
8.986833	0.000092
8.985521	0.000093
8.984210	0.000093
8.982898	0.000093
8.981586	0.000094
8.980274	0.000094
8.978963	0.000094
8.977651	0.000094
8.976339	0.000095
8.975027	0.000095
8.973716	0.000095
8.972404	0.000096
8.971092	0.000096
8.969780	0.000096
8.968469	0.000097
8.967157	0.000097
8.965845	0.000097
8.964533	0.000098
8.963222	0.000098
8.961910	0.000098
8.960598	0.000099
8.959286	0.000099
8.957975	0.000099
8.956663	0.000100
8.955351	0.000100
8.954039	0.000100
8.952728	0.000101
8.951416	0.000101
8.950104	0.000102
8.948792	0.000102
8.947481	0.000102
8.946169	0.000103
8.944857	0.000103
8.943545	0.000103
8.942234	0.000104
8.940922	0.000104
8.939610	0.000105
8.938298	0.000105
8.936987	0.000105
8.935675	0.000106
8.934363	0.000106
8.933051	0.000106
8.931740	0.000107
8.930428	0.000107
8.929116	0.000108
8.927804	0.000108
8.926493	0.000108
8.925181	0.000109
8.923869	0.000109
8.922557	0.000110
8.921245	0.000110
8.919934	0.000110
8.918622	0.000111
8.917310	0.000111
8.915998	0.000112
8.914687	0.000112
8.913375	0.000113
8.912063	0.000113
8.910751	0.000113
8.909440	0.000114
8.908128	0.000114
8.906816	0.000115
8.905504	0.000115
8.904193	0.000116
8.902881	0.000116
8.901569	0.000117
8.900257	0.000117
8.898946	0.000118
8.897634	0.000118
8.896322	0.000118
8.895010	0.000119
8.893699	0.000119
8.892387	0.000120
8.891075	0.000120
8.889763	0.000121
8.888452	0.000121
8.887140	0.000122
8.885828	0.000122
8.884516	0.000123
8.883205	0.000123
8.881893	0.000124
8.880581	0.000124
8.879269	0.000125
8.877958	0.000125
8.876646	0.000126
8.875334	0.000126
8.874022	0.000127
8.872711	0.000128
8.871399	0.000128
8.870087	0.000129
8.868775	0.000129
8.867464	0.000130
8.866152	0.000130
8.864840	0.000131
8.863528	0.000131
8.862217	0.000132
8.860905	0.000133
8.859593	0.000133
8.858281	0.000134
8.856970	0.000134
8.855658	0.000135
8.854346	0.000136
8.853034	0.000136
8.851722	0.000137
8.850411	0.000137
8.849099	0.000138
8.847787	0.000139
8.846475	0.000139
8.845164	0.000140
8.843852	0.000140
8.842540	0.000141
8.841228	0.000142
8.839917	0.000142
8.838605	0.000143
8.837293	0.000144
8.835981	0.000144
8.834670	0.000145
8.833358	0.000146
8.832046	0.000146
8.830734	0.000147
8.829423	0.000148
8.828111	0.000149
8.826799	0.000149
8.825487	0.000150
8.824176	0.000151
8.822864	0.000151
8.821552	0.000152
8.820240	0.000153
8.818929	0.000154
8.817617	0.000154
8.816305	0.000155
8.814993	0.000156
8.813682	0.000157
8.812370	0.000157
8.811058	0.000158
8.809746	0.000159
8.808435	0.000160
8.807123	0.000161
8.805811	0.000161
8.804499	0.000162
8.803188	0.000163
8.801876	0.000164
8.800564	0.000165
8.799252	0.000166
8.797941	0.000166
8.796629	0.000167
8.795317	0.000168
8.794005	0.000169
8.792694	0.000170
8.791382	0.000171
8.790070	0.000172
8.788758	0.000173
8.787447	0.000174
8.786135	0.000175
8.784823	0.000176
8.783511	0.000176
8.782200	0.000177
8.780888	0.000178
8.779576	0.000179
8.778264	0.000180
8.776952	0.000181
8.775641	0.000182
8.774329	0.000183
8.773017	0.000184
8.771705	0.000185
8.770394	0.000186
8.769082	0.000188
8.767770	0.000189
8.766458	0.000190
8.765147	0.000191
8.763835	0.000192
8.762523	0.000193
8.761211	0.000194
8.759900	0.000195
8.758588	0.000196
8.757276	0.000197
8.755964	0.000199
8.754653	0.000200
8.753341	0.000201
8.752029	0.000202
8.750717	0.000203
8.749406	0.000205
8.748094	0.000206
8.746782	0.000207
8.745470	0.000208
8.744159	0.000210
8.742847	0.000211
8.741535	0.000212
8.740223	0.000214
8.738912	0.000215
8.737600	0.000216
8.736288	0.000218
8.734976	0.000219
8.733665	0.000220
8.732353	0.000222
8.731041	0.000223
8.729729	0.000225
8.728418	0.000226
8.727106	0.000228
8.725794	0.000229
8.724482	0.000231
8.723171	0.000232
8.721859	0.000234
8.720547	0.000235
8.719235	0.000237
8.717924	0.000238
8.716612	0.000240
8.715300	0.000242
8.713988	0.000243
8.712677	0.000245
8.711365	0.000247
8.710053	0.000248
8.708741	0.000250
8.707430	0.000252
8.706118	0.000254
8.704806	0.000255
8.703494	0.000257
8.702182	0.000259
8.700871	0.000261
8.699559	0.000263
8.698247	0.000265
8.696935	0.000267
8.695624	0.000269
8.694312	0.000271
8.693000	0.000273
8.691688	0.000275
8.690377	0.000277
8.689065	0.000279
8.687753	0.000281
8.686441	0.000283
8.685130	0.000285
8.683818	0.000287
8.682506	0.000290
8.681194	0.000292
8.679883	0.000294
8.678571	0.000296
8.677259	0.000299
8.675947	0.000301
8.674636	0.000304
8.673324	0.000306
8.672012	0.000309
8.670700	0.000311
8.669389	0.000314
8.668077	0.000316
8.666765	0.000319
8.665453	0.000321
8.664142	0.000324
8.662830	0.000327
8.661518	0.000330
8.660206	0.000332
8.658895	0.000335
8.657583	0.000338
8.656271	0.000341
8.654959	0.000344
8.653648	0.000347
8.652336	0.000350
8.651024	0.000353
8.649712	0.000356
8.648401	0.000360
8.647089	0.000363
8.645777	0.000366
8.644465	0.000369
8.643154	0.000373
8.641842	0.000376
8.640530	0.000380
8.639218	0.000383
8.637907	0.000387
8.636595	0.000391
8.635283	0.000394
8.633971	0.000398
8.632659	0.000402
8.631348	0.000406
8.630036	0.000410
8.628724	0.000414
8.627412	0.000418
8.626101	0.000422
8.624789	0.000427
8.623477	0.000431
8.622165	0.000435
8.620854	0.000440
8.619542	0.000444
8.618230	0.000449
8.616918	0.000454
8.615607	0.000458
8.614295	0.000463
8.612983	0.000468
8.611671	0.000473
8.610360	0.000478
8.609048	0.000484
8.607736	0.000489
8.606424	0.000495
8.605113	0.000500
8.603801	0.000506
8.602489	0.000511
8.601177	0.000517
8.599866	0.000523
8.598554	0.000529
8.597242	0.000536
8.595930	0.000542
8.594619	0.000548
8.593307	0.000555
8.591995	0.000562
8.590683	0.000568
8.589372	0.000575
8.588060	0.000583
8.586748	0.000590
8.585436	0.000597
8.584125	0.000605
8.582813	0.000613
8.581501	0.000621
8.580189	0.000629
8.578878	0.000637
8.577566	0.000645
8.576254	0.000654
8.574942	0.000663
8.573631	0.000672
8.572319	0.000681
8.571007	0.000690
8.569695	0.000700
8.568384	0.000710
8.567072	0.000720
8.565760	0.000730
8.564448	0.000741
8.563137	0.000752
8.561825	0.000763
8.560513	0.000774
8.559201	0.000786
8.557889	0.000797
8.556578	0.000810
8.555266	0.000822
8.553954	0.000835
8.552642	0.000848
8.551331	0.000862
8.550019	0.000875
8.548707	0.000890
8.547395	0.000904
8.546084	0.000919
8.544772	0.000935
8.543460	0.000951
8.542148	0.000967
8.540837	0.000984
8.539525	0.001001
8.538213	0.001018
8.536901	0.001037
8.535590	0.001055
8.534278	0.001075
8.532966	0.001095
8.531654	0.001115
8.530343	0.001136
8.529031	0.001158
8.527719	0.001180
8.526407	0.001204
8.525096	0.001228
8.523784	0.001252
8.522472	0.001278
8.521160	0.001304
8.519849	0.001331
8.518537	0.001360
8.517225	0.001389
8.515913	0.001419
8.514602	0.001450
8.513290	0.001483
8.511978	0.001516
8.510666	0.001551
8.509355	0.001587
8.508043	0.001625
8.506731	0.001664
8.505419	0.001704
8.504108	0.001746
8.502796	0.001790
8.501484	0.001836
8.500172	0.001883
8.498861	0.001933
8.497549	0.001984
8.496237	0.002038
8.494925	0.002095
8.493614	0.002154
8.492302	0.002215
8.490990	0.002280
8.489678	0.002347
8.488367	0.002418
8.487055	0.002492
8.485743	0.002570
8.484431	0.002652
8.483119	0.002739
8.481808	0.002829
8.480496	0.002925
8.479184	0.003026
8.477872	0.003133
8.476561	0.003246
8.475249	0.003366
8.473937	0.003493
8.472625	0.003628
8.471314	0.003772
8.470002	0.003924
8.468690	0.004087
8.467378	0.004261
8.466067	0.004447
8.464755	0.004647
8.463443	0.004861
8.462131	0.005091
8.460820	0.005339
8.459508	0.005608
8.458196	0.005898
8.456884	0.006213
8.455573	0.006556
8.454261	0.006929
8.452949	0.007338
8.451637	0.007787
8.450326	0.008281
8.449014	0.008826
8.447702	0.009430
8.446390	0.010102
8.445079	0.010854
8.443767	0.011697
8.442455	0.012648
8.441143	0.013726
8.439832	0.014955
8.438520	0.016365
8.437208	0.017994
8.435896	0.019888
8.434585	0.022112
8.433273	0.024746
8.431961	0.027909
8.430649	0.031787
8.429338	0.036702
8.428026	0.043277
8.426714	0.052735
8.425402	0.067380
8.424091	0.091177
8.422779	0.130112
8.421467	0.191763
8.420155	0.283478
8.418844	0.409015
8.417532	0.564269
8.416220	0.732904
8.414908	0.882455
8.413597	0.966651
8.412285	0.949584
8.410973	0.839303
8.409661	0.679302
8.408349	0.512657
8.407038	0.366307
8.405726	0.252151
8.404414	0.171260
8.403102	0.118272
8.401791	0.085469
8.400479	0.065672
8.399167	0.053559
8.397855	0.045771
8.396544	0.040422
8.395232	0.036538
8.393920	0.033626
8.392608	0.031431
8.391297	0.029809
8.389985	0.028671
8.388673	0.027962
8.387361	0.027650
8.386050	0.027720
8.384738	0.028175
8.383426	0.029036
8.382114	0.030343
8.380803	0.032163
8.379491	0.034599
8.378179	0.037827
8.376867	0.042169
8.375556	0.048256
8.374244	0.057334
8.372932	0.071755
8.371620	0.095553
8.370309	0.134786
8.368997	0.197065
8.367685	0.289663
8.366373	0.416115
8.365062	0.571918
8.363750	0.740170
8.362438	0.887741
8.361126	0.968125
8.359815	0.946609
8.358503	0.833133
8.357191	0.671804
8.355879	0.505191
8.354568	0.359579
8.353256	0.246363
8.351944	0.166280
8.350632	0.113801
8.349321	0.081182
8.348009	0.061295
8.346697	0.048895
8.345385	0.040683
8.344074	0.034814
8.342762	0.030329
8.341450	0.026740
8.340138	0.023787
8.338826	0.021315
8.337515	0.019221
8.336203	0.017431
8.334891	0.015888
8.333579	0.014549
8.332268	0.013380
8.330956	0.012352
8.329644	0.011444
8.328332	0.010637
8.327021	0.009918
8.325709	0.009273
8.324397	0.008693
8.323085	0.008169
8.321774	0.007694
8.320462	0.007262
8.319150	0.006868
8.317838	0.006508
8.316527	0.006177
8.315215	0.005873
8.313903	0.005593
8.312591	0.005334
8.311280	0.005094
8.309968	0.004872
8.308656	0.004665
8.307344	0.004472
8.306033	0.004293
8.304721	0.004125
8.303409	0.003967
8.302097	0.003820
8.300786	0.003682
8.299474	0.003552
8.298162	0.003429
8.296850	0.003314
8.295539	0.003205
8.294227	0.003102
8.292915	0.003005
8.291603	0.002913
8.290292	0.002826
8.288980	0.002744
8.287668	0.002665
8.286356	0.002591
8.285045	0.002520
8.283733	0.002452
8.282421	0.002388
8.281109	0.002327
8.279798	0.002269
8.278486	0.002213
8.277174	0.002160
8.275862	0.002109
8.274551	0.002061
8.273239	0.002014
8.271927	0.001970
8.270615	0.001927
8.269304	0.001887
8.267992	0.001848
8.266680	0.001810
8.265368	0.001774
8.264056	0.001740
8.262745	0.001707
8.261433	0.001675
8.260121	0.001645
8.258809	0.001616
8.257498	0.001587
8.256186	0.001560
8.254874	0.001535
8.253562	0.001510
8.252251	0.001486
8.250939	0.001463
8.249627	0.001440
8.248315	0.001419
8.247004	0.001399
8.245692	0.001379
8.244380	0.001360
8.243068	0.001342
8.241757	0.001324
8.240445	0.001307
8.239133	0.001291
8.237821	0.001275
8.236510	0.001260
8.235198	0.001246
8.233886	0.001232
8.232574	0.001219
8.231263	0.001206
8.229951	0.001194
8.228639	0.001182
8.227327	0.001171
8.226016	0.001160
8.224704	0.001150
8.223392	0.001140
8.222080	0.001130
8.220769	0.001121
8.219457	0.001113
8.218145	0.001104
8.216833	0.001097
8.215522	0.001089
8.214210	0.001082
8.212898	0.001076
8.211586	0.001070
8.210275	0.001064
8.208963	0.001058
8.207651	0.001053
8.206339	0.001048
8.205028	0.001044
8.203716	0.001040
8.202404	0.001036
8.201092	0.001032
8.199781	0.001029
8.198469	0.001027
8.197157	0.001024
8.195845	0.001022
8.194534	0.001020
8.193222	0.001019
8.191910	0.001018
8.190598	0.001017
8.189286	0.001017
8.187975	0.001016
8.186663	0.001017
8.185351	0.001017
8.184039	0.001018
8.182728	0.001019
8.181416	0.001021
8.180104	0.001023
8.178792	0.001025
8.177481	0.001028
8.176169	0.001031
8.174857	0.001034
8.173545	0.001038
8.172234	0.001042
8.170922	0.001046
8.169610	0.001051
8.168298	0.001056
8.166987	0.001062
8.165675	0.001068
8.164363	0.001075
8.163051	0.001082
8.161740	0.001089
8.160428	0.001097
8.159116	0.001105
8.157804	0.001114
8.156493	0.001124
8.155181	0.001134
8.153869	0.001144
8.152557	0.001155
8.151246	0.001167
8.149934	0.001179
8.148622	0.001192
8.147310	0.001205
8.145999	0.001220
8.144687	0.001235
8.143375	0.001250
8.142063	0.001267
8.140752	0.001284
8.139440	0.001302
8.138128	0.001321
8.136816	0.001340
8.135505	0.001361
8.134193	0.001383
8.132881	0.001406
8.131569	0.001430
8.130258	0.001455
8.128946	0.001481
8.127634	0.001509
8.126322	0.001538
8.125011	0.001568
8.123699	0.001600
8.122387	0.001633
8.121075	0.001668
8.119764	0.001705
8.118452	0.001744
8.117140	0.001785
8.115828	0.001828
8.114516	0.001873
8.113205	0.001920
8.111893	0.001970
8.110581	0.002023
8.109269	0.002079
8.107958	0.002138
8.106646	0.002200
8.105334	0.002266
8.104022	0.002336
8.102711	0.002410
8.101399	0.002488
8.100087	0.002572
8.098775	0.002660
8.097464	0.002754
8.096152	0.002854
8.094840	0.002961
8.093528	0.003075
8.092217	0.003197
8.090905	0.003327
8.089593	0.003467
8.088281	0.003617
8.086970	0.003779
8.085658	0.003953
8.084346	0.004140
8.083034	0.004343
8.081723	0.004562
8.080411	0.004801
8.079099	0.005060
8.077787	0.005342
8.076476	0.005651
8.075164	0.005989
8.073852	0.006361
8.072540	0.006771
8.071229	0.007223
8.069917	0.007725
8.068605	0.008283
8.067293	0.008907
8.065982	0.009607
8.064670	0.010395
8.063358	0.011288
8.062046	0.012303
8.060735	0.013464
8.059423	0.014800
8.058111	0.016348
8.056799	0.018154
8.055488	0.020278
8.054176	0.022801
8.052864	0.025835
8.051552	0.029556
8.050241	0.034267
8.048929	0.040552
8.047617	0.049553
8.046305	0.063438
8.044993	0.085983
8.043682	0.122970
8.042370	0.181875
8.041058	0.270194
8.039746	0.392232
8.038435	0.544871
8.037123	0.713196
8.035811	0.866461
8.034499	0.959159
8.033188	0.952568
8.031876	0.849773
8.030564	0.692390
8.029252	0.524691
8.027941	0.375308
8.026629	0.257466
8.025317	0.173120
8.024005	0.117357
8.022694	0.082536
8.021382	0.061333
8.020070	0.048216
8.018758	0.039642
8.017447	0.033597
8.016135	0.029031
8.014823	0.025407
8.013511	0.022442
8.012200	0.019973
8.010888	0.017890
8.009576	0.016118
8.008264	0.014597
8.006953	0.013283
8.005641	0.012140
8.004329	0.011139
8.003017	0.010259
8.001706	0.009481
8.000394	0.008790
7.999082	0.008173
7.997770	0.007621
7.996459	0.007124
7.995147	0.006676
7.993835	0.006270
7.992523	0.005901
7.991212	0.005565
7.989900	0.005258
7.988588	0.004977
7.987276	0.004719
7.985965	0.004481
7.984653	0.004262
7.983341	0.004060
7.982029	0.003872
7.980718	0.003698
7.979406	0.003537
7.978094	0.003386
7.976782	0.003246
7.975471	0.003115
7.974159	0.002992
7.972847	0.002877
7.971535	0.002770
7.970223	0.002668
7.968912	0.002573
7.967600	0.002484
7.966288	0.002399
7.964976	0.002319
7.963665	0.002244
7.962353	0.002173
7.961041	0.002105
7.959729	0.002042
7.958418	0.001981
7.957106	0.001924
7.955794	0.001869
7.954482	0.001817
7.953171	0.001768
7.951859	0.001721
7.950547	0.001676
7.949235	0.001633
7.947924	0.001592
7.946612	0.001553
7.945300	0.001516
7.943988	0.001480
7.942677	0.001446
7.941365	0.001414
7.940053	0.001383
7.938741	0.001353
7.937430	0.001324
7.936118	0.001296
7.934806	0.001270
7.933494	0.001245
7.932183	0.001220
7.930871	0.001197
7.929559	0.001174
7.928247	0.001153
7.926936	0.001132
7.925624	0.001112
7.924312	0.001093
7.923000	0.001074
7.921689	0.001056
7.920377	0.001039
7.919065	0.001022
7.917753	0.001006
7.916442	0.000991
7.915130	0.000976
7.913818	0.000961
7.912506	0.000947
7.911195	0.000934
7.909883	0.000921
7.908571	0.000908
7.907259	0.000896
7.905948	0.000884
7.904636	0.000873
7.903324	0.000862
7.902012	0.000852
7.900701	0.000841
7.899389	0.000831
7.898077	0.000822
7.896765	0.000812
7.895453	0.000803
7.894142	0.000795
7.892830	0.000786
7.891518	0.000778
7.890206	0.000770
7.888895	0.000763
7.887583	0.000755
7.886271	0.000748
7.884959	0.000741
7.883648	0.000734
7.882336	0.000728
7.881024	0.000722
7.879712	0.000715
7.878401	0.000710
7.877089	0.000704
7.875777	0.000698
7.874465	0.000693
7.873154	0.000688
7.871842	0.000683
7.870530	0.000678
7.869218	0.000673
7.867907	0.000669
7.866595	0.000664
7.865283	0.000660
7.863971	0.000656
7.862660	0.000652
7.861348	0.000648
7.860036	0.000645
7.858724	0.000641
7.857413	0.000638
7.856101	0.000634
7.854789	0.000631
7.853477	0.000628
7.852166	0.000625
7.850854	0.000622
7.849542	0.000620
7.848230	0.000617
7.846919	0.000614
7.845607	0.000612
7.844295	0.000610
7.842983	0.000608
7.841672	0.000606
7.840360	0.000604
7.839048	0.000602
7.837736	0.000600
7.836425	0.000598
7.835113	0.000596
7.833801	0.000595
7.832489	0.000594
7.831178	0.000592
7.829866	0.000591
7.828554	0.000590
7.827242	0.000589
7.825931	0.000588
7.824619	0.000587
7.823307	0.000586
7.821995	0.000585
7.820683	0.000584
7.819372	0.000584
7.818060	0.000583
7.816748	0.000583
7.815436	0.000582
7.814125	0.000582
7.812813	0.000582
7.811501	0.000582
7.810189	0.000582
7.808878	0.000582
7.807566	0.000582
7.806254	0.000582
7.804942	0.000582
7.803631	0.000582
7.802319	0.000583
7.801007	0.000583
7.799695	0.000583
7.798384	0.000584
7.797072	0.000585
7.795760	0.000585
7.794448	0.000586
7.793137	0.000587
7.791825	0.000588
7.790513	0.000589
7.789201	0.000590
7.787890	0.000591
7.786578	0.000592
7.785266	0.000593
7.783954	0.000595
7.782643	0.000596
7.781331	0.000598
7.780019	0.000599
7.778707	0.000601
7.777396	0.000603
7.776084	0.000604
7.774772	0.000606
7.773460	0.000608
7.772149	0.000610
7.770837	0.000612
7.769525	0.000614
7.768213	0.000617
7.766902	0.000619
7.765590	0.000621
7.764278	0.000624
7.762966	0.000626
7.761655	0.000629
7.760343	0.000632
7.759031	0.000634
7.757719	0.000637
7.756408	0.000640
7.755096	0.000643
7.753784	0.000647
7.752472	0.000650
7.751160	0.000653
7.749849	0.000656
7.748537	0.000660
7.747225	0.000664
7.745913	0.000667
7.744602	0.000671
7.743290	0.000675
7.741978	0.000679
7.740666	0.000683
7.739355	0.000687
7.738043	0.000691
7.736731	0.000696
7.735419	0.000700
7.734108	0.000705
7.732796	0.000709
7.731484	0.000714
7.730172	0.000719
7.728861	0.000724
7.727549	0.000729
7.726237	0.000735
7.724925	0.000740
7.723614	0.000746
7.722302	0.000751
7.720990	0.000757
7.719678	0.000763
7.718367	0.000769
7.717055	0.000775
7.715743	0.000782
7.714431	0.000788
7.713120	0.000795
7.711808	0.000802
7.710496	0.000809
7.709184	0.000816
7.707873	0.000823
7.706561	0.000831
7.705249	0.000838
7.703937	0.000846
7.702626	0.000854
7.701314	0.000862
7.700002	0.000870
7.698690	0.000879
7.697379	0.000888
7.696067	0.000897
7.694755	0.000906
7.693443	0.000915
7.692132	0.000925
7.690820	0.000935
7.689508	0.000945
7.688196	0.000955
7.686885	0.000966
7.685573	0.000976
7.684261	0.000987
7.682949	0.000999
7.681638	0.001010
7.680326	0.001022
7.679014	0.001034
7.677702	0.001047
7.676390	0.001060
7.675079	0.001073
7.673767	0.001086
7.672455	0.001100
7.671143	0.001114
7.669832	0.001129
7.668520	0.001143
7.667208	0.001159
7.665896	0.001174
7.664585	0.001190
7.663273	0.001207
7.661961	0.001224
7.660649	0.001241
7.659338	0.001259
7.658026	0.001277
7.656714	0.001296
7.655402	0.001315
7.654091	0.001335
7.652779	0.001355
7.651467	0.001376
7.650155	0.001398
7.648844	0.001420
7.647532	0.001443
7.646220	0.001467
7.644908	0.001491
7.643597	0.001516
7.642285	0.001541
7.640973	0.001568
7.639661	0.001595
7.638350	0.001623
7.637038	0.001652
7.635726	0.001682
7.634414	0.001713
7.633103	0.001745
7.631791	0.001777
7.630479	0.001811
7.629167	0.001846
7.627856	0.001883
7.626544	0.001920
7.625232	0.001959
7.623920	0.001999
7.622609	0.002040
7.621297	0.002083
7.619985	0.002128
7.618673	0.002174
7.617362	0.002222
7.616050	0.002272
7.614738	0.002323
7.613426	0.002377
7.612115	0.002432
7.610803	0.002490
7.609491	0.002550
7.608179	0.002613
7.606868	0.002678
7.605556	0.002746
7.604244	0.002816
7.602932	0.002890
7.601620	0.002967
7.600309	0.003048
7.598997	0.003132
7.597685	0.003220
7.596373	0.003312
7.595062	0.003408
7.593750	0.003509
7.592438	0.003616
7.591126	0.003727
7.589815	0.003844
7.588503	0.003967
7.587191	0.004097
7.585879	0.004234
7.584568	0.004378
7.583256	0.004531
7.581944	0.004692
7.580632	0.004863
7.579321	0.005044
7.578009	0.005236
7.576697	0.005441
7.575385	0.005658
7.574074	0.005890
7.572762	0.006138
7.571450	0.006402
7.570138	0.006686
7.568827	0.006991
7.567515	0.007318
7.566203	0.007671
7.564891	0.008053
7.563580	0.008465
7.562268	0.008913
7.560956	0.009400
7.559644	0.009931
7.558333	0.010513
7.557021	0.011151
7.555709	0.011853
7.554397	0.012630
7.553086	0.013491
7.551774	0.014451
7.550462	0.015525
7.549150	0.016733
7.547839	0.018099
7.546527	0.019652
7.545215	0.021429
7.543903	0.023478
7.542592	0.025857
7.541280	0.028646
7.539968	0.031953
7.538656	0.035943
7.537345	0.040893
7.536033	0.047323
7.534721	0.056249
7.533409	0.069617
7.532097	0.090871
7.530786	0.125430
7.529474	0.180546
7.528162	0.263931
7.526850	0.380794
7.525539	0.529746
7.524227	0.698401
7.522915	0.859194
7.521603	0.968606
7.520292	0.983899
7.518980	0.899062
7.517668	0.751284
7.516356	0.586753
7.515045	0.437590
7.513733	0.320216
7.512421	0.239607
7.511109	0.194171
7.509798	0.180571
7.508486	0.197369
7.507174	0.246288
7.505862	0.330686
7.504551	0.451739
7.503239	0.603568
7.501927	0.768400
7.500615	0.912472
7.499304	0.989006
7.497992	0.963766
7.496680	0.847513
7.495368	0.684567
7.494057	0.517204
7.492745	0.371367
7.491433	0.258189
7.490121	0.178230
7.488810	0.125873
7.487498	0.093351
7.486186	0.073559
7.484874	0.061284
7.483563	0.053261
7.482251	0.047666
7.480939	0.043557
7.479627	0.040460
7.478316	0.038127
7.477004	0.036420
7.475692	0.035258
7.474380	0.034591
7.473069	0.034398
7.471757	0.034678
7.470445	0.035455
7.469133	0.036778
7.467822	0.038734
7.466510	0.041473
7.465198	0.045272
7.463886	0.050672
7.462575	0.058754
7.461263	0.071588
7.459951	0.092811
7.458639	0.128059
7.457327	0.184718
7.456016	0.270368
7.454704	0.389660
7.453392	0.540133
7.452080	0.707827
7.450769	0.863182
7.449457	0.961347
7.448145	0.961894
7.446833	0.864438
7.445522	0.709047
7.444210	0.540723
7.442898	0.389281
7.441586	0.268886
7.440275	0.182138
7.438963	0.124456
7.437651	0.088272
7.436339	0.066176
7.435028	0.052492
7.433716	0.043548
7.432404	0.037244
7.431092	0.032477
7.429781	0.028685
7.428469	0.025573
7.427157	0.022972
7.425845	0.020768
7.424534	0.018884
7.423222	0.017259
7.421910	0.015848
7.420598	0.014614
7.419287	0.013529
7.417975	0.012568
7.416663	0.011714
7.415351	0.010951
7.414040	0.010265
7.412728	0.009648
7.411416	0.009089
7.410104	0.008581
7.408793	0.008118
7.407481	0.007695
7.406169	0.007308
7.404857	0.006951
7.403546	0.006622
7.402234	0.006318
7.400922	0.006037
7.399610	0.005776
7.398299	0.005533
7.396987	0.005306
7.395675	0.005095
7.394363	0.004897
7.393052	0.004711
7.391740	0.004537
7.390428	0.004374
7.389116	0.004219
7.387805	0.004074
7.386493	0.003937
7.385181	0.003807
7.383869	0.003685
7.382557	0.003568
7.381246	0.003458
7.379934	0.003354
7.378622	0.003254
7.377310	0.003159
7.375999	0.003069
7.374687	0.002983
7.373375	0.002901
7.372063	0.002823
7.370752	0.002748
7.369440	0.002677
7.368128	0.002608
7.366816	0.002542
7.365505	0.002480
7.364193	0.002419
7.362881	0.002361
7.361569	0.002306
7.360258	0.002252
7.358946	0.002201
7.357634	0.002151
7.356322	0.002104
7.355011	0.002058
7.353699	0.002014
7.352387	0.001971
7.351075	0.001930
7.349764	0.001891
7.348452	0.001852
7.347140	0.001815
7.345828	0.001780
7.344517	0.001745
7.343205	0.001712
7.341893	0.001679
7.340581	0.001648
7.339270	0.001618
7.337958	0.001588
7.336646	0.001560
7.335334	0.001532
7.334023	0.001506
7.332711	0.001480
7.331399	0.001455
7.330087	0.001430
7.328776	0.001407
7.327464	0.001384
7.326152	0.001361
7.324840	0.001339
7.323529	0.001318
7.322217	0.001298
7.320905	0.001278
7.319593	0.001258
7.318282	0.001239
7.316970	0.001221
7.315658	0.001203
7.314346	0.001186
7.313035	0.001169
7.311723	0.001152
7.310411	0.001136
7.309099	0.001120
7.307787	0.001105
7.306476	0.001090
7.305164	0.001075
7.303852	0.001061
7.302540	0.001047
7.301229	0.001034
7.299917	0.001021
7.298605	0.001008
7.297293	0.000995
7.295982	0.000983
7.294670	0.000971
7.293358	0.000959
7.292046	0.000948
7.290735	0.000937
7.289423	0.000926
7.288111	0.000915
7.286799	0.000905
7.285488	0.000894
7.284176	0.000885
7.282864	0.000875
7.281552	0.000865
7.280241	0.000856
7.278929	0.000847
7.277617	0.000838
7.276305	0.000829
7.274994	0.000821
7.273682	0.000812
7.272370	0.000804
7.271058	0.000796
7.269747	0.000788
7.268435	0.000781
7.267123	0.000773
7.265811	0.000766
7.264500	0.000759
7.263188	0.000752
7.261876	0.000745
7.260564	0.000738
7.259253	0.000732
7.257941	0.000725
7.256629	0.000719
7.255317	0.000713
7.254006	0.000707
7.252694	0.000701
7.251382	0.000695
7.250070	0.000689
7.248759	0.000684
7.247447	0.000678
7.246135	0.000673
7.244823	0.000668
7.243512	0.000662
7.242200	0.000657
7.240888	0.000652
7.239576	0.000648
7.238264	0.000643
7.236953	0.000638
7.235641	0.000634
7.234329	0.000629
7.233017	0.000625
7.231706	0.000621
7.230394	0.000617
7.229082	0.000613
7.227770	0.000609
7.226459	0.000605
7.225147	0.000601
7.223835	0.000597
7.222523	0.000594
7.221212	0.000590
7.219900	0.000586
7.218588	0.000583
7.217276	0.000580
7.215965	0.000576
7.214653	0.000573
7.213341	0.000570
7.212029	0.000567
7.210718	0.000564
7.209406	0.000561
7.208094	0.000558
7.206782	0.000556
7.205471	0.000553
7.204159	0.000550
7.202847	0.000548
7.201535	0.000545
7.200224	0.000543
7.198912	0.000540
7.197600	0.000538
7.196288	0.000536
7.194977	0.000534
7.193665	0.000531
7.192353	0.000529
7.191041	0.000527
7.189730	0.000525
7.188418	0.000524
7.187106	0.000522
7.185794	0.000520
7.184483	0.000518
7.183171	0.000516
7.181859	0.000515
7.180547	0.000513
7.179236	0.000512
7.177924	0.000510
7.176612	0.000509
7.175300	0.000508
7.173989	0.000506
7.172677	0.000505
7.171365	0.000504
7.170053	0.000503
7.168742	0.000502
7.167430	0.000501
7.166118	0.000500
7.164806	0.000499
7.163494	0.000498
7.162183	0.000497
7.160871	0.000496
7.159559	0.000496
7.158247	0.000495
7.156936	0.000494
7.155624	0.000494
7.154312	0.000493
7.153000	0.000493
7.151689	0.000493
7.150377	0.000492
7.149065	0.000492
7.147753	0.000492
7.146442	0.000492
7.145130	0.000492
7.143818	0.000492
7.142506	0.000492
7.141195	0.000492
7.139883	0.000492
7.138571	0.000492
7.137259	0.000492
7.135948	0.000492
7.134636	0.000493
7.133324	0.000493
7.132012	0.000494
7.130701	0.000494
7.129389	0.000495
7.128077	0.000495
7.126765	0.000496
7.125454	0.000497
7.124142	0.000498
7.122830	0.000499
7.121518	0.000500
7.120207	0.000501
7.118895	0.000502
7.117583	0.000503
7.116271	0.000504
7.114960	0.000505
7.113648	0.000507
7.112336	0.000508
7.111024	0.000510
7.109713	0.000511
7.108401	0.000513
7.107089	0.000515
7.105777	0.000517
7.104466	0.000519
7.103154	0.000521
7.101842	0.000523
7.100530	0.000525
7.099219	0.000527
7.097907	0.000529
7.096595	0.000532
7.095283	0.000534
7.093972	0.000537
7.092660	0.000540
7.091348	0.000543
7.090036	0.000545
7.088724	0.000548
7.087413	0.000552
7.086101	0.000555
7.084789	0.000558
7.083477	0.000562
7.082166	0.000565
7.080854	0.000569
7.079542	0.000573
7.078230	0.000577
7.076919	0.000581
7.075607	0.000585
7.074295	0.000589
7.072983	0.000594
7.071672	0.000598
7.070360	0.000603
7.069048	0.000608
7.067736	0.000613
7.066425	0.000618
7.065113	0.000624
7.063801	0.000629
7.062489	0.000635
7.061178	0.000641
7.059866	0.000647
7.058554	0.000654
7.057242	0.000660
7.055931	0.000667
7.054619	0.000674
7.053307	0.000681
7.051995	0.000689
7.050684	0.000696
7.049372	0.000704
7.048060	0.000712
7.046748	0.000721
7.045437	0.000729
7.044125	0.000738
7.042813	0.000748
7.041501	0.000757
7.040190	0.000767
7.038878	0.000777
7.037566	0.000788
7.036254	0.000799
7.034943	0.000810
7.033631	0.000822
7.032319	0.000834
7.031007	0.000847
7.029696	0.000860
7.028384	0.000873
7.027072	0.000887
7.025760	0.000901
7.024449	0.000916
7.023137	0.000932
7.021825	0.000948
7.020513	0.000964
7.019202	0.000981
7.017890	0.000999
7.016578	0.001018
7.015266	0.001037
7.013954	0.001057
7.012643	0.001078
7.011331	0.001100
7.010019	0.001122
7.008707	0.001146
7.007396	0.001170
7.006084	0.001195
7.004772	0.001222
7.003460	0.001249
7.002149	0.001278
7.000837	0.001308
6.999525	0.001339
6.998213	0.001372
6.996902	0.001406
6.995590	0.001442
6.994278	0.001479
6.992966	0.001518
6.991655	0.001559
6.990343	0.001602
6.989031	0.001647
6.987719	0.001694
6.986408	0.001744
6.985096	0.001796
6.983784	0.001851
6.982472	0.001909
6.981161	0.001970
6.979849	0.002035
6.978537	0.002103
6.977225	0.002175
6.975914	0.002251
6.974602	0.002331
6.973290	0.002417
6.971978	0.002508
6.970667	0.002604
6.969355	0.002707
6.968043	0.002816
6.966731	0.002932
6.965420	0.003057
6.964108	0.003190
6.962796	0.003333
6.961484	0.003486
6.960173	0.003650
6.958861	0.003827
6.957549	0.004018
6.956237	0.004225
6.954926	0.004448
6.953614	0.004691
6.952302	0.004955
6.950990	0.005242
6.949679	0.005557
6.948367	0.005901
6.947055	0.006280
6.945743	0.006697
6.944431	0.007158
6.943120	0.007669
6.941808	0.008239
6.940496	0.008875
6.939184	0.009590
6.937873	0.010395
6.936561	0.011307
6.935249	0.012345
6.933937	0.013534
6.932626	0.014903
6.931314	0.016491
6.930002	0.018346
6.928690	0.020530
6.927379	0.023129
6.926067	0.026263
6.924755	0.030123
6.923443	0.035045
6.922132	0.041680
6.920820	0.051305
6.919508	0.066315
6.918196	0.090799
6.916885	0.130873
6.915573	0.194174
6.914261	0.287930
6.912949	0.415520
6.911638	0.572172
6.910326	0.740596
6.909014	0.887210
6.907702	0.965373
6.906391	0.941227
6.905079	0.826003
6.903767	0.664193
6.902455	0.498011
6.901144	0.353299
6.899832	0.241113
6.898520	0.161966
6.897208	0.110224
6.895897	0.078128
6.894585	0.058592
6.893273	0.046426
6.891961	0.038377
6.890650	0.032632
6.889338	0.028250
6.888026	0.024751
6.886714	0.021878
6.885403	0.019479
6.884091	0.017453
6.882779	0.015726
6.881467	0.014242
6.880156	0.012959
6.878844	0.011841
6.877532	0.010862
6.876220	0.010000
6.874909	0.009238
6.873597	0.008560
6.872285	0.007954
6.870973	0.007412
6.869661	0.006923
6.868350	0.006482
6.867038	0.006083
6.865726	0.005720
6.864414	0.005389
6.863103	0.005086
6.861791	0.004809
6.860479	0.004554
6.859167	0.004320
6.857856	0.004104
6.856544	0.003904
6.855232	0.003719
6.853920	0.003547
6.852609	0.003387
6.851297	0.003238
6.849985	0.003099
6.848673	0.002969
6.847362	0.002848
6.846050	0.002734
6.844738	0.002627
6.843426	0.002527
6.842115	0.002432
6.840803	0.002343
6.839491	0.002259
6.838179	0.002180
6.836868	0.002105
6.835556	0.002035
6.834244	0.001967
6.832932	0.001904
6.831621	0.001843
6.830309	0.001786
6.828997	0.001732
6.827685	0.001680
6.826374	0.001631
6.825062	0.001583
6.823750	0.001539
6.822438	0.001496
6.821127	0.001455
6.819815	0.001416
6.818503	0.001379
6.817191	0.001343
6.815880	0.001309
6.814568	0.001276
6.813256	0.001244
6.811944	0.001214
6.810633	0.001185
6.809321	0.001157
6.808009	0.001131
6.806697	0.001105
6.805386	0.001080
6.804074	0.001056
6.802762	0.001034
6.801450	0.001012
6.800139	0.000990
6.798827	0.000970
6.797515	0.000950
6.796203	0.000931
6.794891	0.000913
6.793580	0.000895
6.792268	0.000878
[truncated: 6,001 more rows]
