# Supplementary material for: Discovery and Biosynthesis of the Novel Glycotetrapeptide Antibiotic Biffamycin A
Source: Angew Chem Int Ed Engl. 2026 May 6;65(26):e11349. doi: 10.1002/anie.202511349 (PMC13285481; doi:10.1002/anie.202511349)
Supplement: Supplementary file 3 — Supporting File 3: anie72473‐sup‐0003‐Data.zip. [file ANIE-65-e11349-s002.zip › r2SCAN3c_ensembles/6_3S/3S_Final_Chemical_Shifts.csv]

Nucleus	MODEL_0	MODEL_1	MODEL_2	MODEL_3	MODEL_4	MODEL_5	MODEL_6	MODEL_7	MODEL_8	MODEL_9	MODEL_10	MODEL_11	MODEL_12	MODEL_13	MODEL_14	MODEL_15	MODEL_16	MODEL_17	Avg	Weighted_Avg
C_0	47.268	47.255	47.261	47.285	47.276	47.373	47.268	47.374	47.333	47.525	47.288	47.346	47.273	46.982	46.966	51.467	47.324	47.413	47.515	47.318
C_3	62.299	62.282	62.282	61.69	61.7	62.228	61.71	62.228	62.333	62.325	62.358	62.342	62.336	61.754	61.733	60.211	61.789	62.23	61.991	62.239
C_4	181.334	181.324	181.328	182.574	182.554	181.393	182.548	181.396	181.35	181.376	181.35	181.339	181.346	182.487	182.477	185.394	182.368	181.402	181.963	181.476
C_6	185.343	185.338	185.343	183.914	183.917	184.18	183.92	184.184	184.402	186.037	185.307	184.395	185.305	185.005	185.024	184.048	184.043	184.187	184.661	185.376
C_7	63.29	63.286	63.282	63.847	63.846	62.957	63.844	62.944	62.917	63.13	63.194	62.908	63.191	63.694	63.703	63.716	63.69	62.924	63.353	63.31
C_8	184.421	184.418	184.425	183.507	183.498	184.375	183.498	184.384	184.282	184.687	184.34	184.286	184.357	183.507	183.517	184.302	183.386	184.411	184.089	184.379
C_9	70.613	70.61	70.609	71.661	71.659	63.139	71.658	63.141	69.875	67.582	70.601	69.858	70.595	66.936	66.924	75.786	70.921	63.095	69.181	69.898
C_11	181.139	181.134	181.139	180.48	180.482	180.046	180.484	180.049	179.938	181.254	181.137	179.947	181.135	180.214	180.207	181.474	179.515	180.076	180.547	181.077
C_13	43.58	43.571	43.579	46.084	46.092	46.606	46.096	46.611	46.747	43.915	43.525	46.757	43.525	42.285	42.312	38.417	45.89	46.648	44.569	43.813
C_14	26.993	26.996	27.006	32.673	32.668	32.324	32.688	32.324	34.399	29.436	26.835	34.394	26.833	30.241	30.288	31.437	38.477	32.33	31.019	28.131
C_15	18.258	18.264	18.256	16.3	16.306	17.17	16.319	17.171	13.315	23.988	18.263	13.322	18.263	17.825	17.799	17.353	21.215	17.148	17.585	19.403
C_16	14.98	14.97	14.977	14.81	14.814	14.522	14.817	14.519	15.069	15.614	14.961	15.067	14.953	7.602	7.611	14.816	16.375	14.498	14.165	14.888
C_20	27.88	27.89	27.889	28.523	28.52	27.764	28.531	27.764	27.65	27.852	27.833	27.641	27.836	28.682	28.722	28.312	28.634	27.727	28.092	27.952
C_21	118.388	118.38	118.384	118.467	118.462	118.139	118.461	118.135	118.174	118.288	118.353	118.175	118.357	118.379	118.402	119.167	118.542	118.143	118.378	118.373
C_22	130.701	130.697	130.703	130.824	130.826	130.784	130.822	130.785	130.928	130.973	130.755	130.945	130.756	130.679	130.669	130.566	130.7	130.814	130.774	130.77
C_23	133.576	133.585	133.592	133.982	133.982	133.551	133.986	133.547	133.525	133.592	133.573	133.54	133.568	134.002	134.009	133.292	133.959	133.537	133.689	133.625
C_24	144.843	144.845	144.846	144.815	144.818	144.761	144.821	144.762	144.824	145.232	144.834	144.83	144.838	144.821	144.828	144.323	144.969	144.767	144.821	144.928
C_26	155.357	155.352	155.34	154.801	154.796	155.321	154.782	155.317	155.379	155.31	155.352	155.364	155.357	154.503	154.485	156.097	154.706	155.326	155.164	155.274
C_27	133.087	133.071	133.061	133.259	133.256	133.021	133.253	133.024	133.027	132.783	133.084	133.016	133.086	133.239	133.257	132.736	132.81	133.038	133.062	133.035
C_28	115.531	115.533	115.527	115.697	115.7	115.433	115.703	115.433	115.518	115.857	115.531	115.521	115.526	115.727	115.733	115.029	115.716	115.464	115.566	115.624
C_29	129.121	129.108	129.117	129.072	129.075	129.083	129.072	129.086	129.056	129.093	129.132	129.049	129.124	128.892	128.906	129.146	128.912	129.092	129.063	129.103
C_31	65.594	65.593	65.595	65.742	65.734	65.548	65.737	65.549	65.548	65.571	65.586	65.556	65.585	65.819	65.787	64.847	65.754	65.549	65.594	65.607
C_33	78.926	78.94	78.934	78.931	78.923	78.902	78.922	78.907	78.859	78.877	78.9	78.871	78.917	78.923	78.931	75.855	78.982	78.923	78.746	78.916
C_34	38.135	38.132	38.137	38.153	38.157	38.149	38.152	38.148	38.094	38.134	38.123	38.086	38.126	38.154	38.15	40.276	38.126	38.145	38.254	38.136
C_35	32.422	32.421	32.415	32.39	32.388	32.46	32.384	32.466	32.423	32.38	32.415	32.433	32.426	32.456	32.487	28.268	32.489	32.495	32.201	32.413
C_36	49.229	49.234	49.231	49.209	49.212	49.237	49.212	49.234	49.258	49.277	49.227	49.262	49.223	49.194	49.174	49.565	49.188	49.218	49.244	49.236
H_39	4.559	4.555	4.557	4.34	4.34	4.567	4.339	4.568	4.575	4.571	4.565	4.575	4.565	4.34	4.335	4.619	4.338	4.57	4.493	4.537
H_40	3.907	3.908	3.908	3.352	3.353	4.211	3.355	4.21	3.835	3.848	3.894	3.831	3.898	3.686	3.686	2.895	3.526	4.203	3.75	3.844
H_41	1.686	1.688	1.687	0.44	0.438	1.584	0.44	1.583	1.471	1.942	1.682	1.469	1.686	0.964	0.995	2.875	0.809	1.573	1.39	1.625
H_42 K3 CH	4.337	4.336	4.336	4.371	4.371	4.349	4.371	4.349	4.343	4.328	4.344	4.343	4.342	4.375	4.374	4.478	4.366	4.35	4.359	4.339
H_43	5.073	5.072	5.073	4.569	4.57	5.1	4.574	5.099	5.064	5.09	5.063	5.063	5.064	4.746	4.759	4.503	4.697	5.1	4.904	5.028
H_44	3.405	3.405	3.406	3.415	3.415	3.427	3.414	3.427	3.413	3.428	3.405	3.413	3.405	3.417	3.413	3.21	3.401	3.428	3.403	3.411
H_45	6.882	6.877	6.877	6.824	6.825	7.005	6.831	7.007	7.007	6.901	6.888	7.004	6.883	6.922	6.93	7.008	6.814	7.012	6.917	6.883
H_46	6.15	6.149	6.152	5.839	5.837	6.239	5.838	6.236	6.175	6.227	6.128	6.175	6.129	5.929	5.933	6.383	5.845	6.223	6.088	6.136
H_47	8.437	8.433	8.439	8.346	8.349	8.437	8.36	8.439	8.41	8.641	8.414	8.404	8.418	8.578	8.586	7.841	8.471	8.438	8.413	8.481
H_48	5.824	5.827	5.827	5.863	5.863	6.091	5.867	6.09	5.982	5.955	5.805	5.975	5.806	6.083	6.109	6.181	5.993	6.054	5.955	5.866
H_49	0.249	0.252	0.255	0.827	0.827	1.198	0.828	1.196	1.32	0.711	0.18	1.321	0.181	1.861	1.868	0.745	1.449	1.192	0.914	0.453
H_50	-0.396	-0.399	-0.397	1.779	1.779	1.217	1.781	1.219	1.467	0.545	-0.404	1.466	-0.404	1.198	1.212	1.787	1.181	1.226	0.881	0.034
H_51	0.822	0.823	0.824	-0.023	0.458	-0.79	-0.019	-0.791	-0.489	0.927	1.249	0.415	0.65	-0.069	-0.058	-0.288	-0.011	-0.121	0.195	0.751
H_52	0.66	0.659	0.66	0.456	-0.513	0.182	0.461	0.18	-1.071	0.861	0.814	-0.503	1.25	0.75	0.752	0.648	-0.587	-0.8	0.27	0.685
H_53	1.256	1.255	1.256	-0.516	-0.022	-0.046	-0.508	-0.048	0.419	0.988	0.651	-1.073	0.814	0.16	0.167	-0.663	0.286	0.163	0.252	1.027
H_54	0.734	0.734	0.095	1.058	0.9	1.055	0.901	0.742	0.816	-0.859	0.718	0.481	0.718	0.742	0.643	1.124	0.974	0.737	0.684	0.4	0.216666667
H_55	0.295	0.296	0.736	0.63	1.058	1.294	1.059	1.055	0.968	-0.146	0.279	0.814	0.28	0.64	0.774	1.025	1.048	1.056	0.731	0.241
H_56	0.096	0.096	0.296	0.9	0.63	0.742	0.631	1.293	0.482	-0.672	0.092	0.967	0.093	0.766	0.748	1.12	1.028	1.29	0.589	0.009
H_57	3.814	3.811	3.812	3.796	3.796	3.822	3.795	3.822	3.871	3.854	3.825	3.871	3.822	3.77	3.757	3.661	3.776	3.826	3.806	3.82
H_58	3.14	3.14	3.14	3.155	3.155	3.112	3.155	3.112	3.128	3.129	3.141	3.129	3.141	3.141	3.142	3.136	3.148	3.115	3.137	3.139
H_59	7.492	7.494	7.494	7.507	7.507	7.477	7.507	7.477	7.476	7.466	7.49	7.478	7.49	7.519	7.524	7.519	7.515	7.479	7.495	7.488
H_60	8.377	8.377	8.377	8.411	8.411	8.371	8.412	8.371	8.37	8.315	8.375	8.37	8.374	8.417	8.417	8.366	8.401	8.369	8.382	8.367
H_61	7.531	7.53	7.53	7.529	7.529	7.503	7.53	7.502	7.512	7.5	7.531	7.511	7.531	7.536	7.538	7.487	7.531	7.501	7.52	7.524
H_62	7.449	7.45	7.45	7.447	7.447	7.43	7.447	7.43	7.449	7.467	7.456	7.45	7.456	7.453	7.453	7.41	7.449	7.432	7.446	7.453
H_63	4.257	4.332	4.331	3.984	4.378	4.254	3.986	4.254	4.252	3.923	3.928	4.251	4.33	4.296	4.294	4.337	4.298	3.916	4.2	4.164
H_64	3.918	4.256	4.257	4.331	3.986	3.909	4.33	3.91	3.934	4.34	4.331	3.935	4.255	4.378	4.374	3.884	4.37	4.365	4.17	4.06
H_65	4.332	3.918	3.917	4.378	4.332	4.362	4.377	4.362	4.389	4.268	4.257	4.386	3.926	3.966	3.962	4.275	3.974	4.253	4.202	4.307
H_66	1.926	1.925	1.925	1.916	1.917	1.933	1.917	1.932	1.92	1.926	1.926	1.919	1.925	1.918	1.918	2.201	1.909	1.932	1.938	1.925
H_67	1.832	1.832	1.832	1.838	1.838	1.829	1.839	1.829	1.831	1.832	1.835	1.832	1.834	1.839	1.836	2.163	1.836	1.829	1.852	1.833
H_68	2.215	2.215	2.214	2.212	2.213	2.217	2.213	2.217	2.212	2.211	2.214	2.212	2.214	2.22	2.221	2.429	2.217	2.217	2.227	2.214
H_69	1.894	1.893	1.893	1.908	1.908	1.9	1.908	1.9	1.895	1.892	1.895	1.895	1.895	1.906	1.905	1.966	1.906	1.9	1.903	1.895
H_70	3.136	3.135	3.135	3.135	3.134	3.146	3.134	3.146	3.134	3.133	3.136	3.133	3.135	3.138	3.14	3.55	3.138	3.147	3.16	3.135
H_71	3.494	3.495	3.495	3.502	3.502	3.5	3.502	3.5	3.496	3.494	3.495	3.496	3.495	3.503	3.502	3.103	3.5	3.499	3.476	3.495
H_72	9.605	4.369	4.367	4.37	9.686	4.051	4.371	4.05	4.039	4.032	9.607	4.369	4.369	4.047	4.378	9.215	4.376	4.051	5.408	7.779
H_73	4.369	4.034	4.033	4.04	4.371	9.553	4.04	9.559	9.6	9.571	4.37	4.038	4.035	9.661	4.048	4.347	4.042	9.569	5.96	5.497
H_74	4.623	4.623	4.623	4.664	4.663	4.631	4.663	4.633	4.63	4.628	4.633	4.632	4.631	4.659	4.657	4.679	4.658	4.633	4.642	4.628
H_75	4.034	9.604	9.61	9.692	4.04	4.38	9.684	4.38	4.37	4.367	4.035	9.601	9.614	4.378	9.666	4.495	9.676	4.379	6.667	4.734
H_76	5.518	5.522	5.528	5.69	5.675	5.561	5.663	5.564	5.431	5.444	5.443	5.421	5.471	5.648	5.693	5.645	5.705	5.589	5.567	5.521
