# Supplementary material for: Discovery and Biosynthesis of the Novel Glycotetrapeptide Antibiotic Biffamycin A
Source: Angew Chem Int Ed Engl. 2026 May 6;65(26):e11349. doi: 10.1002/anie.202511349 (PMC13285481; doi:10.1002/anie.202511349)
Supplement: Supplementary file 3 — Supporting File 3: anie72473‐sup‐0003‐Data.zip. [file ANIE-65-e11349-s002.zip › r2SCAN3c_ensembles/6_3S/Chemical_Shift_Tables.txt]

-----------------------------------------
MODEL_0 CHEMICAL SHIELDING SUMMARY (ppm)
-----------------------------------------

  Nucleus  Element    Isotr. Shielding   Chem. Shift
  -------  -------    ----------------   -----------
       0  C                   137.566        47.268
       3  C                   122.535        62.299
       4  C                     3.500       181.334
       6  C                    -0.509       185.343
       7  C                   121.544        63.290
       8  C                     0.413       184.421
       9  C                   114.221        70.613
      11  C                     3.695       181.139
      13  C                   141.254        43.580
      14  C                   157.841        26.993
      15  C                   166.576        18.258
      16  C                   169.854        14.980
      20  C                   156.954        27.880
      21  C                    66.446       118.388
      22  C                    54.133       130.701
      23  C                    51.258       133.576
      24  C                    39.991       144.843
      26  C                    29.477       155.357
      27  C                    51.747       133.087
      28  C                    69.303       115.531
      29  C                    55.713       129.121
      31  C                   119.240        65.594
      33  C                   105.908        78.926
      34  C                   146.699        38.135
      35  C                   152.412        32.422
      36  C                   135.605        49.229
      39  H                    27.353         4.559
      40  H                    28.005         3.907
      41  H                    30.226         1.686
      42  H                    27.575         4.337
      43  H                    26.839         5.073
      44  H                    28.507         3.405
      45  H                    25.030         6.882
      46  H                    25.762         6.150
      47  H                    23.475         8.437
      48  H                    26.088         5.824
      49  H                    31.663         0.249
      50  H                    32.308        -0.396
      51  H                    31.090         0.822
      52  H                    31.252         0.660
      53  H                    30.656         1.256
      54  H                    31.178         0.734
      55  H                    31.617         0.295
      56  H                    31.816         0.096
      57  H                    28.098         3.814
      58  H                    28.772         3.140
      59  H                    24.420         7.492
      60  H                    23.535         8.377
      61  H                    24.381         7.531
      62  H                    24.463         7.449
      63  H                    27.655         4.257
      64  H                    27.994         3.918
      65  H                    27.580         4.332
      66  H                    29.986         1.926
      67  H                    30.080         1.832
      68  H                    29.697         2.215
      69  H                    30.018         1.894
      70  H                    28.776         3.136
      71  H                    28.418         3.494
      72  H                    22.307         9.605
      73  H                    27.543         4.369
      74  H                    27.289         4.623
      75  H                    27.878         4.034
      76  H                    26.394         5.518

-----------------------------------------
MODEL_1 CHEMICAL SHIELDING SUMMARY (ppm)
-----------------------------------------

  Nucleus  Element    Isotr. Shielding   Chem. Shift
  -------  -------    ----------------   -----------
       0  C                   137.579        47.255
       3  C                   122.552        62.282
       4  C                     3.510       181.324
       6  C                    -0.504       185.338
       7  C                   121.548        63.286
       8  C                     0.416       184.418
       9  C                   114.224        70.610
      11  C                     3.700       181.134
      13  C                   141.263        43.571
      14  C                   157.838        26.996
      15  C                   166.570        18.264
      16  C                   169.864        14.970
      20  C                   156.944        27.890
      21  C                    66.454       118.380
      22  C                    54.137       130.697
      23  C                    51.249       133.585
      24  C                    39.989       144.845
      26  C                    29.482       155.352
      27  C                    51.763       133.071
      28  C                    69.301       115.533
      29  C                    55.726       129.108
      31  C                   119.241        65.593
      33  C                   105.894        78.940
      34  C                   146.702        38.132
      35  C                   152.413        32.421
      36  C                   135.600        49.234
      39  H                    27.357         4.555
      40  H                    28.004         3.908
      41  H                    30.224         1.688
      42  H                    27.576         4.336
      43  H                    26.840         5.072
      44  H                    28.507         3.405
      45  H                    25.035         6.877
      46  H                    25.763         6.149
      47  H                    23.479         8.433
      48  H                    26.085         5.827
      49  H                    31.660         0.252
      50  H                    32.311        -0.399
      51  H                    31.089         0.823
      52  H                    31.253         0.659
      53  H                    30.657         1.255
      54  H                    31.178         0.734
      55  H                    31.616         0.296
      56  H                    31.816         0.096
      57  H                    28.101         3.811
      58  H                    28.772         3.140
      59  H                    24.418         7.494
      60  H                    23.535         8.377
      61  H                    24.382         7.530
      62  H                    24.462         7.450
      63  H                    27.580         4.332
      64  H                    27.656         4.256
      65  H                    27.994         3.918
      66  H                    29.987         1.925
      67  H                    30.080         1.832
      68  H                    29.697         2.215
      69  H                    30.019         1.893
      70  H                    28.777         3.135
      71  H                    28.417         3.495
      72  H                    27.543         4.369
      73  H                    27.878         4.034
      74  H                    27.289         4.623
      75  H                    22.308         9.604
      76  H                    26.390         5.522

-----------------------------------------
MODEL_2 CHEMICAL SHIELDING SUMMARY (ppm)
-----------------------------------------

  Nucleus  Element    Isotr. Shielding   Chem. Shift
  -------  -------    ----------------   -----------
       0  C                   137.573        47.261
       3  C                   122.552        62.282
       4  C                     3.506       181.328
       6  C                    -0.509       185.343
       7  C                   121.552        63.282
       8  C                     0.409       184.425
       9  C                   114.225        70.609
      11  C                     3.695       181.139
      13  C                   141.255        43.579
      14  C                   157.828        27.006
      15  C                   166.578        18.256
      16  C                   169.857        14.977
      20  C                   156.945        27.889
      21  C                    66.450       118.384
      22  C                    54.131       130.703
      23  C                    51.242       133.592
      24  C                    39.988       144.846
      26  C                    29.494       155.340
      27  C                    51.773       133.061
      28  C                    69.307       115.527
      29  C                    55.717       129.117
      31  C                   119.239        65.595
      33  C                   105.900        78.934
      34  C                   146.697        38.137
      35  C                   152.419        32.415
      36  C                   135.603        49.231
      39  H                    27.355         4.557
      40  H                    28.004         3.908
      41  H                    30.225         1.687
      42  H                    27.576         4.336
      43  H                    26.839         5.073
      44  H                    28.506         3.406
      45  H                    25.035         6.877
      46  H                    25.760         6.152
      47  H                    23.473         8.439
      48  H                    26.085         5.827
      49  H                    31.657         0.255
      50  H                    32.309        -0.397
      51  H                    31.088         0.824
      52  H                    31.252         0.660
      53  H                    30.656         1.256
      54  H                    31.817         0.095
      55  H                    31.176         0.736
      56  H                    31.616         0.296
      57  H                    28.100         3.812
      58  H                    28.772         3.140
      59  H                    24.418         7.494
      60  H                    23.535         8.377
      61  H                    24.382         7.530
      62  H                    24.462         7.450
      63  H                    27.581         4.331
      64  H                    27.655         4.257
      65  H                    27.995         3.917
      66  H                    29.987         1.925
      67  H                    30.080         1.832
      68  H                    29.698         2.214
      69  H                    30.019         1.893
      70  H                    28.777         3.135
      71  H                    28.417         3.495
      72  H                    27.545         4.367
      73  H                    27.879         4.033
      74  H                    27.289         4.623
      75  H                    22.302         9.610
      76  H                    26.384         5.528

-----------------------------------------
MODEL_3 CHEMICAL SHIELDING SUMMARY (ppm)
-----------------------------------------

  Nucleus  Element    Isotr. Shielding   Chem. Shift
  -------  -------    ----------------   -----------
       0  C                   137.549        47.285
       3  C                   123.144        61.690
       4  C                     2.260       182.574
       6  C                     0.920       183.914
       7  C                   120.987        63.847
       8  C                     1.327       183.507
       9  C                   113.173        71.661
      11  C                     4.354       180.480
      13  C                   138.750        46.084
      14  C                   152.161        32.673
      15  C                   168.534        16.300
      16  C                   170.024        14.810
      20  C                   156.311        28.523
      21  C                    66.367       118.467
      22  C                    54.010       130.824
      23  C                    50.852       133.982
      24  C                    40.019       144.815
      26  C                    30.033       154.801
      27  C                    51.575       133.259
      28  C                    69.137       115.697
      29  C                    55.762       129.072
      31  C                   119.092        65.742
      33  C                   105.903        78.931
      34  C                   146.681        38.153
      35  C                   152.444        32.390
      36  C                   135.625        49.209
      39  H                    27.572         4.340
      40  H                    28.560         3.352
      41  H                    31.472         0.440
      42  H                    27.541         4.371
      43  H                    27.343         4.569
      44  H                    28.497         3.415
      45  H                    25.088         6.824
      46  H                    26.073         5.839
      47  H                    23.566         8.346
      48  H                    26.049         5.863
      49  H                    31.085         0.827
      50  H                    30.133         1.779
      51  H                    31.935        -0.023
      52  H                    31.456         0.456
      53  H                    32.428        -0.516
      54  H                    30.854         1.058
      55  H                    31.282         0.630
      56  H                    31.012         0.900
      57  H                    28.116         3.796
      58  H                    28.757         3.155
      59  H                    24.405         7.507
      60  H                    23.501         8.411
      61  H                    24.383         7.529
      62  H                    24.465         7.447
      63  H                    27.928         3.984
      64  H                    27.581         4.331
      65  H                    27.534         4.378
      66  H                    29.996         1.916
      67  H                    30.074         1.838
      68  H                    29.700         2.212
      69  H                    30.004         1.908
      70  H                    28.777         3.135
      71  H                    28.410         3.502
      72  H                    27.542         4.370
      73  H                    27.872         4.040
      74  H                    27.248         4.664
      75  H                    22.220         9.692
      76  H                    26.222         5.690

-----------------------------------------
MODEL_4 CHEMICAL SHIELDING SUMMARY (ppm)
-----------------------------------------

  Nucleus  Element    Isotr. Shielding   Chem. Shift
  -------  -------    ----------------   -----------
       0  C                   137.558        47.276
       3  C                   123.134        61.700
       4  C                     2.280       182.554
       6  C                     0.917       183.917
       7  C                   120.988        63.846
       8  C                     1.336       183.498
       9  C                   113.175        71.659
      11  C                     4.352       180.482
      13  C                   138.742        46.092
      14  C                   152.166        32.668
      15  C                   168.528        16.306
      16  C                   170.020        14.814
      20  C                   156.314        28.520
      21  C                    66.372       118.462
      22  C                    54.008       130.826
      23  C                    50.852       133.982
      24  C                    40.016       144.818
      26  C                    30.038       154.796
      27  C                    51.578       133.256
      28  C                    69.134       115.700
      29  C                    55.759       129.075
      31  C                   119.100        65.734
      33  C                   105.911        78.923
      34  C                   146.677        38.157
      35  C                   152.446        32.388
      36  C                   135.622        49.212
      39  H                    27.572         4.340
      40  H                    28.559         3.353
      41  H                    31.474         0.438
      42  H                    27.541         4.371
      43  H                    27.342         4.570
      44  H                    28.497         3.415
      45  H                    25.087         6.825
      46  H                    26.075         5.837
      47  H                    23.563         8.349
      48  H                    26.049         5.863
      49  H                    31.085         0.827
      50  H                    30.133         1.779
      51  H                    31.454         0.458
      52  H                    32.425        -0.513
      53  H                    31.934        -0.022
      54  H                    31.012         0.900
      55  H                    30.854         1.058
      56  H                    31.282         0.630
      57  H                    28.116         3.796
      58  H                    28.757         3.155
      59  H                    24.405         7.507
      60  H                    23.501         8.411
      61  H                    24.383         7.529
      62  H                    24.465         7.447
      63  H                    27.534         4.378
      64  H                    27.926         3.986
      65  H                    27.580         4.332
      66  H                    29.995         1.917
      67  H                    30.074         1.838
      68  H                    29.699         2.213
      69  H                    30.004         1.908
      70  H                    28.778         3.134
      71  H                    28.410         3.502
      72  H                    22.226         9.686
      73  H                    27.541         4.371
      74  H                    27.249         4.663
      75  H                    27.872         4.040
      76  H                    26.237         5.675

-----------------------------------------
MODEL_5 CHEMICAL SHIELDING SUMMARY (ppm)
-----------------------------------------

  Nucleus  Element    Isotr. Shielding   Chem. Shift
  -------  -------    ----------------   -----------
       0  C                   137.461        47.373
       3  C                   122.606        62.228
       4  C                     3.441       181.393
       6  C                     0.654       184.180
       7  C                   121.877        62.957
       8  C                     0.459       184.375
       9  C                   121.695        63.139
      11  C                     4.788       180.046
      13  C                   138.228        46.606
      14  C                   152.510        32.324
      15  C                   167.664        17.170
      16  C                   170.312        14.522
      20  C                   157.070        27.764
      21  C                    66.695       118.139
      22  C                    54.050       130.784
      23  C                    51.283       133.551
      24  C                    40.073       144.761
      26  C                    29.513       155.321
      27  C                    51.813       133.021
      28  C                    69.401       115.433
      29  C                    55.751       129.083
      31  C                   119.286        65.548
      33  C                   105.932        78.902
      34  C                   146.685        38.149
      35  C                   152.374        32.460
      36  C                   135.597        49.237
      39  H                    27.345         4.567
      40  H                    27.701         4.211
      41  H                    30.328         1.584
      42  H                    27.563         4.349
      43  H                    26.812         5.100
      44  H                    28.485         3.427
      45  H                    24.907         7.005
      46  H                    25.673         6.239
      47  H                    23.475         8.437
      48  H                    25.821         6.091
      49  H                    30.714         1.198
      50  H                    30.695         1.217
      51  H                    32.702        -0.790
      52  H                    31.730         0.182
      53  H                    31.958        -0.046
      54  H                    30.857         1.055
      55  H                    30.618         1.294
      56  H                    31.170         0.742
      57  H                    28.090         3.822
      58  H                    28.800         3.112
      59  H                    24.435         7.477
      60  H                    23.541         8.371
      61  H                    24.409         7.503
      62  H                    24.482         7.430
      63  H                    27.658         4.254
      64  H                    28.003         3.909
      65  H                    27.550         4.362
      66  H                    29.979         1.933
      67  H                    30.083         1.829
      68  H                    29.695         2.217
      69  H                    30.012         1.900
      70  H                    28.766         3.146
      71  H                    28.412         3.500
      72  H                    27.861         4.051
      73  H                    22.359         9.553
      74  H                    27.281         4.631
      75  H                    27.532         4.380
      76  H                    26.351         5.561

-----------------------------------------
MODEL_6 CHEMICAL SHIELDING SUMMARY (ppm)
-----------------------------------------

  Nucleus  Element    Isotr. Shielding   Chem. Shift
  -------  -------    ----------------   -----------
       0  C                   137.566        47.268
       3  C                   123.124        61.710
       4  C                     2.286       182.548
       6  C                     0.914       183.920
       7  C                   120.990        63.844
       8  C                     1.336       183.498
       9  C                   113.176        71.658
      11  C                     4.350       180.484
      13  C                   138.738        46.096
      14  C                   152.146        32.688
      15  C                   168.515        16.319
      16  C                   170.017        14.817
      20  C                   156.303        28.531
      21  C                    66.373       118.461
      22  C                    54.012       130.822
      23  C                    50.848       133.986
      24  C                    40.013       144.821
      26  C                    30.052       154.782
      27  C                    51.581       133.253
      28  C                    69.131       115.703
      29  C                    55.762       129.072
      31  C                   119.097        65.737
      33  C                   105.912        78.922
      34  C                   146.682        38.152
      35  C                   152.450        32.384
      36  C                   135.622        49.212
      39  H                    27.573         4.339
      40  H                    28.557         3.355
      41  H                    31.472         0.440
      42  H                    27.541         4.371
      43  H                    27.338         4.574
      44  H                    28.498         3.414
      45  H                    25.081         6.831
      46  H                    26.074         5.838
      47  H                    23.552         8.360
      48  H                    26.045         5.867
      49  H                    31.084         0.828
      50  H                    30.131         1.781
      51  H                    31.931        -0.019
      52  H                    31.451         0.461
      53  H                    32.420        -0.508
      54  H                    31.011         0.901
      55  H                    30.853         1.059
      56  H                    31.281         0.631
      57  H                    28.117         3.795
      58  H                    28.757         3.155
      59  H                    24.405         7.507
      60  H                    23.500         8.412
      61  H                    24.382         7.530
      62  H                    24.465         7.447
      63  H                    27.926         3.986
      64  H                    27.582         4.330
      65  H                    27.535         4.377
      66  H                    29.995         1.917
      67  H                    30.073         1.839
      68  H                    29.699         2.213
      69  H                    30.004         1.908
      70  H                    28.778         3.134
      71  H                    28.410         3.502
      72  H                    27.541         4.371
      73  H                    27.872         4.040
      74  H                    27.249         4.663
      75  H                    22.228         9.684
      76  H                    26.249         5.663

-----------------------------------------
MODEL_7 CHEMICAL SHIELDING SUMMARY (ppm)
-----------------------------------------

  Nucleus  Element    Isotr. Shielding   Chem. Shift
  -------  -------    ----------------   -----------
       0  C                   137.460        47.374
       3  C                   122.606        62.228
       4  C                     3.438       181.396
       6  C                     0.650       184.184
       7  C                   121.890        62.944
       8  C                     0.450       184.384
       9  C                   121.693        63.141
      11  C                     4.785       180.049
      13  C                   138.223        46.611
      14  C                   152.510        32.324
      15  C                   167.663        17.171
      16  C                   170.315        14.519
      20  C                   157.070        27.764
      21  C                    66.699       118.135
      22  C                    54.049       130.785
      23  C                    51.287       133.547
      24  C                    40.072       144.762
      26  C                    29.517       155.317
      27  C                    51.810       133.024
      28  C                    69.401       115.433
      29  C                    55.748       129.086
      31  C                   119.285        65.549
      33  C                   105.927        78.907
      34  C                   146.686        38.148
      35  C                   152.368        32.466
      36  C                   135.600        49.234
      39  H                    27.344         4.568
      40  H                    27.702         4.210
      41  H                    30.329         1.583
      42  H                    27.563         4.349
      43  H                    26.813         5.099
      44  H                    28.485         3.427
      45  H                    24.905         7.007
      46  H                    25.676         6.236
      47  H                    23.473         8.439
      48  H                    25.822         6.090
      49  H                    30.716         1.196
      50  H                    30.693         1.219
      51  H                    32.703        -0.791
      52  H                    31.732         0.180
      53  H                    31.960        -0.048
      54  H                    31.170         0.742
      55  H                    30.857         1.055
      56  H                    30.619         1.293
      57  H                    28.090         3.822
      58  H                    28.800         3.112
      59  H                    24.435         7.477
      60  H                    23.541         8.371
      61  H                    24.410         7.502
      62  H                    24.482         7.430
      63  H                    27.658         4.254
      64  H                    28.002         3.910
      65  H                    27.550         4.362
      66  H                    29.980         1.932
      67  H                    30.083         1.829
      68  H                    29.695         2.217
      69  H                    30.012         1.900
      70  H                    28.766         3.146
      71  H                    28.412         3.500
      72  H                    27.862         4.050
      73  H                    22.353         9.559
      74  H                    27.279         4.633
      75  H                    27.532         4.380
      76  H                    26.348         5.564

-----------------------------------------
MODEL_8 CHEMICAL SHIELDING SUMMARY (ppm)
-----------------------------------------

  Nucleus  Element    Isotr. Shielding   Chem. Shift
  -------  -------    ----------------   -----------
       0  C                   137.501        47.333
       3  C                   122.501        62.333
       4  C                     3.484       181.350
       6  C                     0.432       184.402
       7  C                   121.917        62.917
       8  C                     0.552       184.282
       9  C                   114.959        69.875
      11  C                     4.896       179.938
      13  C                   138.087        46.747
      14  C                   150.435        34.399
      15  C                   171.519        13.315
      16  C                   169.765        15.069
      20  C                   157.184        27.650
      21  C                    66.660       118.174
      22  C                    53.906       130.928
      23  C                    51.309       133.525
      24  C                    40.010       144.824
      26  C                    29.455       155.379
      27  C                    51.807       133.027
      28  C                    69.316       115.518
      29  C                    55.778       129.056
      31  C                   119.286        65.548
      33  C                   105.975        78.859
      34  C                   146.740        38.094
      35  C                   152.411        32.423
      36  C                   135.576        49.258
      39  H                    27.337         4.575
      40  H                    28.077         3.835
      41  H                    30.441         1.471
      42  H                    27.569         4.343
      43  H                    26.848         5.064
      44  H                    28.499         3.413
      45  H                    24.905         7.007
      46  H                    25.737         6.175
      47  H                    23.502         8.410
      48  H                    25.930         5.982
      49  H                    30.592         1.320
      50  H                    30.445         1.467
      51  H                    32.401        -0.489
      52  H                    32.983        -1.071
      53  H                    31.493         0.419
      54  H                    31.096         0.816
      55  H                    30.944         0.968
      56  H                    31.430         0.482
      57  H                    28.041         3.871
      58  H                    28.784         3.128
      59  H                    24.436         7.476
      60  H                    23.542         8.370
      61  H                    24.400         7.512
      62  H                    24.463         7.449
      63  H                    27.660         4.252
      64  H                    27.978         3.934
      65  H                    27.523         4.389
      66  H                    29.992         1.920
      67  H                    30.081         1.831
      68  H                    29.700         2.212
      69  H                    30.017         1.895
      70  H                    28.778         3.134
      71  H                    28.416         3.496
      72  H                    27.873         4.039
      73  H                    22.312         9.600
      74  H                    27.282         4.630
      75  H                    27.542         4.370
      76  H                    26.481         5.431

-----------------------------------------
MODEL_9 CHEMICAL SHIELDING SUMMARY (ppm)
-----------------------------------------

  Nucleus  Element    Isotr. Shielding   Chem. Shift
  -------  -------    ----------------   -----------
       0  C                   137.309        47.525
       3  C                   122.509        62.325
       4  C                     3.458       181.376
       6  C                    -1.203       186.037
       7  C                   121.704        63.130
       8  C                     0.147       184.687
       9  C                   117.252        67.582
      11  C                     3.580       181.254
      13  C                   140.919        43.915
      14  C                   155.398        29.436
      15  C                   160.846        23.988
      16  C                   169.220        15.614
      20  C                   156.982        27.852
      21  C                    66.546       118.288
      22  C                    53.861       130.973
      23  C                    51.242       133.592
      24  C                    39.602       145.232
      26  C                    29.524       155.310
      27  C                    52.051       132.783
      28  C                    68.977       115.857
      29  C                    55.741       129.093
      31  C                   119.263        65.571
      33  C                   105.957        78.877
      34  C                   146.700        38.134
      35  C                   152.454        32.380
      36  C                   135.557        49.277
      39  H                    27.341         4.571
      40  H                    28.064         3.848
      41  H                    29.970         1.942
      42  H                    27.584         4.328
      43  H                    26.822         5.090
      44  H                    28.484         3.428
      45  H                    25.011         6.901
      46  H                    25.685         6.227
      47  H                    23.271         8.641
      48  H                    25.957         5.955
      49  H                    31.201         0.711
      50  H                    31.367         0.545
      51  H                    30.985         0.927
      52  H                    31.051         0.861
      53  H                    30.924         0.988
      54  H                    32.771        -0.859
      55  H                    32.058        -0.146
      56  H                    32.584        -0.672
      57  H                    28.058         3.854
      58  H                    28.783         3.129
      59  H                    24.446         7.466
      60  H                    23.597         8.315
      61  H                    24.412         7.500
      62  H                    24.445         7.467
      63  H                    27.989         3.923
      64  H                    27.572         4.340
      65  H                    27.644         4.268
      66  H                    29.986         1.926
      67  H                    30.080         1.832
      68  H                    29.701         2.211
      69  H                    30.020         1.892
      70  H                    28.779         3.133
      71  H                    28.418         3.494
      72  H                    27.880         4.032
      73  H                    22.341         9.571
      74  H                    27.284         4.628
      75  H                    27.545         4.367
      76  H                    26.468         5.444

-----------------------------------------
MODEL_10 CHEMICAL SHIELDING SUMMARY (ppm)
-----------------------------------------

  Nucleus  Element    Isotr. Shielding   Chem. Shift
  -------  -------    ----------------   -----------
       0  C                   137.546        47.288
       3  C                   122.476        62.358
       4  C                     3.484       181.350
       6  C                    -0.473       185.307
       7  C                   121.640        63.194
       8  C                     0.494       184.340
       9  C                   114.233        70.601
      11  C                     3.697       181.137
      13  C                   141.309        43.525
      14  C                   157.999        26.835
      15  C                   166.571        18.263
      16  C                   169.873        14.961
      20  C                   157.001        27.833
      21  C                    66.481       118.353
      22  C                    54.079       130.755
      23  C                    51.261       133.573
      24  C                    40.000       144.834
      26  C                    29.482       155.352
      27  C                    51.750       133.084
      28  C                    69.303       115.531
      29  C                    55.702       129.132
      31  C                   119.248        65.586
      33  C                   105.934        78.900
      34  C                   146.711        38.123
      35  C                   152.419        32.415
      36  C                   135.607        49.227
      39  H                    27.347         4.565
      40  H                    28.018         3.894
      41  H                    30.230         1.682
      42  H                    27.568         4.344
      43  H                    26.849         5.063
      44  H                    28.507         3.405
      45  H                    25.024         6.888
      46  H                    25.784         6.128
      47  H                    23.498         8.414
      48  H                    26.107         5.805
      49  H                    31.732         0.180
      50  H                    32.316        -0.404
      51  H                    30.663         1.249
      52  H                    31.098         0.814
      53  H                    31.261         0.651
      54  H                    31.194         0.718
      55  H                    31.633         0.279
      56  H                    31.820         0.092
      57  H                    28.087         3.825
      58  H                    28.771         3.141
      59  H                    24.422         7.490
      60  H                    23.537         8.375
      61  H                    24.381         7.531
      62  H                    24.456         7.456
      63  H                    27.984         3.928
      64  H                    27.581         4.331
      65  H                    27.655         4.257
      66  H                    29.986         1.926
      67  H                    30.077         1.835
      68  H                    29.698         2.214
      69  H                    30.017         1.895
      70  H                    28.776         3.136
      71  H                    28.417         3.495
      72  H                    22.305         9.607
      73  H                    27.542         4.370
      74  H                    27.279         4.633
      75  H                    27.877         4.035
      76  H                    26.469         5.443

-----------------------------------------
MODEL_11 CHEMICAL SHIELDING SUMMARY (ppm)
-----------------------------------------

  Nucleus  Element    Isotr. Shielding   Chem. Shift
  -------  -------    ----------------   -----------
       0  C                   137.488        47.346
       3  C                   122.492        62.342
       4  C                     3.495       181.339
       6  C                     0.439       184.395
       7  C                   121.926        62.908
       8  C                     0.548       184.286
       9  C                   114.976        69.858
      11  C                     4.887       179.947
      13  C                   138.077        46.757
      14  C                   150.440        34.394
      15  C                   171.512        13.322
      16  C                   169.767        15.067
      20  C                   157.193        27.641
      21  C                    66.659       118.175
      22  C                    53.889       130.945
      23  C                    51.294       133.540
      24  C                    40.004       144.830
      26  C                    29.470       155.364
      27  C                    51.818       133.016
      28  C                    69.313       115.521
      29  C                    55.785       129.049
      31  C                   119.278        65.556
      33  C                   105.963        78.871
      34  C                   146.748        38.086
      35  C                   152.401        32.433
      36  C                   135.572        49.262
      39  H                    27.337         4.575
      40  H                    28.081         3.831
      41  H                    30.443         1.469
      42  H                    27.569         4.343
      43  H                    26.849         5.063
      44  H                    28.499         3.413
      45  H                    24.908         7.004
      46  H                    25.737         6.175
      47  H                    23.508         8.404
      48  H                    25.937         5.975
      49  H                    30.591         1.321
      50  H                    30.446         1.466
      51  H                    31.497         0.415
      52  H                    32.415        -0.503
      53  H                    32.985        -1.073
      54  H                    31.431         0.481
      55  H                    31.098         0.814
      56  H                    30.945         0.967
      57  H                    28.041         3.871
      58  H                    28.783         3.129
      59  H                    24.434         7.478
      60  H                    23.542         8.370
      61  H                    24.401         7.511
      62  H                    24.462         7.450
      63  H                    27.661         4.251
      64  H                    27.977         3.935
      65  H                    27.526         4.386
      66  H                    29.993         1.919
      67  H                    30.080         1.832
      68  H                    29.700         2.212
      69  H                    30.017         1.895
      70  H                    28.779         3.133
      71  H                    28.416         3.496
      72  H                    27.543         4.369
      73  H                    27.874         4.038
      74  H                    27.280         4.632
      75  H                    22.311         9.601
      76  H                    26.491         5.421

-----------------------------------------
MODEL_12 CHEMICAL SHIELDING SUMMARY (ppm)
-----------------------------------------

  Nucleus  Element    Isotr. Shielding   Chem. Shift
  -------  -------    ----------------   -----------
       0  C                   137.561        47.273
       3  C                   122.498        62.336
       4  C                     3.488       181.346
       6  C                    -0.471       185.305
       7  C                   121.643        63.191
       8  C                     0.477       184.357
       9  C                   114.239        70.595
      11  C                     3.699       181.135
      13  C                   141.309        43.525
      14  C                   158.001        26.833
      15  C                   166.571        18.263
      16  C                   169.881        14.953
      20  C                   156.998        27.836
      21  C                    66.477       118.357
      22  C                    54.078       130.756
      23  C                    51.266       133.568
      24  C                    39.996       144.838
      26  C                    29.477       155.357
      27  C                    51.748       133.086
      28  C                    69.308       115.526
      29  C                    55.710       129.124
      31  C                   119.249        65.585
      33  C                   105.917        78.917
      34  C                   146.708        38.126
      35  C                   152.408        32.426
      36  C                   135.611        49.223
      39  H                    27.347         4.565
      40  H                    28.014         3.898
      41  H                    30.226         1.686
      42  H                    27.570         4.342
      43  H                    26.848         5.064
      44  H                    28.507         3.405
      45  H                    25.029         6.883
      46  H                    25.783         6.129
      47  H                    23.494         8.418
      48  H                    26.106         5.806
      49  H                    31.731         0.181
      50  H                    32.316        -0.404
      51  H                    31.262         0.650
      52  H                    30.662         1.250
      53  H                    31.098         0.814
      54  H                    31.194         0.718
      55  H                    31.632         0.280
      56  H                    31.819         0.093
      57  H                    28.090         3.822
      58  H                    28.771         3.141
      59  H                    24.422         7.490
      60  H                    23.538         8.374
      61  H                    24.381         7.531
      62  H                    24.456         7.456
      63  H                    27.582         4.330
      64  H                    27.657         4.255
      65  H                    27.986         3.926
      66  H                    29.987         1.925
      67  H                    30.078         1.834
      68  H                    29.698         2.214
      69  H                    30.017         1.895
      70  H                    28.777         3.135
      71  H                    28.417         3.495
      72  H                    27.543         4.369
      73  H                    27.877         4.035
      74  H                    27.281         4.631
      75  H                    22.298         9.614
      76  H                    26.441         5.471

-----------------------------------------
MODEL_13 CHEMICAL SHIELDING SUMMARY (ppm)
-----------------------------------------

  Nucleus  Element    Isotr. Shielding   Chem. Shift
  -------  -------    ----------------   -----------
       0  C                   137.852        46.982
       3  C                   123.080        61.754
       4  C                     2.347       182.487
       6  C                    -0.171       185.005
       7  C                   121.140        63.694
       8  C                     1.327       183.507
       9  C                   117.898        66.936
      11  C                     4.620       180.214
      13  C                   142.549        42.285
      14  C                   154.593        30.241
      15  C                   167.009        17.825
      16  C                   177.232         7.602
      20  C                   156.152        28.682
      21  C                    66.455       118.379
      22  C                    54.155       130.679
      23  C                    50.832       134.002
      24  C                    40.013       144.821
      26  C                    30.331       154.503
      27  C                    51.595       133.239
      28  C                    69.107       115.727
      29  C                    55.942       128.892
      31  C                   119.015        65.819
      33  C                   105.911        78.923
      34  C                   146.680        38.154
      35  C                   152.378        32.456
      36  C                   135.640        49.194
      39  H                    27.572         4.340
      40  H                    28.226         3.686
      41  H                    30.948         0.964
      42  H                    27.537         4.375
      43  H                    27.166         4.746
      44  H                    28.495         3.417
      45  H                    24.990         6.922
      46  H                    25.983         5.929
      47  H                    23.334         8.578
      48  H                    25.829         6.083
      49  H                    30.051         1.861
      50  H                    30.714         1.198
      51  H                    31.981        -0.069
      52  H                    31.162         0.750
      53  H                    31.752         0.160
      54  H                    31.170         0.742
      55  H                    31.272         0.640
      56  H                    31.146         0.766
      57  H                    28.142         3.770
      58  H                    28.771         3.141
      59  H                    24.393         7.519
      60  H                    23.495         8.417
      61  H                    24.376         7.536
      62  H                    24.459         7.453
      63  H                    27.616         4.296
      64  H                    27.534         4.378
      65  H                    27.946         3.966
      66  H                    29.994         1.918
      67  H                    30.073         1.839
      68  H                    29.692         2.220
      69  H                    30.006         1.906
      70  H                    28.774         3.138
      71  H                    28.409         3.503
      72  H                    27.865         4.047
      73  H                    22.251         9.661
      74  H                    27.253         4.659
      75  H                    27.534         4.378
      76  H                    26.264         5.648

-----------------------------------------
MODEL_14 CHEMICAL SHIELDING SUMMARY (ppm)
-----------------------------------------

  Nucleus  Element    Isotr. Shielding   Chem. Shift
  -------  -------    ----------------   -----------
       0  C                   137.868        46.966
       3  C                   123.101        61.733
       4  C                     2.357       182.477
       6  C                    -0.190       185.024
       7  C                   121.131        63.703
       8  C                     1.317       183.517
       9  C                   117.910        66.924
      11  C                     4.627       180.207
      13  C                   142.522        42.312
      14  C                   154.546        30.288
      15  C                   167.035        17.799
      16  C                   177.223         7.611
      20  C                   156.112        28.722
      21  C                    66.432       118.402
      22  C                    54.165       130.669
      23  C                    50.825       134.009
      24  C                    40.006       144.828
      26  C                    30.349       154.485
      27  C                    51.577       133.257
      28  C                    69.101       115.733
      29  C                    55.928       128.906
      31  C                   119.047        65.787
      33  C                   105.903        78.931
      34  C                   146.684        38.150
      35  C                   152.347        32.487
      36  C                   135.660        49.174
      39  H                    27.577         4.335
      40  H                    28.226         3.686
      41  H                    30.917         0.995
      42  H                    27.538         4.374
      43  H                    27.153         4.759
      44  H                    28.499         3.413
      45  H                    24.982         6.930
      46  H                    25.979         5.933
      47  H                    23.326         8.586
      48  H                    25.803         6.109
      49  H                    30.044         1.868
      50  H                    30.700         1.212
      51  H                    31.970        -0.058
      52  H                    31.160         0.752
      53  H                    31.745         0.167
      54  H                    31.269         0.643
      55  H                    31.138         0.774
      56  H                    31.164         0.748
      57  H                    28.155         3.757
      58  H                    28.770         3.142
      59  H                    24.388         7.524
      60  H                    23.495         8.417
      61  H                    24.374         7.538
      62  H                    24.459         7.453
      63  H                    27.618         4.294
      64  H                    27.538         4.374
      65  H                    27.950         3.962
      66  H                    29.994         1.918
      67  H                    30.076         1.836
      68  H                    29.691         2.221
      69  H                    30.007         1.905
      70  H                    28.772         3.140
      71  H                    28.410         3.502
      72  H                    27.534         4.378
      73  H                    27.864         4.048
      74  H                    27.255         4.657
      75  H                    22.246         9.666
      76  H                    26.219         5.693

-----------------------------------------
MODEL_15 CHEMICAL SHIELDING SUMMARY (ppm)
-----------------------------------------

  Nucleus  Element    Isotr. Shielding   Chem. Shift
  -------  -------    ----------------   -----------
       0  C                   133.367        51.467
       3  C                   124.623        60.211
       4  C                    -0.560       185.394
       6  C                     0.786       184.048
       7  C                   121.118        63.716
       8  C                     0.532       184.302
       9  C                   109.048        75.786
      11  C                     3.360       181.474
      13  C                   146.417        38.417
      14  C                   153.397        31.437
      15  C                   167.481        17.353
      16  C                   170.018        14.816
      20  C                   156.522        28.312
      21  C                    65.667       119.167
      22  C                    54.268       130.566
      23  C                    51.542       133.292
      24  C                    40.511       144.323
      26  C                    28.737       156.097
      27  C                    52.098       132.736
      28  C                    69.805       115.029
      29  C                    55.688       129.146
      31  C                   119.987        64.847
      33  C                   108.979        75.855
      34  C                   144.558        40.276
      35  C                   156.566        28.268
      36  C                   135.269        49.565
      39  H                    27.293         4.619
      40  H                    29.017         2.895
      41  H                    29.037         2.875
      42  H                    27.434         4.478
      43  H                    27.409         4.503
      44  H                    28.702         3.210
      45  H                    24.904         7.008
      46  H                    25.529         6.383
      47  H                    24.071         7.841
      48  H                    25.731         6.181
      49  H                    31.167         0.745
      50  H                    30.125         1.787
      51  H                    32.200        -0.288
      52  H                    31.264         0.648
      53  H                    32.575        -0.663
      54  H                    30.788         1.124
      55  H                    30.887         1.025
      56  H                    30.792         1.120
      57  H                    28.251         3.661
      58  H                    28.776         3.136
      59  H                    24.393         7.519
      60  H                    23.546         8.366
      61  H                    24.425         7.487
      62  H                    24.502         7.410
      63  H                    27.575         4.337
      64  H                    28.028         3.884
      65  H                    27.637         4.275
      66  H                    29.711         2.201
      67  H                    29.749         2.163
      68  H                    29.483         2.429
      69  H                    29.946         1.966
      70  H                    28.362         3.550
      71  H                    28.809         3.103
      72  H                    22.697         9.215
      73  H                    27.565         4.347
      74  H                    27.233         4.679
      75  H                    27.417         4.495
      76  H                    26.267         5.645

-----------------------------------------
MODEL_16 CHEMICAL SHIELDING SUMMARY (ppm)
-----------------------------------------

  Nucleus  Element    Isotr. Shielding   Chem. Shift
  -------  -------    ----------------   -----------
       0  C                   137.510        47.324
       3  C                   123.045        61.789
       4  C                     2.466       182.368
       6  C                     0.791       184.043
       7  C                   121.144        63.690
       8  C                     1.448       183.386
       9  C                   113.913        70.921
      11  C                     5.319       179.515
      13  C                   138.944        45.890
      14  C                   146.357        38.477
      15  C                   163.619        21.215
      16  C                   168.459        16.375
      20  C                   156.200        28.634
      21  C                    66.292       118.542
      22  C                    54.134       130.700
      23  C                    50.875       133.959
      24  C                    39.865       144.969
      26  C                    30.128       154.706
      27  C                    52.024       132.810
      28  C                    69.118       115.716
      29  C                    55.922       128.912
      31  C                   119.080        65.754
      33  C                   105.852        78.982
      34  C                   146.708        38.126
      35  C                   152.345        32.489
      36  C                   135.646        49.188
      39  H                    27.574         4.338
      40  H                    28.386         3.526
      41  H                    31.103         0.809
      42  H                    27.546         4.366
      43  H                    27.215         4.697
      44  H                    28.511         3.401
      45  H                    25.098         6.814
      46  H                    26.067         5.845
      47  H                    23.441         8.471
      48  H                    25.919         5.993
      49  H                    30.463         1.449
      50  H                    30.731         1.181
      51  H                    31.923        -0.011
      52  H                    32.499        -0.587
      53  H                    31.626         0.286
      54  H                    30.938         0.974
      55  H                    30.864         1.048
      56  H                    30.884         1.028
      57  H                    28.136         3.776
      58  H                    28.764         3.148
      59  H                    24.397         7.515
      60  H                    23.511         8.401
      61  H                    24.381         7.531
      62  H                    24.463         7.449
      63  H                    27.614         4.298
      64  H                    27.542         4.370
      65  H                    27.938         3.974
      66  H                    30.003         1.909
      67  H                    30.076         1.836
      68  H                    29.695         2.217
      69  H                    30.006         1.906
      70  H                    28.774         3.138
      71  H                    28.412         3.500
      72  H                    27.536         4.376
      73  H                    27.870         4.042
      74  H                    27.254         4.658
      75  H                    22.236         9.676
      76  H                    26.207         5.705

-----------------------------------------
MODEL_17 CHEMICAL SHIELDING SUMMARY (ppm)
-----------------------------------------

  Nucleus  Element    Isotr. Shielding   Chem. Shift
  -------  -------    ----------------   -----------
       0  C                   137.421        47.413
       3  C                   122.604        62.230
       4  C                     3.432       181.402
       6  C                     0.647       184.187
       7  C                   121.910        62.924
       8  C                     0.423       184.411
       9  C                   121.739        63.095
      11  C                     4.758       180.076
      13  C                   138.186        46.648
      14  C                   152.504        32.330
      15  C                   167.686        17.148
      16  C                   170.336        14.498
      20  C                   157.107        27.727
      21  C                    66.691       118.143
      22  C                    54.020       130.814
      23  C                    51.297       133.537
      24  C                    40.067       144.767
      26  C                    29.508       155.326
      27  C                    51.796       133.038
      28  C                    69.370       115.464
      29  C                    55.742       129.092
      31  C                   119.285        65.549
      33  C                   105.911        78.923
      34  C                   146.689        38.145
      35  C                   152.339        32.495
      36  C                   135.616        49.218
      39  H                    27.342         4.570
      40  H                    27.709         4.203
      41  H                    30.339         1.573
      42  H                    27.562         4.350
      43  H                    26.812         5.100
      44  H                    28.484         3.428
      45  H                    24.900         7.012
      46  H                    25.689         6.223
      47  H                    23.474         8.438
      48  H                    25.858         6.054
      49  H                    30.720         1.192
      50  H                    30.686         1.226
      51  H                    32.033        -0.121
      52  H                    32.712        -0.800
      53  H                    31.749         0.163
      54  H                    31.175         0.737
      55  H                    30.856         1.056
      56  H                    30.622         1.290
      57  H                    28.086         3.826
      58  H                    28.797         3.115
      59  H                    24.433         7.479
      60  H                    23.543         8.369
      61  H                    24.411         7.501
      62  H                    24.480         7.432
      63  H                    27.996         3.916
      64  H                    27.547         4.365
      65  H                    27.659         4.253
      66  H                    29.980         1.932
      67  H                    30.083         1.829
      68  H                    29.695         2.217
      69  H                    30.012         1.900
      70  H                    28.765         3.147
      71  H                    28.413         3.499
      72  H                    27.861         4.051
      73  H                    22.343         9.569
      74  H                    27.279         4.633
      75  H                    27.533         4.379
      76  H                    26.323         5.589
