# Supplementary material for: Discovery and Biosynthesis of the Novel Glycotetrapeptide Antibiotic Biffamycin A
Source: Angew Chem Int Ed Engl. 2026 May 6;65(26):e11349. doi: 10.1002/anie.202511349 (PMC13285481; doi:10.1002/anie.202511349)
Supplement: Supplementary file 3 — Supporting File 3: anie72473‐sup‐0003‐Data.zip. [file ANIE-65-e11349-s002.zip › r2SCAN3c_ensembles/6_3S/CPD_6_NH3_3S_combined_conformers.xyz]

77
E_rel=0.000000 kJ/mol (E = -2253.339603397317 Har) MODEL_0
  C          -0.36761950822917     -3.58185930623904      0.78877021717668
  N          -2.38806685240324      0.23317792850886      1.14837304050034
  N          -1.38321703739815     -2.54324479939512      0.65204211148064
  C          -3.15979784473979     -0.99981629039481      1.30252459689929
  C          -2.17118889056242     -2.13464125646925      1.66755235383122
  N           0.51591600477706      0.26041944007676      0.57109356194501
  C           0.61029817103376     -0.21954475273136      1.82461156124832
  C          -0.43552420625751      1.30414955322433      0.18542929608387
  C          -1.73965210288629      0.50991600275552     -0.01399341516034
  C           1.42275862187263     -1.50852441218203      2.01805613552868
  N           1.71312212096022     -2.21973386715829      0.78232494659654
  C           0.96825807151418     -3.16780427035980      0.16245601882317
  O           1.34870634729551     -3.69898602931319     -0.88393018773178
  C           2.71748366546856     -1.21222185094554      2.81385573824028
  C           3.65823224923217     -0.26053934869871      2.05842720021927
  C           3.40152552252803     -2.51930510578456      3.21734112422786
  C           4.80751791974163      0.26256738564787      2.91965164276613
  O           0.08202959848029      0.31585408699899      2.80705567874252
  O          -2.06442979895918      0.04049407044938     -1.10431007975036
  O          -2.07893151587216     -2.57655292031985      2.81964986903851
  C           0.02741182923824      2.02495123582678     -1.08325207590888
  C           1.40235217074447      2.60359154888374     -0.94296290422133
  C           2.67360985132318      1.95412652601679     -1.11205596733753
  C           1.68479979231437      3.88595100994583     -0.53269046939437
  C           3.68149440110595      2.90117684683631     -0.77646219821946
  N           3.04391655368818      4.06646510275216     -0.43556207837242
  C           3.07476202032939      0.66279995329188     -1.49724763352329
  C           4.43203263610445      0.36659255823709     -1.50429203809982
  C           5.04217637415636      2.59930987265106     -0.80216459501596
  C           5.41092121863871      1.31445417690998     -1.16579831941744
  O           2.13183770133155     -0.29947804079972     -1.78335375887763
  C           1.81928984965044     -0.42272394892893     -3.18990871056629
  Cl          4.94598012593216     -1.26792130696729     -1.90718343183687
  C          -4.24156709933072     -0.84544012414061      2.37357101726444
  C          -5.26104082901509      0.22111140960421      1.99951636329483
  C          -6.55702766402290      0.23889194907054      2.82520315186844
  C          -6.48198634316023      0.86247510754497      4.21258043846041
  O          -3.62709233319681     -0.48837914741213      3.63086445248506
  N          -5.81686143238344     -0.04802839104989      5.20623360981447
  H          -0.52801511377340      2.01304136302537      1.01590566484493
  H           0.78947354623245     -2.14036950420728      2.65302364437721
  H           2.37723636091971     -0.69750606766387      3.72279648273006
  H          -4.74604229552887     -1.81958612655836      2.47435332306357
  H          -0.25848019864226     -3.81518027163105      1.85206050687368
  H          -0.68239227102253     -4.49020986033138      0.26502155100096
  H          -1.94160068350968      0.56540546021163      1.99889773042870
  H          -1.57640625166850     -2.18977868209753     -0.27783281115549
  H           0.92540837664846     -0.27115123606147     -0.19299996653018
  H           2.57053321545945     -1.98482479775512      0.29431658756667
  H           4.07844012897807     -0.76526776262826      1.17685422694991
  H           3.08404065211264      0.59582186063352      1.67896468241640
  H           2.69542820044425     -3.19322268808131      3.71477832928942
  H           3.80880629901952     -3.03660721914030      2.34104087365045
  H           4.22689333277513     -2.32808407567748      3.90845282727907
  H           5.48725696371100     -0.53874520058460      3.22542575867359
  H           5.39535099364713      1.00136583651557      2.36484497223481
  H           4.42469319253990      0.74701157680325      3.82547358809180
  H          -0.02607893886355      1.32734866321786     -1.92435906053666
  H          -0.69430719216505      2.82399004653173     -1.28568847201683
  H           1.00257476092819      4.69317380334872     -0.29889874488759
  H           3.49989246824105      4.92296565418450     -0.16122061574247
  H           5.79177911134758      3.33860015265409     -0.53743053171790
  H           6.45727311565028      1.02874993882609     -1.18566618291618
  H           1.01507223880918     -1.15766798988520     -3.25891917636771
  H           1.48403472269783      0.54083492689566     -3.59080665491560
  H           2.69566225158838     -0.77214840212189     -3.74607945898420
  H          -4.77931416247414      1.20653602604082      2.03641957653050
  H          -5.53902468018224      0.04433684821608      0.95353827346873
  H          -7.29119965794403      0.83618669769798      2.27298196628980
  H          -6.97932333905254     -0.77317927695200      2.89480616092801
  H          -5.90677906049349      1.79333949935773      4.20096021391744
  H          -7.48373427045391      1.07308686273104      4.59542935291437
  H          -4.87584158777907     -0.31299913978338      4.83848827432508
  H          -5.70954691173222      0.40236372832910      6.11538356621766
  H          -3.63842262564414     -1.23020786177453      0.34399159656798
  H          -6.36134692962085     -0.90071557205417      5.34380765297236
  H          -3.01430263873425     -1.22294015072470      3.83106297281076
77
E_rel=2.700161 kJ/mol (E = -2253.338574960324 Har) MODEL_9
  C          -0.33241498176710     -3.58956330854009      0.67738961649055
  N          -2.30927552522955      0.23578579806077      1.18282511170109
  N          -1.33144821828386     -2.53044583451971      0.58991114549329
  C          -3.08963940921324     -0.99540419209013      1.30593343099733
  C          -2.10859730668278     -2.15067109716796      1.62470798818615
  N           0.58934751568037      0.25394081354790      0.60227137603599
  C           0.67957712716959     -0.25239764652449      1.84626309009316
  C          -0.35038479241027      1.31586810994081      0.23941774236286
  C          -1.66368343325649      0.53935409686684      0.02602410946288
  C           1.44644850060403     -1.57213791451758      2.00487089139410
  N           1.75190039109738     -2.23396787933249      0.74621234269666
  C           1.02053362025619     -3.16889932786773      0.09203650060202
  O           1.42463556824200     -3.68315020733915     -0.95404963984387
  C           2.71453009458862     -1.41745606893599      2.88297219005341
  C           3.80324996095140     -0.50516351443860      2.28895541824232
  C           3.27954480146224     -2.80428617135615      3.20413519041618
  C           3.54561439643574      0.99727607448184      2.41289645213404
  O           0.15761262310815      0.26757927258278      2.84022581184065
  O          -1.99723753432612      0.10188112931681     -1.07505272465126
  O          -2.01385554944384     -2.63391397289821      2.76000884622027
  C           0.11364055299728      2.05434242731473     -1.01819194757855
  C           1.49461821592469      2.61927270871698     -0.88266303836523
  C           2.75916287934241      1.96566963152495     -1.08095352744407
  C           1.79098533074983      3.89559011408135     -0.46311968863590
  C           3.77775946293843      2.90507463563929     -0.75771739786915
  N           3.15254109224811      4.06865850350036     -0.38990667375172
  C           3.14657961862681      0.67325062681872     -1.47668959235454
  C           4.50211895867062      0.36850318255986     -1.50331383281310
  C           5.13612090294949      2.59826044502481     -0.81298398709186
  C           5.49191197991055      1.31189538010849     -1.18346509885520
  O           2.19378832822968     -0.27972327745122     -1.76099689769408
  C           1.86774233636105     -0.38944551778228     -3.16544772752539
  Cl          5.00007760660227     -1.26744057418072     -1.92052620975033
  C          -4.15852923780173     -0.86476247622070      2.39288114133640
  C          -5.17422290042195      0.21897103910615      2.06099952666377
  C          -6.45884490664611      0.22476699851841      2.90429459150330
  C          -6.36219780817147      0.81835348243122      4.30347209465955
  O          -3.52695121257853     -0.54828472973725      3.65252736132849
  N          -5.68970410328047     -0.11622039743096      5.26956996719433
  H          -0.43341325955469      2.00960148490927      1.08367342903558
  H           0.75544104227445     -2.20655020145613      2.57398227183798
  H           2.36224905778985     -0.96026291663346      3.81737495948081
  H          -4.66898873624126     -1.83773548848783      2.47147672579698
  H          -0.23881352350762     -3.88593775791657      1.72668717181368
  H          -0.65632642265365     -4.46136829124827      0.10009505263445
  H          -1.85774867607656      0.54189800272066      2.04051623289913
  H          -1.52464839440214     -2.13751625086564     -0.32403510687980
  H           0.99217981382988     -0.26740910081827     -0.17232266060400
  H           2.62785723203488     -2.00183387464998      0.29059592102062
  H           4.73696331326630     -0.74078535038110      2.81534583823505
  H           3.99358381305135     -0.76348624938305      1.23717281113974
  H           4.06581817243267     -2.72277758749802      3.96099421638407
  H           2.50025214414187     -3.47247945393451      3.58718467113108
  H           3.71803739711568     -3.26854216460555      2.31347242416777
  H           2.69743630480481      1.33008212689820      1.80828738555620
  H           3.35143856641763      1.27142541221146      3.45611999592936
  H           4.42154864106097      1.55911778282717      2.07129690043766
  H           0.04728277451224      1.37222507596042     -1.87109995664708
  H          -0.60199590416992      2.86330034695326     -1.20233230014791
  H           1.11728024161145      4.70394058223627     -0.20930970101637
  H           3.61774645216570      4.92085076912797     -0.11759154745584
  H           5.89393941053571      3.33327030411992     -0.55989593362983
  H           6.53631976745689      1.02131215314392     -1.22433643555872
  H           1.53925851026065      0.58048115226913     -3.55655847662212
  H           2.73526240344098     -0.74424015160496     -3.73209333466746
  H           1.05520188953900     -1.11543589846875     -3.23243647365656
  H          -4.68458755759813      1.19960872335527      2.11706730418269
  H          -5.46735748851489      0.07159245281954      1.01465911227591
  H          -7.19720265732671      0.83759055791838      2.37515158209475
  H          -6.88555599927138     -0.78641108037354      2.95781438246849
  H          -5.78144050209049      1.74586292531100      4.30359778150172
  H          -7.35747858644369      1.02680340012192      4.70391152053216
  H          -6.23871254644827     -0.96723572072352      5.39921654924327
  H          -4.75652049488603     -0.38184837733960      4.88333879870544
  H          -3.58009577075331     -1.19161305853866      0.34575304413068
  H          -5.56585432380229      0.31585126113459      6.18544461947732
  H          -2.92129056812525     -1.29480824547277      3.82725221563411
77
E_rel=5.479865 kJ/mol (E = -2253.337516226996 Har) MODEL_3
  C          -0.37221926880852     -3.58196317467380      1.24075245789711
  N          -2.43595637826251      0.12456441099615      1.28834029754307
  N          -1.45352023656336     -2.64617265545572      0.93761538659278
  C          -3.25807741065903     -1.08009909319506      1.40056075502754
  C          -2.32666394361440     -2.22023017854834      1.86959042953050
  N           0.55206828718545      0.15897410658009      0.64113009482161
  C           0.71128345869288     -0.45754300580025      1.82742993565383
  C          -0.45126081580669      1.19120764140283      0.38666460791060
  C          -1.74674985001645      0.39666022753207      0.15019495311516
  C           1.77614722145451     -1.56596468619029      1.84309334053758
  N           1.73114244065728     -2.40972386358805      0.64958657800437
  C           0.79103118592579     -3.31347927180514      0.28696254073759
  O           0.84580518414715     -3.90203371843387     -0.79618383080710
  C           3.19781226510657     -0.95665099532788      1.95683674739335
  C           4.21630737811761     -2.06059963099985      2.28108384968218
  C           3.24570041521219      0.18404880124160      2.97335591331713
  C           5.66977366253506     -1.61124197506363      2.13488346664476
  O           0.10720960167979     -0.14125405648848      2.85733627763321
  O          -2.04269005142706     -0.05944003418878     -0.95440176487159
  O          -2.33503817534032     -2.64218810886332      3.03273581225489
  C          -0.04042612861098      2.03961473959128     -0.82056774014809
  C           1.31254222390435      2.66125670453243     -0.64582963077847
  C           2.61075237413752      2.09030327557052     -0.88503364187181
  C           1.54212200769828      3.91115935804589     -0.11835530206532
  C           3.57823919744209      3.04821011397276     -0.46945817582825
  N           2.89220606421393      4.14506057918656     -0.01534805180858
  C           3.06926392150748      0.86263641609612     -1.39573260855386
  C           4.43914935340121      0.63376607608675     -1.44234079583517
  C           4.95116725487006      2.81582124918823     -0.53421205288342
  C           5.37634812101891      1.59079573340182     -1.02144439443807
  O           2.17173120749872     -0.11740635100518     -1.76007221623385
  C           1.82670580802085     -0.11241115615124     -3.16536681051670
  Cl          5.02343832681209     -0.92492610719066     -2.01167293845981
  C          -4.42602610677492     -0.87911159187709      2.36798423828886
  C          -5.37530950733089      0.21047457593102      1.89064257180197
  C          -6.74096051838917      0.27505102358665      2.59148002721875
  C          -6.77547304021411      0.90675074903792      3.97678223823883
  O          -3.91774986580556     -0.52341889324744      3.67235472316314
  N          -6.23062415805807     -0.01469997336098      5.03157964111054
  H          -0.53638356838082      1.82057664972505      1.28035377744023
  H           1.57726628274530     -2.16415190549294      2.74109131762281
  H           3.44387669793369     -0.53547313372987      0.96761803651093
  H          -4.96534419401146     -1.83787204499782      2.43263667901486
  H          -0.09838310345500     -3.46222971305963      2.29271417510872
  H          -0.68818868563232     -4.61905214634983      1.07840209014621
  H          -1.99744358953064      0.42509514827778      2.15340602911793
  H          -1.57359181454076     -2.33862714952501     -0.02003737422544
  H           1.00640312021575     -0.22942612160725     -0.18217232317363
  H           2.44072831055377     -2.24155749463097     -0.05691452519008
  H           4.03064998517483     -2.41482861171583      3.30512273540873
  H           4.04511020723719     -2.91785289409069      1.61820595126365
  H           2.94899490987004     -0.16456796677630      3.96957599860564
  H           4.26034912700130      0.58528930753954      3.03919399198321
  H           2.58655430800242      1.00967318229544      2.68703963831637
  H           6.34937269045765     -2.45658295188238      2.28346398874505
  H           5.85178392114833     -1.20683156689826      1.13172527280048
  H           5.93846139345988     -0.84048136008232      2.86358722917769
  H          -0.08238830103694      1.41576036819977     -1.71869873670666
  H          -0.79530201398297      2.82435634823797     -0.94228556527138
  H           0.82652411178464      4.65950966908112      0.19715850686843
  H           3.31156328365048      4.99058811618679      0.33949761567857
  H           5.66758908970935      3.56236937331278     -0.20586411723449
  H           6.43470260702643      1.35948607954763     -1.07788952487501
  H           1.42453405051820      0.86526008669856     -3.45476161269539
  H           2.70697815664691     -0.34724641011567     -3.77286906268047
  H           1.06540310294209     -0.88397897267459     -3.29394049481481
  H          -4.87004809045166      1.18210641793933      1.96336821421399
  H          -5.55920662068883      0.02908886631260      0.82493467260772
  H          -7.40176952814504      0.89024445372141      1.97055305311508
  H          -7.19945648030184     -0.72301578678588      2.62707028781034
  H          -6.17460870127772      1.82062197643650      4.01317378043152
  H          -7.80145844326753      1.14892520176663      4.26510678146835
  H          -6.18913892940290      0.44143291333361      5.94337663668727
  H          -6.81160097302367     -0.84854720643830      5.12791924621180
  H          -3.65450588450029     -1.31711293000422      0.40650409669695
  H          -5.26846273615978     -0.31119399467402      4.75096006740907
  H          -3.33864472233585     -1.26805340215644      3.92991148113193
77
E_rel=7.575327 kJ/mol (E = -2253.336718107664 Har) MODEL_14
  C          -0.21247432560072     -3.51848219695296      1.17954517689262
  N          -2.35232104919764      0.16138085080724      1.23237945672485
  N          -1.31714874396057     -2.59900803547587      0.91616368415822
  C          -3.13414977219013     -1.05982103509042      1.42365066363827
  C          -2.15265147495750     -2.16424395460313      1.87901284862972
  N           0.60728485874994      0.27037792729255      0.52606854820001
  C           0.78349704580282     -0.29417888528826      1.73582050634756
  C          -0.43335351625566      1.25087743898386      0.21913017577668
  C          -1.70699802939991      0.40151597770655      0.06223133966198
  C           1.84222978300697     -1.40949550492348      1.78680608107684
  N           1.83838087422599     -2.25144007629138      0.59364918169866
  C           0.93855607288177     -3.19420867470411      0.22719545451900
  O           1.02009123840228     -3.77537750703407     -0.85844380766920
  C           3.25973158731897     -0.81208179539290      1.96472350735032
  C           4.32295735902397     -1.91341554709731      2.13818064746306
  C           3.30327500855052      0.20513825115987      3.10694920131318
  C           4.11957399124710     -2.83124226107974      3.34356765648344
  O           0.18721572393093      0.06072822097110      2.75826009777252
  O          -2.01961952408696     -0.11755564806671     -1.00970512688317
  O          -2.09661890141962     -2.55249147958295      3.05233649468800
  C          -0.07294036144576      2.01224736911205     -1.06034595565287
  C           1.24568471753090      2.71806181349788     -0.96231305881130
  C           2.57357799959446      2.19774848501231     -1.15241907847358
  C           1.40568506290702      4.02985360775572     -0.57933841581676
  C           3.48590699496359      3.24993196690724     -0.85518482505584
  N           2.74010901576350      4.34987284120517     -0.51779308656904
  C           3.10327681988938      0.95072836076372     -1.53195675486787
  C           4.48406539610016      0.79600731921869     -1.55793898049632
  C           4.86981587805105      3.09233827114365     -0.90792567657013
  C           5.36497449194037      1.84663211611370     -1.25598597825386
  O           2.26607893358896     -0.11126409026375     -1.80030557916133
  C           1.93590374860850     -0.26549876399927     -3.20095139906790
  Cl          5.15726407984632     -0.78171960770225     -1.95056013875253
  C          -4.25483481946591     -0.85618052635248      2.44493004541699
  C          -5.25566011634322      0.19529168682444      1.98746688001251
  C          -6.58600744193457      0.24361539498994      2.75486343851440
  C          -6.56784532841290      0.90749295067363      4.12520156465937
  O          -3.68888337596171     -0.44887404845551      3.70963088397340
  N          -5.94842429859255      0.02416916740805      5.17134080473103
  H          -0.52520802619627      1.94408638419547      1.06366027828417
  H           1.59494815431140     -2.00736813062397      2.67109828123442
  H           3.49458179798249     -0.27487994533854      1.03129472086258
  H          -4.76598959969964     -1.82493532321593      2.56569328746034
  H           0.06622604227093     -3.42612729349739      2.23273115465959
  H          -0.50698343306692     -4.55621153434206      0.98538106645487
  H          -1.89722358439446      0.51254387827246      2.06976362394393
  H          -1.49699115486935     -2.32404081810665     -0.04235213020767
  H           1.06517316664025     -0.14781202564269     -0.28084288519494
  H           2.52628149593102     -2.03466872054635     -0.12159208864347
  H           4.37837170032595     -2.52289388981404      1.22782325058885
  H           5.29343004902246     -1.40760373610527      2.22300401371715
  H           2.69109478266209      1.08509452230112      2.88818549996473
  H           2.94428331813830     -0.22646989157884      4.04698252571929
  H           4.33454911657107      0.54079902756878      3.25601371359982
  H           3.20216023258655     -3.42334911516861      3.25227553086675
  H           4.95412188928472     -3.53465873894676      3.42586178367479
  H           4.06588172550007     -2.26773041705445      4.28071478837416
  H          -0.08840148623644      1.31051793077217     -1.90017784951698
  H          -0.86898088679559      2.74254279437367     -1.24283335121073
  H           0.64924646650706      4.76676945728432     -0.34162066929719
  H           3.11178107369527      5.25276750501685     -0.26619627186041
  H           5.54182162882053      3.91217249372421     -0.67382641075445
  H           6.43483355692088      1.67169478442759     -1.29484476506875
  H           2.83651913069328     -0.49537860658836     -3.77974571526905
  H           1.23148750056905     -1.09748188635518     -3.25661042195571
  H           1.46963995027510      0.64942461333274     -3.58390429856427
  H          -4.77404572518618      1.18128349847486      2.00862717867871
  H          -5.48839627684283     -0.02035511315372      0.93773722097246
  H          -7.29257782838299      0.82680727718603      2.15371208968700
  H          -7.01571354966946     -0.76453481886301      2.83627573781201
  H          -5.98917734509863      1.83618842673192      4.11109990067627
  H          -7.58413242331386      1.13143970559111      4.45903994104867
  H          -5.88215565616785      0.49753663997433      6.07278311074351
  H          -6.49826539611362     -0.82545992762165      5.30651492032854
  H          -3.57625584882874     -1.33893196467024      0.46029843079232
  H          -4.99132437618955     -0.24842122006647      4.85309677251663
  H          -3.07969530284659     -1.17228854566854      3.95813650102668
77
E_rel=11.465315 kJ/mol (E = -2253.335236489382 Har) MODEL_16
  C          -0.21950126529415     -3.50562027375464      1.24526350993272
  N          -2.36753245429446      0.16616233247226      1.26858589920373
  N          -1.31892422832687     -2.58812767927998      0.95441462764571
  C          -3.15333193178814     -1.05776962248155      1.42157204005325
  C          -2.18271999688161     -2.16289643410672      1.89595984796653
  N           0.59627441666715      0.25854407328297      0.60513850509543
  C           0.77878857528307     -0.30018753811593      1.81570312212531
  C          -0.42534417416056      1.26165189393270      0.31164928785082
  C          -1.70431974157761      0.43068016383945      0.11318669401835
  C           1.84731789387662     -1.40506080717914      1.86983864702894
  N           1.83806145929623     -2.24341630334637      0.67225581907296
  C           0.95004174575386     -3.19760251250597      0.31055604524530
  O           1.05757085989708     -3.80382242597777     -0.75959720797112
  C           3.27188864565367     -0.80650723129600      2.05394868998579
  C           4.22291219476064     -1.79795474658278      2.74395461753689
  C           3.26314208650378      0.51399552559672      2.82861862826428
  C           4.40456786627609     -3.15686209937510      2.06925112861972
  O           0.18456498659111      0.05566272961046      2.83873681326066
  O          -2.00553032620082     -0.05858441497281     -0.97553652891121
  O          -2.15683034081428     -2.55774116801719      3.06832303813974
  C          -0.03369426383864      2.06266493039548     -0.93351343651060
  C           1.29763717336350      2.73493919503063     -0.78304106343124
  C           2.61598827474497      2.19093115245537     -0.97084759788880
  C           1.48143416076736      4.02131610426966     -0.33082316271480
  C           3.54744722068528      3.20253525639757     -0.60208736351676
  N           2.82187268895371      4.30337011049610     -0.22556132688785
  C           3.12086092202130      0.94950953795345     -1.39818682179279
  C           4.49744651507024      0.75945102098977     -1.40351941538970
  C           4.92766142917076      3.00986815176547     -0.63128945409560
  C           5.39813031280044      1.76974033372142     -1.03003779942926
  O           2.26188019110089     -0.07518103971485     -1.73250484923618
  C           1.95155274379699     -0.14851886503636     -3.14395183273753
  Cl          5.13813652025749     -0.81395606520736     -1.86322878675428
  C          -4.30793468116949     -0.86849327008328      2.40729647007602
  C          -5.29591910700901      0.18498124017495      1.92721757161828
  C          -6.65411163208455      0.21668030876957      2.64456543921886
  C          -6.69047687284792      0.85945027722582      4.02455817564202
  O          -3.78594113847541     -0.47289024593591      3.69459700498437
  N          -6.10036129535307     -0.03458452878065      5.07856168733620
  H          -0.52036734008742      1.92724333212006      1.17773901047938
  H           1.60405771420909     -2.00571537284533      2.75553527779502
  H           3.65741474905789     -0.59117464279529      1.04445054951726
  H          -4.81950653890538     -1.84011943128102      2.50070406754247
  H           0.04270073547721     -3.40159265999217      2.30180202962763
  H          -0.51234244823256     -4.54528719433119      1.05900407265370
  H          -1.92733512670022      0.50135584237923      2.12006524382233
  H          -1.47262178828484     -2.30844422766997     -0.00708180457796
  H           1.05313794304429     -0.15711606122677     -0.20325717386865
  H           2.56142731547973     -2.06502367113913     -0.01689476378535
  H           5.20045339015281     -1.30406100364469      2.81704561470257
  H           3.87278727579640     -1.94345445372251      3.77603405653926
  H           4.29052789501586      0.87840194755852      2.92810724064679
  H           2.68322287428985      1.28812831037241      2.31527111484106
  H           2.84844782286845      0.38350188692625      3.83429771985821
  H           4.70602461047604     -3.04368519647502      1.02111459402765
  H           5.18592432873057     -3.72729907108661      2.58240504940200
  H           3.48828281573911     -3.75451467410301      2.09366205737427
  H          -0.04940614849563      1.39424987842152     -1.80003680433687
  H          -0.81192267902710      2.81595614252300     -1.09864400009624
  H           0.73861893871450      4.76441714048110     -0.07050495084587
  H           3.20994157549322      5.18209182869231      0.08079843775513
  H           5.61520606518257      3.79828851568942     -0.34118298601154
  H           6.46371413203025      1.56806428429280     -1.05422610990208
  H           2.85522745279389     -0.37457961897705     -3.71965953581600
  H           1.22521187002605     -0.95594510872616     -3.25338310151858
  H           1.51784770747139      0.79771562857546     -3.48729251546087
  H          -4.81961028031468      1.17236709849819      1.97993783407273
  H          -5.48773856942276     -0.01670197932015      0.86656314883541
  H          -7.34046291103656      0.80618942591680      2.02636493331333
  H          -7.08219836929657     -0.79416892345288      2.69484478314618
  H          -6.11980413860967      1.79294367516183      4.04507236102966
  H          -7.71992144170221      1.06978544603228      4.32527338054633
  H          -6.07147542992049      0.42559975572769      5.98879782030226
  H          -6.64583397342794     -0.89147953734144      5.18131656246940
  H          -3.56240914998533     -1.32639569988420      0.44078114629408
  H          -5.12921584558260     -0.29277354369137      4.79185250468596
  H          -3.18058998468326     -1.19562747884254      3.95449141603113
