# Supplementary material for: Discovery and Biosynthesis of the Novel Glycotetrapeptide Antibiotic Biffamycin A
Source: Angew Chem Int Ed Engl. 2026 May 6;65(26):e11349. doi: 10.1002/anie.202511349 (PMC13285481; doi:10.1002/anie.202511349)
Supplement: Supplementary file 3 — Supporting File 3: anie72473‐sup‐0003‐Data.zip. [file ANIE-65-e11349-s002.zip › r2SCAN3c_ensembles/6_3S/CPD_6_NH3_3S_NMR_spectrum_C_weighted_average.csv]

Chemical_Shift_ppm	Relative_Intensity
195.375734	0.000000
195.351920	0.000000
195.328106	0.000000
195.304292	0.000000
195.280478	0.000000
195.256664	0.000000
195.232850	0.000000
195.209036	0.000000
195.185222	0.000000
195.161408	0.000000
195.137594	0.000000
195.113780	0.000000
195.089967	0.000000
195.066153	0.000000
195.042339	0.000000
195.018525	0.000000
194.994711	0.000000
194.970897	0.000000
194.947083	0.000000
194.923269	0.000000
194.899455	0.000000
194.875641	0.000000
194.851827	0.000000
194.828013	0.000000
194.804199	0.000000
194.780385	0.000000
194.756571	0.000000
194.732757	0.000000
194.708944	0.000000
194.685130	0.000000
194.661316	0.000000
194.637502	0.000000
194.613688	0.000000
194.589874	0.000000
194.566060	0.000000
194.542246	0.000000
194.518432	0.000000
194.494618	0.000000
194.470804	0.000000
194.446990	0.000000
194.423176	0.000000
194.399362	0.000000
194.375548	0.000000
194.351735	0.000000
194.327921	0.000000
194.304107	0.000000
194.280293	0.000000
194.256479	0.000000
194.232665	0.000000
194.208851	0.000000
194.185037	0.000000
194.161223	0.000000
194.137409	0.000000
194.113595	0.000000
194.089781	0.000000
194.065967	0.000000
194.042153	0.000000
194.018339	0.000000
193.994525	0.000000
193.970712	0.000000
193.946898	0.000000
193.923084	0.000000
193.899270	0.000000
193.875456	0.000000
193.851642	0.000000
193.827828	0.000000
193.804014	0.000000
193.780200	0.000000
193.756386	0.000000
193.732572	0.000000
193.708758	0.000000
193.684944	0.000000
193.661130	0.000000
193.637316	0.000000
193.613503	0.000000
193.589689	0.000000
193.565875	0.000000
193.542061	0.000000
193.518247	0.000000
193.494433	0.000000
193.470619	0.000000
193.446805	0.000000
193.422991	0.000000
193.399177	0.000000
193.375363	0.000000
193.351549	0.000000
193.327735	0.000000
193.303921	0.000000
193.280107	0.000000
193.256293	0.000000
193.232480	0.000000
193.208666	0.000000
193.184852	0.000000
193.161038	0.000000
193.137224	0.000000
193.113410	0.000000
193.089596	0.000000
193.065782	0.000000
193.041968	0.000000
193.018154	0.000000
192.994340	0.000000
192.970526	0.000001
192.946712	0.000001
192.922898	0.000001
192.899084	0.000001
192.875271	0.000001
192.851457	0.000001
192.827643	0.000001
192.803829	0.000001
192.780015	0.000001
192.756201	0.000001
192.732387	0.000001
192.708573	0.000001
192.684759	0.000001
192.660945	0.000001
192.637131	0.000001
192.613317	0.000001
192.589503	0.000001
192.565689	0.000001
192.541875	0.000001
192.518061	0.000001
192.494248	0.000001
192.470434	0.000001
192.446620	0.000001
192.422806	0.000001
192.398992	0.000001
192.375178	0.000001
192.351364	0.000001
192.327550	0.000001
192.303736	0.000001
192.279922	0.000001
192.256108	0.000001
192.232294	0.000001
192.208480	0.000001
192.184666	0.000001
192.160852	0.000001
192.137039	0.000001
192.113225	0.000001
192.089411	0.000001
192.065597	0.000001
192.041783	0.000001
192.017969	0.000001
191.994155	0.000001
191.970341	0.000001
191.946527	0.000001
191.922713	0.000001
191.898899	0.000001
191.875085	0.000001
191.851271	0.000001
191.827457	0.000001
191.803643	0.000001
191.779829	0.000001
191.756016	0.000001
191.732202	0.000001
191.708388	0.000001
191.684574	0.000001
191.660760	0.000001
191.636946	0.000001
191.613132	0.000001
191.589318	0.000001
191.565504	0.000001
191.541690	0.000001
191.517876	0.000001
191.494062	0.000001
191.470248	0.000001
191.446434	0.000001
191.422620	0.000001
191.398807	0.000001
191.374993	0.000001
191.351179	0.000001
191.327365	0.000001
191.303551	0.000001
191.279737	0.000001
191.255923	0.000001
191.232109	0.000001
191.208295	0.000001
191.184481	0.000001
191.160667	0.000001
191.136853	0.000001
191.113039	0.000001
191.089225	0.000001
191.065411	0.000001
191.041597	0.000001
191.017784	0.000001
190.993970	0.000001
190.970156	0.000001
190.946342	0.000001
190.922528	0.000001
190.898714	0.000001
190.874900	0.000001
190.851086	0.000001
190.827272	0.000001
190.803458	0.000001
190.779644	0.000001
190.755830	0.000001
190.732016	0.000001
190.708202	0.000001
190.684388	0.000001
190.660575	0.000001
190.636761	0.000001
190.612947	0.000001
190.589133	0.000001
190.565319	0.000001
190.541505	0.000001
190.517691	0.000001
190.493877	0.000001
190.470063	0.000001
190.446249	0.000001
190.422435	0.000001
190.398621	0.000001
190.374807	0.000001
190.350993	0.000001
190.327179	0.000001
190.303365	0.000001
190.279552	0.000001
190.255738	0.000001
190.231924	0.000001
190.208110	0.000001
190.184296	0.000001
190.160482	0.000001
190.136668	0.000001
190.112854	0.000001
190.089040	0.000001
190.065226	0.000001
190.041412	0.000001
190.017598	0.000001
189.993784	0.000001
189.969970	0.000001
189.946156	0.000001
189.922343	0.000001
189.898529	0.000001
189.874715	0.000001
189.850901	0.000001
189.827087	0.000001
189.803273	0.000001
189.779459	0.000001
189.755645	0.000001
189.731831	0.000001
189.708017	0.000001
189.684203	0.000001
189.660389	0.000001
189.636575	0.000001
189.612761	0.000001
189.588947	0.000001
189.565133	0.000001
189.541320	0.000001
189.517506	0.000001
189.493692	0.000001
189.469878	0.000001
189.446064	0.000001
189.422250	0.000001
189.398436	0.000001
189.374622	0.000001
189.350808	0.000001
189.326994	0.000001
189.303180	0.000001
189.279366	0.000001
189.255552	0.000001
189.231738	0.000001
189.207924	0.000002
189.184111	0.000002
189.160297	0.000002
189.136483	0.000002
189.112669	0.000002
189.088855	0.000002
189.065041	0.000002
189.041227	0.000002
189.017413	0.000002
188.993599	0.000002
188.969785	0.000002
188.945971	0.000002
188.922157	0.000002
188.898343	0.000002
188.874529	0.000002
188.850715	0.000002
188.826901	0.000002
188.803088	0.000002
188.779274	0.000002
188.755460	0.000002
188.731646	0.000002
188.707832	0.000002
188.684018	0.000002
188.660204	0.000002
188.636390	0.000002
188.612576	0.000002
188.588762	0.000002
188.564948	0.000002
188.541134	0.000002
188.517320	0.000002
188.493506	0.000002
188.469692	0.000002
188.445879	0.000002
188.422065	0.000002
188.398251	0.000002
188.374437	0.000002
188.350623	0.000002
188.326809	0.000002
188.302995	0.000002
188.279181	0.000002
188.255367	0.000002
188.231553	0.000002
188.207739	0.000002
188.183925	0.000002
188.160111	0.000003
188.136297	0.000003
188.112483	0.000003
188.088669	0.000003
188.064856	0.000003
188.041042	0.000003
188.017228	0.000003
187.993414	0.000003
187.969600	0.000003
187.945786	0.000003
187.921972	0.000003
187.898158	0.000003
187.874344	0.000003
187.850530	0.000003
187.826716	0.000003
187.802902	0.000003
187.779088	0.000003
187.755274	0.000003
187.731460	0.000003
187.707647	0.000003
187.683833	0.000003
187.660019	0.000003
187.636205	0.000004
187.612391	0.000004
187.588577	0.000004
187.564763	0.000004
187.540949	0.000004
187.517135	0.000004
187.493321	0.000004
187.469507	0.000004
187.445693	0.000004
187.421879	0.000004
187.398065	0.000004
187.374251	0.000004
187.350437	0.000004
187.326624	0.000004
187.302810	0.000005
187.278996	0.000005
187.255182	0.000005
187.231368	0.000005
187.207554	0.000005
187.183740	0.000005
187.159926	0.000005
187.136112	0.000005
187.112298	0.000005
187.088484	0.000006
187.064670	0.000006
187.040856	0.000006
187.017042	0.000006
186.993228	0.000006
186.969415	0.000006
186.945601	0.000006
186.921787	0.000007
186.897973	0.000007
186.874159	0.000007
186.850345	0.000007
186.826531	0.000007
186.802717	0.000008
186.778903	0.000008
186.755089	0.000008
186.731275	0.000008
186.707461	0.000008
186.683647	0.000009
186.659833	0.000009
186.636019	0.000009
186.612205	0.000010
186.588392	0.000010
186.564578	0.000010
186.540764	0.000011
186.516950	0.000011
186.493136	0.000011
186.469322	0.000012
186.445508	0.000012
186.421694	0.000013
186.397880	0.000013
186.374066	0.000014
186.350252	0.000014
186.326438	0.000015
186.302624	0.000016
186.278810	0.000016
186.254996	0.000017
186.231183	0.000018
186.207369	0.000019
186.183555	0.000020
186.159741	0.000021
186.135927	0.000022
186.112113	0.000023
186.088299	0.000025
186.064485	0.000026
186.040671	0.000028
186.016857	0.000030
185.993043	0.000032
185.969229	0.000034
185.945415	0.000037
185.921601	0.000040
185.897787	0.000043
185.873973	0.000047
185.850160	0.000051
185.826346	0.000057
185.802532	0.000062
185.778718	0.000070
185.754904	0.000078
185.731090	0.000088
185.707276	0.000100
185.683462	0.000116
185.659648	0.000135
185.635834	0.000159
185.612020	0.000192
185.588206	0.000235
185.564392	0.000297
185.540578	0.000386
185.516764	0.000525
185.492951	0.000755
185.469137	0.001183
185.445323	0.002120
185.421509	0.004853
185.397695	0.020253
185.373881	0.912165
185.350067	0.015028
185.326253	0.004164
185.302439	0.001916
185.278625	0.001100
185.254811	0.000716
185.230997	0.000505
185.207183	0.000377
185.183369	0.000295
185.159555	0.000238
185.135741	0.000198
185.111928	0.000168
185.088114	0.000146
185.064300	0.000129
185.040486	0.000116
185.016672	0.000106
184.992858	0.000099
184.969044	0.000093
184.945230	0.000089
184.921416	0.000086
184.897602	0.000085
184.873788	0.000084
184.849974	0.000085
184.826160	0.000087
184.802346	0.000090
184.778532	0.000095
184.754719	0.000101
184.730905	0.000109
184.707091	0.000120
184.683277	0.000134
184.659463	0.000152
184.635649	0.000176
184.611835	0.000209
184.588021	0.000253
184.564207	0.000316
184.540393	0.000410
184.516579	0.000557
184.492765	0.000806
184.468951	0.001277
184.445137	0.002341
184.421323	0.005642
184.397509	0.027722
184.373696	0.482490
184.349882	0.011850
184.326068	0.003657
184.302254	0.001751
184.278440	0.001026
184.254626	0.000674
184.230812	0.000478
184.206998	0.000357
184.183184	0.000278
184.159370	0.000222
184.135556	0.000183
184.111742	0.000153
184.087928	0.000130
184.064114	0.000112
184.040300	0.000098
184.016486	0.000087
183.992673	0.000077
183.968859	0.000069
183.945045	0.000063
183.921231	0.000057
183.897417	0.000052
183.873603	0.000048
183.849789	0.000044
183.825975	0.000041
183.802161	0.000038
183.778347	0.000036
183.754533	0.000034
183.730719	0.000032
183.706905	0.000030
183.683091	0.000028
183.659277	0.000027
183.635464	0.000026
183.611650	0.000025
183.587836	0.000024
183.564022	0.000023
183.540208	0.000022
183.516394	0.000021
183.492580	0.000020
183.468766	0.000020
183.444952	0.000019
183.421138	0.000019
183.397324	0.000018
183.373510	0.000018
183.349696	0.000017
183.325882	0.000017
183.302068	0.000016
183.278254	0.000016
183.254441	0.000016
183.230627	0.000016
183.206813	0.000015
183.182999	0.000015
183.159185	0.000015
183.135371	0.000015
183.111557	0.000015
183.087743	0.000015
183.063929	0.000015
183.040115	0.000015
183.016301	0.000014
182.992487	0.000014
182.968673	0.000014
182.944859	0.000014
182.921045	0.000015
182.897232	0.000015
182.873418	0.000015
182.849604	0.000015
182.825790	0.000015
182.801976	0.000015
182.778162	0.000015
182.754348	0.000015
182.730534	0.000016
182.706720	0.000016
182.682906	0.000016
182.659092	0.000016
182.635278	0.000017
182.611464	0.000017
182.587650	0.000017
182.563836	0.000018
182.540022	0.000018
182.516209	0.000019
182.492395	0.000019
182.468581	0.000020
182.444767	0.000020
182.420953	0.000021
182.397139	0.000022
182.373325	0.000023
182.349511	0.000023
182.325697	0.000024
182.301883	0.000025
182.278069	0.000027
182.254255	0.000028
182.230441	0.000029
182.206627	0.000031
182.182813	0.000032
182.159000	0.000034
182.135186	0.000036
182.111372	0.000038
182.087558	0.000040
182.063744	0.000043
182.039930	0.000046
182.016116	0.000050
181.992302	0.000054
181.968488	0.000058
181.944674	0.000063
181.920860	0.000069
181.897046	0.000076
181.873232	0.000084
181.849418	0.000093
181.825604	0.000105
181.801790	0.000119
181.777977	0.000136
181.754163	0.000158
181.730349	0.000185
181.706535	0.000222
181.682721	0.000271
181.658907	0.000340
181.635093	0.000442
181.611279	0.000600
181.587465	0.000870
181.563651	0.001385
181.539837	0.002574
181.516023	0.006446
181.492209	0.037305
181.468395	0.227856
181.444581	0.010065
181.420768	0.003397
181.396954	0.001728
181.373140	0.001082
181.349326	0.000777
181.325512	0.000619
181.301698	0.000542
181.277884	0.000517
181.254070	0.000537
181.230256	0.000608
181.206442	0.000754
181.182628	0.001039
181.158814	0.001631
181.135000	0.003118
181.111186	0.008674
181.087372	0.107822
181.063558	0.054153
181.039745	0.007327
181.015931	0.002786
180.992117	0.001466
180.968303	0.000909
180.944489	0.000622
180.920675	0.000454
180.896861	0.000348
180.873047	0.000276
180.849233	0.000225
180.825419	0.000188
180.801605	0.000159
180.777791	0.000137
180.753977	0.000119
180.730163	0.000105
180.706349	0.000093
180.682536	0.000084
180.658722	0.000075
180.634908	0.000068
180.611094	0.000062
180.587280	0.000057
180.563466	0.000052
180.539652	0.000048
180.515838	0.000045
180.492024	0.000042
180.468210	0.000039
180.444396	0.000036
180.420582	0.000034
180.396768	0.000032
180.372954	0.000030
180.349140	0.000029
180.325326	0.000027
180.301513	0.000026
180.277699	0.000024
180.253885	0.000023
180.230071	0.000022
180.206257	0.000021
180.182443	0.000020
180.158629	0.000019
180.134815	0.000018
180.111001	0.000018
180.087187	0.000017
180.063373	0.000016
180.039559	0.000015
180.015745	0.000015
179.991931	0.000014
179.968117	0.000014
179.944304	0.000013
179.920490	0.000013
179.896676	0.000012
179.872862	0.000012
179.849048	0.000012
179.825234	0.000011
179.801420	0.000011
179.777606	0.000011
179.753792	0.000010
179.729978	0.000010
179.706164	0.000010
179.682350	0.000009
179.658536	0.000009
179.634722	0.000009
179.610908	0.000009
179.587094	0.000008
179.563281	0.000008
179.539467	0.000008
179.515653	0.000008
179.491839	0.000007
179.468025	0.000007
179.444211	0.000007
179.420397	0.000007
179.396583	0.000007
179.372769	0.000007
179.348955	0.000006
179.325141	0.000006
179.301327	0.000006
179.277513	0.000006
179.253699	0.000006
179.229885	0.000006
179.206072	0.000006
179.182258	0.000006
179.158444	0.000005
179.134630	0.000005
179.110816	0.000005
179.087002	0.000005
179.063188	0.000005
179.039374	0.000005
179.015560	0.000005
178.991746	0.000005
178.967932	0.000005
178.944118	0.000005
178.920304	0.000004
178.896490	0.000004
178.872676	0.000004
178.848862	0.000004
178.825049	0.000004
178.801235	0.000004
178.777421	0.000004
178.753607	0.000004
178.729793	0.000004
178.705979	0.000004
178.682165	0.000004
178.658351	0.000004
178.634537	0.000004
178.610723	0.000004
178.586909	0.000003
178.563095	0.000003
178.539281	0.000003
178.515467	0.000003
178.491653	0.000003
178.467840	0.000003
178.444026	0.000003
178.420212	0.000003
178.396398	0.000003
178.372584	0.000003
178.348770	0.000003
178.324956	0.000003
178.301142	0.000003
178.277328	0.000003
178.253514	0.000003
178.229700	0.000003
178.205886	0.000003
178.182072	0.000003
178.158258	0.000003
178.134444	0.000003
178.110630	0.000003
178.086817	0.000003
178.063003	0.000003
178.039189	0.000002
178.015375	0.000002
177.991561	0.000002
177.967747	0.000002
177.943933	0.000002
177.920119	0.000002
177.896305	0.000002
177.872491	0.000002
177.848677	0.000002
177.824863	0.000002
177.801049	0.000002
177.777235	0.000002
177.753421	0.000002
177.729608	0.000002
177.705794	0.000002
177.681980	0.000002
177.658166	0.000002
177.634352	0.000002
177.610538	0.000002
177.586724	0.000002
177.562910	0.000002
177.539096	0.000002
177.515282	0.000002
177.491468	0.000002
177.467654	0.000002
177.443840	0.000002
177.420026	0.000002
177.396212	0.000002
177.372398	0.000002
177.348585	0.000002
177.324771	0.000002
177.300957	0.000002
177.277143	0.000002
177.253329	0.000002
177.229515	0.000002
177.205701	0.000002
177.181887	0.000002
177.158073	0.000002
177.134259	0.000002
177.110445	0.000002
177.086631	0.000002
177.062817	0.000002
177.039003	0.000002
177.015189	0.000002
176.991376	0.000002
176.967562	0.000002
176.943748	0.000001
176.919934	0.000001
176.896120	0.000001
176.872306	0.000001
176.848492	0.000001
176.824678	0.000001
176.800864	0.000001
176.777050	0.000001
176.753236	0.000001
176.729422	0.000001
176.705608	0.000001
176.681794	0.000001
176.657980	0.000001
176.634166	0.000001
176.610353	0.000001
176.586539	0.000001
176.562725	0.000001
176.538911	0.000001
176.515097	0.000001
176.491283	0.000001
176.467469	0.000001
176.443655	0.000001
176.419841	0.000001
176.396027	0.000001
176.372213	0.000001
176.348399	0.000001
176.324585	0.000001
176.300771	0.000001
176.276957	0.000001
176.253144	0.000001
176.229330	0.000001
176.205516	0.000001
176.181702	0.000001
176.157888	0.000001
176.134074	0.000001
176.110260	0.000001
176.086446	0.000001
176.062632	0.000001
176.038818	0.000001
176.015004	0.000001
175.991190	0.000001
175.967376	0.000001
175.943562	0.000001
175.919748	0.000001
175.895934	0.000001
175.872121	0.000001
175.848307	0.000001
175.824493	0.000001
175.800679	0.000001
175.776865	0.000001
175.753051	0.000001
175.729237	0.000001
175.705423	0.000001
175.681609	0.000001
175.657795	0.000001
175.633981	0.000001
175.610167	0.000001
175.586353	0.000001
175.562539	0.000001
175.538725	0.000001
175.514912	0.000001
175.491098	0.000001
175.467284	0.000001
175.443470	0.000001
175.419656	0.000001
175.395842	0.000001
175.372028	0.000001
175.348214	0.000001
175.324400	0.000001
175.300586	0.000001
175.276772	0.000001
175.252958	0.000001
175.229144	0.000001
175.205330	0.000001
175.181516	0.000001
175.157702	0.000001
175.133889	0.000001
175.110075	0.000001
175.086261	0.000001
175.062447	0.000001
175.038633	0.000001
175.014819	0.000001
174.991005	0.000001
174.967191	0.000001
174.943377	0.000001
174.919563	0.000001
174.895749	0.000001
174.871935	0.000001
174.848121	0.000001
174.824307	0.000001
174.800493	0.000001
174.776680	0.000001
174.752866	0.000001
174.729052	0.000001
174.705238	0.000001
174.681424	0.000001
174.657610	0.000001
174.633796	0.000001
174.609982	0.000001
174.586168	0.000001
174.562354	0.000001
174.538540	0.000001
174.514726	0.000001
174.490912	0.000001
174.467098	0.000001
174.443284	0.000001
174.419470	0.000001
174.395657	0.000001
174.371843	0.000001
174.348029	0.000001
174.324215	0.000001
174.300401	0.000001
174.276587	0.000001
174.252773	0.000001
174.228959	0.000001
174.205145	0.000001
174.181331	0.000001
174.157517	0.000001
174.133703	0.000001
174.109889	0.000001
174.086075	0.000001
174.062261	0.000001
174.038448	0.000001
174.014634	0.000001
173.990820	0.000001
173.967006	0.000001
173.943192	0.000001
173.919378	0.000001
173.895564	0.000001
173.871750	0.000001
173.847936	0.000001
173.824122	0.000001
173.800308	0.000001
173.776494	0.000001
173.752680	0.000001
173.728866	0.000001
173.705052	0.000001
173.681238	0.000001
173.657425	0.000001
173.633611	0.000001
173.609797	0.000001
173.585983	0.000001
173.562169	0.000001
173.538355	0.000001
173.514541	0.000001
173.490727	0.000001
173.466913	0.000001
173.443099	0.000001
173.419285	0.000001
173.395471	0.000001
173.371657	0.000001
173.347843	0.000001
173.324029	0.000001
173.300215	0.000001
173.276402	0.000001
173.252588	0.000001
173.228774	0.000001
173.204960	0.000001
173.181146	0.000001
173.157332	0.000001
173.133518	0.000001
173.109704	0.000001
173.085890	0.000001
173.062076	0.000001
173.038262	0.000001
173.014448	0.000001
172.990634	0.000001
172.966820	0.000001
172.943006	0.000001
172.919193	0.000001
172.895379	0.000001
172.871565	0.000001
172.847751	0.000001
172.823937	0.000001
172.800123	0.000001
172.776309	0.000001
172.752495	0.000001
172.728681	0.000001
172.704867	0.000001
172.681053	0.000001
172.657239	0.000001
172.633425	0.000001
172.609611	0.000000
172.585797	0.000000
172.561983	0.000000
172.538170	0.000000
172.514356	0.000000
172.490542	0.000000
172.466728	0.000000
172.442914	0.000000
172.419100	0.000000
172.395286	0.000000
172.371472	0.000000
172.347658	0.000000
172.323844	0.000000
172.300030	0.000000
172.276216	0.000000
172.252402	0.000000
172.228588	0.000000
172.204774	0.000000
172.180961	0.000000
172.157147	0.000000
172.133333	0.000000
172.109519	0.000000
172.085705	0.000000
172.061891	0.000000
172.038077	0.000000
172.014263	0.000000
171.990449	0.000000
171.966635	0.000000
171.942821	0.000000
171.919007	0.000000
171.895193	0.000000
171.871379	0.000000
171.847565	0.000000
171.823751	0.000000
171.799938	0.000000
171.776124	0.000000
171.752310	0.000000
171.728496	0.000000
171.704682	0.000000
171.680868	0.000000
171.657054	0.000000
171.633240	0.000000
171.609426	0.000000
171.585612	0.000000
171.561798	0.000000
171.537984	0.000000
171.514170	0.000000
171.490356	0.000000
171.466542	0.000000
171.442729	0.000000
171.418915	0.000000
171.395101	0.000000
171.371287	0.000000
171.347473	0.000000
171.323659	0.000000
171.299845	0.000000
171.276031	0.000000
171.252217	0.000000
171.228403	0.000000
171.204589	0.000000
171.180775	0.000000
171.156961	0.000000
171.133147	0.000000
171.109333	0.000000
171.085519	0.000000
171.061706	0.000000
171.037892	0.000000
171.014078	0.000000
170.990264	0.000000
170.966450	0.000000
170.942636	0.000000
170.918822	0.000000
170.895008	0.000000
170.871194	0.000000
170.847380	0.000000
170.823566	0.000000
170.799752	0.000000
170.775938	0.000000
170.752124	0.000000
170.728310	0.000000
170.704497	0.000000
170.680683	0.000000
170.656869	0.000000
170.633055	0.000000
170.609241	0.000000
170.585427	0.000000
170.561613	0.000000
170.537799	0.000000
170.513985	0.000000
170.490171	0.000000
170.466357	0.000000
170.442543	0.000000
170.418729	0.000000
170.394915	0.000000
170.371101	0.000000
170.347287	0.000000
170.323474	0.000000
170.299660	0.000000
170.275846	0.000000
170.252032	0.000000
170.228218	0.000000
170.204404	0.000000
170.180590	0.000000
170.156776	0.000000
170.132962	0.000000
170.109148	0.000000
170.085334	0.000000
170.061520	0.000000
170.037706	0.000000
170.013892	0.000000
169.990078	0.000000
169.966265	0.000000
169.942451	0.000000
169.918637	0.000000
169.894823	0.000000
169.871009	0.000000
169.847195	0.000000
169.823381	0.000000
169.799567	0.000000
169.775753	0.000000
169.751939	0.000000
169.728125	0.000000
169.704311	0.000000
169.680497	0.000000
169.656683	0.000000
169.632869	0.000000
169.609055	0.000000
169.585242	0.000000
169.561428	0.000000
169.537614	0.000000
169.513800	0.000000
169.489986	0.000000
169.466172	0.000000
169.442358	0.000000
169.418544	0.000000
169.394730	0.000000
169.370916	0.000000
169.347102	0.000000
169.323288	0.000000
169.299474	0.000000
169.275660	0.000000
169.251846	0.000000
169.228033	0.000000
169.204219	0.000000
169.180405	0.000000
169.156591	0.000000
169.132777	0.000000
169.108963	0.000000
169.085149	0.000000
169.061335	0.000000
169.037521	0.000000
169.013707	0.000000
168.989893	0.000000
168.966079	0.000000
168.942265	0.000000
168.918451	0.000000
168.894637	0.000000
168.870823	0.000000
168.847010	0.000000
168.823196	0.000000
168.799382	0.000000
168.775568	0.000000
168.751754	0.000000
168.727940	0.000000
168.704126	0.000000
168.680312	0.000000
168.656498	0.000000
168.632684	0.000000
168.608870	0.000000
168.585056	0.000000
168.561242	0.000000
168.537428	0.000000
168.513614	0.000000
168.489801	0.000000
168.465987	0.000000
168.442173	0.000000
168.418359	0.000000
168.394545	0.000000
168.370731	0.000000
168.346917	0.000000
168.323103	0.000000
168.299289	0.000000
168.275475	0.000000
168.251661	0.000000
168.227847	0.000000
168.204033	0.000000
168.180219	0.000000
168.156405	0.000000
168.132591	0.000000
168.108778	0.000000
168.084964	0.000000
168.061150	0.000000
168.037336	0.000000
168.013522	0.000000
167.989708	0.000000
167.965894	0.000000
167.942080	0.000000
167.918266	0.000000
167.894452	0.000000
167.870638	0.000000
167.846824	0.000000
167.823010	0.000000
167.799196	0.000000
167.775382	0.000000
167.751569	0.000000
167.727755	0.000000
167.703941	0.000000
167.680127	0.000000
167.656313	0.000000
167.632499	0.000000
167.608685	0.000000
167.584871	0.000000
167.561057	0.000000
167.537243	0.000000
167.513429	0.000000
167.489615	0.000000
167.465801	0.000000
167.441987	0.000000
167.418173	0.000000
167.394359	0.000000
167.370546	0.000000
167.346732	0.000000
167.322918	0.000000
167.299104	0.000000
167.275290	0.000000
167.251476	0.000000
167.227662	0.000000
167.203848	0.000000
167.180034	0.000000
167.156220	0.000000
167.132406	0.000000
167.108592	0.000000
167.084778	0.000000
167.060964	0.000000
167.037150	0.000000
167.013337	0.000000
166.989523	0.000000
166.965709	0.000000
166.941895	0.000000
166.918081	0.000000
166.894267	0.000000
166.870453	0.000000
166.846639	0.000000
166.822825	0.000000
166.799011	0.000000
166.775197	0.000000
166.751383	0.000000
166.727569	0.000000
166.703755	0.000000
166.679941	0.000000
166.656127	0.000000
166.632314	0.000000
166.608500	0.000000
166.584686	0.000000
166.560872	0.000000
166.537058	0.000000
166.513244	0.000000
166.489430	0.000000
166.465616	0.000000
166.441802	0.000000
166.417988	0.000000
166.394174	0.000000
166.370360	0.000000
166.346546	0.000000
166.322732	0.000000
166.298918	0.000000
166.275105	0.000000
166.251291	0.000000
166.227477	0.000000
166.203663	0.000000
166.179849	0.000000
166.156035	0.000000
166.132221	0.000000
166.108407	0.000000
166.084593	0.000000
166.060779	0.000000
166.036965	0.000000
166.013151	0.000000
165.989337	0.000000
165.965523	0.000000
165.941709	0.000000
165.917895	0.000000
165.894082	0.000000
165.870268	0.000000
165.846454	0.000000
165.822640	0.000000
165.798826	0.000000
165.775012	0.000000
165.751198	0.000000
165.727384	0.000000
165.703570	0.000000
165.679756	0.000000
165.655942	0.000000
165.632128	0.000000
165.608314	0.000000
165.584500	0.000000
165.560686	0.000000
165.536873	0.000000
165.513059	0.000000
165.489245	0.000000
165.465431	0.000000
165.441617	0.000000
165.417803	0.000000
165.393989	0.000000
165.370175	0.000000
165.346361	0.000000
165.322547	0.000000
165.298733	0.000000
165.274919	0.000000
165.251105	0.000000
165.227291	0.000000
165.203477	0.000000
165.179663	0.000000
165.155850	0.000000
165.132036	0.000000
165.108222	0.000000
165.084408	0.000000
165.060594	0.000000
165.036780	0.000000
165.012966	0.000000
164.989152	0.000000
164.965338	0.000000
164.941524	0.000000
164.917710	0.000000
164.893896	0.000000
164.870082	0.000000
164.846268	0.000000
164.822454	0.000000
164.798641	0.000000
164.774827	0.000000
164.751013	0.000000
164.727199	0.000000
164.703385	0.000000
164.679571	0.000000
164.655757	0.000000
164.631943	0.000000
164.608129	0.000000
164.584315	0.000000
164.560501	0.000000
164.536687	0.000000
164.512873	0.000000
164.489059	0.000000
164.465245	0.000000
164.441431	0.000000
164.417618	0.000000
164.393804	0.000000
164.369990	0.000000
164.346176	0.000000
164.322362	0.000000
164.298548	0.000000
164.274734	0.000000
164.250920	0.000000
164.227106	0.000000
164.203292	0.000000
164.179478	0.000000
164.155664	0.000000
164.131850	0.000000
164.108036	0.000000
164.084222	0.000000
164.060409	0.000000
164.036595	0.000000
164.012781	0.000000
163.988967	0.000000
163.965153	0.000000
163.941339	0.000000
163.917525	0.000000
163.893711	0.000000
163.869897	0.000000
163.846083	0.000000
163.822269	0.000000
163.798455	0.000000
163.774641	0.000000
163.750827	0.000000
163.727013	0.000000
163.703199	0.000000
163.679386	0.000000
163.655572	0.000000
163.631758	0.000000
163.607944	0.000000
163.584130	0.000000
163.560316	0.000000
163.536502	0.000000
163.512688	0.000000
163.488874	0.000000
163.465060	0.000000
163.441246	0.000000
163.417432	0.000000
163.393618	0.000000
163.369804	0.000000
163.345990	0.000000
163.322177	0.000000
163.298363	0.000000
163.274549	0.000000
163.250735	0.000000
163.226921	0.000000
163.203107	0.000000
163.179293	0.000000
163.155479	0.000000
163.131665	0.000000
163.107851	0.000000
163.084037	0.000000
163.060223	0.000000
163.036409	0.000000
163.012595	0.000000
162.988781	0.000000
162.964967	0.000000
162.941154	0.000000
162.917340	0.000000
162.893526	0.000000
162.869712	0.000000
162.845898	0.000000
162.822084	0.000000
162.798270	0.000000
162.774456	0.000000
162.750642	0.000000
162.726828	0.000000
162.703014	0.000000
162.679200	0.000000
162.655386	0.000000
162.631572	0.000000
162.607758	0.000000
162.583944	0.000000
162.560131	0.000000
162.536317	0.000000
162.512503	0.000000
162.488689	0.000000
162.464875	0.000000
162.441061	0.000000
162.417247	0.000000
162.393433	0.000000
162.369619	0.000000
162.345805	0.000000
162.321991	0.000000
162.298177	0.000000
162.274363	0.000000
162.250549	0.000000
162.226735	0.000000
162.202922	0.000000
162.179108	0.000000
162.155294	0.000000
162.131480	0.000000
162.107666	0.000000
162.083852	0.000000
162.060038	0.000000
162.036224	0.000000
162.012410	0.000000
161.988596	0.000000
161.964782	0.000000
161.940968	0.000000
161.917154	0.000000
161.893340	0.000000
161.869526	0.000000
161.845712	0.000000
161.821899	0.000000
161.798085	0.000000
161.774271	0.000000
161.750457	0.000000
161.726643	0.000000
161.702829	0.000000
161.679015	0.000000
161.655201	0.000000
161.631387	0.000000
161.607573	0.000000
161.583759	0.000000
161.559945	0.000000
161.536131	0.000000
161.512317	0.000000
161.488503	0.000000
161.464690	0.000000
161.440876	0.000000
161.417062	0.000000
161.393248	0.000000
161.369434	0.000000
161.345620	0.000000
161.321806	0.000000
161.297992	0.000000
161.274178	0.000000
161.250364	0.000000
161.226550	0.000000
161.202736	0.000000
161.178922	0.000000
161.155108	0.000000
161.131294	0.000000
161.107480	0.000000
161.083667	0.000001
161.059853	0.000001
161.036039	0.000001
161.012225	0.000001
160.988411	0.000001
160.964597	0.000001
160.940783	0.000001
160.916969	0.000001
160.893155	0.000001
160.869341	0.000001
160.845527	0.000001
160.821713	0.000001
160.797899	0.000001
160.774085	0.000001
160.750271	0.000001
160.726458	0.000001
160.702644	0.000001
160.678830	0.000001
160.655016	0.000001
160.631202	0.000001
160.607388	0.000001
160.583574	0.000001
160.559760	0.000001
160.535946	0.000001
160.512132	0.000001
160.488318	0.000001
160.464504	0.000001
160.440690	0.000001
160.416876	0.000001
160.393062	0.000001
160.369248	0.000001
160.345435	0.000001
160.321621	0.000001
160.297807	0.000001
160.273993	0.000001
160.250179	0.000001
160.226365	0.000001
160.202551	0.000001
160.178737	0.000001
160.154923	0.000001
160.131109	0.000001
160.107295	0.000001
160.083481	0.000001
160.059667	0.000001
160.035853	0.000001
160.012039	0.000001
159.988226	0.000001
159.964412	0.000001
159.940598	0.000001
159.916784	0.000001
159.892970	0.000001
159.869156	0.000001
159.845342	0.000001
159.821528	0.000001
159.797714	0.000001
159.773900	0.000001
159.750086	0.000001
159.726272	0.000001
159.702458	0.000001
159.678644	0.000001
159.654830	0.000001
159.631016	0.000001
159.607203	0.000001
159.583389	0.000001
159.559575	0.000001
159.535761	0.000001
159.511947	0.000001
159.488133	0.000001
159.464319	0.000001
159.440505	0.000001
159.416691	0.000001
159.392877	0.000001
159.369063	0.000001
159.345249	0.000001
159.321435	0.000001
159.297621	0.000001
159.273807	0.000001
159.249994	0.000001
159.226180	0.000001
159.202366	0.000001
159.178552	0.000001
159.154738	0.000001
159.130924	0.000001
159.107110	0.000001
159.083296	0.000001
159.059482	0.000001
159.035668	0.000001
159.011854	0.000001
158.988040	0.000001
158.964226	0.000001
158.940412	0.000001
158.916598	0.000001
158.892784	0.000001
158.868971	0.000001
158.845157	0.000001
158.821343	0.000001
158.797529	0.000001
158.773715	0.000001
158.749901	0.000001
158.726087	0.000001
158.702273	0.000001
158.678459	0.000001
158.654645	0.000001
158.630831	0.000001
158.607017	0.000001
158.583203	0.000001
158.559389	0.000001
158.535575	0.000001
158.511762	0.000001
158.487948	0.000001
158.464134	0.000001
158.440320	0.000001
158.416506	0.000001
158.392692	0.000001
158.368878	0.000001
158.345064	0.000001
158.321250	0.000001
158.297436	0.000001
158.273622	0.000001
158.249808	0.000001
158.225994	0.000001
158.202180	0.000001
158.178366	0.000001
158.154552	0.000001
158.130739	0.000001
158.106925	0.000001
158.083111	0.000002
158.059297	0.000002
158.035483	0.000002
158.011669	0.000002
157.987855	0.000002
157.964041	0.000002
157.940227	0.000002
157.916413	0.000002
157.892599	0.000002
157.868785	0.000002
157.844971	0.000002
157.821157	0.000002
157.797343	0.000002
157.773530	0.000002
157.749716	0.000002
157.725902	0.000002
157.702088	0.000002
157.678274	0.000002
157.654460	0.000002
157.630646	0.000002
157.606832	0.000002
157.583018	0.000002
157.559204	0.000002
157.535390	0.000002
157.511576	0.000002
157.487762	0.000002
157.463948	0.000002
157.440134	0.000002
157.416320	0.000002
157.392507	0.000003
157.368693	0.000003
157.344879	0.000003
157.321065	0.000003
157.297251	0.000003
157.273437	0.000003
157.249623	0.000003
157.225809	0.000003
157.201995	0.000003
157.178181	0.000003
157.154367	0.000003
157.130553	0.000003
157.106739	0.000003
157.082925	0.000003
157.059111	0.000003
157.035298	0.000004
157.011484	0.000004
156.987670	0.000004
156.963856	0.000004
156.940042	0.000004
156.916228	0.000004
156.892414	0.000004
156.868600	0.000004
156.844786	0.000004
156.820972	0.000005
156.797158	0.000005
156.773344	0.000005
156.749530	0.000005
156.725716	0.000005
156.701902	0.000005
156.678088	0.000005
156.654275	0.000006
156.630461	0.000006
156.606647	0.000006
156.582833	0.000006
156.559019	0.000006
156.535205	0.000007
156.511391	0.000007
156.487577	0.000007
156.463763	0.000007
156.439949	0.000008
156.416135	0.000008
156.392321	0.000008
156.368507	0.000009
156.344693	0.000009
156.320879	0.000010
156.297066	0.000010
156.273252	0.000011
156.249438	0.000011
156.225624	0.000012
156.201810	0.000012
156.177996	0.000013
156.154182	0.000014
156.130368	0.000014
156.106554	0.000015
156.082740	0.000016
156.058926	0.000017
156.035112	0.000018
156.011298	0.000019
155.987484	0.000020
155.963670	0.000022
155.939856	0.000023
155.916043	0.000025
155.892229	0.000027
155.868415	0.000029
155.844601	0.000032
155.820787	0.000035
155.796973	0.000038
155.773159	0.000042
155.749345	0.000046
155.725531	0.000051
155.701717	0.000056
155.677903	0.000063
155.654089	0.000071
155.630275	0.000081
155.606461	0.000093
155.582647	0.000108
155.558834	0.000127
155.535020	0.000151
155.511206	0.000183
155.487392	0.000227
155.463578	0.000287
155.439764	0.000376
155.415950	0.000512
155.392136	0.000740
155.368322	0.001162
155.344508	0.002081
155.320694	0.004745
155.296880	0.019438
155.273066	0.956486
155.249252	0.015563
155.225438	0.004231
155.201624	0.001927
155.177811	0.001097
155.153997	0.000707
155.130183	0.000493
155.106369	0.000363
155.082555	0.000279
155.058741	0.000221
155.034927	0.000179
155.011113	0.000148
154.987299	0.000125
154.963485	0.000106
154.939671	0.000092
154.915857	0.000080
154.892043	0.000070
154.868229	0.000062
154.844415	0.000056
154.820602	0.000050
154.796788	0.000045
154.772974	0.000041
154.749160	0.000037
154.725346	0.000034
154.701532	0.000032
154.677718	0.000029
154.653904	0.000027
154.630090	0.000025
154.606276	0.000023
154.582462	0.000022
154.558648	0.000020
154.534834	0.000019
154.511020	0.000018
154.487206	0.000017
154.463392	0.000016
154.439579	0.000015
154.415765	0.000014
154.391951	0.000013
154.368137	0.000013
154.344323	0.000012
154.320509	0.000012
154.296695	0.000011
154.272881	0.000011
154.249067	0.000010
154.225253	0.000010
154.201439	0.000009
154.177625	0.000009
154.153811	0.000008
154.129997	0.000008
154.106183	0.000008
154.082370	0.000008
154.058556	0.000007
154.034742	0.000007
154.010928	0.000007
153.987114	0.000006
153.963300	0.000006
153.939486	0.000006
153.915672	0.000006
153.891858	0.000006
153.868044	0.000005
153.844230	0.000005
153.820416	0.000005
153.796602	0.000005
153.772788	0.000005
153.748974	0.000005
153.725160	0.000005
153.701347	0.000004
153.677533	0.000004
153.653719	0.000004
153.629905	0.000004
153.606091	0.000004
153.582277	0.000004
153.558463	0.000004
153.534649	0.000004
153.510835	0.000004
153.487021	0.000004
153.463207	0.000003
153.439393	0.000003
153.415579	0.000003
153.391765	0.000003
153.367951	0.000003
153.344138	0.000003
153.320324	0.000003
153.296510	0.000003
153.272696	0.000003
153.248882	0.000003
153.225068	0.000003
153.201254	0.000003
153.177440	0.000003
153.153626	0.000003
153.129812	0.000003
153.105998	0.000003
153.082184	0.000002
153.058370	0.000002
153.034556	0.000002
153.010742	0.000002
152.986928	0.000002
152.963115	0.000002
152.939301	0.000002
152.915487	0.000002
152.891673	0.000002
152.867859	0.000002
152.844045	0.000002
152.820231	0.000002
152.796417	0.000002
152.772603	0.000002
152.748789	0.000002
152.724975	0.000002
152.701161	0.000002
152.677347	0.000002
152.653533	0.000002
152.629719	0.000002
152.605905	0.000002
152.582092	0.000002
152.558278	0.000002
152.534464	0.000002
152.510650	0.000002
152.486836	0.000002
152.463022	0.000002
152.439208	0.000002
152.415394	0.000002
152.391580	0.000002
152.367766	0.000002
152.343952	0.000002
152.320138	0.000002
152.296324	0.000002
152.272510	0.000002
152.248696	0.000001
152.224883	0.000001
152.201069	0.000001
152.177255	0.000001
152.153441	0.000001
152.129627	0.000001
152.105813	0.000001
152.081999	0.000001
152.058185	0.000001
152.034371	0.000001
152.010557	0.000001
151.986743	0.000001
151.962929	0.000001
151.939115	0.000001
151.915301	0.000001
151.891487	0.000001
151.867673	0.000001
151.843860	0.000001
151.820046	0.000001
151.796232	0.000001
151.772418	0.000001
151.748604	0.000001
151.724790	0.000001
151.700976	0.000001
151.677162	0.000001
151.653348	0.000001
151.629534	0.000001
151.605720	0.000001
151.581906	0.000001
151.558092	0.000001
151.534278	0.000001
151.510464	0.000001
151.486651	0.000001
151.462837	0.000001
151.439023	0.000001
151.415209	0.000001
151.391395	0.000001
151.367581	0.000001
151.343767	0.000001
151.319953	0.000001
151.296139	0.000001
151.272325	0.000001
151.248511	0.000001
151.224697	0.000001
151.200883	0.000001
151.177069	0.000001
151.153255	0.000001
151.129441	0.000001
151.105628	0.000001
151.081814	0.000001
151.058000	0.000001
151.034186	0.000001
151.010372	0.000001
150.986558	0.000001
150.962744	0.000001
150.938930	0.000001
150.915116	0.000001
150.891302	0.000001
150.867488	0.000001
150.843674	0.000001
150.819860	0.000001
150.796046	0.000001
150.772232	0.000001
150.748419	0.000001
150.724605	0.000001
150.700791	0.000001
150.676977	0.000001
150.653163	0.000001
150.629349	0.000001
150.605535	0.000001
150.581721	0.000001
150.557907	0.000001
150.534093	0.000001
150.510279	0.000001
150.486465	0.000001
150.462651	0.000001
150.438837	0.000001
150.415023	0.000001
150.391209	0.000001
150.367396	0.000001
150.343582	0.000001
150.319768	0.000001
150.295954	0.000001
150.272140	0.000001
150.248326	0.000001
150.224512	0.000001
150.200698	0.000001
150.176884	0.000001
150.153070	0.000001
150.129256	0.000001
150.105442	0.000001
150.081628	0.000001
150.057814	0.000001
150.034000	0.000001
150.010187	0.000001
149.986373	0.000001
149.962559	0.000001
149.938745	0.000001
149.914931	0.000001
149.891117	0.000001
149.867303	0.000001
149.843489	0.000001
149.819675	0.000001
149.795861	0.000001
149.772047	0.000001
149.748233	0.000001
149.724419	0.000001
149.700605	0.000001
149.676791	0.000001
149.652977	0.000001
149.629164	0.000001
149.605350	0.000001
149.581536	0.000001
149.557722	0.000001
149.533908	0.000001
149.510094	0.000001
149.486280	0.000001
149.462466	0.000001
149.438652	0.000001
149.414838	0.000001
149.391024	0.000001
149.367210	0.000001
149.343396	0.000001
149.319582	0.000001
149.295768	0.000001
149.271955	0.000001
149.248141	0.000001
149.224327	0.000001
149.200513	0.000001
149.176699	0.000001
149.152885	0.000001
149.129071	0.000001
149.105257	0.000001
149.081443	0.000001
149.057629	0.000001
149.033815	0.000001
149.010001	0.000001
148.986187	0.000001
148.962373	0.000001
148.938559	0.000001
148.914745	0.000001
148.890932	0.000001
148.867118	0.000001
148.843304	0.000001
148.819490	0.000001
148.795676	0.000001
148.771862	0.000001
148.748048	0.000001
148.724234	0.000001
148.700420	0.000001
148.676606	0.000001
148.652792	0.000001
148.628978	0.000001
148.605164	0.000001
148.581350	0.000001
148.557536	0.000001
148.533723	0.000001
148.509909	0.000001
148.486095	0.000001
148.462281	0.000001
148.438467	0.000001
148.414653	0.000001
148.390839	0.000001
148.367025	0.000001
148.343211	0.000001
148.319397	0.000001
148.295583	0.000001
148.271769	0.000001
148.247955	0.000001
148.224141	0.000001
148.200327	0.000001
148.176513	0.000001
148.152700	0.000001
148.128886	0.000001
148.105072	0.000001
148.081258	0.000001
148.057444	0.000001
148.033630	0.000001
148.009816	0.000002
147.986002	0.000002
147.962188	0.000002
147.938374	0.000002
147.914560	0.000002
147.890746	0.000002
147.866932	0.000002
147.843118	0.000002
147.819304	0.000002
147.795491	0.000002
[truncated: 6,001 more rows]
