# Supplementary material for: Discovery and Biosynthesis of the Novel Glycotetrapeptide Antibiotic Biffamycin A
Source: Angew Chem Int Ed Engl. 2026 May 6;65(26):e11349. doi: 10.1002/anie.202511349 (PMC13285481; doi:10.1002/anie.202511349)
Supplement: Supplementary file 3 — Supporting File 3: anie72473‐sup‐0003‐Data.zip. [file ANIE-65-e11349-s002.zip › r2SCAN3c_ensembles/6_3S/CPD_6_NH3_3S_NMR_spectrum_H_weighted_average.csv]

Chemical_Shift_ppm	Relative_Intensity
9.480905	0.000022
9.479596	0.000022
9.478287	0.000022
9.476978	0.000022
9.475669	0.000022
9.474360	0.000022
9.473050	0.000022
9.471741	0.000022
9.470432	0.000023
9.469123	0.000023
9.467814	0.000023
9.466505	0.000023
9.465196	0.000023
9.463886	0.000023
9.462577	0.000023
9.461268	0.000023
9.459959	0.000023
9.458650	0.000023
9.457341	0.000023
9.456032	0.000023
9.454723	0.000023
9.453413	0.000023
9.452104	0.000023
9.450795	0.000023
9.449486	0.000023
9.448177	0.000023
9.446868	0.000023
9.445559	0.000023
9.444250	0.000023
9.442940	0.000023
9.441631	0.000023
9.440322	0.000023
9.439013	0.000023
9.437704	0.000024
9.436395	0.000024
9.435086	0.000024
9.433776	0.000024
9.432467	0.000024
9.431158	0.000024
9.429849	0.000024
9.428540	0.000024
9.427231	0.000024
9.425922	0.000024
9.424613	0.000024
9.423303	0.000024
9.421994	0.000024
9.420685	0.000024
9.419376	0.000024
9.418067	0.000024
9.416758	0.000024
9.415449	0.000024
9.414140	0.000024
9.412830	0.000024
9.411521	0.000024
9.410212	0.000024
9.408903	0.000024
9.407594	0.000025
9.406285	0.000025
9.404976	0.000025
9.403667	0.000025
9.402357	0.000025
9.401048	0.000025
9.399739	0.000025
9.398430	0.000025
9.397121	0.000025
9.395812	0.000025
9.394503	0.000025
9.393193	0.000025
9.391884	0.000025
9.390575	0.000025
9.389266	0.000025
9.387957	0.000025
9.386648	0.000025
9.385339	0.000025
9.384030	0.000025
9.382720	0.000025
9.381411	0.000025
9.380102	0.000025
9.378793	0.000026
9.377484	0.000026
9.376175	0.000026
9.374866	0.000026
9.373557	0.000026
9.372247	0.000026
9.370938	0.000026
9.369629	0.000026
9.368320	0.000026
9.367011	0.000026
9.365702	0.000026
9.364393	0.000026
9.363083	0.000026
9.361774	0.000026
9.360465	0.000026
9.359156	0.000026
9.357847	0.000026
9.356538	0.000026
9.355229	0.000026
9.353920	0.000026
9.352610	0.000027
9.351301	0.000027
9.349992	0.000027
9.348683	0.000027
9.347374	0.000027
9.346065	0.000027
9.344756	0.000027
9.343447	0.000027
9.342137	0.000027
9.340828	0.000027
9.339519	0.000027
9.338210	0.000027
9.336901	0.000027
9.335592	0.000027
9.334283	0.000027
9.332974	0.000027
9.331664	0.000027
9.330355	0.000027
9.329046	0.000027
9.327737	0.000028
9.326428	0.000028
9.325119	0.000028
9.323810	0.000028
9.322500	0.000028
9.321191	0.000028
9.319882	0.000028
9.318573	0.000028
9.317264	0.000028
9.315955	0.000028
9.314646	0.000028
9.313337	0.000028
9.312027	0.000028
9.310718	0.000028
9.309409	0.000028
9.308100	0.000028
9.306791	0.000028
9.305482	0.000028
9.304173	0.000029
9.302864	0.000029
9.301554	0.000029
9.300245	0.000029
9.298936	0.000029
9.297627	0.000029
9.296318	0.000029
9.295009	0.000029
9.293700	0.000029
9.292390	0.000029
9.291081	0.000029
9.289772	0.000029
9.288463	0.000029
9.287154	0.000029
9.285845	0.000029
9.284536	0.000029
9.283227	0.000030
9.281917	0.000030
9.280608	0.000030
9.279299	0.000030
9.277990	0.000030
9.276681	0.000030
9.275372	0.000030
9.274063	0.000030
9.272754	0.000030
9.271444	0.000030
9.270135	0.000030
9.268826	0.000030
9.267517	0.000030
9.266208	0.000030
9.264899	0.000030
9.263590	0.000030
9.262281	0.000031
9.260971	0.000031
9.259662	0.000031
9.258353	0.000031
9.257044	0.000031
9.255735	0.000031
9.254426	0.000031
9.253117	0.000031
9.251807	0.000031
9.250498	0.000031
9.249189	0.000031
9.247880	0.000031
9.246571	0.000031
9.245262	0.000031
9.243953	0.000032
9.242644	0.000032
9.241334	0.000032
9.240025	0.000032
9.238716	0.000032
9.237407	0.000032
9.236098	0.000032
9.234789	0.000032
9.233480	0.000032
9.232171	0.000032
9.230861	0.000032
9.229552	0.000032
9.228243	0.000032
9.226934	0.000032
9.225625	0.000033
9.224316	0.000033
9.223007	0.000033
9.221698	0.000033
9.220388	0.000033
9.219079	0.000033
9.217770	0.000033
9.216461	0.000033
9.215152	0.000033
9.213843	0.000033
9.212534	0.000033
9.211224	0.000033
9.209915	0.000033
9.208606	0.000034
9.207297	0.000034
9.205988	0.000034
9.204679	0.000034
9.203370	0.000034
9.202061	0.000034
9.200751	0.000034
9.199442	0.000034
9.198133	0.000034
9.196824	0.000034
9.195515	0.000034
9.194206	0.000034
9.192897	0.000035
9.191588	0.000035
9.190278	0.000035
9.188969	0.000035
9.187660	0.000035
9.186351	0.000035
9.185042	0.000035
9.183733	0.000035
9.182424	0.000035
9.181114	0.000035
9.179805	0.000035
9.178496	0.000035
9.177187	0.000036
9.175878	0.000036
9.174569	0.000036
9.173260	0.000036
9.171951	0.000036
9.170641	0.000036
9.169332	0.000036
9.168023	0.000036
9.166714	0.000036
9.165405	0.000036
9.164096	0.000036
9.162787	0.000037
9.161478	0.000037
9.160168	0.000037
9.158859	0.000037
9.157550	0.000037
9.156241	0.000037
9.154932	0.000037
9.153623	0.000037
9.152314	0.000037
9.151005	0.000037
9.149695	0.000038
9.148386	0.000038
9.147077	0.000038
9.145768	0.000038
9.144459	0.000038
9.143150	0.000038
9.141841	0.000038
9.140531	0.000038
9.139222	0.000038
9.137913	0.000038
9.136604	0.000039
9.135295	0.000039
9.133986	0.000039
9.132677	0.000039
9.131368	0.000039
9.130058	0.000039
9.128749	0.000039
9.127440	0.000039
9.126131	0.000039
9.124822	0.000040
9.123513	0.000040
9.122204	0.000040
9.120895	0.000040
9.119585	0.000040
9.118276	0.000040
9.116967	0.000040
9.115658	0.000040
9.114349	0.000040
9.113040	0.000041
9.111731	0.000041
9.110421	0.000041
9.109112	0.000041
9.107803	0.000041
9.106494	0.000041
9.105185	0.000041
9.103876	0.000041
9.102567	0.000041
9.101258	0.000042
9.099948	0.000042
9.098639	0.000042
9.097330	0.000042
9.096021	0.000042
9.094712	0.000042
9.093403	0.000042
9.092094	0.000042
9.090785	0.000043
9.089475	0.000043
9.088166	0.000043
9.086857	0.000043
9.085548	0.000043
9.084239	0.000043
9.082930	0.000043
9.081621	0.000043
9.080312	0.000044
9.079002	0.000044
9.077693	0.000044
9.076384	0.000044
9.075075	0.000044
9.073766	0.000044
9.072457	0.000044
9.071148	0.000044
9.069838	0.000045
9.068529	0.000045
9.067220	0.000045
9.065911	0.000045
9.064602	0.000045
9.063293	0.000045
9.061984	0.000045
9.060675	0.000046
9.059365	0.000046
9.058056	0.000046
9.056747	0.000046
9.055438	0.000046
9.054129	0.000046
9.052820	0.000046
9.051511	0.000047
9.050202	0.000047
9.048892	0.000047
9.047583	0.000047
9.046274	0.000047
9.044965	0.000047
9.043656	0.000047
9.042347	0.000048
9.041038	0.000048
9.039728	0.000048
9.038419	0.000048
9.037110	0.000048
9.035801	0.000048
9.034492	0.000049
9.033183	0.000049
9.031874	0.000049
9.030565	0.000049
9.029255	0.000049
9.027946	0.000049
9.026637	0.000050
9.025328	0.000050
9.024019	0.000050
9.022710	0.000050
9.021401	0.000050
9.020092	0.000050
9.018782	0.000051
9.017473	0.000051
9.016164	0.000051
9.014855	0.000051
9.013546	0.000051
9.012237	0.000051
9.010928	0.000052
9.009619	0.000052
9.008309	0.000052
9.007000	0.000052
9.005691	0.000052
9.004382	0.000052
9.003073	0.000053
9.001764	0.000053
9.000455	0.000053
8.999145	0.000053
8.997836	0.000053
8.996527	0.000054
8.995218	0.000054
8.993909	0.000054
8.992600	0.000054
8.991291	0.000054
8.989982	0.000055
8.988672	0.000055
8.987363	0.000055
8.986054	0.000055
8.984745	0.000055
8.983436	0.000056
8.982127	0.000056
8.980818	0.000056
8.979509	0.000056
8.978199	0.000056
8.976890	0.000057
8.975581	0.000057
8.974272	0.000057
8.972963	0.000057
8.971654	0.000057
8.970345	0.000058
8.969035	0.000058
8.967726	0.000058
8.966417	0.000058
8.965108	0.000059
8.963799	0.000059
8.962490	0.000059
8.961181	0.000059
8.959872	0.000059
8.958562	0.000060
8.957253	0.000060
8.955944	0.000060
8.954635	0.000060
8.953326	0.000061
8.952017	0.000061
8.950708	0.000061
8.949399	0.000061
8.948089	0.000062
8.946780	0.000062
8.945471	0.000062
8.944162	0.000062
8.942853	0.000063
8.941544	0.000063
8.940235	0.000063
8.938926	0.000063
8.937616	0.000064
8.936307	0.000064
8.934998	0.000064
8.933689	0.000064
8.932380	0.000065
8.931071	0.000065
8.929762	0.000065
8.928452	0.000065
8.927143	0.000066
8.925834	0.000066
8.924525	0.000066
8.923216	0.000067
8.921907	0.000067
8.920598	0.000067
8.919289	0.000067
8.917979	0.000068
8.916670	0.000068
8.915361	0.000068
8.914052	0.000069
8.912743	0.000069
8.911434	0.000069
8.910125	0.000069
8.908816	0.000070
8.907506	0.000070
8.906197	0.000070
8.904888	0.000071
8.903579	0.000071
8.902270	0.000071
8.900961	0.000072
8.899652	0.000072
8.898342	0.000072
8.897033	0.000073
8.895724	0.000073
8.894415	0.000073
8.893106	0.000074
8.891797	0.000074
8.890488	0.000074
8.889179	0.000075
8.887869	0.000075
8.886560	0.000075
8.885251	0.000076
8.883942	0.000076
8.882633	0.000076
8.881324	0.000077
8.880015	0.000077
8.878706	0.000078
8.877396	0.000078
8.876087	0.000078
8.874778	0.000079
8.873469	0.000079
8.872160	0.000079
8.870851	0.000080
8.869542	0.000080
8.868233	0.000081
8.866923	0.000081
8.865614	0.000081
8.864305	0.000082
8.862996	0.000082
8.861687	0.000083
8.860378	0.000083
8.859069	0.000083
8.857759	0.000084
8.856450	0.000084
8.855141	0.000085
8.853832	0.000085
8.852523	0.000086
8.851214	0.000086
8.849905	0.000087
8.848596	0.000087
8.847286	0.000087
8.845977	0.000088
8.844668	0.000088
8.843359	0.000089
8.842050	0.000089
8.840741	0.000090
8.839432	0.000090
8.838123	0.000091
8.836813	0.000091
8.835504	0.000092
8.834195	0.000092
8.832886	0.000093
8.831577	0.000093
8.830268	0.000094
8.828959	0.000094
8.827650	0.000095
8.826340	0.000095
8.825031	0.000096
8.823722	0.000096
8.822413	0.000097
8.821104	0.000098
8.819795	0.000098
8.818486	0.000099
8.817176	0.000099
8.815867	0.000100
8.814558	0.000100
8.813249	0.000101
8.811940	0.000102
8.810631	0.000102
8.809322	0.000103
8.808013	0.000103
8.806703	0.000104
8.805394	0.000105
8.804085	0.000105
8.802776	0.000106
8.801467	0.000107
8.800158	0.000107
8.798849	0.000108
8.797540	0.000109
8.796230	0.000109
8.794921	0.000110
8.793612	0.000111
8.792303	0.000111
8.790994	0.000112
8.789685	0.000113
8.788376	0.000114
8.787066	0.000114
8.785757	0.000115
8.784448	0.000116
8.783139	0.000117
8.781830	0.000117
8.780521	0.000118
8.779212	0.000119
8.777903	0.000120
8.776593	0.000121
8.775284	0.000121
8.773975	0.000122
8.772666	0.000123
8.771357	0.000124
8.770048	0.000125
8.768739	0.000126
8.767430	0.000126
8.766120	0.000127
8.764811	0.000128
8.763502	0.000129
8.762193	0.000130
8.760884	0.000131
8.759575	0.000132
8.758266	0.000133
8.756957	0.000134
8.755647	0.000135
8.754338	0.000136
8.753029	0.000137
8.751720	0.000138
8.750411	0.000139
8.749102	0.000140
8.747793	0.000141
8.746483	0.000142
8.745174	0.000143
8.743865	0.000144
8.742556	0.000145
8.741247	0.000147
8.739938	0.000148
8.738629	0.000149
8.737320	0.000150
8.736010	0.000151
8.734701	0.000152
8.733392	0.000154
8.732083	0.000155
8.730774	0.000156
8.729465	0.000157
8.728156	0.000159
8.726847	0.000160
8.725537	0.000161
8.724228	0.000163
8.722919	0.000164
8.721610	0.000166
8.720301	0.000167
8.718992	0.000168
8.717683	0.000170
8.716373	0.000171
8.715064	0.000173
8.713755	0.000174
8.712446	0.000176
8.711137	0.000178
8.709828	0.000179
8.708519	0.000181
8.707210	0.000182
8.705900	0.000184
8.704591	0.000186
8.703282	0.000188
8.701973	0.000189
8.700664	0.000191
8.699355	0.000193
8.698046	0.000195
8.696737	0.000197
8.695427	0.000198
8.694118	0.000200
8.692809	0.000202
8.691500	0.000204
8.690191	0.000206
8.688882	0.000209
8.687573	0.000211
8.686264	0.000213
8.684954	0.000215
8.683645	0.000217
8.682336	0.000219
8.681027	0.000222
8.679718	0.000224
8.678409	0.000226
8.677100	0.000229
8.675790	0.000231
8.674481	0.000234
8.673172	0.000236
8.671863	0.000239
8.670554	0.000242
8.669245	0.000244
8.667936	0.000247
8.666627	0.000250
8.665317	0.000253
8.664008	0.000256
8.662699	0.000259
8.661390	0.000262
8.660081	0.000265
8.658772	0.000268
8.657463	0.000271
8.656154	0.000275
8.654844	0.000278
8.653535	0.000282
8.652226	0.000285
8.650917	0.000289
8.649608	0.000292
8.648299	0.000296
8.646990	0.000300
8.645680	0.000304
8.644371	0.000308
8.643062	0.000312
8.641753	0.000316
8.640444	0.000320
8.639135	0.000325
8.637826	0.000329
8.636517	0.000334
8.635207	0.000338
8.633898	0.000343
8.632589	0.000348
8.631280	0.000353
8.629971	0.000358
8.628662	0.000364
8.627353	0.000369
8.626044	0.000375
8.624734	0.000380
8.623425	0.000386
8.622116	0.000392
8.620807	0.000398
8.619498	0.000404
8.618189	0.000411
8.616880	0.000418
8.615571	0.000424
8.614261	0.000431
8.612952	0.000439
8.611643	0.000446
8.610334	0.000454
8.609025	0.000461
8.607716	0.000470
8.606407	0.000478
8.605097	0.000486
8.603788	0.000495
8.602479	0.000504
8.601170	0.000514
8.599861	0.000523
8.598552	0.000533
8.597243	0.000543
8.595934	0.000554
8.594624	0.000565
8.593315	0.000576
8.592006	0.000588
8.590697	0.000600
8.589388	0.000612
8.588079	0.000625
8.586770	0.000638
8.585461	0.000652
8.584151	0.000667
8.582842	0.000681
8.581533	0.000697
8.580224	0.000713
8.578915	0.000729
8.577606	0.000746
8.576297	0.000764
8.574987	0.000783
8.573678	0.000802
8.572369	0.000822
8.571060	0.000843
8.569751	0.000865
8.568442	0.000888
8.567133	0.000912
8.565824	0.000937
8.564514	0.000963
8.563205	0.000990
8.561896	0.001018
8.560587	0.001048
8.559278	0.001079
8.557969	0.001112
8.556660	0.001146
8.555351	0.001182
8.554041	0.001220
8.552732	0.001260
8.551423	0.001302
8.550114	0.001346
8.548805	0.001393
8.547496	0.001443
8.546187	0.001495
8.544878	0.001551
8.543568	0.001610
8.542259	0.001673
8.540950	0.001739
8.539641	0.001810
8.538332	0.001886
8.537023	0.001967
8.535714	0.002053
8.534404	0.002146
8.533095	0.002245
8.531786	0.002352
8.530477	0.002468
8.529168	0.002592
8.527859	0.002727
8.526550	0.002873
8.525241	0.003032
8.523931	0.003205
8.522622	0.003394
8.521313	0.003601
8.520004	0.003828
8.518695	0.004079
8.517386	0.004355
8.516077	0.004663
8.514768	0.005005
8.513458	0.005388
8.512149	0.005817
8.510840	0.006302
8.509531	0.006852
8.508222	0.007478
8.506913	0.008196
8.505604	0.009025
8.504295	0.009988
8.502985	0.011116
8.501676	0.012449
8.500367	0.014041
8.499058	0.015974
8.497749	0.018383
8.496440	0.021519
8.495131	0.025869
8.493821	0.032379
8.492512	0.042763
8.491203	0.059793
8.489894	0.087337
8.488585	0.129770
8.487276	0.190518
8.485967	0.269875
8.484658	0.362545
8.483348	0.455244
8.482039	0.525363
8.480730	0.547066
8.479421	0.510407
8.478112	0.431623
8.476803	0.337115
8.475494	0.247096
8.474185	0.172490
8.472875	0.116860
8.471566	0.078837
8.470257	0.054551
8.468948	0.039656
8.467639	0.030552
8.466330	0.024771
8.465021	0.020836
8.463711	0.017952
8.462402	0.015711
8.461093	0.013903
8.459784	0.012410
8.458475	0.011162
8.457166	0.010106
8.455857	0.009207
8.454548	0.008436
8.453238	0.007772
8.451929	0.007195
8.450620	0.006693
8.449311	0.006254
8.448002	0.005869
8.446693	0.005530
8.445384	0.005231
8.444075	0.004968
8.442765	0.004735
8.441456	0.004529
8.440147	0.004347
8.438838	0.004187
8.437529	0.004046
8.436220	0.003923
8.434911	0.003816
8.433602	0.003724
8.432292	0.003645
8.430983	0.003580
8.429674	0.003526
8.428365	0.003485
8.427056	0.003454
8.425747	0.003434
8.424438	0.003425
8.423128	0.003427
8.421819	0.003439
8.420510	0.003462
8.419201	0.003496
8.417892	0.003540
8.416583	0.003597
8.415274	0.003666
8.413965	0.003748
8.412655	0.003845
8.411346	0.003956
8.410037	0.004084
8.408728	0.004230
8.407419	0.004396
8.406110	0.004584
8.404801	0.004797
8.403492	0.005038
8.402182	0.005311
8.400873	0.005620
8.399564	0.005971
8.398255	0.006370
8.396946	0.006825
8.395637	0.007346
8.394328	0.007945
8.393018	0.008636
8.391709	0.009439
8.390400	0.010377
8.389091	0.011480
8.387782	0.012788
8.386473	0.014357
8.385164	0.016267
8.383855	0.018653
8.382545	0.021766
8.381236	0.026093
8.379927	0.032580
8.378618	0.042939
8.377309	0.059941
8.376000	0.087455
8.374691	0.129853
8.373382	0.190566
8.372072	0.269889
8.370763	0.362532
8.369454	0.455220
8.368145	0.525349
8.366836	0.547081
8.365527	0.510446
8.364218	0.431667
8.362909	0.337142
8.361599	0.247094
8.360290	0.172453
8.358981	0.116788
8.357672	0.078732
8.356363	0.054415
8.355054	0.039494
8.353745	0.030366
8.352435	0.024561
8.351126	0.020604
8.349817	0.017697
8.348508	0.015433
8.347199	0.013601
8.345890	0.012085
8.344581	0.010812
8.343272	0.009732
8.341962	0.008807
8.340653	0.008010
8.339344	0.007318
8.338035	0.006714
8.336726	0.006183
8.335417	0.005714
8.334108	0.005298
8.332799	0.004927
8.331489	0.004595
8.330180	0.004296
8.328871	0.004027
8.327562	0.003783
8.326253	0.003562
8.324944	0.003360
8.323635	0.003176
8.322325	0.003007
8.321016	0.002852
8.319707	0.002709
8.318398	0.002578
8.317089	0.002456
8.315780	0.002343
8.314471	0.002239
8.313162	0.002141
8.311852	0.002051
8.310543	0.001966
8.309234	0.001887
8.307925	0.001813
8.306616	0.001743
8.305307	0.001678
8.303998	0.001616
8.302689	0.001559
8.301379	0.001504
8.300070	0.001453
8.298761	0.001404
8.297452	0.001358
8.296143	0.001315
8.294834	0.001274
8.293525	0.001235
8.292216	0.001197
8.290906	0.001162
8.289597	0.001128
8.288288	0.001096
8.286979	0.001066
8.285670	0.001037
8.284361	0.001009
8.283052	0.000983
8.281742	0.000957
8.280433	0.000933
8.279124	0.000910
8.277815	0.000888
8.276506	0.000866
8.275197	0.000846
8.273888	0.000826
8.272579	0.000807
8.271269	0.000789
8.269960	0.000772
8.268651	0.000755
8.267342	0.000739
8.266033	0.000723
8.264724	0.000709
8.263415	0.000694
8.262106	0.000680
8.260796	0.000667
8.259487	0.000654
8.258178	0.000642
8.256869	0.000630
8.255560	0.000618
8.254251	0.000607
8.252942	0.000596
8.251632	0.000585
8.250323	0.000575
8.249014	0.000565
8.247705	0.000556
8.246396	0.000547
8.245087	0.000538
8.243778	0.000529
8.242469	0.000521
8.241159	0.000512
8.239850	0.000504
8.238541	0.000497
8.237232	0.000489
8.235923	0.000482
8.234614	0.000475
8.233305	0.000468
8.231996	0.000462
8.230686	0.000455
8.229377	0.000449
8.228068	0.000443
8.226759	0.000437
8.225450	0.000431
8.224141	0.000426
8.222832	0.000420
8.221523	0.000415
8.220213	0.000410
8.218904	0.000405
8.217595	0.000400
8.216286	0.000395
8.214977	0.000391
8.213668	0.000386
8.212359	0.000382
8.211049	0.000377
8.209740	0.000373
8.208431	0.000369
8.207122	0.000365
8.205813	0.000361
8.204504	0.000357
8.203195	0.000354
8.201886	0.000350
8.200576	0.000347
8.199267	0.000343
8.197958	0.000340
8.196649	0.000337
8.195340	0.000333
8.194031	0.000330
8.192722	0.000327
8.191413	0.000324
8.190103	0.000322
8.188794	0.000319
8.187485	0.000316
8.186176	0.000313
8.184867	0.000311
8.183558	0.000308
8.182249	0.000306
8.180939	0.000303
8.179630	0.000301
8.178321	0.000298
8.177012	0.000296
8.175703	0.000294
8.174394	0.000292
8.173085	0.000290
8.171776	0.000288
8.170466	0.000286
8.169157	0.000284
8.167848	0.000282
8.166539	0.000280
8.165230	0.000278
8.163921	0.000276
8.162612	0.000274
8.161303	0.000273
8.159993	0.000271
8.158684	0.000269
8.157375	0.000268
8.156066	0.000266
8.154757	0.000265
8.153448	0.000263
8.152139	0.000262
8.150830	0.000261
8.149520	0.000259
8.148211	0.000258
8.146902	0.000257
8.145593	0.000255
8.144284	0.000254
8.142975	0.000253
8.141666	0.000252
8.140356	0.000251
8.139047	0.000249
8.137738	0.000248
8.136429	0.000247
8.135120	0.000246
8.133811	0.000245
8.132502	0.000244
8.131193	0.000243
8.129883	0.000242
8.128574	0.000242
8.127265	0.000241
8.125956	0.000240
8.124647	0.000239
8.123338	0.000238
8.122029	0.000237
8.120720	0.000237
8.119410	0.000236
8.118101	0.000235
8.116792	0.000235
8.115483	0.000234
8.114174	0.000233
8.112865	0.000233
8.111556	0.000232
8.110247	0.000232
8.108937	0.000231
8.107628	0.000231
8.106319	0.000230
8.105010	0.000230
8.103701	0.000229
8.102392	0.000229
8.101083	0.000228
8.099773	0.000228
8.098464	0.000228
8.097155	0.000227
8.095846	0.000227
8.094537	0.000227
8.093228	0.000226
8.091919	0.000226
8.090610	0.000226
8.089300	0.000226
8.087991	0.000225
8.086682	0.000225
8.085373	0.000225
8.084064	0.000225
8.082755	0.000225
8.081446	0.000225
8.080137	0.000225
8.078827	0.000225
8.077518	0.000225
8.076209	0.000225
8.074900	0.000225
8.073591	0.000225
8.072282	0.000225
8.070973	0.000225
8.069663	0.000225
8.068354	0.000225
8.067045	0.000225
8.065736	0.000225
8.064427	0.000225
8.063118	0.000225
8.061809	0.000225
8.060500	0.000226
8.059190	0.000226
8.057881	0.000226
8.056572	0.000226
8.055263	0.000227
8.053954	0.000227
8.052645	0.000227
8.051336	0.000227
8.050027	0.000228
8.048717	0.000228
8.047408	0.000229
8.046099	0.000229
8.044790	0.000229
8.043481	0.000230
8.042172	0.000230
8.040863	0.000231
8.039554	0.000231
8.038244	0.000232
8.036935	0.000232
8.035626	0.000233
8.034317	0.000234
8.033008	0.000234
8.031699	0.000235
8.030390	0.000235
8.029080	0.000236
8.027771	0.000237
8.026462	0.000238
8.025153	0.000238
8.023844	0.000239
8.022535	0.000240
8.021226	0.000241
8.019917	0.000242
8.018607	0.000242
8.017298	0.000243
8.015989	0.000244
8.014680	0.000245
8.013371	0.000246
8.012062	0.000247
8.010753	0.000248
8.009444	0.000249
8.008134	0.000250
8.006825	0.000251
8.005516	0.000252
8.004207	0.000254
8.002898	0.000255
8.001589	0.000256
8.000280	0.000257
7.998970	0.000258
7.997661	0.000260
7.996352	0.000261
7.995043	0.000262
7.993734	0.000264
7.992425	0.000265
7.991116	0.000267
7.989807	0.000268
7.988497	0.000270
7.987188	0.000271
7.985879	0.000273
7.984570	0.000275
7.983261	0.000276
7.981952	0.000278
7.980643	0.000280
7.979334	0.000282
7.978024	0.000283
7.976715	0.000285
7.975406	0.000287
7.974097	0.000289
7.972788	0.000291
7.971479	0.000293
7.970170	0.000295
7.968861	0.000298
7.967551	0.000300
7.966242	0.000302
7.964933	0.000304
7.963624	0.000307
7.962315	0.000309
7.961006	0.000312
7.959697	0.000314
7.958387	0.000317
7.957078	0.000319
7.955769	0.000322
7.954460	0.000325
7.953151	0.000328
7.951842	0.000331
7.950533	0.000334
7.949224	0.000337
7.947914	0.000340
7.946605	0.000343
7.945296	0.000346
7.943987	0.000350
7.942678	0.000353
7.941369	0.000357
7.940060	0.000360
7.938751	0.000364
7.937441	0.000368
7.936132	0.000372
7.934823	0.000376
7.933514	0.000380
7.932205	0.000384
7.930896	0.000388
7.929587	0.000393
7.928277	0.000397
7.926968	0.000402
7.925659	0.000407
7.924350	0.000412
7.923041	0.000417
7.921732	0.000422
7.920423	0.000427
7.919114	0.000433
7.917804	0.000438
7.916495	0.000444
7.915186	0.000450
7.913877	0.000456
7.912568	0.000463
7.911259	0.000469
7.909950	0.000476
7.908641	0.000483
7.907331	0.000490
7.906022	0.000497
7.904713	0.000505
7.903404	0.000512
7.902095	0.000520
7.900786	0.000528
7.899477	0.000537
7.898168	0.000546
7.896858	0.000555
7.895549	0.000564
7.894240	0.000574
7.892931	0.000584
7.891622	0.000594
7.890313	0.000605
7.889004	0.000616
7.887694	0.000627
7.886385	0.000639
7.885076	0.000652
7.883767	0.000664
7.882458	0.000678
7.881149	0.000691
7.879840	0.000705
7.878531	0.000720
7.877221	0.000736
7.875912	0.000752
7.874603	0.000768
7.873294	0.000785
7.871985	0.000803
7.870676	0.000822
7.869367	0.000842
7.868058	0.000862
7.866748	0.000883
7.865439	0.000906
7.864130	0.000929
7.862821	0.000953
7.861512	0.000979
7.860203	0.001005
7.858894	0.001033
7.857584	0.001062
7.856275	0.001093
7.854966	0.001126
7.853657	0.001160
7.852348	0.001195
7.851039	0.001233
7.849730	0.001273
7.848421	0.001315
7.847111	0.001359
7.845802	0.001406
7.844493	0.001456
7.843184	0.001508
7.841875	0.001564
7.840566	0.001623
7.839257	0.001687
7.837948	0.001754
7.836638	0.001826
7.835329	0.001903
7.834020	0.001985
7.832711	0.002073
7.831402	0.002168
7.830093	0.002270
7.828784	0.002379
7.827475	0.002498
7.826165	0.002626
7.824856	0.002765
7.823547	0.002917
7.822238	0.003081
7.820929	0.003261
7.819620	0.003458
7.818311	0.003675
7.817001	0.003913
7.815692	0.004176
7.814383	0.004468
7.813074	0.004793
7.811765	0.005157
7.810456	0.005564
7.809147	0.006023
7.807838	0.006543
7.806528	0.007135
7.805219	0.007812
7.803910	0.008592
7.802601	0.009497
7.801292	0.010554
7.799983	0.011798
7.798674	0.013279
7.797365	0.015065
7.796055	0.017266
7.794746	0.020078
7.793437	0.023879
7.792128	0.029407
7.790819	0.038042
7.789510	0.052129
7.788201	0.075144
7.786891	0.111392
7.785582	0.164887
7.784273	0.237404
7.782964	0.326069
7.781655	0.420917
7.780346	0.502816
7.779037	0.545520
7.777728	0.530500
7.776418	0.464710
7.775109	0.373293
7.773800	0.279786
7.772491	0.198522
7.771182	0.135589
7.769873	0.091210
7.768564	0.062195
7.767255	0.044186
7.765945	0.033215
7.764636	0.026375
7.763327	0.021847
7.762018	0.018613
7.760709	0.016145
7.759400	0.014174
7.758091	0.012556
7.756782	0.011206
7.755472	0.010065
7.754163	0.009093
7.752854	0.008258
7.751545	0.007535
7.750236	0.006907
7.748927	0.006357
7.747618	0.005873
7.746308	0.005445
7.744999	0.005064
7.743690	0.004725
7.742381	0.004421
7.741072	0.004148
7.739763	0.003902
7.738454	0.003679
7.737145	0.003477
7.735835	0.003293
7.734526	0.003125
7.733217	0.002971
7.731908	0.002831
7.730599	0.002702
7.729290	0.002583
7.727981	0.002473
7.726672	0.002372
7.725362	0.002278
7.724053	0.002192
7.722744	0.002111
7.721435	0.002036
7.720126	0.001967
7.718817	0.001902
7.717508	0.001841
7.716199	0.001785
7.714889	0.001732
7.713580	0.001683
7.712271	0.001637
7.710962	0.001594
7.709653	0.001554
7.708344	0.001516
7.707035	0.001481
7.705725	0.001447
7.704416	0.001416
7.703107	0.001387
7.701798	0.001359
7.700489	0.001334
7.699180	0.001310
7.697871	0.001287
7.696562	0.001266
7.695252	0.001246
7.693943	0.001227
7.692634	0.001210
7.691325	0.001194
7.690016	0.001179
7.688707	0.001164
7.687398	0.001151
7.686089	0.001139
7.684779	0.001128
7.683470	0.001117
7.682161	0.001108
7.680852	0.001099
7.679543	0.001091
7.678234	0.001084
7.676925	0.001077
7.675615	0.001071
7.674306	0.001066
7.672997	0.001062
7.671688	0.001058
7.670379	0.001055
7.669070	0.001052
7.667761	0.001050
7.666452	0.001049
7.665142	0.001048
7.663833	0.001047
7.662524	0.001048
7.661215	0.001048
7.659906	0.001050
7.658597	0.001052
7.657288	0.001054
7.655979	0.001057
7.654669	0.001061
7.653360	0.001065
7.652051	0.001069
7.650742	0.001075
7.649433	0.001080
7.648124	0.001087
7.646815	0.001093
7.645506	0.001101
7.644196	0.001109
7.642887	0.001117
7.641578	0.001127
7.640269	0.001136
7.638960	0.001147
7.637651	0.001158
7.636342	0.001169
7.635032	0.001182
7.633723	0.001195
7.632414	0.001208
7.631105	0.001223
7.629796	0.001238
7.628487	0.001254
7.627178	0.001271
7.625869	0.001288
7.624559	0.001307
7.623250	0.001326
7.621941	0.001346
7.620632	0.001367
7.619323	0.001390
7.618014	0.001413
7.616705	0.001437
7.615396	0.001462
7.614086	0.001489
7.612777	0.001517
7.611468	0.001546
7.610159	0.001577
7.608850	0.001609
7.607541	0.001642
7.606232	0.001677
7.604922	0.001714
7.603613	0.001753
7.602304	0.001793
7.600995	0.001836
7.599686	0.001881
7.598377	0.001927
7.597068	0.001977
7.595759	0.002029
7.594449	0.002083
7.593140	0.002141
7.591831	0.002202
7.590522	0.002266
7.589213	0.002333
7.587904	0.002405
7.586595	0.002481
7.585286	0.002561
7.583976	0.002646
7.582667	0.002736
7.581358	0.002832
7.580049	0.002934
7.578740	0.003043
7.577431	0.003159
7.576122	0.003283
7.574813	0.003416
7.573503	0.003558
7.572194	0.003712
7.570885	0.003877
7.569576	0.004055
7.568267	0.004247
7.566958	0.004455
7.565649	0.004682
7.564339	0.004929
7.563030	0.005198
7.561721	0.005494
7.560412	0.005818
7.559103	0.006176
7.557794	0.006572
7.556485	0.007013
7.555176	0.007504
7.553866	0.008056
7.552557	0.008677
7.551248	0.009381
7.549939	0.010184
7.548630	0.011105
7.547321	0.012169
7.546012	0.013408
7.544703	0.014866
7.543393	0.016599
7.542084	0.018697
7.540775	0.021308
7.539466	0.024708
7.538157	0.029443
7.536848	0.036556
7.535539	0.047910
7.534229	0.066460
7.532920	0.096211
7.531611	0.141511
7.530302	0.205457
7.528993	0.287635
7.527684	0.381661
7.526375	0.472817
7.525066	0.537254
7.523756	0.550155
7.522447	0.505696
7.521138	0.423173
7.519829	0.328735
7.518520	0.241124
7.517211	0.169971
7.515902	0.117920
7.514593	0.083072
7.513283	0.061383
7.511974	0.048593
7.510665	0.041298
7.509356	0.037241
7.508047	0.035127
7.506738	0.034315
7.505429	0.034564
7.504120	0.035916
7.502810	0.038713
7.501501	0.043764
7.500192	0.052623
7.498883	0.067889
7.497574	0.093285
7.496265	0.133165
7.494956	0.191161
7.493646	0.268070
7.492337	0.359398
7.491028	0.452953
7.489719	0.527184
7.488410	0.555822
7.487101	0.525902
7.485792	0.450935
7.484483	0.357240
7.483173	0.266157
7.481864	0.189679
7.480555	0.132146
7.479246	0.092672
7.477937	0.067586
7.476628	0.052540
7.475319	0.043834
7.474010	0.038898
7.472700	0.036202
7.471391	0.034960
7.470082	0.034849
7.468773	0.035866
7.467464	0.038317
7.466155	0.042972
7.464846	0.051330
7.463536	0.065926
7.462227	0.090424
7.460918	0.129167
7.459609	0.185873
7.458300	0.261549
7.456991	0.352050
7.455682	0.445654
7.454373	0.521298
7.453063	0.552611
7.451754	0.525361
7.450445	0.451761
7.449136	0.357995
7.447827	0.265881
7.446518	0.187878
7.445209	0.128671
7.443900	0.087577
7.442590	0.060999
7.441281	0.044560
7.439972	0.034479
7.438663	0.028086
7.437354	0.023750
7.436045	0.020579
7.434736	0.018111
7.433427	0.016111
7.432117	0.014450
7.430808	0.013048
7.429499	0.011853
7.428190	0.010824
7.426881	0.009932
7.425572	0.009154
7.424263	0.008469
7.422953	0.007864
7.421644	0.007326
7.420335	0.006846
7.419026	0.006415
7.417717	0.006026
7.416408	0.005675
7.415099	0.005356
7.413790	0.005065
7.412480	0.004800
7.411171	0.004556
7.409862	0.004332
7.408553	0.004126
7.407244	0.003935
7.405935	0.003758
7.404626	0.003594
7.403317	0.003442
7.402007	0.003300
7.400698	0.003167
7.399389	0.003043
7.398080	0.002926
7.396771	0.002817
7.395462	0.002714
7.394153	0.002618
7.392844	0.002526
7.391534	0.002440
7.390225	0.002359
7.388916	0.002282
7.387607	0.002209
7.386298	0.002140
7.384989	0.002074
7.383680	0.002012
7.382370	0.001953
7.381061	0.001896
7.379752	0.001842
7.378443	0.001791
7.377134	0.001742
7.375825	0.001695
7.374516	0.001650
7.373207	0.001607
7.371897	0.001566
7.370588	0.001527
7.369279	0.001489
7.367970	0.001453
7.366661	0.001418
7.365352	0.001385
7.364043	0.001353
7.362734	0.001322
7.361424	0.001292
7.360115	0.001263
7.358806	0.001236
7.357497	0.001209
7.356188	0.001184
7.354879	0.001159
7.353570	0.001135
7.352260	0.001112
7.350951	0.001090
7.349642	0.001068
7.348333	0.001047
7.347024	0.001027
7.345715	0.001007
7.344406	0.000989
7.343097	0.000970
7.341787	0.000953
7.340478	0.000935
7.339169	0.000919
7.337860	0.000902
7.336551	0.000887
7.335242	0.000872
7.333933	0.000857
7.332624	0.000842
7.331314	0.000829
7.330005	0.000815
7.328696	0.000802
7.327387	0.000789
7.326078	0.000777
7.324769	0.000764
7.323460	0.000753
7.322151	0.000741
7.320841	0.000730
7.319532	0.000719
7.318223	0.000709
7.316914	0.000698
7.315605	0.000688
7.314296	0.000679
7.312987	0.000669
7.311677	0.000660
7.310368	0.000651
7.309059	0.000642
7.307750	0.000633
7.306441	0.000625
7.305132	0.000616
7.303823	0.000608
7.302514	0.000601
7.301204	0.000593
7.299895	0.000585
7.298586	0.000578
7.297277	0.000571
7.295968	0.000564
7.294659	0.000557
7.293350	0.000551
7.292041	0.000544
7.290731	0.000538
7.289422	0.000532
7.288113	0.000525
7.286804	0.000519
7.285495	0.000514
7.284186	0.000508
7.282877	0.000502
7.281567	0.000497
7.280258	0.000492
7.278949	0.000486
7.277640	0.000481
7.276331	0.000476
7.275022	0.000471
7.273713	0.000467
7.272404	0.000462
7.271094	0.000457
7.269785	0.000453
7.268476	0.000448
7.267167	0.000444
7.265858	0.000440
7.264549	0.000436
7.263240	0.000432
7.261931	0.000428
7.260621	0.000424
7.259312	0.000420
7.258003	0.000416
7.256694	0.000412
7.255385	0.000409
7.254076	0.000405
7.252767	0.000402
7.251458	0.000398
7.250148	0.000395
7.248839	0.000392
7.247530	0.000389
7.246221	0.000386
7.244912	0.000382
7.243603	0.000379
7.242294	0.000376
7.240984	0.000374
7.239675	0.000371
7.238366	0.000368
7.237057	0.000365
7.235748	0.000363
7.234439	0.000360
7.233130	0.000357
7.231821	0.000355
7.230511	0.000352
7.229202	0.000350
7.227893	0.000347
7.226584	0.000345
7.225275	0.000343
7.223966	0.000341
7.222657	0.000338
7.221348	0.000336
7.220038	0.000334
7.218729	0.000332
7.217420	0.000330
7.216111	0.000328
7.214802	0.000326
7.213493	0.000324
7.212184	0.000322
7.210874	0.000320
7.209565	0.000319
7.208256	0.000317
7.206947	0.000315
7.205638	0.000313
7.204329	0.000312
7.203020	0.000310
7.201711	0.000309
7.200401	0.000307
7.199092	0.000306
7.197783	0.000304
7.196474	0.000303
7.195165	0.000301
7.193856	0.000300
7.192547	0.000298
7.191238	0.000297
7.189928	0.000296
7.188619	0.000295
7.187310	0.000293
7.186001	0.000292
7.184692	0.000291
7.183383	0.000290
7.182074	0.000289
7.180765	0.000288
7.179455	0.000287
7.178146	0.000286
7.176837	0.000285
7.175528	0.000284
7.174219	0.000283
7.172910	0.000282
7.171601	0.000281
7.170291	0.000280
7.168982	0.000279
7.167673	0.000278
7.166364	0.000278
7.165055	0.000277
7.163746	0.000276
7.162437	0.000275
7.161128	0.000275
7.159818	0.000274
7.158509	0.000273
7.157200	0.000273
7.155891	0.000272
7.154582	0.000272
7.153273	0.000271
7.151964	0.000271
7.150655	0.000270
7.149345	0.000270
7.148036	0.000269
7.146727	0.000269
7.145418	0.000269
7.144109	0.000268
7.142800	0.000268
7.141491	0.000268
7.140181	0.000267
7.138872	0.000267
7.137563	0.000267
7.136254	0.000267
7.134945	0.000267
7.133636	0.000266
7.132327	0.000266
7.131018	0.000266
7.129708	0.000266
7.128399	0.000266
7.127090	0.000266
7.125781	0.000266
7.124472	0.000266
7.123163	0.000266
7.121854	0.000266
7.120545	0.000267
7.119235	0.000267
7.117926	0.000267
7.116617	0.000267
7.115308	0.000267
7.113999	0.000268
7.112690	0.000268
7.111381	0.000268
7.110072	0.000269
7.108762	0.000269
7.107453	0.000270
7.106144	0.000270
7.104835	0.000270
7.103526	0.000271
7.102217	0.000272
7.100908	0.000272
7.099598	0.000273
7.098289	0.000273
7.096980	0.000274
7.095671	0.000275
7.094362	0.000276
7.093053	0.000276
7.091744	0.000277
7.090435	0.000278
7.089125	0.000279
7.087816	0.000280
7.086507	0.000281
7.085198	0.000282
7.083889	0.000283
7.082580	0.000284
7.081271	0.000285
7.079962	0.000287
7.078652	0.000288
7.077343	0.000289
7.076034	0.000290
7.074725	0.000292
7.073416	0.000293
7.072107	0.000295
7.070798	0.000296
7.069488	0.000298
7.068179	0.000300
7.066870	0.000301
7.065561	0.000303
7.064252	0.000305
7.062943	0.000307
7.061634	0.000309
7.060325	0.000311
7.059015	0.000313
7.057706	0.000315
7.056397	0.000317
7.055088	0.000319
7.053779	0.000322
7.052470	0.000324
7.051161	0.000326
7.049852	0.000329
7.048542	0.000332
7.047233	0.000334
7.045924	0.000337
7.044615	0.000340
7.043306	0.000343
7.041997	0.000346
7.040688	0.000349
7.039379	0.000352
7.038069	0.000356
7.036760	0.000359
7.035451	0.000363
7.034142	0.000366
7.032833	0.000370
7.031524	0.000374
7.030215	0.000378
7.028905	0.000382
7.027596	0.000386
7.026287	0.000391
7.024978	0.000395
7.023669	0.000400
7.022360	0.000405
7.021051	0.000410
7.019742	0.000415
7.018432	0.000420
7.017123	0.000426
7.015814	0.000431
7.014505	0.000437
7.013196	0.000443
7.011887	0.000450
7.010578	0.000456
7.009269	0.000463
7.007959	0.000470
7.006650	0.000477
7.005341	0.000484
7.004032	0.000492
7.002723	0.000500
7.001414	0.000508
7.000105	0.000516
6.998796	0.000525
6.997486	0.000534
6.996177	0.000544
6.994868	0.000553
6.993559	0.000564
6.992250	0.000574
6.990941	0.000585
6.989632	0.000596
6.988322	0.000608
6.987013	0.000620
6.985704	0.000633
6.984395	0.000646
6.983086	0.000660
6.981777	0.000675
6.980468	0.000689
6.979159	0.000705
6.977849	0.000721
6.976540	0.000738
6.975231	0.000756
6.973922	0.000774
6.972613	0.000794
6.971304	0.000814
6.969995	0.000835
6.968686	0.000857
6.967376	0.000880
6.966067	0.000905
6.964758	0.000930
6.963449	0.000957
6.962140	0.000985
6.960831	0.001014
6.959522	0.001045
6.958212	0.001078
6.956903	0.001112
6.955594	0.001149
6.954285	0.001187
6.952976	0.001228
6.951667	0.001270
6.950358	0.001316
6.949049	0.001364
6.947739	0.001415
6.946430	0.001469
6.945121	0.001527
6.943812	0.001589
6.942503	0.001654
6.941194	0.001724
6.939885	0.001799
6.938576	0.001879
6.937266	0.001965
6.935957	0.002058
6.934648	0.002158
6.933339	0.002265
6.932030	0.002381
6.930721	0.002506
6.929412	0.002643
6.928103	0.002791
6.926793	0.002952
6.925484	0.003129
6.924175	0.003322
6.922866	0.003534
6.921557	0.003768
6.920248	0.004026
6.918939	0.004312
6.917629	0.004631
6.916320	0.004987
6.915011	0.005386
6.913702	0.005836
6.912393	0.006345
6.911084	0.006925
6.909775	0.007588
6.908466	0.008351
6.907156	0.009235
6.905847	0.010267
6.904538	0.011481
6.903229	0.012923
6.901920	0.014660
6.900611	0.016792
6.899302	0.019500
6.897993	0.023127
6.896683	0.028346
6.895374	0.036428
6.894065	0.049566
6.892756	0.071081
6.891447	0.105208
6.890138	0.156102
6.888829	0.225993
6.887519	0.312807
6.886210	0.407715
6.884901	0.492928
6.883592	0.542658
6.882283	0.535952
6.880974	0.475936
6.879665	0.386505
6.878356	0.292210
6.877046	0.208698
6.875737	0.143074
6.874428	0.096234
6.873119	0.065321
6.871810	0.046027
6.870501	0.034270
6.869192	0.026982
6.867883	0.022203
6.866573	0.018825
6.865264	0.016268
[truncated: 6,001 more rows]
