# Supplementary material for: Discovery and Biosynthesis of the Novel Glycotetrapeptide Antibiotic Biffamycin A
Source: Angew Chem Int Ed Engl. 2026 May 6;65(26):e11349. doi: 10.1002/anie.202511349 (PMC13285481; doi:10.1002/anie.202511349)
Supplement: Supplementary file 3 — Supporting File 3: anie72473‐sup‐0003‐Data.zip. [file ANIE-65-e11349-s002.zip › r2SCAN3c_ensembles/7_3R/CPD_7_3R_Chemical_Shift_Tables.txt]

ORCA NMR Chemical Shift Extraction - Reference Constants
=====================================================
TMS references (B3LYP/6-311+G** in DMSO):
  REF_H = 31.912
  REF_C = 184.834

Chemical shift conversion:
  1H shift = REF_H - isotropic shielding
  13C shift = REF_C - isotropic shielding


-----------------------------------------
MODEL_0 CHEMICAL SHIELDING SUMMARY (ppm)
-----------------------------------------

  Nucleus  Element    Isotr. Shielding   Chem. Shift
  -------  -------    ----------------   -----------
       0  H                    25.648         6.264
       1  H                    23.592         8.320
       2  H                    26.266         5.646
       3  H                    26.122         5.790
       4  C                   137.996        46.838
       7  C                   119.182        65.652
       8  C                     6.155       178.679
      10  C                    -0.193       185.027
      11  C                   122.578        62.256
      12  C                     0.109       184.725
      13  C                   114.435        70.399
      15  C                     3.197       181.637
      17  C                   141.431        43.403
      18  C                   158.267        26.567
      19  C                   166.650        18.184
      20  C                   169.918        14.916
      24  C                   156.976        27.858
      25  C                    66.321       118.513
      26  C                    53.826       131.008
      27  C                    51.440       133.394
      28  C                    40.156       144.678
      30  C                    29.409       155.425
      31  C                    51.619       133.215
      32  C                    69.314       115.520
      33  C                    55.821       129.013
      35  C                   119.418        65.416
      37  H                    27.289         4.623
      38  C                    97.652        87.182
      39  C                   150.687        34.147
      40  C                   150.800        34.034
      41  C                   142.169        42.665
      44  C                    74.532       110.302
      45  C                   106.586        78.248
      47  C                   106.172        78.662
      48  C                   109.475        75.359
      49  C                   102.103        82.731
      53  C                   111.074        73.760
      55  C                     3.645       181.189
      57  C                   159.085        25.749
      58  H                    27.524         4.388
      59  H                    27.866         4.046
      60  H                    30.198         1.714
      61  H                    28.098         3.814
      62  H                    27.841         4.071
      63  H                    27.957         3.955
      64  H                    26.877         5.035
      65  H                    28.563         3.349
      66  H                    31.968        -0.056
      67  H                    32.497        -0.585
      68  H                    31.135         0.777
      69  H                    31.335         0.577
      70  H                    30.699         1.213
      71  H                    31.241         0.671
      72  H                    31.645         0.267
      73  H                    31.836         0.076
      74  H                    28.113         3.799
      75  H                    28.782         3.130
      76  H                    24.421         7.491
      77  H                    23.553         8.359
      78  H                    24.384         7.528
      79  H                    24.460         7.452
      80  H                    27.568         4.344
      81  H                    27.684         4.228
      82  H                    27.988         3.924
      83  H                    30.051         1.861
      84  H                    30.492         1.420
      85  H                    30.255         1.657
      86  H                    29.967         1.945
      87  H                    28.858         3.054
      88  H                    28.011         3.901
      89  H                    24.384         7.528
      90  H                    30.219         1.693
      91  H                    29.790         2.122
      92  H                    29.274         2.638
      93  H                    27.857         4.055
      94  H                    27.710         4.202
      95  H                    29.013         2.899
      96  H                    29.988         1.924
      97  H                    29.758         2.154
      98  H                    29.951         1.961
      99  H                    26.874         5.038
     100  H                    28.210         3.702
     101  H                    28.140         3.772

-----------------------------------------
MODEL_1 CHEMICAL SHIELDING SUMMARY (ppm)
-----------------------------------------

  Nucleus  Element    Isotr. Shielding   Chem. Shift
  -------  -------    ----------------   -----------
       0  H                    25.637         6.275
       1  H                    23.584         8.328
       2  H                    26.239         5.673
       3  H                    26.094         5.818
       4  C                   137.984        46.850
       7  C                   119.391        65.443
       8  C                     6.192       178.642
      10  C                    -0.253       185.087
      11  C                   122.467        62.367
      12  C                     0.177       184.657
      13  C                   114.419        70.415
      15  C                     3.151       181.683
      17  C                   141.454        43.380
      18  C                   158.171        26.663
      19  C                   166.624        18.210
      20  C                   169.922        14.912
      24  C                   156.937        27.897
      25  C                    66.277       118.557
      26  C                    53.858       130.976
      27  C                    51.419       133.415
      28  C                    40.125       144.709
      30  C                    29.400       155.434
      31  C                    51.583       133.251
      32  C                    69.333       115.501
      33  C                    55.806       129.028
      35  C                   119.403        65.431
      37  H                    27.295         4.617
      38  C                    97.210        87.624
      39  C                   150.687        34.147
      40  C                   150.411        34.423
      41  C                   142.158        42.676
      44  C                    74.965       109.869
      45  C                   106.428        78.406
      47  C                   105.850        78.984
      48  C                   110.188        74.646
      49  C                   101.454        83.380
      53  C                   111.019        73.815
      55  C                     3.614       181.220
      57  C                   158.975        25.859
      58  H                    27.479         4.433
      59  H                    27.851         4.061
      60  H                    30.189         1.723
      61  H                    28.364         3.548
      62  H                    27.795         4.117
      63  H                    28.118         3.794
      64  H                    26.858         5.054
      65  H                    28.549         3.363
      66  H                    31.924        -0.012
      67  H                    32.493        -0.581
      68  H                    31.323         0.589
      69  H                    30.689         1.223
      70  H                    31.124         0.788
      71  H                    31.638         0.274
      72  H                    31.830         0.082
      73  H                    31.230         0.682
      74  H                    28.108         3.804
      75  H                    28.771         3.141
      76  H                    24.420         7.492
      77  H                    23.547         8.365
      78  H                    24.375         7.537
      79  H                    24.452         7.460
      80  H                    27.673         4.239
      81  H                    27.976         3.936
      82  H                    27.569         4.343
      83  H                    30.037         1.875
      84  H                    30.437         1.475
      85  H                    30.252         1.660
      86  H                    30.038         1.874
      87  H                    28.849         3.063
      88  H                    28.025         3.887
      89  H                    24.482         7.430
      90  H                    30.736         1.176
      91  H                    29.860         2.052
      92  H                    29.287         2.625
      93  H                    27.841         4.071
      94  H                    27.746         4.166
      95  H                    28.981         2.931
      96  H                    29.637         2.275
      97  H                    30.358         1.554
      98  H                    29.478         2.434
      99  H                    26.755         5.157
     100  H                    28.240         3.672
     101  H                    28.090         3.822

-----------------------------------------
MODEL_2 CHEMICAL SHIELDING SUMMARY (ppm)
-----------------------------------------

  Nucleus  Element    Isotr. Shielding   Chem. Shift
  -------  -------    ----------------   -----------
       0  H                    25.436         6.476
       1  H                    23.591         8.321
       2  H                    26.024         5.888
       3  H                    26.082         5.830
       4  C                   137.658        47.176
       7  C                   119.713        65.121
       8  C                     6.239       178.595
      10  C                     0.635       184.199
      11  C                   122.745        62.089
      12  C                     0.371       184.463
      13  C                   122.075        62.759
      15  C                     4.266       180.568
      17  C                   137.915        46.919
      18  C                   152.320        32.514
      19  C                   167.817        17.017
      20  C                   170.431        14.403
      24  C                   157.181        27.653
      25  C                    66.366       118.468
      26  C                    53.772       131.062
      27  C                    51.438       133.396
      28  C                    40.052       144.782
      30  C                    29.262       155.572
      31  C                    51.800       133.034
      32  C                    69.385       115.449
      33  C                    55.779       129.055
      35  C                   119.383        65.451
      37  H                    27.293         4.619
      38  C                    98.157        86.677
      39  C                   150.248        34.586
      40  C                   150.457        34.377
      41  C                   142.096        42.738
      44  C                    74.772       110.062
      45  C                   106.716        78.118
      47  C                   106.286        78.548
      48  C                   109.615        75.219
      49  C                   101.985        82.849
      53  C                   110.943        73.891
      55  C                     3.584       181.250
      57  C                   159.016        25.818
      58  H                    27.477         4.435
      59  H                    27.603         4.309
      60  H                    30.408         1.504
      61  H                    28.076         3.836
      62  H                    27.862         4.050
      63  H                    27.939         3.973
      64  H                    26.832         5.080
      65  H                    28.541         3.371
      66  H                    30.739         1.173
      67  H                    30.637         1.275
      68  H                    32.809        -0.897
      69  H                    31.844         0.068
      70  H                    32.364        -0.452
      71  H                    31.184         0.728
      72  H                    30.854         1.058
      73  H                    30.600         1.312
      74  H                    28.063         3.849
      75  H                    28.782         3.130
      76  H                    24.417         7.495
      77  H                    23.582         8.330
      78  H                    24.432         7.480
      79  H                    24.464         7.448
      80  H                    27.961         3.951
      81  H                    27.551         4.361
      82  H                    27.681         4.231
      83  H                    30.038         1.874
      84  H                    30.447         1.465
      85  H                    30.255         1.657
      86  H                    29.951         1.961
      87  H                    28.847         3.065
      88  H                    28.011         3.901
      89  H                    24.380         7.532
      90  H                    30.215         1.697
      91  H                    29.802         2.110
      92  H                    29.268         2.644
      93  H                    27.835         4.077
      94  H                    27.715         4.197
      95  H                    28.961         2.951
      96  H                    29.713         2.199
      97  H                    29.945         1.967
      98  H                    30.036         1.876
      99  H                    26.825         5.087
     100  H                    28.189         3.723
     101  H                    28.160         3.752

-----------------------------------------
MODEL_3 CHEMICAL SHIELDING SUMMARY (ppm)
-----------------------------------------

  Nucleus  Element    Isotr. Shielding   Chem. Shift
  -------  -------    ----------------   -----------
       0  H                    25.626         6.286
       1  H                    23.587         8.325
       2  H                    26.236         5.676
       3  H                    26.097         5.815
       4  C                   138.000        46.834
       7  C                   119.393        65.441
       8  C                     6.187       178.647
      10  C                    -0.278       185.112
      11  C                   122.481        62.353
      12  C                     0.139       184.695
      13  C                   114.414        70.420
      15  C                     3.174       181.660
      17  C                   141.440        43.394
      18  C                   158.167        26.667
      19  C                   166.625        18.209
      20  C                   169.906        14.928
      24  C                   156.932        27.902
      25  C                    66.288       118.546
      26  C                    53.866       130.968
      27  C                    51.424       133.410
      28  C                    40.128       144.706
      30  C                    29.404       155.430
      31  C                    51.592       133.242
      32  C                    69.333       115.501
      33  C                    55.794       129.040
      35  C                   119.420        65.414
      37  H                    27.295         4.617
      38  C                    97.256        87.578
      39  C                   150.673        34.161
      40  C                   150.342        34.492
      41  C                   142.148        42.686
      44  C                    74.973       109.861
      45  C                   106.429        78.405
      47  C                   105.860        78.974
      48  C                   110.176        74.658
      49  C                   101.455        83.379
      53  C                   111.034        73.800
      55  C                     3.591       181.243
      57  C                   158.985        25.849
      58  H                    27.483         4.429
      59  H                    27.850         4.062
      60  H                    30.192         1.720
      61  H                    28.364         3.548
      62  H                    27.803         4.109
      63  H                    28.115         3.797
      64  H                    26.859         5.053
      65  H                    28.550         3.362
      66  H                    31.919        -0.007
      67  H                    32.490        -0.578
      68  H                    31.124         0.788
      69  H                    31.322         0.590
      70  H                    30.689         1.223
      71  H                    31.640         0.272
      72  H                    31.832         0.080
      73  H                    31.230         0.682
      74  H                    28.112         3.800
      75  H                    28.772         3.140
      76  H                    24.420         7.492
      77  H                    23.547         8.365
      78  H                    24.376         7.536
      79  H                    24.452         7.460
      80  H                    27.977         3.935
      81  H                    27.571         4.341
      82  H                    27.675         4.237
      83  H                    30.040         1.872
      84  H                    30.439         1.473
      85  H                    30.252         1.660
      86  H                    30.040         1.872
      87  H                    28.850         3.062
      88  H                    28.027         3.885
      89  H                    24.489         7.423
      90  H                    30.735         1.177
      91  H                    29.869         2.043
      92  H                    29.283         2.629
      93  H                    27.842         4.070
      94  H                    27.748         4.164
      95  H                    28.984         2.928
      96  H                    29.641         2.271
      97  H                    30.360         1.552
      98  H                    29.474         2.438
      99  H                    26.756         5.156
     100  H                    28.243         3.669
     101  H                    28.093         3.819

-----------------------------------------
MODEL_4 CHEMICAL SHIELDING SUMMARY (ppm)
-----------------------------------------

  Nucleus  Element    Isotr. Shielding   Chem. Shift
  -------  -------    ----------------   -----------
       0  H                    25.681         6.231
       1  H                    23.583         8.329
       2  H                    26.153         5.759
       3  H                    26.021         5.891
       4  C                   137.892        46.942
       7  C                   123.170        61.664
       8  C                     6.290       178.544
      10  C                    -0.402       185.236
      11  C                   122.206        62.628
      12  C                     0.986       183.848
      13  C                   114.248        70.586
      15  C                     3.207       181.627
      17  C                   141.321        43.513
      18  C                   157.949        26.885
      19  C                   166.642        18.192
      20  C                   169.849        14.985
      24  C                   157.006        27.828
      25  C                    66.301       118.533
      26  C                    54.051       130.783
      27  C                    51.366       133.468
      28  C                    40.101       144.733
      30  C                    29.403       155.431
      31  C                    51.696       133.138
      32  C                    69.346       115.488
      33  C                    55.698       129.136
      35  C                   119.364        65.470
      37  H                    27.385         4.527
      38  C                   103.621        81.213
      39  C                   152.452        32.382
      40  C                   156.039        28.795
      41  C                   137.128        47.706
      44  C                    75.660       109.174
      45  C                   107.463        77.371
      47  C                   104.392        80.442
      48  C                   104.660        80.174
      49  C                   105.122        79.712
      53  C                   111.267        73.567
      55  C                    -3.239       188.073
      57  C                   161.067        23.767
      58  H                    27.277         4.635
      59  H                    27.914         3.998
      60  H                    30.223         1.689
      61  H                    27.936         3.976
      62  H                    28.065         3.847
      63  H                    28.337         3.575
      64  H                    26.863         5.049
      65  H                    28.554         3.358
      66  H                    31.772         0.140
      67  H                    32.394        -0.482
      68  H                    30.676         1.236
      69  H                    31.104         0.808
      70  H                    31.293         0.619
      71  H                    31.839         0.073
      72  H                    31.208         0.704
      73  H                    31.652         0.260
      74  H                    28.121         3.791
      75  H                    28.802         3.110
      76  H                    24.434         7.478
      77  H                    23.540         8.372
      78  H                    24.385         7.527
      79  H                    24.463         7.449
      80  H                    27.570         4.342
      81  H                    27.668         4.244
      82  H                    27.993         3.919
      83  H                    29.899         2.013
      84  H                    29.996         1.916
      85  H                    30.067         1.845
      86  H                    30.272         1.640
      87  H                    28.880         3.032
      88  H                    28.263         3.649
      89  H                    25.018         6.894
      90  H                    29.581         2.331
      91  H                    29.170         2.742
      92  H                    29.330         2.582
      93  H                    28.024         3.888
      94  H                    27.603         4.309
      95  H                    27.894         4.018
      96  H                    29.514         2.398
      97  H                    30.120         1.792
      98  H                    29.438         2.474
      99  H                    26.695         5.217
     100  H                    28.105         3.807
     101  H                    27.513         4.399

-----------------------------------------
MODEL_5 CHEMICAL SHIELDING SUMMARY (ppm)
-----------------------------------------

  Nucleus  Element    Isotr. Shielding   Chem. Shift
  -------  -------    ----------------   -----------
       0  H                    25.579         6.333
       1  H                    23.380         8.532
       2  H                    26.121         5.791
       3  H                    26.076         5.836
       4  C                   137.667        47.167
       7  C                   119.298        65.536
       8  C                     5.999       178.835
      10  C                    -1.042       185.876
      11  C                   122.769        62.065
      12  C                    -0.192       185.026
      13  C                   117.519        67.315
      15  C                     3.034       181.800
      17  C                   141.000        43.834
      18  C                   155.365        29.469
      19  C                   160.998        23.836
      20  C                   169.129        15.705
      24  C                   156.960        27.874
      25  C                    66.422       118.412
      26  C                    53.759       131.075
      27  C                    51.300       133.534
      28  C                    39.635       145.199
      30  C                    29.477       155.357
      31  C                    52.049       132.785
      32  C                    68.984       115.850
      33  C                    55.798       129.036
      35  C                   119.376        65.458
      37  H                    27.296         4.616
      38  C                    97.824        87.010
      39  C                   150.584        34.250
      40  C                   150.691        34.143
      41  C                   142.138        42.696
      44  C                    74.612       110.222
      45  C                   106.583        78.251
      47  C                   106.175        78.659
      48  C                   109.471        75.363
      49  C                   102.140        82.694
      53  C                   111.073        73.761
      55  C                     3.654       181.180
      57  C                   159.025        25.809
      58  H                    27.502         4.410
      59  H                    27.886         4.026
      60  H                    29.937         1.975
      61  H                    28.092         3.820
      62  H                    27.841         4.071
      63  H                    27.947         3.965
      64  H                    26.884         5.028
      65  H                    28.547         3.365
      66  H                    31.245         0.667
      67  H                    31.540         0.372
      68  H                    31.061         0.851
      69  H                    30.989         0.923
      70  H                    31.021         0.891
      71  H                    32.958        -1.046
      72  H                    32.091        -0.179
      73  H                    32.561        -0.649
      74  H                    28.065         3.847
      75  H                    28.794         3.118
      76  H                    24.445         7.467
      77  H                    23.618         8.294
      78  H                    24.406         7.506
      79  H                    24.416         7.496
      80  H                    27.575         4.337
      81  H                    27.682         4.230
      82  H                    27.993         3.919
      83  H                    30.054         1.858
      84  H                    30.494         1.418
      85  H                    30.251         1.661
      86  H                    29.978         1.934
      87  H                    28.855         3.057
      88  H                    28.013         3.899
      89  H                    24.403         7.509
      90  H                    30.225         1.687
      91  H                    29.807         2.105
      92  H                    29.277         2.635
      93  H                    27.853         4.059
      94  H                    27.707         4.205
      95  H                    29.008         2.904
      96  H                    29.949         1.963
      97  H                    30.003         1.909
      98  H                    29.744         2.168
      99  H                    26.865         5.047
     100  H                    28.199         3.713
     101  H                    28.131         3.781

-----------------------------------------
MODEL_6 CHEMICAL SHIELDING SUMMARY (ppm)
-----------------------------------------

  Nucleus  Element    Isotr. Shielding   Chem. Shift
  -------  -------    ----------------   -----------
       0  H                    25.663         6.249
       1  H                    23.575         8.337
       2  H                    26.138         5.774
       3  H                    26.014         5.898
       4  C                   137.871        46.963
       7  C                   123.396        61.438
       8  C                     6.176       178.658
      10  C                    -0.485       185.319
      11  C                   122.133        62.701
      12  C                     1.039       183.795
      13  C                   114.228        70.606
      15  C                     3.174       181.660
      17  C                   141.334        43.500
      18  C                   157.914        26.920
      19  C                   166.642        18.192
      20  C                   169.849        14.985
      24  C                   156.990        27.844
      25  C                    66.250       118.584
      26  C                    54.075       130.759
      27  C                    51.344       133.490
      28  C                    40.094       144.740
      30  C                    29.386       155.448
      31  C                    51.688       133.146
      32  C                    69.354       115.480
      33  C                    55.703       129.131
      35  C                   119.398        65.436
      37  H                    27.403         4.509
      38  C                   102.126        82.708
      39  C                   152.299        32.535
      40  C                   155.626        29.208
      41  C                   137.017        47.817
      44  C                    75.634       109.200
      45  C                   107.480        77.354
      47  C                   104.020        80.814
      48  C                   105.612        79.222
      49  C                   109.828        75.006
      53  C                   114.864        69.970
      55  C                    -1.872       186.706
      57  C                   160.720        24.114
      58  H                    27.297         4.615
      59  H                    27.915         3.997
      60  H                    30.221         1.691
      61  H                    27.929         3.983
      62  H                    27.742         4.170
      63  H                    28.430         3.482
      64  H                    26.842         5.070
      65  H                    28.548         3.364
      66  H                    31.756         0.156
      67  H                    32.381        -0.469
      68  H                    31.097         0.815
      69  H                    31.286         0.626
      70  H                    30.670         1.242
      71  H                    31.202         0.710
      72  H                    31.650         0.262
      73  H                    31.836         0.076
      74  H                    28.122         3.790
      75  H                    28.801         3.111
      76  H                    24.435         7.477
      77  H                    23.541         8.371
      78  H                    24.384         7.528
      79  H                    24.460         7.452
      80  H                    27.562         4.350
      81  H                    27.668         4.244
      82  H                    27.998         3.914
      83  H                    29.471         2.441
      84  H                    30.076         1.836
      85  H                    30.185         1.727
      86  H                    30.285         1.627
      87  H                    28.932         2.980
      88  H                    28.290         3.622
      89  H                    24.494         7.418
      90  H                    29.580         2.332
      91  H                    29.132         2.780
      92  H                    28.707         3.205
      93  H                    27.860         4.052
      94  H                    27.259         4.653
      95  H                    30.411         1.501
      96  H                    29.549         2.363
      97  H                    30.177         1.735
      98  H                    29.460         2.452
      99  H                    26.712         5.200
     100  H                    28.175         3.737
     101  H                    27.547         4.365

-----------------------------------------
MODEL_7 CHEMICAL SHIELDING SUMMARY (ppm)
-----------------------------------------

  Nucleus  Element    Isotr. Shielding   Chem. Shift
  -------  -------    ----------------   -----------
       0  H                    25.412         6.500
       1  H                    23.572         8.340
       2  H                    26.023         5.889
       3  H                    26.065         5.847
       4  C                   137.638        47.196
       7  C                   119.852        64.982
       8  C                     6.269       178.565
      10  C                     0.619       184.215
      11  C                   122.775        62.059
      12  C                     0.465       184.369
      13  C                   122.042        62.792
      15  C                     4.267       180.567
      17  C                   137.947        46.887
      18  C                   152.349        32.485
      19  C                   167.795        17.039
      20  C                   170.436        14.398
      24  C                   157.193        27.641
      25  C                    66.393       118.441
      26  C                    53.763       131.071
      27  C                    51.444       133.390
      28  C                    40.032       144.802
      30  C                    29.273       155.561
      31  C                    51.791       133.043
      32  C                    69.365       115.469
      33  C                    55.759       129.075
      35  C                   119.372        65.462
      37  H                    27.286         4.626
      38  C                    97.423        87.411
      39  C                   150.550        34.284
      40  C                   150.525        34.309
      41  C                   142.136        42.698
      44  C                    75.079       109.755
      45  C                   106.418        78.416
      47  C                   105.868        78.966
      48  C                   110.245        74.589
      49  C                   101.450        83.384
      53  C                   111.008        73.826
      55  C                     3.602       181.232
      57  C                   159.057        25.777
      58  H                    27.436         4.476
      59  H                    27.607         4.305
      60  H                    30.403         1.509
      61  H                    28.346         3.566
      62  H                    27.816         4.096
      63  H                    28.117         3.795
      64  H                    26.812         5.100
      65  H                    28.521         3.391
      66  H                    30.738         1.174
      67  H                    30.641         1.271
      68  H                    32.369        -0.457
      69  H                    32.807        -0.895
      70  H                    31.844         0.068
      71  H                    30.851         1.061
      72  H                    30.597         1.315
      73  H                    31.181         0.731
      74  H                    28.044         3.868
      75  H                    28.775         3.137
      76  H                    24.415         7.497
      77  H                    23.581         8.331
      78  H                    24.427         7.485
      79  H                    24.460         7.452
      80  H                    27.956         3.956
      81  H                    27.542         4.370
      82  H                    27.675         4.237
      83  H                    30.017         1.895
      84  H                    30.428         1.484
      85  H                    30.242         1.670
      86  H                    29.998         1.914
      87  H                    28.843         3.069
      88  H                    27.998         3.914
      89  H                    24.357         7.555
      90  H                    30.725         1.187
      91  H                    29.864         2.048
      92  H                    29.308         2.604
      93  H                    27.829         4.083
      94  H                    27.745         4.167
      95  H                    28.980         2.932
      96  H                    30.046         1.866
      97  H                    29.714         2.198
      98  H                    29.962         1.950
      99  H                    26.701         5.211
     100  H                    28.234         3.678
     101  H                    28.078         3.834

-----------------------------------------
MODEL_8 CHEMICAL SHIELDING SUMMARY (ppm)
-----------------------------------------

  Nucleus  Element    Isotr. Shielding   Chem. Shift
  -------  -------    ----------------   -----------
       0  H                    25.442         6.470
       1  H                    23.585         8.327
       2  H                    26.023         5.889
       3  H                    26.072         5.840
       4  C                   137.647        47.187
       7  C                   119.786        65.048
       8  C                     6.237       178.597
      10  C                     0.649       184.185
      11  C                   122.710        62.124
      12  C                     0.440       184.394
      13  C                   122.088        62.746
      15  C                     4.233       180.601
      17  C                   137.963        46.871
      18  C                   152.282        32.552
      19  C                   167.790        17.044
      20  C                   170.430        14.404
      24  C                   157.202        27.632
      25  C                    66.380       118.454
      26  C                    53.768       131.066
      27  C                    51.425       133.409
      28  C                    40.054       144.780
      30  C                    29.273       155.561
      31  C                    51.820       133.014
      32  C                    69.387       115.447
      33  C                    55.771       129.063
      35  C                   119.374        65.460
      37  H                    27.296         4.616
      38  C                    98.117        86.717
      39  C                   150.302        34.532
      40  C                   150.549        34.285
      41  C                   142.131        42.703
      44  C                    74.744       110.090
      45  C                   106.694        78.140
      47  C                   106.267        78.567
      48  C                   109.611        75.223
      49  C                   101.959        82.875
      53  C                   110.963        73.871
      55  C                     3.635       181.199
      57  C                   159.098        25.736
      58  H                    27.469         4.443
      59  H                    27.606         4.306
      60  H                    30.406         1.506
      61  H                    28.078         3.834
      62  H                    27.862         4.050
      63  H                    27.943         3.969
      64  H                    26.834         5.078
      65  H                    28.540         3.372
      66  H                    30.737         1.175
      67  H                    30.638         1.274
      68  H                    32.355        -0.443
      69  H                    32.805        -0.893
      70  H                    31.842         0.070
      71  H                    30.856         1.056
      72  H                    30.601         1.311
      73  H                    31.184         0.728
      74  H                    28.060         3.852
      75  H                    28.781         3.131
      76  H                    24.416         7.496
      77  H                    23.580         8.332
      78  H                    24.432         7.480
      79  H                    24.464         7.448
      80  H                    27.959         3.953
      81  H                    27.554         4.358
      82  H                    27.678         4.234
      83  H                    30.036         1.876
      84  H                    30.448         1.464
      85  H                    30.254         1.658
      86  H                    29.947         1.965
      87  H                    28.847         3.065
      88  H                    28.010         3.902
      89  H                    24.384         7.528
      90  H                    30.206         1.706
      91  H                    29.791         2.121
      92  H                    29.273         2.639
      93  H                    27.836         4.076
      94  H                    27.714         4.198
      95  H                    28.962         2.950
      96  H                    29.991         1.921
      97  H                    29.762         2.150
      98  H                    29.955         1.957
      99  H                    26.816         5.096
     100  H                    28.194         3.718
     101  H                    28.157         3.755

-----------------------------------------
MODEL_9 CHEMICAL SHIELDING SUMMARY (ppm)
-----------------------------------------

  Nucleus  Element    Isotr. Shielding   Chem. Shift
  -------  -------    ----------------   -----------
       0  H                    25.656         6.256
       1  H                    23.597         8.315
       2  H                    26.267         5.645
       3  H                    26.118         5.794
       4  C                   137.985        46.849
       7  C                   119.177        65.657
       8  C                     6.148       178.686
      10  C                    -0.202       185.036
      11  C                   122.569        62.265
      12  C                     0.082       184.752
      13  C                   114.450        70.384
      15  C                     3.181       181.653
      17  C                   141.446        43.388
      18  C                   158.247        26.587
      19  C                   166.643        18.191
      20  C                   169.921        14.913
      24  C                   156.966        27.868
      25  C                    66.314       118.520
      26  C                    53.810       131.024
      27  C                    51.463       133.371
      28  C                    40.147       144.687
      30  C                    29.403       155.431
      31  C                    51.605       133.229
      32  C                    69.315       115.519
      33  C                    55.815       129.019
      35  C                   119.422        65.412
      37  H                    27.293         4.619
      38  C                    97.637        87.197
      39  C                   150.681        34.153
      40  C                   150.805        34.029
      41  C                   142.179        42.655
      44  C                    74.539       110.295
      45  C                   106.602        78.232
      47  C                   106.204        78.630
      48  C                   109.478        75.356
      49  C                   102.142        82.692
      53  C                   111.077        73.757
      55  C                     3.649       181.185
      57  C                   159.082        25.752
      58  H                    27.527         4.385
      59  H                    27.865         4.047
      60  H                    30.197         1.715
      61  H                    28.100         3.812
      62  H                    27.841         4.071
      63  H                    27.954         3.958
      64  H                    26.879         5.033
      65  H                    28.564         3.348
      66  H                    31.964        -0.052
      67  H                    32.505        -0.593
      68  H                    31.136         0.776
      69  H                    31.336         0.576
      70  H                    30.699         1.213
      71  H                    31.836         0.076
      72  H                    31.241         0.671
      73  H                    31.643         0.269
      74  H                    28.115         3.797
      75  H                    28.782         3.130
      76  H                    24.423         7.489
      77  H                    23.553         8.359
      78  H                    24.384         7.528
      79  H                    24.460         7.452
      80  H                    27.570         4.342
      81  H                    27.684         4.228
      82  H                    27.984         3.928
      83  H                    30.052         1.860
      84  H                    30.491         1.421
      85  H                    30.255         1.657
      86  H                    29.965         1.947
      87  H                    28.857         3.055
      88  H                    28.010         3.902
      89  H                    24.382         7.530
      90  H                    30.216         1.696
      91  H                    29.782         2.130
      92  H                    29.274         2.638
      93  H                    27.856         4.056
      94  H                    27.710         4.202
      95  H                    29.022         2.890
      96  H                    29.949         1.963
      97  H                    29.996         1.916
      98  H                    29.756         2.156
      99  H                    26.877         5.035
     100  H                    28.209         3.703
     101  H                    28.144         3.768

-----------------------------------------
MODEL_10 CHEMICAL SHIELDING SUMMARY (ppm)
-----------------------------------------

  Nucleus  Element    Isotr. Shielding   Chem. Shift
  -------  -------    ----------------   -----------
       0  H                    25.001         6.911
       1  H                    23.356         8.556
       2  H                    26.223         5.689
       3  H                    25.096         6.816
       4  C                   134.807        50.027
       7  C                   114.871        69.963
       8  C                     3.717       181.117
      10  C                    -1.100       185.934
      11  C                   121.972        62.862
      12  C                     0.150       184.684
      13  C                   114.047        70.787
      15  C                     3.009       181.825
      17  C                   138.242        46.592
      18  C                   152.267        32.567
      19  C                   168.161        16.673
      20  C                   170.072        14.762
      24  C                   156.496        28.338
      25  C                    65.973       118.861
      26  C                    54.175       130.659
      27  C                    51.045       133.789
      28  C                    40.106       144.728
      30  C                    29.658       155.176
      31  C                    51.346       133.488
      32  C                    69.101       115.733
      33  C                    55.854       128.980
      35  C                   119.306        65.528
      37  H                    27.325         4.587
      38  C                    98.724        86.110
      39  C                   143.523        41.311
      40  C                   152.375        32.459
      41  C                   134.015        50.819
      44  C                    73.513       111.321
      45  C                   107.123        77.711
      47  C                   106.454        78.380
      48  C                   108.609        76.225
      49  C                   102.452        82.382
      53  C                   111.582        73.252
      55  C                    -1.212       186.046
      57  C                   159.824        25.010
      58  H                    27.503         4.409
      59  H                    28.350         3.562
      60  H                    31.438         0.474
      61  H                    27.915         3.997
      62  H                    27.896         4.016
      63  H                    27.909         4.003
      64  H                    27.937         3.975
      65  H                    28.067         3.845
      66  H                    31.061         0.851
      67  H                    30.102         1.810
      68  H                    31.428         0.484
      69  H                    32.384        -0.472
      70  H                    31.844         0.068
      71  H                    31.211         0.701
      72  H                    30.962         0.950
      73  H                    30.837         1.075
      74  H                    28.312         3.600
      75  H                    28.741         3.171
      76  H                    24.394         7.518
      77  H                    23.494         8.418
      78  H                    24.404         7.508
      79  H                    24.490         7.422
      80  H                    27.991         3.921
      81  H                    27.677         4.235
      82  H                    27.633         4.279
      83  H                    29.806         2.106
      84  H                    29.750         2.162
      85  H                    30.217         1.695
      86  H                    29.767         2.145
      87  H                    28.284         3.628
      88  H                    28.260         3.652
      89  H                    25.673         6.239
      90  H                    30.178         1.734
      91  H                    29.764         2.148
      92  H                    29.239         2.673
      93  H                    27.889         4.023
      94  H                    27.799         4.113
      95  H                    29.181         2.731
      96  H                    30.265         1.647
      97  H                    29.650         2.262
      98  H                    28.975         2.937
      99  H                    27.145         4.767
     100  H                    28.164         3.748
     101  H                    27.778         4.134

-----------------------------------------
MODEL_11 CHEMICAL SHIELDING SUMMARY (ppm)
-----------------------------------------

  Nucleus  Element    Isotr. Shielding   Chem. Shift
  -------  -------    ----------------   -----------
       0  H                    25.467         6.445
       1  H                    23.587         8.325
       2  H                    26.022         5.890
       3  H                    26.056         5.856
       4  C                   137.628        47.206
       7  C                   119.897        64.937
       8  C                     5.853       178.981
      10  C                     0.686       184.148
      11  C                   122.774        62.060
      12  C                     0.369       184.465
      13  C                   122.109        62.725
      15  C                     4.259       180.575
      17  C                   137.812        47.022
      18  C                   152.369        32.465
      19  C                   167.887        16.947
      20  C                   170.422        14.412
      24  C                   157.168        27.666
      25  C                    66.405       118.429
      26  C                    53.766       131.068
      27  C                    51.453       133.381
      28  C                    40.065       144.769
      30  C                    29.261       155.573
      31  C                    51.781       133.053
      32  C                    69.360       115.474
      33  C                    55.780       129.054
      35  C                   119.359        65.475
      37  H                    27.286         4.626
      38  C                    94.716        90.118
      39  C                   150.742        34.092
      40  C                   150.480        34.354
      41  C                   142.280        42.554
      44  C                    73.003       111.831
      45  C                   106.088        78.746
      47  C                   106.402        78.432
      48  C                   105.947        78.887
      49  C                   108.696        76.138
      53  C                   113.443        71.391
      55  C                     4.249       180.585
      57  C                   158.424        26.410
      58  H                    27.512         4.400
      59  H                    27.611         4.301
      60  H                    30.408         1.504
      61  H                    28.126         3.786
      62  H                    27.659         4.253
      63  H                    28.275         3.637
      64  H                    26.809         5.103
      65  H                    28.517         3.395
      66  H                    30.749         1.163
      67  H                    30.631         1.281
      68  H                    32.822        -0.910
      69  H                    31.847         0.065
      70  H                    32.354        -0.442
      71  H                    30.853         1.059
      72  H                    30.606         1.306
      73  H                    31.185         0.727
      74  H                    28.062         3.850
      75  H                    28.785         3.127
      76  H                    24.416         7.496
      77  H                    23.591         8.321
      78  H                    24.438         7.474
      79  H                    24.469         7.443
      80  H                    27.676         4.236
      81  H                    27.968         3.944
      82  H                    27.553         4.359
      83  H                    30.031         1.881
      84  H                    30.574         1.338
      85  H                    30.208         1.704
      86  H                    29.939         1.973
      87  H                    28.958         2.954
      88  H                    28.109         3.803
      89  H                    24.011         7.901
      90  H                    30.165         1.747
      91  H                    29.858         2.054
      92  H                    29.575         2.337
      93  H                    27.952         3.960
      94  H                    27.631         4.281
      95  H                    29.601         2.311
      96  H                    29.742         2.170
      97  H                    29.961         1.951
      98  H                    29.880         2.032
      99  H                    26.889         5.023
     100  H                    28.268         3.644
     101  H                    28.143         3.769

-----------------------------------------
MODEL_12 CHEMICAL SHIELDING SUMMARY (ppm)
-----------------------------------------

  Nucleus  Element    Isotr. Shielding   Chem. Shift
  -------  -------    ----------------   -----------
       0  H                    25.578         6.334
       1  H                    23.532         8.380
       2  H                    26.163         5.749
       3  H                    25.990         5.922
       4  C                   137.832        47.002
       7  C                   122.862        61.972
       8  C                     6.175       178.659
      10  C                    -0.559       185.393
      11  C                   122.321        62.513
      12  C                     1.058       183.776
      13  C                   114.353        70.481
      15  C                     3.150       181.684
      17  C                   141.411        43.423
      18  C                   158.190        26.644
      19  C                   166.574        18.260
      20  C                   169.956        14.878
      24  C                   156.990        27.844
      25  C                    66.315       118.519
      26  C                    53.991       130.843
      27  C                    51.242       133.592
      28  C                    40.131       144.703
      30  C                    29.356       155.478
      31  C                    51.510       133.324
      32  C                    69.245       115.589
      33  C                    55.745       129.089
      35  C                   119.314        65.520
      37  H                    27.369         4.543
      38  C                   106.323        78.511
      39  C                   152.827        32.007
      40  C                   156.822        28.012
      41  C                   136.110        48.724
      44  C                    77.834       107.000
      45  C                   107.375        77.459
      47  C                   104.390        80.444
      48  C                   105.113        79.721
      49  C                   109.158        75.676
      53  C                   114.306        70.528
      55  C                     0.788       184.046
      57  C                   160.377        24.457
      58  H                    27.267         4.645
      59  H                    27.897         4.015
      60  H                    30.200         1.712
      61  H                    27.833         4.079
      62  H                    27.715         4.197
      63  H                    28.380         3.532
      64  H                    26.800         5.112
      65  H                    28.536         3.376
      66  H                    31.861         0.051
      67  H                    32.405        -0.493
      68  H                    31.109         0.803
      69  H                    31.291         0.621
      70  H                    30.675         1.237
      71  H                    31.826         0.086
      72  H                    31.217         0.695
      73  H                    31.651         0.261
      74  H                    28.079         3.833
      75  H                    28.782         3.130
      76  H                    24.440         7.472
      77  H                    23.529         8.383
      78  H                    24.377         7.535
      79  H                    24.444         7.468
      80  H                    27.651         4.261
      81  H                    27.979         3.933
      82  H                    27.573         4.339
      83  H                    29.958         1.954
      84  H                    29.970         1.942
      85  H                    30.187         1.725
      86  H                    30.206         1.706
      87  H                    28.645         3.267
      88  H                    28.415         3.497
      89  H                    26.605         5.307
      90  H                    29.617         2.295
      91  H                    29.100         2.812
      92  H                    27.913         3.999
      93  H                    28.063         3.849
      94  H                    27.855         4.057
      95  H                    29.944         1.968
      96  H                    29.646         2.266
      97  H                    30.148         1.764
      98  H                    29.550         2.362
      99  H                    26.558         5.354
     100  H                    27.918         3.994
     101  H                    27.410         4.502

-----------------------------------------
MODEL_13 CHEMICAL SHIELDING SUMMARY (ppm)
-----------------------------------------

  Nucleus  Element    Isotr. Shielding   Chem. Shift
  -------  -------    ----------------   -----------
       0  H                    25.197         6.715
       1  H                    23.467         8.445
       2  H                    26.140         5.772
       3  H                    26.232         5.680
       4  C                   137.142        47.692
       7  C                   124.743        60.091
       8  C                     5.656       179.178
      10  C                    -1.174       186.008
      11  C                   121.653        63.181
      12  C                     0.358       184.476
      13  C                   114.110        70.724
      15  C                     2.949       181.885
      17  C                   141.315        43.519
      18  C                   157.984        26.850
      19  C                   166.440        18.394
      20  C                   169.911        14.923
      24  C                   156.895        27.939
      25  C                    66.266       118.568
      26  C                    54.123       130.711
      27  C                    51.063       133.771
      28  C                    40.073       144.761
      30  C                    29.443       155.391
      31  C                    51.368       133.466
      32  C                    69.232       115.602
      33  C                    55.746       129.088
      35  C                   119.121        65.713
      37  H                    27.357         4.555
      38  C                   109.540        75.294
      39  C                   152.627        32.207
      40  C                   156.076        28.758
      41  C                   134.773        50.061
      44  C                    81.382       103.452
      45  C                   107.923        76.911
      47  C                   105.677        79.157
      48  C                   108.986        75.848
      49  C                   102.404        82.430
      53  C                   111.090        73.744
      55  C                     0.491       184.343
      57  C                   160.469        24.365
      58  H                    26.966         4.946
      59  H                    28.085         3.827
      60  H                    30.229         1.683
      61  H                    27.703         4.209
      62  H                    28.056         3.856
      63  H                    28.151         3.761
      64  H                    26.963         4.949
      65  H                    28.555         3.357
      66  H                    31.741         0.171
      67  H                    32.343        -0.431
      68  H                    31.253         0.659
      69  H                    30.647         1.265
      70  H                    31.084         0.828
      71  H                    31.177         0.735
      72  H                    31.629         0.283
      73  H                    31.839         0.073
      74  H                    28.137         3.775
      75  H                    28.769         3.143
      76  H                    24.426         7.486
      77  H                    23.544         8.368
      78  H                    24.369         7.543
      79  H                    24.440         7.472
      80  H                    27.597         4.315
      81  H                    27.645         4.267
      82  H                    27.982         3.930
      83  H                    29.979         1.933
      84  H                    29.406         2.506
      85  H                    29.978         1.934
      86  H                    30.061         1.851
      87  H                    28.696         3.216
      88  H                    28.409         3.503
      89  H                    26.516         5.396
      90  H                    29.416         2.496
      91  H                    29.056         2.856
      92  H                    27.316         4.596
      93  H                    28.061         3.851
      94  H                    27.850         4.062
      95  H                    29.385         2.527
      96  H                    30.189         1.723
      97  H                    29.526         2.386
      98  H                    29.642         2.270
      99  H                    26.788         5.124
     100  H                    27.675         4.237
     101  H                    27.476         4.436

-----------------------------------------
MODEL_14 CHEMICAL SHIELDING SUMMARY (ppm)
-----------------------------------------

  Nucleus  Element    Isotr. Shielding   Chem. Shift
  -------  -------    ----------------   -----------
       0  H                    25.619         6.293
       1  H                    23.543         8.369
       2  H                    26.166         5.746
       3  H                    26.005         5.907
       4  C                   137.937        46.897
       7  C                   122.569        62.265
       8  C                     6.208       178.626
      10  C                    -0.445       185.279
      11  C                   122.367        62.467
      12  C                     0.986       183.848
      13  C                   114.295        70.539
      15  C                     3.213       181.621
      17  C                   141.398        43.436
      18  C                   158.152        26.682
      19  C                   166.625        18.209
      20  C                   169.910        14.924
      24  C                   156.951        27.883
      25  C                    66.287       118.547
      26  C                    54.007       130.827
      27  C                    51.290       133.544
      28  C                    40.116       144.718
      30  C                    29.373       155.461
      31  C                    51.540       133.294
      32  C                    69.290       115.544
      33  C                    55.745       129.089
      35  C                   119.357        65.477
      37  H                    27.363         4.549
      38  C                   106.421        78.413
      39  C                   151.854        32.980
      40  C                   157.422        27.412
      41  C                   135.766        49.068
      44  C                    77.843       106.991
      45  C                   107.915        76.919
      47  C                   105.794        79.040
      48  C                   108.090        76.744
      49  C                   102.727        82.107
      53  C                   111.199        73.635
      55  C                     0.260       184.574
      57  C                   160.329        24.505
      58  H                    27.266         4.646
      59  H                    27.878         4.034
      60  H                    30.202         1.710
      61  H                    27.852         4.060
      62  H                    27.949         3.963
      63  H                    28.146         3.766
      64  H                    26.816         5.096
      65  H                    28.537         3.375
      66  H                    31.852         0.060
      67  H                    32.422        -0.510
      68  H                    30.681         1.231
      69  H                    31.114         0.798
      70  H                    31.296         0.616
      71  H                    31.833         0.079
      72  H                    31.217         0.695
      73  H                    31.658         0.254
      74  H                    28.105         3.807
      75  H                    28.786         3.126
      76  H                    24.437         7.475
      77  H                    23.532         8.380
      78  H                    24.376         7.536
      79  H                    24.446         7.466
      80  H                    27.984         3.928
      81  H                    27.566         4.346
      82  H                    27.659         4.253
      83  H                    30.144         1.768
      84  H                    29.805         2.107
      85  H                    30.252         1.660
      86  H                    30.132         1.780
      87  H                    28.685         3.227
      88  H                    28.396         3.516
      89  H                    26.689         5.223
      90  H                    29.569         2.343
      91  H                    29.072         2.840
      92  H                    27.562         4.350
      93  H                    28.035         3.877
      94  H                    27.883         4.029
      95  H                    29.468         2.444
      96  H                    29.579         2.333
      97  H                    29.694         2.218
      98  H                    30.195         1.717
      99  H                    26.661         5.251
     100  H                    27.782         4.130
     101  H                    27.437         4.475
