# Supplementary material for: Discovery and Biosynthesis of the Novel Glycotetrapeptide Antibiotic Biffamycin A
Source: Angew Chem Int Ed Engl. 2026 May 6;65(26):e11349. doi: 10.1002/anie.202511349 (PMC13285481; doi:10.1002/anie.202511349)
Supplement: Supplementary file 3 — Supporting File 3: anie72473‐sup‐0003‐Data.zip. [file ANIE-65-e11349-s002.zip › r2SCAN3c_ensembles/7_3R/CPD_7_3R_combined_conformers.xyz]

102
E_rel=0.000000 kJ/mol (E = -3016.222023515194 Har) MODEL_6
  H           0.56634680499247     -1.03812696387267      1.35851876350897
  H           2.20806334805986     -1.66698863012675     -1.87530469332405
  H           1.18515520164939     -2.83090071986769     -3.71978273773370
  H           0.02437889285328      0.73548608636636     -1.79047078984534
  C          -1.22619290120274     -0.63665294798600     -2.82685810704344
  N           0.74216597434148     -0.10085597401317      1.00621285244453
  N          -0.70823079530201      0.05136013869896     -1.65110153748681
  C          -0.44838825338433      0.68336900584760      0.68165992288074
  C          -1.22259776062375     -0.09661795074462     -0.40679623028290
  N           2.00114944622864     -1.95692535225493     -0.92319293725179
  C           0.91684544973304     -2.71862461554773     -0.69187611621440
  C           2.70855425120192     -1.23626184078870      0.13541538113680
  C           1.88371811399367      0.05568261208522      0.27846552053941
  C           0.10928851504553     -3.17194828400308     -1.91737795600362
  N           0.43863590723275     -2.45852176204830     -3.14298831937867
  C          -0.10797974418107     -1.31471543827138     -3.62500813749936
  O           0.28002647698452     -0.81886904896408     -4.68654299890036
  C           0.23248704554901     -4.70461714405698     -2.10056935521430
  C           1.67931906485399     -5.14456224845740     -2.36906112320422
  C          -0.74281550312794     -5.19172867505029     -3.17326579870675
  C           1.87325736670528     -6.65903953208788     -2.29836729750552
  O           0.54777555782419     -3.06115966958576      0.43806778697348
  O           2.16173662052378      1.08277448783822     -0.33752385936041
  O          -2.15993103274815     -0.84765191674586     -0.14007379511923
  C           4.16310176323755     -0.97193383290614     -0.26063498320394
  C           4.89777612938790     -2.22727307774177     -0.61859546923152
  C           4.92005289258921     -2.92858503001985     -1.87316749363624
  C           5.64280042056197     -2.98726238786052      0.25291171378343
  C           5.69050199461615     -4.11025845203253     -1.68417920008124
  N           6.11884408461613     -4.10983811678899     -0.38143643191875
  C           4.35752605672788     -2.69573780814031     -3.14073363212954
  C           4.56013995813192     -3.64274764726213     -4.13710831230985
  C           5.90211526967442     -5.04624734875437     -2.69531010927789
  C           5.32249734160836     -4.80337667078781     -3.92970210727098
  O           3.55991380419031     -1.59302451965002     -3.35369361440468
  C           4.25038443773487     -0.46100091929491     -3.93053802319928
  Cl          3.79301413635353     -3.41023644464195     -5.70408021198683
  H           2.66219432463908     -1.83559023824485      1.05159875316111
  C          -1.32509126909931      0.93826162731924      1.90300759848903
  C          -0.58189678275166      1.59080178893057      3.06441989553910
  C           0.15278837853029      2.88171799576528      2.69245669094011
  C           0.44271765909343      3.76847339586144      3.90913915871095
  O          -2.37433717722919      1.80543421997633      1.42007837546851
  N          -0.77153063297499      4.37187610651206      4.46310512310138
  C          -3.68354278415633      1.40445611980826      1.75320376785199
  C          -4.63161713634113      2.24704340560924      0.89864879532487
  O          -3.96500188101452      1.53045123720574      3.13883027767690
  C          -4.67109494454749      3.68321610917876      1.41065245735943
  C          -3.93009742087908      2.88484969408900      3.63184089333316
  C          -4.98236293538833      3.72671881451073      2.90543087300714
  O          -5.91618166426553      1.63148623080509      0.98161452901737
  O          -5.66308727678221      4.37504553948782      0.65010317007063
  O          -5.01903728419256      5.07904357348637      3.36051928990735
  C          -4.13833118006547      2.83428929551259      5.12702883248538
  O          -2.91515183285609      2.38667403888625      5.73520377711737
  C          -1.35912964008406      5.50054328314479      4.01909127309604
  O          -2.49050751933642      5.83385482550524      4.42758667380129
  C          -0.59981551689689      6.36430660013065      3.04321710701616
  H          -0.11437309593367      1.64471001983467      0.27698525591063
  H          -0.93386566827250     -2.96070941250667     -1.65204944266087
  H          -0.07170989639330     -5.12700282384033     -1.13308355190437
  H          -4.26575765353913      2.23673503352335     -0.14050699131093
  H          -2.93937504903929      3.31681508308999      3.42314849652367
  H          -5.98156329668026      3.30704654329665      3.08523504571268
  H          -1.98325375040718     -1.35326507448456     -2.49576007910524
  H          -1.69896292379812      0.07755877757401     -3.50906267937068
  H           2.00536459400447     -4.79293021445266     -3.35810800079042
  H           2.34589438289673     -4.66830225888769     -1.63713629406752
  H          -1.75462823890321     -4.81920722493919     -2.97921144272775
  H          -0.43778304145687     -4.84943249312778     -4.16879844603602
  H          -0.78527396996738     -6.28420570458726     -3.19166145752794
  H           1.32631003793997     -7.17776562958513     -3.09172529562730
  H           2.93278842628714     -6.91424378596865     -2.40518565695675
  H           1.52717261694276     -7.05148756543093     -1.33496371598630
  H           4.17686395353405     -0.25652633306876     -1.08813681005495
  H           4.65049105738998     -0.48361654333006      0.59051554845097
  H           5.86940487521274     -2.80423901524417      1.29543553573437
  H           6.69679750404515     -4.81819304083629      0.04378737310403
  H           6.49093267066091     -5.94212936759032     -2.52438040968470
  H           5.44527935045469     -5.51109565019356     -4.74263931484090
  H           4.60660249218960     -0.70300811865770     -4.93747583516643
  H           3.51918175258858      0.34821141055337     -3.97728900651448
  H           5.09588028554472     -0.16765837409786     -3.29739499338361
  H          -1.32632373772424      1.78004993880382      3.84484316750902
  H           0.12852165181182      0.86671492701570      3.48208287643231
  H          -0.44191655614779      3.46100414844844      1.97436218940760
  H           1.10532945741961      2.64552291246506      2.20084110417808
  H           0.90997796792044      3.17657349844389      4.70524577597536
  H           1.14683747365529      4.56173594314374      3.64299176147199
  H          -1.34699952561359      3.79741273703823      5.07579248880282
  H          -6.55346230561505      2.27570159113621      0.64199118865666
  H          -5.82288402774283      5.21717178675017      1.09945742661209
  H          -4.10717161433327      5.36934420804844      3.56376465219870
  H          -4.96492840240623      2.14585761375699      5.35628186014836
  H          -4.40050685841900      3.83773037512705      5.48443388347795
  H          -3.04744514457247      2.37149350811171      6.69128341083384
  H          -0.33315136600211      5.80921760292213      2.13836087396149
  H          -1.22421210072890      7.21585766956615      2.77284674638904
  H           0.33091295792987      6.72738334132517      3.49283306936127
  H          -3.82931650316293      0.33730270884742      1.53703835782597
  H          -3.67846779579400      4.14071659431585      1.25327896070315
  H          -1.76768862174445     -0.01075066298575      2.23671890772849
102
E_rel=1.449298 kJ/mol (E = -3016.221471506631 Har) MODEL_4
  H           0.56927984450192     -1.07301824110954      1.37898653826898
  H           2.21447926224051     -1.68421375772612     -1.85522689835251
  H           1.19041662248806     -2.82281581144829     -3.71319100100382
  H           0.03034588297649      0.73295607327514     -1.76406139557155
  C          -1.22039293530337     -0.63451136588983     -2.80437622846364
  N           0.75546378497065     -0.13470754722114      1.03485737998491
  N          -0.69973495729592      0.04609406628897     -1.62562920039402
  C          -0.42624251432762      0.66206286611902      0.70788304412363
  C          -1.20621129225238     -0.11213235749699     -0.37940211397747
  N           2.00477998201927     -1.98414102132126     -0.90688471491982
  C           0.91768894093061     -2.74486192984393     -0.68540626421102
  C           2.71542522520781     -1.28101106530371      0.16124761113127
  C           1.90233361914596      0.01732349201399      0.31348376966214
  C           0.10964157511785     -3.18034593951962     -1.91709364363208
  N           0.44411279740974     -2.45424669639839     -3.13374615109361
  C          -0.10265975794942     -1.30737948971790     -3.60791963413033
  O           0.28629598699034     -0.80314440714763     -4.66509904790363
  C           0.22590600443698     -4.71118708890924     -2.11904074897445
  C           1.67090477756933     -5.15388407369073     -2.39314314169092
  C          -0.75136577227248     -5.18024174403570     -3.19803389952002
  C           1.85803498144542     -6.66998493451224     -2.34211274700448
  O           0.54676435545955     -3.09938756489747      0.44011635514380
  O           2.19287893068707      1.04726998251470     -0.29133533498463
  O          -2.13963986618921     -0.86771801173031     -0.11151562950562
  C           4.17392228452527     -1.02583929054673     -0.22633345117955
  C           4.89766704907270     -2.28262118658189     -0.60095183367685
  C           4.91817431862112     -2.96415790882807     -1.86638111714325
  C           5.63340915038016     -3.06251123465797      0.26078635378243
  C           5.67843633435255     -4.15496402026212     -1.69381441295635
  N           6.10206991910264     -4.17894728046342     -0.38976815066929
  C           4.36105880146712     -2.70683540677688     -3.13158084153833
  C           4.55947200671100     -3.63942859804793     -4.14233992960065
  C           5.88633339717556     -5.07607044374498     -2.71925010282868
  C           5.31270597811023     -4.80884532675983     -3.95144245435042
  O           3.57230438286292     -1.59495097680900     -3.32922974731504
  C           4.27342197685000     -0.45902352160668     -3.88521869805245
  Cl          3.79835241150812     -3.37683081374937     -5.70750854552453
  H           2.65931915562235     -1.88919349736687      1.07099346903281
  C          -1.29971061252353      0.93617455190696      1.92863518807087
  C          -0.54369859218626      1.61169643531265      3.07081118947218
  C           0.14797575917245      2.91396619263410      2.65722607719332
  C           0.49495700138454      3.82330885452840      3.84080664839461
  O          -2.34473782662316      1.80555525530803      1.44215278088428
  N          -0.69405855438079      4.38309545541504      4.48839862072091
  C          -3.66333877187665      1.38871400738762      1.71451611165286
  C          -4.57603482248286      2.29459734330884      0.88670179015395
  O          -3.97737050440236      1.42932959778757      3.09943781971230
  C          -4.60369912640721      3.70247328963640      1.47822412682366
  C          -3.93393789852665      2.75039029616279      3.67530893951850
  C          -4.94803953076692      3.64673200432060      2.96271504863029
  O          -5.87196238943295      1.69948813751211      0.90283439652987
  O          -5.57027467752447      4.45144875649561      0.73839629413920
  O          -5.00675611636387      4.95496988005711      3.53104338335641
  C          -4.19409712092923      2.60690472027034      5.17896637305794
  O          -3.31512297923529      3.40152897059508      5.97893171708437
  C          -1.37652882157725      5.46886108611176      4.08632980685972
  O          -2.48289756650826      5.75795637224986      4.60008340471228
  C          -0.77092785303891      6.34675491472316      3.02418571080852
  H          -0.08033401428410      1.61705967629231      0.29875468795477
  H          -0.93279519120031     -2.96727750916976     -1.65070182187005
  H          -0.08025571113912     -5.14435527437440     -1.15696152476285
  H          -4.18349243064022      2.33573618110590     -0.14184116068281
  H          -2.92603270867033      3.17057572167616      3.53101915859587
  H          -5.95159998861913      3.21922623984663      3.08900831037830
  H          -1.97753628499508     -1.35261450009069     -2.47687483057780
  H          -1.69344232485855      0.08437967302728     -3.48140596588226
  H           1.99876153662492     -4.79069528560042     -3.37746046624294
  H           2.33936004228302     -4.68991541115901     -1.65507309631563
  H          -0.79816070057667     -6.27217815051547     -3.23102385493622
  H          -1.76168221813002     -4.80634186035199     -2.99882981176701
  H          -0.44521335136457     -4.82576995961669     -4.18895745571964
  H           1.50878566575193     -7.07349135142824     -1.38445566266535
  H           1.30956194566476     -7.17566962438281     -3.14282631881212
  H           2.91639134027908     -6.92891143090479     -2.45119494371061
  H           4.19708578314259     -0.29845185409828     -1.04295489774389
  H           4.66336450241853     -0.55501211280049      0.63346741221030
  H           5.85846717627313     -2.89768702952934      1.30667025868528
  H           6.67418578790660     -4.89776076827664      0.02568872278577
  H           6.46789272890850     -5.97897029731195     -2.56087025744346
  H           5.43320463526134     -5.50397594251782     -4.77550614579950
  H           4.63390774725076     -0.68826552948866     -4.89360497312238
  H           3.54778154935495      0.35560140102016     -3.92401335850461
  H           5.11708742521144     -0.18049632221774     -3.24302167108312
  H          -1.27269274004803      1.79286641859187      3.86920098177220
  H           0.19328009102805      0.90816930768859      3.47642925265761
  H          -0.49521538522975      3.47203314060392      1.96521913280702
  H           1.07784000890791      2.68980574639092      2.11904910961268
  H           1.04847852492150      3.26284191707446      4.60294681290892
  H           1.14026102611451      4.64194635277261      3.50940870327496
  H          -1.16370419224438      3.81167383549111      5.18414522799012
  H          -6.48790480565957      2.37024214053958      0.57523765383414
  H          -5.75027488462862      5.25665380309500      1.24405622137046
  H          -4.10161375744909      5.31063311657741      3.61461225310272
  H          -4.01288256646072      1.56470044029856      5.46114832196168
  H          -5.24492293708618      2.84533115016680      5.40313648078119
  H          -3.28256425062935      4.30574754864220      5.61090577311530
  H          -0.57740239480394      5.78524592492089      2.10508054838492
  H          -1.46111767598627      7.16258249376949      2.81013731419106
  H           0.18436099855466      6.76003858545348      3.36577437155830
  H          -3.80826658681281      0.33804156840567      1.42945513941726
  H          -3.60137375895744      4.15249160344934      1.36614500667116
  H          -1.74362511145847     -0.00485011759414      2.28153290129338
102
E_rel=3.044012 kJ/mol (E = -3016.220864112436 Har) MODEL_9
  H           0.80960719810242     -0.99076696943118      1.36028460475508
  H           2.20411926024131     -1.58711810788784     -1.90860810261925
  H           1.06572808469007     -2.80229465392429     -3.67084129491031
  H          -0.02389233801904      0.84038089034995     -1.76564927615267
  C          -1.29986633235055     -0.62237381394780     -2.62801515599928
  N           1.00259171156392     -0.04566157932342      1.03788444072163
  N          -0.69108425530716      0.11785278375877     -1.52994156557950
  C          -0.17898505160641      0.76966212974364      0.75809525091080
  C          -1.03693968930232     -0.04684052134967     -0.23161520644660
  N           2.08844741289063     -1.90103011662983     -0.94897583486181
  C           1.04359104139716     -2.68767799912874     -0.63534783445281
  C           2.89742884812844     -1.21409330928725      0.05730881304429
  C           2.13286722412978      0.10363954140509      0.28604883552331
  C           0.13461647251882     -3.13447666058043     -1.78958443387944
  N           0.36743612090249     -2.42566922099305     -3.03926528291409
  C          -0.24204495840131     -1.30583750482626     -3.50208894828168
  O           0.04803023829592     -0.82914317990778     -4.60276904411785
  C           0.23051416676587     -4.66838271729958     -1.97946017338283
  C           1.65171283053222     -5.12106588176527     -2.34816999928060
  C          -0.82060886280617     -5.14505674530258     -2.98296038306398
  C           1.83056758773095     -6.63844870487809     -2.30970873734365
  O           0.78527935440650     -3.05501376685854      0.51747309529114
  O           2.44212317513496      1.15022426727437     -0.27576016757018
  O          -1.88694254416209     -0.85102850184650      0.15183378693259
  C           4.32766126890585     -0.99059638172237     -0.44303454326676
  C           4.98118651591388     -2.25733866036786     -0.90423263997508
  C           4.87554424182007     -2.90702528037007     -2.18211862485146
  C           5.76347802550123     -3.07880563150481     -0.12642953763286
  C           5.61138072479529     -4.12265275118305     -2.10244130830667
  N           6.14295772911472     -4.19107055085822     -0.84015366447666
  C           4.21912080531910     -2.60250522520941     -3.38756938850591
  C           4.29675457333074     -3.51657419063610     -4.43126983865528
  C           5.70003698496009     -5.02376508675849     -3.16226252873492
  C           5.02769839299514     -4.71124511444303     -4.33251896068117
  O           3.45280913933612     -1.46310822421165     -3.49054163432108
  C           4.14165163571008     -0.33435264223948     -4.07490516904341
  Cl          3.40704050572252     -3.19503180329073     -5.91601988150821
  H           2.90077780561150     -1.82532769402715      0.96699587214344
  C          -0.96239221697571      1.11650817081267      2.02366063809080
  C          -0.15160052067577      2.00100520934519      2.96729998993862
  C          -0.62054883816347      1.93272557196542      4.42077056223999
  C          -0.13253109487329      3.10804838246275      5.27256972435438
  O          -2.11773638110841      1.84537713307079      1.55201165606164
  N          -0.73683275378784      4.37352366318478      4.86598261112840
  C          -3.39261687476962      1.34159529411333      1.86364826576175
  C          -4.34336547993602      1.89722313974785      0.79444459322171
  O          -3.81725744018064      1.71182788389003      3.17141014073328
  C          -4.48947976915544      3.40915988524232      0.95593122658927
  C          -3.86632527543564      3.13176408810809      3.36793238627226
  C          -4.86680382099158      3.75093222177244      2.39551306064105
  O          -5.64964057788819      1.33554058706967      0.94065155858724
  O          -5.43951576658503      3.94878843821500      0.03679833480184
  O          -4.83780316886893      5.16592411204734      2.61845530293418
  C          -4.23794429285879      3.36863691595375      4.82950297719775
  O          -3.84295184812318      4.67371759202177      5.26781877006842
  C          -0.10323802894632      5.30577647446125      4.12199838290631
  O           1.08475203023229      5.21349936542474      3.78172544377827
  C          -0.94421152521412      6.49291274406935      3.70862772451531
  H           0.15953245433444      1.70223601248827      0.29223827258392
  H          -0.88112334011544     -2.91336271559108     -1.44054837088068
  H          -0.00948150560076     -5.08801481207290     -0.99313189047543
  H          -3.92910976537499      1.66691498935192     -0.19778841653260
  H          -2.87250383122285      3.57218857215528      3.18240997959407
  H          -5.87052898835898      3.35180268960557      2.61582982984792
  H          -2.00790318738513     -1.33906494811282     -2.20255441376306
  H          -1.84705326269481      0.05921261652679     -3.28712583066788
  H           1.91601692758183     -4.75799953246900     -3.35146200331093
  H           2.37040277312286     -4.66182923904800     -1.65535178782778
  H          -1.81071142789138     -4.75066797021492     -2.72901957415402
  H          -0.57250795690786     -4.81715625230049     -3.99897998589310
  H          -0.88545067559470     -6.23654448920278     -2.98819252467002
  H           1.53721822443305     -7.03984812265141     -1.33259745899096
  H           1.22975029566611     -7.13903164132561     -3.07529549608977
  H           2.87815561481839     -6.90538377471678     -2.48360735242846
  H           4.30857073097553     -0.24376036414369     -1.24184274578763
  H           4.89940478839702     -0.55546413188577      0.38406806164081
  H           6.08001365644615     -2.94758789722764      0.90035241206193
  H           6.72598941132881     -4.93581372074963     -0.49066675267712
  H           6.26545072091629     -5.94645414032754     -3.07562572351146
  H           5.05415138629828     -5.39032626038291     -5.17813028811591
  H           4.40810382379550     -0.54602076324011     -5.11590936416007
  H           3.44298367650561      0.50328946635391     -4.03102084502795
  H           5.04506910057767     -0.09995871082762     -3.49978195051692
  H           0.90659801055037      1.71713592132993      2.91369432762134
  H          -0.22263560721849      3.02709333986568      2.58432986698667
  H          -0.26227144317299      1.00065059677544      4.87726422571441
  H          -1.71512479628354      1.89411055455723      4.45954939962648
  H          -0.38174243199291      2.92809129435973      6.32531718792952
  H           0.95422281173702      3.21637196882752      5.19538209175264
  H          -1.72247448194596      4.51702250745183      5.06856628152565
  H          -5.64883361928565      0.45672105253583      0.54116502406218
  H          -6.22356649969143      3.38146045733966      0.08582924296480
  H          -5.49500731496483      5.56802795818885      2.03474855186872
  H          -3.69847746635897      2.65060756328858      5.45632404250817
  H          -5.31704729281831      3.21266961914685      4.97823809483869
  H          -4.25317188427403      5.30626171768808      4.65776552620935
  H          -1.93546709368641      6.50307390063224      4.16812079614265
  H          -0.41236556617697      7.41326975957507      3.96573124805289
  H          -1.05943298570676      6.46995107980191      2.61965986761928
  H          -3.40332532264081      0.24437287900691      1.86158509055015
  H          -3.52929069007714      3.88618500713747      0.72498716071956
  H          -1.28853318618483      0.19213437226544      2.52273171314218
102
E_rel=4.217377 kJ/mol (E = -3016.220417200960 Har) MODEL_3
  H           0.80101935048944     -0.97263827800638      1.32578675482587
  H           2.20228482355573     -1.59642205951892     -1.93899107408660
  H           1.06657911971440     -2.82494493112273     -3.68835440094867
  H          -0.03734506675796      0.82915516273082     -1.81287967196272
  C          -1.30714653108662     -0.64431476067989     -2.66654016632706
  N           0.98830108177303     -0.02958207299803      0.99399326625539
  N          -0.70275245482183      0.10630379516263     -1.57297093934796
  C          -0.19799597484845      0.77727793103844      0.71102400004680
  C          -1.05204670258173     -0.04865117704796     -0.27444270499688
  N           2.08432107593914     -1.89880828454412     -0.97589991486004
  C           1.04040271872860     -2.68406116857453     -0.65540032474552
  C           2.88850392114918     -1.19669926603213      0.02400755151781
  C           2.11629841468711      0.11868165979994      0.23863442773852
  C           0.13316827557177     -3.14463063284286     -1.80568032297239
  N           0.36416435554240     -2.44710628990814     -3.06200580863876
  C          -0.24474362932332     -1.33034386544068     -3.53285552435427
  O           0.04860017508618     -0.85937141476561     -4.63517191057222
  C           0.23205880444242     -4.68011278880050     -1.98032877113892
  C           1.65379134287312     -5.13372034854546     -2.34575346775640
  C          -0.81854501081532     -5.16892869924352     -2.97848666336049
  C           1.83688367505355     -6.64993045854973     -2.28803838358810
  O           0.78139263947202     -3.03937847232466      0.50106594899313
  O           2.41833464974413      1.16099336018198     -0.33489015717713
  O          -1.90177726149692     -0.85094550140726      0.11336356374540
  C           4.31767497861517     -0.97060860079473     -0.47759924300047
  C           4.98099735409644     -2.24024067329934     -0.91591088791960
  C           4.88167669342003     -2.91419330780825     -2.18164632324289
  C           5.76703101900153     -3.04213978309918     -0.12160678014398
  C           5.62488446884226     -4.12347000644508     -2.07799788597850
  N           6.15458486755138     -4.16508596347496     -0.81372620468912
  C           4.22683009428190     -2.63573765063730     -3.39421427098058
  C           4.31312045518169     -3.56829306298149     -4.42067692684901
  C           5.72186023822749     -5.04347907025754     -3.12070860780583
  C           5.05075482586781     -4.75662144535558     -4.29818153122755
  O           3.45432114593124     -1.50271794261528     -3.52060529974406
  C           4.13904380114904     -0.38178954749842     -4.12447466633569
  Cl          3.42658381926730     -3.27919111916389     -5.91397972648206
  H           2.89475656538925     -1.79820508832240      0.94014288008875
  C          -0.98078494099742      1.12038770506196      1.97771484635888
  C          -0.17419562872064      2.00793232549974      2.92248108971970
  C          -0.61320970425131      1.90185342091266      4.38256014474190
  C          -0.10472796945177      3.05539506829448      5.25200918287973
  O          -2.14238288983519      1.84367295901446      1.50755536197434
  N          -0.70758383959706      4.33232311794754      4.88427904119137
  C          -3.40885633002541      1.33650445680994      1.82454919211034
  C          -4.38312483618860      1.88940670395393      0.78314901360342
  O          -3.84315890533812      1.71647118749817      3.13521793794126
  C          -4.48924278039019      3.41302613925307      0.91936357393389
  C          -3.84219137962652      3.14032273321589      3.33439164830668
  C          -4.81970390022155      3.79468166259329      2.36092709756723
  O          -5.66697189879522      1.27460981918173      0.92145997666197
  O          -5.45850100192218      3.95011744145053      0.01922433982780
  O          -4.72547139598328      5.20901072475090      2.56577881556684
  C          -4.21120921833162      3.38712326563900      4.79491540413202
  O          -3.78816825730008      4.68373425494097      5.23104599472285
  C          -0.08410927210501      5.28447678241960      4.15578084057948
  O           1.09881793858643      5.20282268070226      3.79796185278998
  C          -0.94897278710930      6.48072803961141      3.81342987454205
  H           0.13386701783814      1.71049215267861      0.24163716247348
  H          -0.88304390768952     -2.92227453066754     -1.45876400731925
  H          -0.00650623106459     -5.09022770718731     -0.98964008953257
  H          -4.02576214815678      1.63079568866867     -0.22032175165682
  H          -2.83284166720824      3.54210210544969      3.15129457312712
  H          -5.84031236625268      3.45099861112105      2.60365854986514
  H          -2.01300214346428     -1.36058849206677     -2.23690133544821
  H          -1.85580830278699      0.03021458504239     -3.33164662598134
  H           1.91459033807176     -4.78313873597504     -3.35434519906118
  H           2.37275689610452     -4.66350212807550     -1.66060535697360
  H          -1.80961631769106     -4.77508814776350     -2.72749519274928
  H          -0.57191289252664     -4.84961596566471     -3.99758276330957
  H          -0.88033871941252     -6.26060472355312     -2.97358582254479
  H           2.88439175499441     -6.91650397853067     -2.46301102243675
  H           1.54881659624954     -7.03926578973965     -1.30448866532438
  H           1.23398845574267     -7.16211418837386     -3.04427173020600
  H           4.29477758096252     -0.23687317976598     -1.28847359964383
  H           4.88448058478974     -0.51784359888790      0.34346925681098
  H           6.08111259974218     -2.88955825420101      0.90298288363295
  H           6.74243569869574     -4.89908990491304     -0.44994731232666
  H           6.29259567840743     -5.96094574840458     -3.01554141877181
  H           5.08289444706986     -5.45110299313221     -5.13094714118664
  H           5.03622770377473     -0.12796445471636     -3.54781391038637
  H           4.41542221223992     -0.61422974409383     -5.15842897503044
  H           3.43377457350631      0.45121454604724     -4.10458231717024
  H           0.88944807460918      1.75128484572178      2.84498410894976
  H          -0.27726613746553      3.03930281280455      2.56161035561271
  H          -0.24693619733948      0.95779173226596      4.80699355009836
  H          -1.70714920985083      1.86376371476660      4.44397268292306
  H          -0.33543956541110      2.85193757915271      6.30484534704861
  H           0.98126758136813      3.15858853582670      5.15799401680208
  H          -1.69373010808685      4.47229974742051      5.09026244271073
  H          -5.89140008887867      1.25289828619797      1.86347995967373
  H          -6.25384113977369      3.40368251779391      0.11166683740104
  H          -5.38957599289415      5.63255441246166      2.00538595203749
  H          -3.68960503649805      2.65826809846594      5.42437718534700
  H          -5.29403860865524      3.25514084802175      4.94058362313436
  H          -4.16432888331066      5.32390116969923      4.60681517920246
  H          -1.26738588682205      6.99733796887219      4.72534265931994
  H          -0.38329480618955      7.17109237319807      3.18704034596651
  H          -1.85241542754008      6.16114419179220      3.28210059446764
  H          -3.42033656830507      0.23980989007176      1.83026830094882
  H          -3.52808776771686      3.86695870311122      0.64818216823755
  H          -1.30215061041917      0.19374218678669      2.47532584854933
102
E_rel=5.308048 kJ/mol (E = -3016.220001786442 Har) MODEL_14
  H           0.66504864750641     -0.85539694508361      1.25135364146753
  H           2.20930293733374     -1.73786054598740     -1.93658828864588
  H           1.11934652843101     -3.06580960612315     -3.64503100480088
  H          -0.03805809101551      0.67934134174451     -2.03410315660544
  C          -1.29014460262117     -0.83255278029545     -2.84857304416975
  N           0.84347584504287      0.05581590466936      0.83697243620590
  N          -0.72932706317033     -0.01441538168211     -1.78012923235112
  C          -0.34715478894095      0.82475547559325      0.47135410079935
  C          -1.15866552862450     -0.06384327756066     -0.49693716493213
  N           2.03689166132219     -1.95352975056547     -0.95804250167789
  C           0.96992192025764     -2.70262065025303     -0.62589230831687
  C           2.78373948106283     -1.15789422642883      0.01672947959125
  C           1.97779481991896      0.15243005936832      0.08586007205259
  C           0.12101960251191     -3.26117896429723     -1.77732069709946
  N           0.39440331363093     -2.65051188755345     -3.06989976143621
  C          -0.19490975345781     -1.56512507307183     -3.63013404263042
  O           0.13962422698890     -1.16191386855848     -4.74761775672603
  C           0.24928683842829     -4.80319895493626     -1.83736176650601
  C           1.69118325735250     -5.25878279684268     -2.10367273803792
  C          -0.74930713626114     -5.37872552028307     -2.84285457196080
  C           1.88802161512597     -6.76531217237566     -1.93794597042376
  O           0.64740958440891     -2.95476737427220      0.54171113643659
  O           2.26311663577927      1.13670997070716     -0.59186371493279
  O          -2.04721980682913     -0.82027991030615     -0.10478594457793
  C           4.22852632694054     -0.94202359806263     -0.44029046304698
  C           4.93554471258331     -2.22813783980014     -0.74081141787254
  C           4.90701016814318     -3.00784613925629     -1.94812144192852
  C           5.70180070362355     -2.94131326641132      0.15179454747175
  C           5.67110942356086     -4.18476676239789     -1.71070737150806
  N           6.14364004540442     -4.10784234344116     -0.42571987185199
  C           4.30220365133919     -2.84908755297570     -3.20748242077832
  C           4.46129984697424     -3.85856640816196     -4.14879462495867
  C           5.83802529865936     -5.18493099549148     -2.66720448394780
  C           5.21890422470193     -5.01291369375108     -3.89440257173709
  O           3.50798690395956     -1.75284476530870     -3.46301592337760
  C           4.19652452350449     -0.66195582053421     -4.11603617952805
  Cl          3.64672700155816     -3.71278784667486     -5.70243102815522
  H           2.75991839217832     -1.68223684400613      0.97855100625676
  C          -1.16881073456697      1.23204854849888      1.69261136790898
  C          -0.35234150142872      2.00438801326796      2.72434627602340
  C           0.37385512599052      3.23327949188813      2.15530514028599
  C           0.44095901448470      4.39553009017426      3.14452344736166
  O          -2.22386299654350      2.08620829878236      1.19649946725862
  N          -0.87977835269773      5.01430614882902      3.26759208891089
  C          -3.54017439627561      1.61284474566016      1.38967856852988
  C          -4.45403828337793      2.58552163992705      0.64454252311331
  O          -3.88969342253768      1.48579712667844      2.75815842535278
  C          -4.53340040386622      3.91353823483375      1.39237571349958
  C          -3.94607870768286      2.71502973329378      3.50353249570378
  C          -4.93126477917178      3.68459895671155      2.84603715838104
  O          -5.73337424339391      1.96189096480693      0.55555219454788
  O          -5.48984954412197      4.72695354578030      0.70949104537817
  O          -5.01014885304517      4.92511318152826      3.55646025841238
  C          -4.35869252128794      2.30881658785995      4.91594305722391
  O          -4.20747949298475      3.36961092382629      5.85883825316333
  C          -1.46917463519656      5.51741986515075      4.36615911487832
  O          -2.58965450768105      6.06378611167549      4.29579108075066
  C          -0.74719902636061      5.39005861988420      5.68183462561205
  H          -0.01033997056241      1.72838562600243     -0.04638728176400
  H          -0.91264851619316     -3.03546339486020     -1.48879801630993
  H          -0.02939607685914     -5.14571596239837     -0.83133833221805
  H          -4.03585049944095      2.75548562092691     -0.36020496168979
  H          -2.95023181303896      3.18608062271872      3.53821128403295
  H          -5.93927783853143      3.25010231379065      2.88081809123373
  H          -2.00962748269909     -1.52484749789449     -2.40278828782718
  H          -1.81548479381908     -0.20282984032509     -3.57400788341891
  H           1.99906459824133     -4.97153881243166     -3.11904047152128
  H           2.37040655678221     -4.73483615160053     -1.41709615822917
  H          -0.79658667003854     -6.46815371082427     -2.76264739973006
  H          -1.75556426772479     -4.98460204356050     -2.66300235144215
  H          -0.46317988234618     -5.12854886552101     -3.87095127326446
  H           1.55587390926548     -7.09518281676865     -0.94653766620676
  H           1.33002762534287     -7.33388471353391     -2.68830968750927
  H           2.94595816619127     -7.02742264510740     -2.04329990405786
  H           4.22683396556369     -0.27881982518754     -1.31037051971575
  H           4.74897829304090     -0.40902717602893      0.36315985270473
  H           5.96626614649792     -2.69581236053137      1.17232306129346
  H           6.72713814067930     -4.79618566715602      0.02411505920641
  H           6.42337778303255     -6.07542107917345     -2.46005837678757
  H           5.30821181574089     -5.77088487736077     -4.66535207151379
  H           5.05732917360886     -0.34268594968106     -3.51703919288255
  H           4.53011920941866     -0.96398265868635     -5.11451812670246
  H           3.47240224724301      0.15126230833219     -4.19405797037264
  H          -1.04633804945394      2.31080295025331      3.51557921339970
  H           0.36961396539778      1.32434310578820      3.18988294347061
  H          -0.13055226108142      3.59442169209660      1.24949151656362
  H           1.39395676662024      2.96756043383426      1.85569075335490
  H           0.76741749873013      4.04140785060156      4.12660787821096
  H           1.16889300421644      5.14230503297082      2.79814607555438
  H          -1.38661495619417      5.16364100439712      2.40251170621760
  H          -6.35675843799970      2.64735919054745      0.27644663093312
  H          -5.70568529522220      5.46372684282298      1.29860148131203
  H          -4.10734775113011      5.31067957082121      3.62806037085204
  H          -3.70910288064778      1.49201201208588      5.24879978193115
  H          -5.39589552761395      1.93696864836629      4.89612362021009
  H          -4.69155371580205      4.12990426864329      5.50113379612970
  H          -0.62202588791301      4.33402345423006      5.94712234371613
  H           0.24976216922784      5.84007467668208      5.63501016040022
  H          -1.33611877829944      5.88441051734170      6.45434276974988
  H          -3.65364746020415      0.59777656893292      0.98840800441478
  H          -3.53847240925371      4.39004376553811      1.36832617110220
  H          -1.60630473427552      0.33968165580178      2.15874051752339
102
E_rel=6.042735 kJ/mol (E = -3016.219721958794 Har) MODEL_5
  H           0.77453597592995     -1.07692828005572      1.31158531055195
  H           2.19256998076012     -1.65695308110709     -1.94157190446049
  H           1.04146868876716     -2.84873155643896     -3.70786664841278
  H           0.02302132196667      0.81452011177131     -1.79092439320331
  C          -1.27386908392954     -0.59611551868066     -2.70454774804758
  N           0.98357049408290     -0.12924513683385      1.00685282260280
  N          -0.66681772259777      0.10555007325494     -1.58102582372821
  C          -0.18192118360543      0.70865078215016      0.72598946095766
  C          -1.03842666037937     -0.07446640858534     -0.29182220800386
  N           2.06912962391720     -1.97644460189222     -0.98467728124576
  C           1.00970664335346     -2.74836965016913     -0.68069752611278
  C           2.87988277333471     -1.30378588023253      0.03023793493963
  C           2.12373184357997      0.01777045990743      0.27014180743668
  C           0.07859117794044     -3.14021216613160     -1.83607104385238
  N           0.35404984389778     -2.44231792963223     -3.08261168515234
  C          -0.22683802745631     -1.31529357234500     -3.56382413958305
  O           0.07904551190761     -0.85997248913407     -4.66927696371860
  C           0.00680049836217     -4.67426365766376     -2.04624959898756
  C           1.32694576790499     -5.33057726628710     -2.48868589575970
  C          -1.11894386516783     -4.99737130846361     -3.03291980565006
  C           2.37510867237859     -5.50778738688444     -1.38934502239932
  O           0.73781133815601     -3.11636711632152      0.46873009788056
  O           2.44974807709018      1.06927650567672     -0.27306625117569
  O          -1.91108910552588     -0.86772035907012      0.06274181833170
  C           4.31116072291998     -1.07386927824182     -0.46412723850507
  C           4.97773248915004     -2.32733670269397     -0.94224406990254
  C           4.88856201768890     -2.95547135077086     -2.23165716883073
  C           5.77585348276844     -3.14638823493735     -0.17781843863972
  C           5.65346199614895     -4.15387132194483     -2.17445453017954
  N           6.18171621538854     -4.23596229387517     -0.91185714867365
  C           4.21660118365443     -2.64994308545773     -3.42830978752984
  C           4.30621110783047     -3.54910778934399     -4.48425356974323
  C           5.76155453128289     -5.03471411203581     -3.24894709763591
  C           5.07111561692680     -4.72438442735955     -4.40906753751897
  O           3.43249172358284     -1.52142589035499     -3.51457473501168
  C           4.10373159295527     -0.37633589500540     -4.08755580480666
  Cl          3.40119195674361     -3.22631435487794     -5.95959354948692
  H           2.87898203936661     -1.92366502917166      0.93417491788261
  C          -0.97761107220432      1.04658402074097      1.98609392543466
  C          -0.16383891085725      1.89642215935972      2.95896419830367
  C          -0.65148335035969      1.80414377769749      4.40484385516620
  C          -0.14802124437762      2.94852235890694      5.28913314116278
  O          -2.10948981257770      1.80929161872989      1.51121387559338
  N          -0.72436237240525      4.23479487080982      4.90815220567299
  C          -3.39989013277998      1.32608777362950      1.78868943255382
  C          -4.31979977241169      1.93085347183820      0.71894394819416
  O          -3.83860355245325      1.67142190813028      3.09879249461424
  C          -4.43438468084124      3.44103279264200      0.91821346441857
  C          -3.85945326346521      3.08653230181465      3.33172787953207
  C          -4.82914957185542      3.75376584087795      2.35978572759912
  O          -5.64049248564058      1.39543421642960      0.82810205857523
  O          -5.35377389831744      4.02771611957021     -0.00309612374335
  O          -4.77109047017739      5.16159997860868      2.62073869279390
  C          -4.24927153491386      3.29380876581190      4.79283877261513
  O          -3.83401920408041      4.57852068774211      5.27100675249545
  C          -0.06846097499691      5.17134208811948      4.18943534988180
  O           1.12023162157778      5.06530594821979      3.85545285042759
  C          -0.88544573259951      6.38149090272832      3.79527990129221
  H           0.17802247994219      1.64407093152621      0.28238409140787
  H          -0.91161612427986     -2.83387037931671     -1.47711870329715
  H          -0.26157084566811     -5.08566862731176     -1.06403068918179
  H          -3.89364319412267      1.71745863492547     -0.27209975235063
  H          -2.85320068904243      3.50897059030547      3.17349310498028
  H          -5.84546472952731      3.37309027926787      2.55320737690945
  H          -2.02331962971863     -1.28833631013821     -2.30987957866389
  H          -1.77430629670861      0.11616168106106     -3.36812369336127
  H           1.07060106887049     -6.32081693747909     -2.88652250255555
  H           1.76549989926162     -4.78434088091233     -3.33667129818630
  H          -2.05490730905083     -4.50599175819654     -2.74450251376600
  H          -0.86122349440722     -4.66977755759534     -4.04658431408725
  H          -1.29265646765957     -6.07748209827978     -3.06333189428611
  H           2.77501927265908     -4.55396668266974     -1.03435056376385
  H           1.94991380466335     -6.04143891646094     -0.53174501009268
  H           3.22300327867683     -6.08957368191201     -1.76621605049465
  H           4.29152508104360     -0.31600309629926     -1.25243708635003
  H           4.87844316548362     -0.64636561620122      0.37004766923430
  H           6.08906279724329     -3.02671000771274      0.85140716749360
  H           6.78066180049521     -4.97396940468331     -0.57516662096127
  H           6.35049138860362     -5.94402863000013     -3.17900994445925
  H           5.11002214722170     -5.38926773681269     -5.26540833964247
  H           4.36601926597657     -0.57041848400415     -5.13308348397153
  H           3.39536356009755      0.45214889055003     -4.02761284566519
  H           5.00813448592286     -0.13906399928093     -3.51514358029604
  H           0.89008400090620      1.59586536664481      2.91211031749949
  H          -0.21332089655406      2.93183883826348      2.59856524191711
  H          -0.31927582654514      0.85383937225789      4.84303848179424
  H          -1.74711207232698      1.78986475813262      4.43061248993256
  H          -0.41045088919008      2.74886311535932      6.33511777558266
  H           0.94128480854460      3.03739123548091      5.22390975504875
  H          -1.70951912334188      4.39027027376170      5.10389831385209
  H          -5.65052770536815      0.52460268552384      0.41156527377878
  H          -6.15358904887580      3.48125175208921      0.01819327759788
  H          -5.41171757075576      5.59427805788557      2.04053027825985
  H          -3.73508439309523      2.54865653322289      5.40920315922929
  H          -5.33369865310262      3.15713412496561      4.92084844720643
  H          -4.21826705427216      5.23472838361959      4.66902006700312
  H          -1.87340224542028      6.40825314067048      4.26130484663060
  H          -0.33145784503093      7.28663848898899      4.05930720354601
  H          -1.00814584848363      6.37382836803075      2.70681170017096
  H          -3.43492292407178      0.22978724517647      1.75756045355421
  H          -3.45918323059421      3.90065295526286      0.71687026020437
  H          -1.33049285967194      0.12015240241079      2.46258416380094
102
E_rel=7.173367 kJ/mol (E = -3016.219291323944 Har) MODEL_11
  H           1.02303314709036     -0.98995505483354      1.24515418280496
  H           2.33517817401751     -1.56148266587425     -2.08114512114105
  H           1.12818041423322     -2.73927495051986     -3.81798728072783
  H           0.09567213852158      0.86781298357791     -1.81084386954998
  C          -1.20443663879512     -0.57252687688704     -2.67518385618628
  N           1.18741227662336     -0.03871524753298      0.92378915626660
  N          -0.57017931213761      0.14349012392942     -1.57598557672910
  C          -0.01729510894896      0.76293359496148      0.71020406145987
  C          -0.89625233520252     -0.03821168579402     -0.27459494928092
  N           2.24221250996178     -1.87810064491777     -1.11985015036224
  C           1.18482517054676     -2.63916948888122     -0.77660452500878
  C           3.06158865119461     -1.17426881349941     -0.13165241661059
  C           2.27588646920974      0.12795871913316      0.11855298503936
  C           0.25418308678139     -3.09060598661067     -1.90918606101419
  N           0.45410686635297     -2.36627983721160     -3.15821137503821
  C          -0.17011912286230     -1.24162813534773     -3.58804881292100
  O           0.08352259952749     -0.75192748740817     -4.69219311504562
  C           0.36393748356452     -4.61936178088908     -2.16309131484257
  C          -0.26823235470237     -5.46765739001983     -1.05052697856402
  C           1.81008164243384     -5.05731098210684     -2.41204713828479
  C          -1.73672442555447     -5.15839665956898     -0.76415227908827
  O           0.94085503837074     -2.97649786876904      0.38880356713521
  O           2.53440142304321      1.17514162227273     -0.46885814849995
  O          -1.74554624478107     -0.84179746554196      0.11142494145096
  C           4.47348839081901     -0.91429409221728     -0.66533578442954
  C           5.14249303089001     -2.15294825036831     -1.17699632909781
  C           5.02405281014797     -2.76412357652079     -2.47226993450993
  C           5.96748072180450     -2.97533714449682     -0.44552893424272
  C           5.79670280251690     -3.95886805808929     -2.45078688204417
  N           6.36091796439456     -4.05251551849576     -1.20446226817861
  C           4.32744834617451     -2.44032277674491     -3.64985008217584
  C           4.40812694799246     -3.31474752666970     -4.72702992150344
  C           5.88607389575465     -4.82058920638302     -3.54294965789925
  C           5.17733141890240     -4.48883145339178     -4.68612838960200
  O           3.52078149723197     -1.32519224801847     -3.69135440938227
  C           4.15439341702669     -0.15305975113857     -4.25276477356895
  Cl          3.47547864522383     -2.96905333873230     -6.17925978306991
  H           3.10174680684627     -1.78649548596013      0.77631244919773
  C          -0.75918584924378      1.04582140364036      2.01512701300237
  C           0.06782845623553      1.88921677072778      2.97879356273798
  C          -0.38506583690344      1.74091922506658      4.43144917959213
  C           0.04919302738982      2.91081841873819      5.31721747369528
  O          -1.93855957219601      1.78040966194639      1.62659136410125
  N          -0.68975848724571      4.12392179810960      4.98552231090457
  C          -3.20295960111004      1.25146666025391      1.94890408718423
  C          -4.12021971861840      1.53842109730847      0.75185520595511
  O          -3.73402800910160      1.81433654789581      3.14285161049098
  C          -4.36323074254128      3.03814146912626      0.63455292383937
  C          -3.92713673337827      3.23909541382367      3.09135603873096
  C          -4.88343255766509      3.60107606341413      1.95517216237603
  O          -5.39672018047252      0.91808593088800      0.92648384476672
  O          -5.25841835127983      3.35032391772707     -0.43451319572950
  O          -4.96776022278985      5.02602418065721      1.90101499914809
  C          -4.49064876622024      3.65135606954913      4.43872571717849
  O          -3.58862245150500      3.38365897072760      5.51866626357409
  C          -0.17652595589709      5.17319222505541      4.31121412070279
  O           1.01770769568943      5.26388274765804      3.99011085536150
  C          -1.16358663435318      6.26540888672471      3.96135299878347
  H           0.28669625085872      1.71641895791650      0.26331022970104
  H          -0.75522056126334     -2.87767695953974     -1.54357514106142
  H          -0.22186031420959     -4.79095621171968     -3.07828468354257
  H          -3.62976106654335      1.16797732153458     -0.15897031850805
  H          -2.95953724011989      3.74007756814566      2.92354992185016
  H          -5.87462028813157      3.16506577217709      2.16825959431416
  H          -1.90565384841095     -1.29563239768467     -2.24842116332546
  H          -1.76464518844201      0.12362498289618     -3.30768454799093
  H          -0.17668073563371     -6.51471402066885     -1.36818278794675
  H           0.32238910855060     -5.36642532201224     -0.13273432134666
  H           2.41485413584539     -4.93800584304014     -1.50451238579988
  H           1.83507601526728     -6.11448153004669     -2.69495267970325
  H           2.29673357111294     -4.49197848194536     -3.21462013944555
  H          -2.16383378799739     -5.91251566961999     -0.09525656313653
  H          -1.86513666770221     -4.18472697742139     -0.27879419564969
  H          -2.32714520009469     -5.15604104530103     -1.68829639111001
  H           4.41842749025052     -0.14822016603613     -1.44391207145244
  H           5.05873865054145     -0.48762994658863      0.15677182207574
  H           6.30759651846069     -2.86680431077901      0.57633464406340
  H           6.97289143707316     -4.79102109512695     -0.89321337844830
  H           6.48070693380594     -5.72790787559462     -3.50170864858621
  H           5.20492428952420     -5.13684805391692     -5.55573068997403
  H           3.43196509327395      0.65939438249340     -4.15395855228136
  H           5.06887732071215      0.08807858389429     -3.69834981974286
  H           4.39278112444995     -0.31613773161245     -5.30917592310737
  H           1.12670337777600      1.61638295159216      2.89500461085294
  H          -0.01936745119134      2.93302905388173      2.65031433188007
  H           0.01662409878883      0.80864370877918      4.84887397902999
  H          -1.47934280346601      1.65807656251166      4.47060979660060
  H          -0.13289416751330      2.66743293233662      6.37149445021969
  H           1.11737381573043      3.11810740814760      5.19719030707258
  H          -1.69248832160771      4.09266670548260      5.14922738546409
  H          -5.31690821888652     -0.01185527197049      0.67998072592761
  H          -6.02258124818233      2.76267888960312     -0.33601675568027
  H          -5.45768274098677      5.24432466650654      1.09586740418416
  H          -5.45093380010748      3.13969656277528      4.60367460796444
  H          -4.66552073419255      4.73046672787679      4.43727652286669
  H          -3.49005030121170      2.42372535112405      5.57826542671948
  H          -1.20953175814267      6.35430891115987      2.87103012850877
  H          -2.17019349575727      6.08006587341079      4.34566233812691
  H          -0.79476334221090      7.21727905971199      4.35493054164544
  H          -3.14779021252324      0.17282688929325      2.14091034967788
  H          -3.41461965433985      3.53412070101286      0.39504176814273
  H          -1.05542965209683      0.09317503617428      2.47863491821106
102
E_rel=8.405006 kJ/mol (E = -3016.218822217312 Har) MODEL_7
  H           0.91082601769781     -1.01391967335366      1.17311861653130
  H           2.36169926470605     -1.60863221292548     -2.10600056632714
  H           1.23638342198434     -2.81959097637043     -3.87975953167314
  H           0.09403068119650      0.78994754463761     -1.93639828946369
  C          -1.15755859670917     -0.66607031600441     -2.84512513244404
  N           1.07204937472893     -0.06613177864258      0.84044500085582
  N          -0.57806338787429      0.06404419331550     -1.72523437956622
  C          -0.13516568024625      0.71489481759673      0.57430473583203
  C          -0.96474908526930     -0.10440723634622     -0.43854592242058
  N           2.23270700999237     -1.91331574574764     -1.14485507402649
  C           1.16939869090237     -2.68062157388029     -0.83579523977195
  C           3.00022947551757     -1.18614441992372     -0.13227312287818
  C           2.18455305312129      0.10543797449359      0.06992455420131
  C           0.29476203510625     -3.16015890045610     -2.00076961375136
  N           0.53520882609055     -2.44608196725180     -3.24890432748115
  C          -0.07980400759885     -1.32902051428122     -3.71061886058625
  O           0.21344018519912     -0.84409408899811     -4.80698456463940
  C           0.44463269787173     -4.68942280825368     -2.23055962336017
  C          -0.22308411547979     -5.53725072678930     -1.13850773025552
  C           1.90945379594968     -5.10151436815779     -2.40250503701786
  C          -1.70763412051197     -5.25054461169148     -0.91949705961965
  O           0.87860947054491     -3.00429899713658      0.32275238611613
  O           2.44385020601483      1.14685208201512     -0.52778535677643
  O          -1.82614764966972     -0.90888482153497     -0.08363497704464
  C           4.42875069258797     -0.90838237156037     -0.60997091663349
  C           5.13871358704244     -2.14014039038501     -1.08085405426053
  C           5.08377401956779     -2.76599795961861     -2.37337693707574
  C           5.94743044810885     -2.94021173191386     -0.30781771463900
  C           5.87585204597255     -3.94635827090344     -2.30776324145540
  N           6.39006389977840     -4.01763597783639     -1.03853682231465
  C           4.43033400183361     -2.46683733870279     -3.58185078266029
  C           4.57135881190791     -3.35030586857928     -4.64550019967104
  C           6.02595293344194     -4.81707336317484     -3.38606294535821
  C           5.35929485628213     -4.50955137837828     -4.56087357277571
  O           3.60512550615176     -1.36812600074021     -3.66807022087254
  C           4.23645542913415     -0.19025592153590     -4.21959833808476
  Cl          3.69336258015365     -3.03679541105540     -6.13858529895626
  H           3.01269234630474     -1.78759363785913      0.78365648899422
  C          -0.92630566891729      1.00365808099453      1.84910844750542
  C          -0.13660527085442      1.87658173789413      2.82245676049269
  C          -0.57226030024794      1.71465790912998      4.27841722772896
  C          -0.08135548863256      2.84567461968222      5.18647762477747
  O          -2.10045853533973      1.72081870255509      1.40202946698327
  N          -0.69788214023417      4.12754725886825      4.85784852335085
  C          -3.35748369893288      1.18315611190883      1.70495244681561
  C          -4.34480700044423      1.76058006033426      0.68969439406102
  O          -3.79201050408392      1.50649669217529      3.03070034232038
  C          -4.46998101199154      3.27659244401339      0.88293753154296
  C          -3.81309390690373      2.92122418784229      3.28542215100711
  C          -4.80084737770265      3.59939900936771      2.33878859644883
  O          -5.61981411963120      1.12406049200492      0.81318037649946
  O          -5.44939906026584      3.83444900049816      0.00657911346176
  O          -4.72398582605554      5.00593744401392      2.59737516834432
  C          -4.18598977387690      3.10166177036319      4.75450788244166
  O          -3.79358252711496      4.38928356692660      5.24295606947172
  C          -0.08113329458322      5.09974605388167      4.15170856537956
  O           1.10160927206685      5.03199706576980      3.78825708833913
  C          -0.93717648988775      6.29851006028521      3.80869785264347
  H           0.17176850705017      1.66896200425771      0.13031152996880
  H          -0.73297069259233     -2.96232607745647     -1.67983262261135
  H          -0.09232823846407     -4.88362041947401     -3.17084419254181
  H          -3.99050650327869      1.54351839443713     -0.32458204864123
  H          -2.81039451589467      3.34626231345372      3.11847554852431
  H          -5.81657256903917      3.23337329021084      2.56946115553960
  H          -1.86646908981673     -1.39625555291593     -2.44394940474872
  H          -1.69983180231596      0.01891431941577     -3.50497877426470
  H          -0.10016976721876     -6.58558617362863     -1.44112340441351
  H           0.32534272759283     -5.41777836410274     -0.19696355771041
  H           2.42588527118566     -4.53089758414453     -3.18230872815236
  H           2.46379774456721     -4.96485082300338     -1.46574230479929
  H           1.96902687751752     -6.15977523469223     -2.67605937920045
  H          -2.15087776267782     -6.00601102196837     -0.26273572046981
  H          -1.87303279388077     -4.27502454548599     -0.44930594688964
  H          -2.25679604899889     -5.26613091737779     -1.86858227291400
  H           4.39372537460585     -0.15040480316404     -1.39754331247687
  H           4.97193658553093     -0.46438713952495      0.23165945423453
  H           6.24370353437492     -2.81515320890262      0.72574363835147
  H           7.00365523407824     -4.74073171628415     -0.69596481908759
  H           6.63464935165413     -5.71277781663715     -3.31063946166477
  H           5.43417942824811     -5.16534182119816     -5.42178746037804
  H           5.12329370271981      0.07681007301846     -3.63307268547980
  H           4.51951453108861     -0.36132263927965     -5.26363667170703
  H           3.49426507696483      0.60806962610714     -4.15984740146810
  H           0.93204017022193      1.64510328815968      2.73682470253493
  H          -0.26133055987892      2.91628422354325      2.49386799382274
  H          -0.18887361000692      0.76367511965619      4.67108246858132
  H          -1.66505590924310      1.65461654530618      4.33959078102398
  H          -0.31486820948520      2.60690039933549      6.23108037119384
  H           1.00359997628911      2.96496841131218      5.10040892149245
  H          -1.68336965204954      4.25182046681173      5.07403501840736
  H          -5.83658490306362      1.06515718976327      1.75546245142580
  H          -6.23799233757163      3.27583998441806      0.08259551365372
  H          -5.39266169439817      5.44234375988221      2.05250005971339
  H          -3.64730889645896      2.36055786095683      5.35452327913560
  H          -5.26539048194273      2.93872220944320      4.89421210337165
  H          -4.18929043342847      5.04474780605097      4.64729807715624
  H          -0.37975791455611      7.21157925618619      4.03403651580723
  H          -1.13090422505084      6.28522450068117      2.73036272323722
  H          -1.89363328686858      6.31268297901954      4.33695995867225
  H          -3.35238251820852      0.08708830776816      1.66936282820776
  H          -3.51560404784048      3.75232163669384      0.62572814113002
  H          -1.23080744329452      0.05642807605774      2.31790938455915
102
E_rel=9.364949 kJ/mol (E = -3016.218456594398 Har) MODEL_2
  H           0.91880616344362     -0.99735919550037      1.17006855259965
  H           2.37009731503595     -1.59796131487125     -2.10433024782907
  H           1.24245242390965     -2.79772666073536     -3.87929035317710
  H           0.11438228235192      0.82635514048594     -1.94012176818324
  C          -1.13824737127413     -0.62478260504966     -2.85443604223371
  N           1.08859922017097     -0.04994617478008      0.84055528176235
  N          -0.55803067253927      0.10006933537984     -1.73167125964562
  C          -0.11280210088237      0.73937990980719      0.57097162257079
  C          -0.94325091152333     -0.07455005517466     -0.44527078461154
  N           2.23781001289193     -1.90316112970528     -1.14388288314353
  C           1.16912592329463     -2.66407980243712     -0.83770226302757
  C           3.01002954506466     -1.18422133780740     -0.12910617129650
  C           2.20536336257303      0.11422875497144      0.07427093917713
  C           0.29006622465004     -3.13139930139182     -2.00443793199251
  N           0.54137052641859     -2.41896653778330     -3.25145725173077
  C          -0.06241659401348     -1.29672834114737     -3.71546201807106
  O           0.23953949051812     -0.81404108426356     -4.81045517378901
  C           0.41856856123301     -4.66230992553384     -2.23545032692430
  C          -0.26365432351198     -5.50182519164934     -1.14580336207058
  C           1.87750796764702     -5.09569241735328     -2.40459466877007
  C          -1.74358349594072     -5.19174034029249     -0.92761153311847
  O           0.87609384463754     -2.98983511861415      0.31966239985613
  O           2.47645397818660      1.15525321669626     -0.51869280603259
  O          -1.80391901795603     -0.88148071645743     -0.09391064634158
  C           4.44152479044044     -0.91916109892659     -0.60481811075510
  C           5.14144505614297     -2.15872003453883     -1.07034587304228
  C           5.08374647840061     -2.78858251413467     -2.36080991450321
  C           5.93976662611810     -2.96424600776992     -0.29218984977033
  C           5.86351069268305     -3.97677611537318     -2.28870950748682
  N           6.37342425770245     -4.04873729434052     -1.01780244971416
  C           4.43712481420455     -2.48703601845256     -3.57238541954748
  C           4.57222839998651     -3.37575270350883     -4.63241822345764
  C           6.00785597690307     -4.85286012639590     -3.36344363031436
  C           5.34790100947765     -4.54276459118101     -4.54134552851228
  O           3.62385761765235     -1.38000308435854     -3.66539644058613
  C           4.26936899774686     -0.21118031736808     -4.21982543739839
  Cl          3.70208930819534     -3.05857550585000     -6.12934830310590
  H           3.01587490802285     -1.78714687297097      0.78593783051426
  C          -0.90686468809692      1.03169340669977      1.84337454576472
  C          -0.11758744769939      1.90758065081864      2.81582492927928
  C          -0.53650977317962      1.73096002310135      4.27523909737692
  C          -0.05615906972379      2.86454568787930      5.18568118160051
  O          -2.08059175084055      1.74462468677976      1.39371836835124
  N          -0.70741685615962      4.13471842252829      4.87914975842392
  C          -3.34016952600596      1.20566369952952      1.70831813325859
  C          -4.32374185532011      1.80715480496483      0.69557886376341
  O          -3.73767626969129      1.49333342951902      3.04473841595753
  C          -4.48078930836818      3.30573715340882      0.94547736013438
  C          -3.80724890317317      2.89734193544245      3.32785855831881
  C          -4.83100652674111      3.56087949880581      2.40937561097323
  O          -5.61979923418344      1.22281697934609      0.84325244787230
  O          -5.45524228043102      3.88695101779549      0.07864864560875
  O          -4.80936189978899      4.96143396882762      2.71272422848084
  C          -4.16719452030027      3.03343685950382      4.80517139205966
  O          -3.80790696553961      4.32067092565695      5.32024479460011
  C          -0.12673080532806      5.12627913322596      4.16946131602724
  O           1.05074349343706      5.08974387842715      3.78481626361280
  C          -1.01649807066171      6.30698257358198      3.85088525920490
  H           0.20166304300099      1.69178126320577      0.12866498755426
  H          -0.73524981888099     -2.92019821356164     -1.68422483781553
  H          -0.11935222677937     -4.84772364437109     -3.17695559399685
  H          -3.93308541192857      1.63776720588024     -0.31818247640681
  H          -2.82310152910975      3.36591212470766      3.15918488269599
  H          -5.82708983461546      3.14116552701003      2.62594762982577
  H          -1.85543753422221     -1.34899797589269     -2.45723578332552
  H          -1.67118454089708      0.06533468005885     -3.51648196434777
  H          -0.15709436880466     -6.55135640871500     -1.45042430785013
  H           0.28566081838950     -5.39278251468631     -0.20351724154737
  H           2.43148633743713     -4.96840253656809     -1.46629814410866
  H           1.92210147666460     -6.15441528969059     -2.67921429786730
  H           2.40436010885818     -4.53210727417924     -3.18251564491805
  H          -2.29181886515838     -5.19445302833397     -1.87738350840348
  H          -2.20026743732352     -5.94228855444559     -0.27442153325627
  H          -1.89336196857901     -4.21544366784773     -0.45386455303644
  H           4.41413399639175     -0.16355393393290     -1.39495127405807
  H           4.98693572191598     -0.47713037889325      0.23639554602449
  H           6.23418911835032     -2.83867785294106      0.74183694639837
  H           6.97866226726469     -4.77678425841134     -0.67088746926107
  H           6.60713862349975     -5.75444943428612     -3.28293641187139
  H           5.41860967382514     -5.20234820479534     -5.39970599914261
  H           5.15524939618691      0.05091754747085     -3.62960921372620
  H           4.55678171151949     -0.39079771385206     -5.26122006492268
  H           3.53430351613082      0.59428301701886     -4.16871648383690
  H           0.95327022961870      1.69083900012437      2.71854418314976
  H          -0.25894449489510      2.94765795686653      2.49529247238492
  H          -0.13374201782537      0.78414713888666      4.65863077926603
  H          -1.62745712696905      1.65247634946924      4.34522070274506
  H          -0.26717519197947      2.61156637887871      6.23174746554754
  H           1.02428746588344      3.00933830362592      5.08343272268807
  H          -1.69167076917633      4.23349850944733      5.11289714283797
  H          -5.61926679896814      0.36608460243419      0.39848452961682
  H          -6.23421024199157      3.31172009438801      0.11375460870823
  H          -5.48513127618709      5.38952613897963      2.17014484035438
  H          -3.59924005725225      2.29526914526324      5.38137898260638
  H          -5.23937804285497      2.83467393386450      4.95355338297928
  H          -4.23326162863772      4.97649739541391      4.74584892069710
  H          -1.22050969751801      6.30344172974886      2.77444607186004
  H          -1.96759410461480      6.29031392145461      4.38877540702414
  H          -0.48007686605490      7.23089406026846      4.08325621878361
  H          -3.33587305725880      0.11023582701927      1.64421752058460
  H          -3.53019452161820      3.80473800894716      0.72187603391316
  H          -1.20954892103904      0.08477917079051      2.31440961689721
102
E_rel=15.056811 kJ/mol (E = -3016.216288678908 Har) MODEL_13
  H           0.44261205896021     -0.17241221488476      0.69132182757588
  H           1.62959726413039     -1.82299028032771     -2.29125533076019
  H           0.90461605721154     -4.07978909121555     -2.95171074427079
  H          -1.07188996018648     -0.54056360266691     -2.34570915851623
  C          -1.98109988335481     -2.45855564797024     -2.26987498545103
  N           0.13542019301040      0.50223447479696     -0.00443265771129
  N          -1.53292965213849     -1.18689853144537     -1.71722080972075
  C          -1.31347790552030      0.64903841041585     -0.13665667109631
  C          -1.91600541644578     -0.73322854761681     -0.49693428362623
  N           1.72298876134942     -1.60458652474243     -1.30218256607598
  C           1.12034941060959     -2.39654390160350     -0.39879760845512
  C           2.21632190419546     -0.26305649170990     -0.98569709890325
  C           0.95549916672401      0.61978045320728     -1.08385829786265
  C           0.41591921267157     -3.65326771776337     -0.92684939111657
  N           0.19593235392344     -3.65358902316476     -2.36485031777751
  C          -0.86648138864016     -3.16167175968793     -3.04914674228708
  O          -0.94343618663249     -3.26998266756297     -4.27588327976434
  C           1.17445943531840     -4.92380084112016     -0.47065763921545
  C           2.59483943736576     -4.99674452688566     -1.05260095356819
  C           0.34656521070912     -6.17286607083907     -0.77768451487596
  C           3.45274608443158     -6.08967071785874     -0.41574151411477
  O           1.10534041925095     -2.16286936931862      0.81777791423770
  O           0.66552287028030      1.24852891849518     -2.10071720887659
  O          -2.63274860439386     -1.37329278993439      0.26947944027716
  C           3.31099000784040      0.15893969214177     -1.96857627818157
  C           4.44122468424892     -0.82221453066454     -2.02917542194531
  C           4.54000110363418     -2.03489846548491     -2.79458268402091
  C           5.58919294913953     -0.75736309327318     -1.27418287333956
  C           5.77065336685817     -2.65815657437639     -2.44446181660711
  N           6.38479257804263     -1.85057297241198     -1.52183792624250
  C           3.71154495009874     -2.67632546999666     -3.73242909391845
  C           4.12330373267742     -3.89725161484335     -4.25184864049236
  C           6.18241717982907     -3.87609186939445     -2.98319086034450
  C           5.34069615903822     -4.49679342425222     -3.89168830208480
  O           2.48830380026294     -2.13645806588237     -4.06315635458364
  C           2.50715604360048     -1.30901843777006     -5.24908896898360
  Cl          3.06216843828282     -4.75105685208465     -5.36701696202122
  H           2.60393441451434     -0.27118089383832      0.03959565635667
  C          -1.97949640761348      1.26634911316373      1.09755125717174
  C          -1.61329239877537      0.68346397608240      2.46321507725597
  C          -0.20568132595090      1.00588531982120      3.00094596268295
  C          -0.21964584240902      1.33899860469309      4.49460556087946
  O          -1.66414403193559      2.67455082662348      1.14102713318490
  N          -0.83993943243077      2.64072236816895      4.73419872727379
  C          -2.58131983204707      3.50791666404639      0.46887376845722
  C          -1.98982828570768      4.91635928995901      0.51018780507583
  O          -3.87655485456444      3.46045745018258      1.04565267660728
  C          -2.03572066622557      5.45418437569097      1.93798065879547
  C          -3.92733354175971      3.88827998177032      2.41931418201564
  C          -3.44003736283271      5.33692762045516      2.52035231419965
  O          -2.76609681547736      5.71830954205125     -0.37595503724027
  O          -1.60003649082453      6.81447845570094      1.89165292108247
  O          -3.46981838395500      5.81918005089116      3.86734309558913
  C          -5.37929696453291      3.71420894381912      2.85255289465229
  O          -5.54208503436108      3.84133445067771      4.26548619488133
  C          -1.84578503001709      2.95447405714429      5.56917857878166
  O          -2.24011444736491      4.13459052730239      5.67786899795747
  C          -2.48664951234617      1.85132337679900      6.37153086868220
  H          -1.48998178836681      1.32144055186236     -0.98562550401283
  H          -0.55573355796574     -3.65924787948009     -0.41817478492158
  H           1.26290321786437     -4.82014196692502      0.61947146371938
  H          -0.94278473633577      4.86613358300035      0.17123223367402
  H          -3.28603356991479      3.24182052573761      3.04112479108582
  H          -4.12435228478624      5.98035765157989      1.95088859804129
  H          -2.34721273467106     -3.07870213542657     -1.44512895913501
  H          -2.80462695464076     -2.30974123344293     -2.97705679419551
  H           2.54970371558983     -5.16981599395602     -2.13718795739092
  H           3.09617759792800     -4.02858545941717     -0.91737631192286
  H           0.29195264047413     -6.35456428854777     -1.85723547070644
  H           0.78907354879466     -7.05665707132150     -0.31031806224399
  H          -0.67524093887823     -6.06792595868574     -0.39694527188107
  H           3.06103995278622     -7.08970195412198     -0.62607914516965
  H           4.47610265703740     -6.04633472106186     -0.80284380550051
  H           3.49723804141464     -5.96470557206986      0.67243057179342
  H           2.86024688232196      0.30449617621491     -2.95456776610641
  H           3.68337183317841      1.13654819537055     -1.64319178661526
  H           5.89880616746800      0.00203382315324     -0.56770647436986
  H           7.28197616993599     -2.02606623463121     -1.09647332791146
  H           7.12485825334002     -4.33265979584338     -2.69696255681368
  H           5.61173543032760     -5.45287978101941     -4.32674632588886
  H           2.75494355497513     -1.91092045145684     -6.12984390698134
  H           1.50099695823148     -0.89727314436738     -5.34805498274560
  H           3.23582754241202     -0.49802269878080     -5.13534815972132
  H          -2.35559450570893      1.08783181337712      3.16241716946650
  H          -1.77515673546739     -0.39845526779350      2.43222563980553
  H           0.23670801362877      1.85191511548426      2.46344730485628
  H           0.47106678850786      0.15470782905729      2.86170346748645
  H          -0.76512373973249      0.57277156055996      5.05143628839317
  H           0.80903537051396      1.35778163546378      4.87874624147812
  H          -0.42954539523040      3.42732008768840      4.24450860699052
  H          -2.54024228646597      6.63970242678868     -0.18522680402196
  H          -1.84306055424323      7.21829279336353      2.73682047848674
  H          -2.90069289019217      5.23579850982397      4.41982577791872
  H          -5.70673175866585      2.70411747269789      2.58362173784354
  H          -6.01100921423909      4.43697609640385      2.31139351363188
  H          -5.15762249744357      4.69692694361422      4.51181696920430
  H          -3.27579446111260      2.28416771989753      6.98615973254685
  H          -2.91938311186074      1.09060428893977      5.71275792516886
  H          -1.75374545434078      1.35455940111205      7.01581926767344
  H          -2.73691554147846      3.19274336943215     -0.57387235318740
  H          -1.34846812184097      4.85252059877362      2.55598632084816
  H          -3.06203090884923      1.14551278072872      0.96376630011981
102
E_rel=28.107833 kJ/mol (E = -3016.211317807110 Har) MODEL_10
  H           1.17387904033535      0.26227849942582      1.02068016348039
  H           2.19108917068760     -1.21245179732339     -1.98071628587483
  H           0.54426899744202     -2.57512620069039     -3.15276263006342
  H          -1.13545054474800     -0.48882819751005      0.39965409614910
  C          -1.91651748822555     -0.93315702535721     -1.51577916825349
  N           1.26304859870827      1.14229870174780      0.51946820812901
  N          -1.18830402349763     -0.12521222543675     -0.54699148519490
  C           0.02451197312465      1.86668501542710      0.25237488941630
  C          -0.75821781926952      1.12320888872665     -0.85638174463581
  N           2.20343900916377     -1.15287197207940     -0.96509876916419
  C           1.31151594376207     -1.85293803730260     -0.25015005997927
  C           3.09652552174697     -0.14916729227873     -0.38889240091219
  C           2.28276799319167      1.16106536895539     -0.38984352769301
  C           0.41012665271306     -2.80115151811782     -1.05025070367413
  N           0.01887186718168     -2.25282239622129     -2.34632408629027
  C          -1.05187774449382     -1.47932063781765     -2.65747955491299
  O          -1.33936455168617     -1.23440179961640     -3.83130518778994
  C           1.11141707199210     -4.16497631039607     -1.28447307609912
  C           0.09530821286541     -5.18855077236645     -1.81395639233554
  C           1.82960057403868     -4.66620630964078     -0.03206190653167
  C           0.73838488670696     -6.47118919984832     -2.34079573183049
  O           1.22042575052441     -1.78060299412196      0.98640485632086
  O           2.47735799204697      2.07048875001764     -1.18850203957848
  O          -0.92025210627731      1.62085358020418     -1.97095203525569
  C           4.38483424331046     -0.05045714642957     -1.20976996530617
  C           5.09755027659890     -1.36628662662669     -1.30155036987526
  C           4.85732157534059     -2.46774178571352     -2.19454963924004
  C           6.08492424652224     -1.78701395203483     -0.44086205013438
  C           5.72922580471630     -3.52466211892869     -1.80721266526397
  N           6.46470339787575     -3.07286483432655     -0.74205834344713
  C           3.99063452208883     -2.68726784846135     -3.28061868618465
  C           4.00675353189207     -3.93088868725283     -3.90099349342763
  C           5.74797073008615     -4.76420748530962     -2.44464747191806
  C           4.86957845480482     -4.96228011944143     -3.49721315294974
  O           3.09509569587687     -1.71341418215433     -3.66547248992100
  C           3.57524848402590     -0.85751560480861     -4.72879696575269
  Cl          2.88045526432166     -4.24084260029330     -5.21678681015974
  H           3.32356166632916     -0.44762632150345      0.64200020738028
  C          -0.84893636884244      2.09861518935410      1.49391271470302
  C          -0.12764637661719      2.66028182160596      2.72198965939273
  C           0.65257453212447      1.67155318380128      3.60689591132590
  C          -0.17044048659178      0.57592289632959      4.29775914466318
  O          -1.84474931033360      3.03213532980575      1.01453708188461
  N          -0.60942918802714     -0.47845620210436      3.37924910219865
  C          -3.18034973184902      2.69090648257216      1.30383678900426
  C          -4.06868973835176      3.50059847108252      0.35018535259206
  O          -3.51993476119782      2.91508889334448      2.66406590379724
  C          -4.08430903457558      4.97223894202240      0.75239104925925
  C          -3.45711242045341      4.29182702272927      3.07397704390225
  C          -4.43528121068602      5.10847413164456      2.23198232852411
  O          -5.41939623012074      3.03808805871425      0.42419172582075
  O          -4.98341641633403      5.72964289955551     -0.05693871720020
  O          -4.33622293212764      6.47311021436079      2.65438865341112
  C          -3.78837701283302      4.29624310943090      4.56343986517650
  O          -3.48321888521578      5.54461804938430      5.18228930785653
  C          -1.87694639109061     -0.83217695770189      3.07237869952656
  O          -2.10892739602512     -1.56194039032454      2.09007737799467
  C          -2.99451992989726     -0.30457409832762      3.93499532475416
  H           0.28446215788085      2.84654560242198     -0.15944202631902
  H          -0.47744683281183     -2.96392531695891     -0.42542027023842
  H           1.87370406924445     -3.99572666248946     -2.06311371523885
  H          -3.67568138584777      3.39687559915947     -0.67095710988218
  H          -2.43960504234449      4.69016463142982      2.93026033354324
  H          -5.45589043225275      4.72954244694217      2.40634618592589
  H          -2.37674135761733     -1.76886477261634     -0.97632304537729
  H          -2.70890327548107     -0.34465235185063     -1.98717525073346
  H          -0.61461537727515     -5.42386334425463     -1.00802636723186
  H          -0.48872187988917     -4.73070095202977     -2.62187158198207
  H           2.30277479024646     -5.63094674343978     -0.23362531765316
  H           2.61696105961526     -3.97729567435858      0.28985295447753
  H           1.12635113005871     -4.79595742424845      0.79906227170018
  H           1.49707502651663     -6.24006213004594     -3.09824516599466
  H           1.22009587610772     -7.04835429294213     -1.54579097088056
  H          -0.01486820579358     -7.11515535700345     -2.80597486376081
  H           4.14331170733415      0.34489601068946     -2.20124310140077
  H           5.03006645878040      0.68885139360050     -0.72340332262330
  H           6.54701982954388     -1.25213033938176      0.37892822843664
  H           7.17634528560345     -3.59874114562299     -0.25861202838929
  H           6.42013912630245     -5.55461647682910     -2.12539875805411
  H           4.83895248416373     -5.91489504853186     -4.01528677188352
  H           4.51768587122471     -0.38084004178357     -4.43603700263988
  H           3.72054833121973     -1.43672604041441     -5.64672117350669
  H           2.80399621587231     -0.10036560964363     -4.88161743970505
  H           0.54665970047550      3.46471739706862      2.39929553885124
  H          -0.90074234669260      3.12240329935716      3.34648145636797
  H           1.11466280759574      2.26153448329760      4.40821936301367
  H           1.48403707263921      1.21167826655510      3.06209588534020
  H           0.44352511479917      0.12655698458972      5.08955268336829
  H          -1.04892187065224      1.01592786313965      4.77785970260710
  H           0.09570439557395     -0.88792714782741      2.77308593019466
  H          -5.50250796857930      2.25020164966560     -0.12738271224183
  H          -5.80855973815001      5.22313247229426     -0.10063338890891
  H          -4.95023676852168      6.98605008378296      2.11110352986269
  H          -3.17336481262903      3.53521422365577      5.05725467201845
  H          -4.84776275414862      4.02607540581944      4.70249137572308
  H          -3.93020230007969      6.22972746394288      4.66246698223924
  H          -3.91619075214628     -0.81793505473582      3.65922560989711
  H          -2.79189644953424     -0.45116597506397      5.00013252614159
  H          -3.12543370951166      0.77082366618644      3.76064349510495
  H          -3.35103620929054      1.61340558830864      1.15304097898702
  H          -3.08595403000591      5.39746075405910      0.58980714612196
  H          -1.36303441025718      1.17346446701692      1.76983109332082
