# Supplementary material for: Discovery and Biosynthesis of the Novel Glycotetrapeptide Antibiotic Biffamycin A
Source: Angew Chem Int Ed Engl. 2026 May 6;65(26):e11349. doi: 10.1002/anie.202511349 (PMC13285481; doi:10.1002/anie.202511349)
Supplement: Supplementary file 3 — Supporting File 3: anie72473‐sup‐0003‐Data.zip. [file ANIE-65-e11349-s002.zip › r2SCAN3c_ensembles/7_3R/CPD_7_3R_Final_Chemical_Shifts.csv]

Nucleus	MODEL_0	MODEL_1	MODEL_2	MODEL_3	MODEL_4	MODEL_5	MODEL_6	MODEL_7	MODEL_8	MODEL_9	MODEL_10	MODEL_11	MODEL_12	MODEL_13	MODEL_14	Avg	Pruned_Avg	Weighted_Avg	DIFF
H_0	6.264	6.275	6.476	6.286	6.231	6.333	6.249	6.5	6.47	6.256	6.911	6.445	6.334	6.715	6.293	6.403	6.427	6.265	-0.646
H_1	8.32	8.328	8.321	8.325	8.329	8.532	8.337	8.34	8.327	8.315	8.556	8.325	8.38	8.445	8.369	8.37	8.381	8.34	-0.216
H_2	5.646	5.673	5.888	5.676	5.759	5.791	5.774	5.889	5.889	5.645	5.689	5.89	5.749	5.772	5.746	5.765	5.774	5.751	0.062
H_3	5.79	5.818	5.83	5.815	5.891	5.836	5.898	5.847	5.84	5.794	6.816	5.856	5.922	5.68	5.907	5.903	5.925	5.873	-0.943
C_4	46.838	46.85	47.176	46.834	46.942	47.167	46.963	47.196	47.187	46.849	50.027	47.206	47.002	47.692	46.897	47.255	47.359	46.95	-3.077
C_7	65.652	65.443	65.121	65.441	61.664	65.536	61.438	64.982	65.048	65.657	69.963	64.937	61.972	60.091	62.265	64.347	64.281	62.688	-7.275
C_8	178.679	178.642	178.595	178.647	178.544	178.835	178.658	178.565	178.597	178.686	181.117	178.981	178.659	179.178	178.626	178.867	178.948	178.645	-2.472
C_10	185.027	185.087	184.199	185.112	185.236	185.876	185.319	184.215	184.185	185.036	185.934	184.148	185.393	186.008	185.279	185.07	185.124	185.213	-0.721
C_11	62.256	62.367	62.089	62.353	62.628	62.065	62.701	62.059	62.124	62.265	62.862	62.06	62.513	63.181	62.467	62.399	62.43	62.537	-0.325
C_12	184.725	184.657	184.463	184.695	183.848	185.026	183.795	184.369	184.394	184.752	184.684	184.465	183.776	184.476	183.848	184.398	184.402	184.076	-0.608
C_13	70.399	70.415	62.759	70.42	70.586	67.315	70.606	62.792	62.746	70.384	70.787	62.725	70.481	70.724	70.539	68.245	68.149	70.061	-0.726
C_15	181.637	181.683	180.568	181.66	181.627	181.8	181.66	180.567	180.601	181.653	181.825	180.575	181.684	181.885	181.621	181.403	181.404	181.603	-0.222
C_17	43.403	43.38	46.919	43.394	43.513	43.834	43.5	46.887	46.871	43.388	46.592	47.022	43.423	43.519	43.436	44.605	44.728	43.655	-2.937
C_18	26.567	26.663	32.514	26.667	26.885	29.469	26.92	32.485	32.552	26.587	32.567	32.465	26.644	26.85	26.682	28.834	29.099	27.198	-5.369
C_19	18.184	18.21	17.017	18.209	18.192	23.836	18.192	17.039	17.044	18.191	16.673	16.947	18.26	18.394	18.209	18.173	18.264	18.347	1.674
C_20	14.916	14.912	14.403	14.928	14.985	15.705	14.985	14.398	14.404	14.913	14.762	14.412	14.878	14.923	14.924	14.83	14.849	14.968	0.206
C_24	27.858	27.897	27.653	27.902	27.828	27.874	27.844	27.641	27.632	27.868	28.338	27.666	27.844	27.939	27.883	27.844	27.858	27.842	-0.496
C_25	118.513	118.557	118.468	118.546	118.533	118.412	118.584	118.441	118.454	118.52	118.861	118.429	118.519	118.568	118.547	118.53	118.537	118.546	-0.315
C_26	131.008	130.976	131.062	130.968	130.783	131.075	130.759	131.071	131.066	131.024	130.659	131.068	130.843	130.711	130.827	130.927	130.91	130.844	0.185
C_27	133.394	133.415	133.396	133.41	133.468	133.534	133.49	133.39	133.409	133.371	133.789	133.381	133.592	133.771	133.544	133.49	133.504	133.463	-0.326
C_28	144.678	144.709	144.782	144.706	144.733	145.199	144.74	144.802	144.78	144.687	144.728	144.769	144.703	144.761	144.718	144.766	144.784	144.747	0.019
C_30	155.425	155.434	155.572	155.43	155.431	155.357	155.448	155.561	155.561	155.431	155.176	155.573	155.478	155.391	155.461	155.449	155.439	155.443	0.267
C_31	133.215	133.251	133.034	133.242	133.138	132.785	133.146	133.043	133.014	133.229	133.488	133.053	133.324	133.466	133.294	133.181	133.174	133.151	-0.337
C_32	115.52	115.501	115.449	115.501	115.488	115.85	115.48	115.469	115.447	115.519	115.733	115.474	115.589	115.602	115.544	115.544	115.555	115.505	-0.228
C_33	129.013	129.028	129.055	129.04	129.136	129.036	129.131	129.075	129.063	129.019	128.98	129.054	129.089	129.088	129.089	129.06	129.064	129.102	0.122
C_35	65.416	65.431	65.451	65.414	65.47	65.458	65.436	65.462	65.46	65.412	65.528	65.475	65.52	65.713	65.477	65.475	65.481	65.444	-0.084
H_37	4.623	4.617	4.619	4.617	4.527	4.616	4.509	4.626	4.616	4.619	4.587	4.626	4.543	4.555	4.549	4.59	4.586	4.547	-0.04
C_38	87.182	87.624	86.677	87.578	81.213	87.01	82.708	87.411	86.717	87.197	86.11	90.118	78.511	75.294	78.413	84.651	84.521	83.508	-2.602
C_39	34.147	34.147	34.586	34.161	32.382	34.25	32.535	34.284	34.532	34.153	41.311	34.092	32.007	32.207	32.98	34.118	34.267	32.993	-8.318
C_40	34.034	34.423	34.377	34.492	28.795	34.143	29.208	34.309	34.285	34.029	32.459	34.354	28.012	28.758	27.412	32.206	32.031	30.457	-2.002
C_41	42.665	42.676	42.738	42.686	47.706	42.696	47.817	42.698	42.703	42.655	50.819	42.554	48.724	50.061	49.068	45.218	45.591	46.378	-4.441
C_44	110.302	109.869	110.062	109.861	109.174	110.222	109.2	109.755	110.09	110.295	111.321	111.831	107	103.452	106.991	109.295	109.288	109.382	-1.939
C_45	78.248	78.406	78.118	78.405	77.371	78.251	77.354	78.416	78.14	78.232	77.711	78.746	77.459	76.911	76.919	77.912	77.858	77.615	-0.096
C_47	78.662	78.984	78.548	78.974	80.442	78.659	80.814	78.966	78.567	78.63	78.38	78.432	80.444	79.157	79.04	79.113	79.095	80.037	1.657
C_48	75.359	74.646	75.219	74.658	80.174	75.363	79.222	74.589	75.223	75.356	76.225	78.887	79.721	75.848	76.744	76.482	76.571	78.229	2.004
C_49	82.731	83.38	82.849	83.379	79.712	82.694	75.006	83.384	82.875	82.692	82.382	76.138	75.676	82.43	82.107	81.162	81.161	78.597	-3.785
C_53	73.76	73.815	73.891	73.8	73.567	73.761	69.97	73.826	73.871	73.757	73.252	71.391	70.528	73.744	73.635	73.105	73.145	72.045	-1.207
C_55	181.189	181.22	181.25	181.243	188.073	181.18	186.706	181.232	181.199	181.185	186.046	180.585	184.046	184.343	184.574	182.938	183.311	185.33	-0.716
C_57	25.749	25.859	25.818	25.849	23.767	25.809	24.114	25.777	25.736	25.752	25.01	26.41	24.457	24.365	24.505	25.265	25.198	24.547	-0.463
H_58	4.388	4.433	4.435	4.429	4.635	4.41	4.615	4.476	4.443	4.385	4.409	4.4	4.645	4.946	4.646	4.513	4.526	4.562	0.153
H_59	4.046	4.061	4.309	4.062	3.998	4.026	3.997	4.305	4.306	4.047	3.562	4.301	4.015	3.827	4.034	4.06	4.043	4.026	0.464
H_60	1.714	1.723	1.504	1.72	1.689	1.975	1.691	1.509	1.506	1.715	0.474	1.504	1.712	1.683	1.71	1.589	1.561	1.698	1.224
H_61	3.814	3.548	3.836	3.548	3.976	3.82	3.983	3.566	3.834	3.812	3.997	3.786	4.079	4.209	4.06	3.858	3.872	3.912	-0.085
H_62	4.071	4.117	4.05	4.109	3.847	4.071	4.17	4.096	4.05	4.071	4.016	4.253	4.197	3.856	3.963	4.062	4.046	4.062	0.046
H_63	3.955	3.794	3.973	3.797	3.575	3.965	3.482	3.795	3.969	3.958	4.003	3.637	3.532	3.761	3.766	3.797	3.792	3.633	-0.37
H_64	5.035	5.054	5.08	5.053	5.049	5.028	5.07	5.1	5.078	5.033	3.975	5.103	5.112	4.949	5.096	4.988	4.958	5.06	1.085
H_65	3.349	3.363	3.371	3.362	3.358	3.365	3.364	3.391	3.372	3.348	3.845	3.395	3.376	3.357	3.375	3.399	3.412	3.362	-0.483
H_66	-0.056	-0.012	1.173	-0.007	0.14	0.667	0.156	1.174	1.175	-0.052	0.851	1.163	0.051	0.171	0.06	0.444	0.5	0.176	-0.675
H_67	-0.585	-0.581	1.275	-0.578	-0.482	0.372	-0.469	1.271	1.274	-0.593	1.81	1.281	-0.493	-0.431	-0.51	0.171	0.268	-0.384	-2.194
H_68	0.777	0.589	-0.897	0.788	1.236	0.851	0.815	-0.457	-0.443	0.776	0.484	-0.91	0.803	0.659	1.231	0.42	0.416	0.854	0.37
H_69	0.577	1.223	0.068	0.59	0.808	0.923	0.626	-0.895	-0.893	0.576	-0.472	0.065	0.621	1.265	0.798	0.392	0.396	0.64	1.112
H_70	1.213	0.788	-0.452	1.223	0.619	0.891	1.242	0.068	0.07	1.213	0.068	-0.442	1.237	0.828	0.616	0.612	0.534	0.972	0.904
H_71	0.671	0.274	0.728	0.272	0.073	-1.046	0.71	1.061	1.056	0.076	0.701	1.059	0.086	0.735	0.079	0.436	0.404	0.363	-0.338
H_72	0.267	0.082	1.058	0.08	0.704	-0.179	0.262	1.315	1.311	0.671	0.95	1.306	0.695	0.283	0.695	0.633	0.65	0.456	-0.494
H_73	0.076	0.682	1.312	0.682	0.26	-0.649	0.076	0.731	0.728	0.269	1.075	0.727	0.261	0.073	0.254	0.437	0.437	0.209	-0.866
H_74	3.799	3.804	3.849	3.8	3.791	3.847	3.79	3.868	3.852	3.797	3.6	3.85	3.833	3.775	3.807	3.804	3.798	3.798	0.198
H_75	3.13	3.141	3.13	3.14	3.11	3.118	3.111	3.137	3.131	3.13	3.171	3.127	3.13	3.143	3.126	3.132	3.131	3.117	-0.054
H_76	7.491	7.492	7.495	7.492	7.478	7.467	7.477	7.497	7.496	7.489	7.518	7.496	7.472	7.486	7.475	7.488	7.488	7.48	-0.038
H_77	8.359	8.365	8.33	8.365	8.372	8.294	8.371	8.331	8.332	8.359	8.418	8.321	8.383	8.368	8.38	8.357	8.355	8.365	-0.053
H_78	7.528	7.537	7.48	7.536	7.527	7.506	7.528	7.485	7.48	7.528	7.508	7.474	7.535	7.543	7.536	7.515	7.514	7.526	0.018
H_79	7.452	7.46	7.448	7.46	7.449	7.496	7.452	7.452	7.448	7.452	7.422	7.443	7.468	7.472	7.466	7.456	7.456	7.454	0.032
H_80	4.344	4.239	3.951	3.935	4.342	4.337	4.35	3.956	3.953	4.342	3.921	4.236	4.261	4.315	3.928	4.161	4.147	4.281	0.36
H_81	4.228	3.936	4.361	4.341	4.244	4.23	4.244	4.37	4.358	4.228	4.235	3.944	3.933	4.267	4.346	4.218	4.255	4.25	0.015
H_82	3.924	4.343	4.231	4.237	3.919	3.919	3.914	4.237	4.234	3.928	4.279	4.359	4.339	3.93	4.253	4.136	4.11	3.977	-0.302
H_83	1.861	1.875	1.874	1.872	2.013	1.858	2.441	1.895	1.876	1.86	2.106	1.881	1.954	1.933	1.768	1.938	1.955	2.141	0.035
H_84	1.42	1.475	1.465	1.473	1.916	1.418	1.836	1.484	1.464	1.421	2.162	1.338	1.942	2.506	2.107	1.695	1.739	1.753	-0.409
H_85	1.657	1.66	1.657	1.66	1.845	1.661	1.727	1.67	1.658	1.657	1.695	1.704	1.725	1.934	1.66	1.705	1.715	1.733	0.038
H_86	1.945	1.874	1.961	1.872	1.64	1.934	1.627	1.914	1.965	1.947	2.145	1.973	1.706	1.851	1.78	1.876	1.877	1.724	-0.421
H_87	3.054	3.063	3.065	3.062	3.032	3.057	2.98	3.069	3.065	3.055	3.628	2.954	3.267	3.216	3.227	3.12	3.122	3.025	-0.603
H_88	3.901	3.887	3.901	3.885	3.649	3.899	3.622	3.914	3.902	3.902	3.652	3.803	3.497	3.503	3.516	3.762	3.75	3.7	0.048
H_89	7.528	7.43	7.532	7.423	6.894	7.509	7.418	7.555	7.528	7.53	6.239	7.901	5.307	5.396	5.223	6.961	6.965	7.214	0.975
H_90	1.693	1.176	1.697	1.177	2.331	1.687	2.332	1.187	1.706	1.696	1.734	1.747	2.295	2.496	2.343	1.82	1.857	2.103	0.369
H_91	2.122	2.052	2.11	2.043	2.742	2.105	2.78	2.048	2.121	2.13	2.148	2.054	2.812	2.856	2.84	2.331	2.351	2.577	0.429
H_92	2.638	2.625	2.644	2.629	2.582	2.635	3.205	2.604	2.639	2.638	2.673	2.337	3.999	4.596	4.35	2.986	2.99	2.945	0.272
H_93	4.055	4.071	4.077	4.07	3.888	4.059	4.052	4.083	4.076	4.056	4.023	3.96	3.849	3.851	3.877	4.003	4	4.005	-0.018
H_94	4.202	4.166	4.197	4.164	4.309	4.205	4.653	4.167	4.198	4.202	4.113	4.281	4.057	4.062	4.029	4.2	4.217	4.409	0.296
H_95	2.899	2.931	2.951	2.928	4.018	2.904	1.501	2.932	2.95	2.89	2.731	2.311	1.968	2.527	2.444	2.726	2.74	2.535	-0.196
H_96	1.924	2.275	2.199	2.271	2.398	1.963	2.363	1.866	1.921	1.963	1.647	2.17	2.266	1.723	2.333	2.085	2.081	2.284	0.637
H_97	2.154	1.554	1.967	1.552	1.792	1.909	1.735	2.198	2.15	1.916	2.262	1.951	1.764	2.386	2.218	1.967	1.99	1.802	-0.46
H_98	1.961	2.434	1.876	2.438	2.474	2.168	2.452	1.95	1.957	2.156	2.937	2.032	2.362	2.27	1.717	2.212	2.225	2.349	-0.588
H_99	5.038	5.157	5.087	5.156	5.217	5.047	5.2	5.211	5.096	5.035	4.767	5.023	5.354	5.124	5.251	5.118	5.102	5.172	0.405
H_100	3.702	3.672	3.723	3.669	3.807	3.713	3.737	3.678	3.718	3.703	3.748	3.644	3.994	4.237	4.13	3.792	3.799	3.76	0.012
H_101	3.772	3.822	3.752	3.819	4.399	3.781	4.365	3.834	3.755	3.768	4.134	3.769	4.502	4.436	4.475	4.026	4.048	4.213	0.079
