# Supplementary material for: Discovery and Biosynthesis of the Novel Glycotetrapeptide Antibiotic Biffamycin A
Source: Angew Chem Int Ed Engl. 2026 May 6;65(26):e11349. doi: 10.1002/anie.202511349 (PMC13285481; doi:10.1002/anie.202511349)
Supplement: Supplementary file 3 — Supporting File 3: anie72473‐sup‐0003‐Data.zip. [file ANIE-65-e11349-s002.zip › r2SCAN3c_ensembles/7_3R/CPD_7_3R_NMR_spectrum_C_weighted_average.csv]

Chemical_Shift_ppm	Relative_Intensity
195.329868	0.000000
195.306070	0.000000
195.282272	0.000000
195.258473	0.000000
195.234675	0.000000
195.210877	0.000000
195.187079	0.000000
195.163280	0.000000
195.139482	0.000000
195.115684	0.000000
195.091886	0.000000
195.068087	0.000000
195.044289	0.000000
195.020491	0.000000
194.996693	0.000000
194.972895	0.000000
194.949096	0.000000
194.925298	0.000000
194.901500	0.000000
194.877702	0.000000
194.853903	0.000000
194.830105	0.000000
194.806307	0.000000
194.782509	0.000000
194.758710	0.000000
194.734912	0.000000
194.711114	0.000000
194.687316	0.000000
194.663517	0.000000
194.639719	0.000000
194.615921	0.000000
194.592123	0.000000
194.568324	0.000000
194.544526	0.000000
194.520728	0.000000
194.496930	0.000000
194.473131	0.000000
194.449333	0.000000
194.425535	0.000000
194.401737	0.000000
194.377938	0.000000
194.354140	0.000000
194.330342	0.000000
194.306544	0.000000
194.282745	0.000000
194.258947	0.000000
194.235149	0.000000
194.211351	0.000000
194.187552	0.000001
194.163754	0.000001
194.139956	0.000001
194.116158	0.000001
194.092359	0.000001
194.068561	0.000001
194.044763	0.000001
194.020965	0.000001
193.997166	0.000001
193.973368	0.000001
193.949570	0.000001
193.925772	0.000001
193.901974	0.000001
193.878175	0.000001
193.854377	0.000001
193.830579	0.000001
193.806781	0.000001
193.782982	0.000001
193.759184	0.000001
193.735386	0.000001
193.711588	0.000001
193.687789	0.000001
193.663991	0.000001
193.640193	0.000001
193.616395	0.000001
193.592596	0.000001
193.568798	0.000001
193.545000	0.000001
193.521202	0.000001
193.497403	0.000001
193.473605	0.000001
193.449807	0.000001
193.426009	0.000001
193.402210	0.000001
193.378412	0.000001
193.354614	0.000001
193.330816	0.000001
193.307017	0.000001
193.283219	0.000001
193.259421	0.000001
193.235623	0.000001
193.211824	0.000001
193.188026	0.000001
193.164228	0.000001
193.140430	0.000001
193.116631	0.000001
193.092833	0.000001
193.069035	0.000001
193.045237	0.000001
193.021438	0.000001
192.997640	0.000001
192.973842	0.000001
192.950044	0.000001
192.926245	0.000001
192.902447	0.000001
192.878649	0.000001
192.854851	0.000001
192.831052	0.000001
192.807254	0.000001
192.783456	0.000001
192.759658	0.000001
192.735860	0.000001
192.712061	0.000001
192.688263	0.000001
192.664465	0.000001
192.640667	0.000001
192.616868	0.000001
192.593070	0.000001
192.569272	0.000001
192.545474	0.000001
192.521675	0.000001
192.497877	0.000001
192.474079	0.000001
192.450281	0.000001
192.426482	0.000001
192.402684	0.000001
192.378886	0.000001
192.355088	0.000001
192.331289	0.000001
192.307491	0.000001
192.283693	0.000001
192.259895	0.000001
192.236096	0.000001
192.212298	0.000001
192.188500	0.000001
192.164702	0.000001
192.140903	0.000001
192.117105	0.000001
192.093307	0.000001
192.069509	0.000001
192.045710	0.000001
192.021912	0.000001
191.998114	0.000001
191.974316	0.000001
191.950517	0.000001
191.926719	0.000001
191.902921	0.000001
191.879123	0.000001
191.855324	0.000001
191.831526	0.000001
191.807728	0.000001
191.783930	0.000001
191.760131	0.000001
191.736333	0.000001
191.712535	0.000001
191.688737	0.000001
191.664939	0.000001
191.641140	0.000001
191.617342	0.000001
191.593544	0.000001
191.569746	0.000001
191.545947	0.000001
191.522149	0.000001
191.498351	0.000001
191.474553	0.000001
191.450754	0.000001
191.426956	0.000001
191.403158	0.000001
191.379360	0.000001
191.355561	0.000001
191.331763	0.000001
191.307965	0.000001
191.284167	0.000001
191.260368	0.000001
191.236570	0.000001
191.212772	0.000001
191.188974	0.000001
191.165175	0.000001
191.141377	0.000001
191.117579	0.000001
191.093781	0.000001
191.069982	0.000001
191.046184	0.000001
191.022386	0.000001
190.998588	0.000001
190.974789	0.000001
190.950991	0.000001
190.927193	0.000001
190.903395	0.000001
190.879596	0.000001
190.855798	0.000001
190.832000	0.000001
190.808202	0.000001
190.784403	0.000001
190.760605	0.000001
190.736807	0.000001
190.713009	0.000001
190.689210	0.000001
190.665412	0.000001
190.641614	0.000001
190.617816	0.000001
190.594017	0.000001
190.570219	0.000001
190.546421	0.000001
190.522623	0.000001
190.498825	0.000001
190.475026	0.000001
190.451228	0.000001
190.427430	0.000001
190.403632	0.000001
190.379833	0.000001
190.356035	0.000001
190.332237	0.000001
190.308439	0.000001
190.284640	0.000001
190.260842	0.000001
190.237044	0.000001
190.213246	0.000001
190.189447	0.000001
190.165649	0.000001
190.141851	0.000001
190.118053	0.000001
190.094254	0.000001
190.070456	0.000001
190.046658	0.000001
190.022860	0.000001
189.999061	0.000001
189.975263	0.000001
189.951465	0.000001
189.927667	0.000002
189.903868	0.000002
189.880070	0.000002
189.856272	0.000002
189.832474	0.000002
189.808675	0.000002
189.784877	0.000002
189.761079	0.000002
189.737281	0.000002
189.713482	0.000002
189.689684	0.000002
189.665886	0.000002
189.642088	0.000002
189.618289	0.000002
189.594491	0.000002
189.570693	0.000002
189.546895	0.000002
189.523096	0.000002
189.499298	0.000002
189.475500	0.000002
189.451702	0.000002
189.427904	0.000002
189.404105	0.000002
189.380307	0.000002
189.356509	0.000002
189.332711	0.000002
189.308912	0.000002
189.285114	0.000002
189.261316	0.000002
189.237518	0.000002
189.213719	0.000002
189.189921	0.000002
189.166123	0.000002
189.142325	0.000002
189.118526	0.000002
189.094728	0.000002
189.070930	0.000002
189.047132	0.000002
189.023333	0.000002
188.999535	0.000002
188.975737	0.000002
188.951939	0.000002
188.928140	0.000002
188.904342	0.000002
188.880544	0.000002
188.856746	0.000002
188.832947	0.000002
188.809149	0.000002
188.785351	0.000002
188.761553	0.000002
188.737754	0.000003
188.713956	0.000003
188.690158	0.000003
188.666360	0.000003
188.642561	0.000003
188.618763	0.000003
188.594965	0.000003
188.571167	0.000003
188.547368	0.000003
188.523570	0.000003
188.499772	0.000003
188.475974	0.000003
188.452175	0.000003
188.428377	0.000003
188.404579	0.000003
188.380781	0.000003
188.356982	0.000003
188.333184	0.000003
188.309386	0.000003
188.285588	0.000003
188.261790	0.000003
188.237991	0.000003
188.214193	0.000003
188.190395	0.000003
188.166597	0.000003
188.142798	0.000003
188.119000	0.000004
188.095202	0.000004
188.071404	0.000004
188.047605	0.000004
188.023807	0.000004
188.000009	0.000004
187.976211	0.000004
187.952412	0.000004
187.928614	0.000004
187.904816	0.000004
187.881018	0.000004
187.857219	0.000004
187.833421	0.000004
187.809623	0.000004
187.785825	0.000004
187.762026	0.000004
187.738228	0.000005
187.714430	0.000005
187.690632	0.000005
187.666833	0.000005
187.643035	0.000005
187.619237	0.000005
187.595439	0.000005
187.571640	0.000005
187.547842	0.000005
187.524044	0.000005
187.500246	0.000005
187.476447	0.000006
187.452649	0.000006
187.428851	0.000006
187.405053	0.000006
187.381254	0.000006
187.357456	0.000006
187.333658	0.000006
187.309860	0.000006
187.286061	0.000007
187.262263	0.000007
187.238465	0.000007
187.214667	0.000007
187.190869	0.000007
187.167070	0.000007
187.143272	0.000007
187.119474	0.000008
187.095676	0.000008
187.071877	0.000008
187.048079	0.000008
187.024281	0.000008
187.000483	0.000009
186.976684	0.000009
186.952886	0.000009
186.929088	0.000009
186.905290	0.000010
186.881491	0.000010
186.857693	0.000010
186.833895	0.000010
186.810097	0.000011
186.786298	0.000011
186.762500	0.000011
186.738702	0.000012
186.714904	0.000012
186.691105	0.000012
186.667307	0.000013
186.643509	0.000013
186.619711	0.000013
186.595912	0.000014
186.572114	0.000014
186.548316	0.000015
186.524518	0.000015
186.500719	0.000016
186.476921	0.000017
186.453123	0.000017
186.429325	0.000018
186.405526	0.000019
186.381728	0.000019
186.357930	0.000020
186.334132	0.000021
186.310333	0.000022
186.286535	0.000023
186.262737	0.000024
186.238939	0.000025
186.215140	0.000026
186.191342	0.000027
186.167544	0.000029
186.143746	0.000030
186.119947	0.000032
186.096149	0.000034
186.072351	0.000036
186.048553	0.000038
186.024755	0.000040
186.000956	0.000043
185.977158	0.000045
185.953360	0.000049
185.929562	0.000052
185.905763	0.000056
185.881965	0.000060
185.858167	0.000065
185.834369	0.000071
185.810570	0.000077
185.786772	0.000084
185.762974	0.000093
185.739176	0.000102
185.715377	0.000114
185.691579	0.000127
185.667781	0.000144
185.643983	0.000163
185.620184	0.000188
185.596386	0.000218
185.572588	0.000258
185.548790	0.000309
185.524991	0.000379
185.501193	0.000476
185.477395	0.000621
185.453597	0.000849
185.429798	0.001244
185.406000	0.002035
185.382202	0.004058
185.358404	0.012654
185.334605	0.539311
185.310807	0.027390
185.287009	0.007355
185.263211	0.006332
185.239412	0.015576
185.215614	0.843243
185.191816	0.021734
185.168018	0.005341
185.144219	0.002441
185.120421	0.001426
185.096623	0.000948
185.072825	0.000683
185.049026	0.000520
185.025228	0.000411
185.001430	0.000335
184.977632	0.000280
184.953833	0.000238
184.930035	0.000206
184.906237	0.000181
184.882439	0.000161
184.858641	0.000145
184.834842	0.000132
184.811044	0.000121
184.787246	0.000112
184.763448	0.000105
184.739649	0.000099
184.715851	0.000095
184.692053	0.000091
184.668255	0.000088
184.644456	0.000086
184.620658	0.000085
184.596860	0.000085
184.573062	0.000086
184.549263	0.000087
184.525465	0.000089
184.501667	0.000093
184.477869	0.000098
184.454070	0.000104
184.430272	0.000112
184.406474	0.000123
184.382676	0.000136
184.358877	0.000154
184.335079	0.000177
184.311281	0.000208
184.287483	0.000251
184.263684	0.000312
184.239886	0.000401
184.216088	0.000540
184.192290	0.000773
184.168491	0.001208
184.144693	0.002168
184.120895	0.005012
184.097097	0.021662
184.073298	0.813080
184.049500	0.014092
184.025702	0.004017
184.001904	0.001868
183.978105	0.001078
183.954307	0.000703
183.930509	0.000496
183.906711	0.000369
183.882912	0.000287
183.859114	0.000230
183.835316	0.000189
183.811518	0.000158
183.787720	0.000135
183.763921	0.000116
183.740123	0.000102
183.716325	0.000090
183.692527	0.000080
183.668728	0.000072
183.644930	0.000066
183.621132	0.000060
183.597334	0.000055
183.573535	0.000051
183.549737	0.000047
183.525939	0.000044
183.502141	0.000041
183.478342	0.000038
183.454544	0.000036
183.430746	0.000034
183.406948	0.000032
183.383149	0.000031
183.359351	0.000029
183.335553	0.000028
183.311755	0.000027
183.287956	0.000026
183.264158	0.000025
183.240360	0.000024
183.216562	0.000023
183.192763	0.000022
183.168965	0.000022
183.145167	0.000021
183.121369	0.000021
183.097570	0.000020
183.073772	0.000020
183.049974	0.000019
183.026176	0.000019
183.002377	0.000019
182.978579	0.000018
182.954781	0.000018
182.930983	0.000018
182.907184	0.000018
182.883386	0.000018
182.859588	0.000018
182.835790	0.000017
182.811991	0.000017
182.788193	0.000017
182.764395	0.000017
182.740597	0.000017
182.716798	0.000018
182.693000	0.000018
182.669202	0.000018
182.645404	0.000018
182.621606	0.000018
182.597807	0.000019
182.574009	0.000019
182.550211	0.000019
182.526413	0.000020
182.502614	0.000020
182.478816	0.000021
182.455018	0.000021
182.431220	0.000022
182.407421	0.000023
182.383623	0.000024
182.359825	0.000024
182.336027	0.000026
182.312228	0.000027
182.288430	0.000028
182.264632	0.000030
182.240834	0.000031
182.217035	0.000033
182.193237	0.000035
182.169439	0.000038
182.145641	0.000040
182.121842	0.000044
182.098044	0.000047
182.074246	0.000051
182.050448	0.000056
182.026649	0.000062
182.002851	0.000069
181.979053	0.000077
181.955255	0.000087
181.931456	0.000100
181.907658	0.000115
181.883860	0.000134
181.860062	0.000159
181.836263	0.000192
181.812465	0.000237
181.788667	0.000301
181.764869	0.000394
181.741070	0.000540
181.717272	0.000785
181.693474	0.001249
181.669676	0.002290
181.645877	0.005489
181.622079	0.026333
181.598281	0.537915
181.574483	0.012163
181.550685	0.003697
181.526886	0.001758
181.503088	0.001024
181.479290	0.000670
181.455492	0.000473
181.431693	0.000352
181.407895	0.000272
181.384097	0.000217
181.360299	0.000177
181.336500	0.000148
181.312702	0.000125
181.288904	0.000108
181.265106	0.000093
181.241307	0.000082
181.217509	0.000073
181.193711	0.000065
181.169913	0.000058
181.146114	0.000053
181.122316	0.000048
181.098518	0.000044
181.074720	0.000041
181.050921	0.000038
181.027123	0.000035
181.003325	0.000032
180.979527	0.000030
180.955728	0.000028
180.931930	0.000027
180.908132	0.000025
180.884334	0.000024
180.860535	0.000023
180.836737	0.000022
180.812939	0.000021
180.789141	0.000020
180.765342	0.000019
180.741544	0.000018
180.717746	0.000017
180.693948	0.000017
180.670149	0.000016
180.646351	0.000016
180.622553	0.000015
180.598755	0.000015
180.574956	0.000014
180.551158	0.000014
180.527360	0.000013
180.503562	0.000013
180.479763	0.000013
180.455965	0.000013
180.432167	0.000012
180.408369	0.000012
180.384571	0.000012
180.360772	0.000012
180.336974	0.000012
180.313176	0.000011
180.289378	0.000011
180.265579	0.000011
180.241781	0.000011
180.217983	0.000011
180.194185	0.000011
180.170386	0.000011
180.146588	0.000011
180.122790	0.000011
180.098992	0.000011
180.075193	0.000011
180.051395	0.000011
180.027597	0.000011
180.003799	0.000011
179.980000	0.000011
179.956202	0.000011
179.932404	0.000011
179.908606	0.000011
179.884807	0.000011
179.861009	0.000012
179.837211	0.000012
179.813413	0.000012
179.789614	0.000012
179.765816	0.000012
179.742018	0.000013
179.718220	0.000013
179.694421	0.000013
179.670623	0.000014
179.646825	0.000014
179.623027	0.000014
179.599228	0.000015
179.575430	0.000015
179.551632	0.000016
179.527834	0.000017
179.504035	0.000017
179.480237	0.000018
179.456439	0.000019
179.432641	0.000020
179.408842	0.000021
179.385044	0.000022
179.361246	0.000023
179.337448	0.000024
179.313650	0.000026
179.289851	0.000028
179.266053	0.000029
179.242255	0.000031
179.218457	0.000034
179.194658	0.000037
179.170860	0.000040
179.147062	0.000043
179.123264	0.000047
179.099465	0.000052
179.075667	0.000058
179.051869	0.000064
179.028071	0.000072
179.004272	0.000081
178.980474	0.000093
178.956676	0.000107
178.932878	0.000125
178.909079	0.000148
178.885281	0.000179
178.861483	0.000220
178.837685	0.000276
178.813886	0.000359
178.790088	0.000485
178.766290	0.000692
178.742492	0.001068
178.718693	0.001861
178.694895	0.004024
178.671097	0.014208
178.647299	0.828746
178.623500	0.021405
178.599702	0.004969
178.575904	0.002144
178.552106	0.001188
178.528307	0.000753
178.504509	0.000520
178.480711	0.000381
178.456913	0.000291
178.433114	0.000230
178.409316	0.000186
178.385518	0.000154
178.361720	0.000129
178.337921	0.000110
178.314123	0.000095
178.290325	0.000083
178.266527	0.000073
178.242728	0.000065
178.218930	0.000058
178.195132	0.000052
178.171334	0.000047
178.147536	0.000043
178.123737	0.000039
178.099939	0.000036
178.076141	0.000033
178.052343	0.000031
178.028544	0.000028
178.004746	0.000026
177.980948	0.000025
177.957150	0.000023
177.933351	0.000022
177.909553	0.000020
177.885755	0.000019
177.861957	0.000018
177.838158	0.000017
177.814360	0.000016
177.790562	0.000015
177.766764	0.000015
177.742965	0.000014
177.719167	0.000013
177.695369	0.000013
177.671571	0.000012
177.647772	0.000012
177.623974	0.000011
177.600176	0.000011
177.576378	0.000010
177.552579	0.000010
177.528781	0.000009
177.504983	0.000009
177.481185	0.000009
177.457386	0.000008
177.433588	0.000008
177.409790	0.000008
177.385992	0.000008
177.362193	0.000007
177.338395	0.000007
177.314597	0.000007
177.290799	0.000007
177.267000	0.000007
177.243202	0.000006
177.219404	0.000006
177.195606	0.000006
177.171807	0.000006
177.148009	0.000006
177.124211	0.000006
177.100413	0.000005
177.076615	0.000005
177.052816	0.000005
177.029018	0.000005
177.005220	0.000005
176.981422	0.000005
176.957623	0.000005
176.933825	0.000005
176.910027	0.000004
176.886229	0.000004
176.862430	0.000004
176.838632	0.000004
176.814834	0.000004
176.791036	0.000004
176.767237	0.000004
176.743439	0.000004
176.719641	0.000004
176.695843	0.000004
176.672044	0.000004
176.648246	0.000004
176.624448	0.000003
176.600650	0.000003
176.576851	0.000003
176.553053	0.000003
176.529255	0.000003
176.505457	0.000003
176.481658	0.000003
176.457860	0.000003
176.434062	0.000003
176.410264	0.000003
176.386465	0.000003
176.362667	0.000003
176.338869	0.000003
176.315071	0.000003
176.291272	0.000003
176.267474	0.000003
176.243676	0.000003
176.219878	0.000003
176.196079	0.000003
176.172281	0.000003
176.148483	0.000002
176.124685	0.000002
176.100886	0.000002
176.077088	0.000002
176.053290	0.000002
176.029492	0.000002
176.005693	0.000002
175.981895	0.000002
175.958097	0.000002
175.934299	0.000002
175.910501	0.000002
175.886702	0.000002
175.862904	0.000002
175.839106	0.000002
175.815308	0.000002
175.791509	0.000002
175.767711	0.000002
175.743913	0.000002
175.720115	0.000002
175.696316	0.000002
175.672518	0.000002
175.648720	0.000002
175.624922	0.000002
175.601123	0.000002
175.577325	0.000002
175.553527	0.000002
175.529729	0.000002
175.505930	0.000002
175.482132	0.000002
175.458334	0.000002
175.434536	0.000002
175.410737	0.000002
175.386939	0.000002
175.363141	0.000002
175.339343	0.000002
175.315544	0.000002
175.291746	0.000002
175.267948	0.000002
175.244150	0.000002
175.220351	0.000002
175.196553	0.000002
175.172755	0.000002
175.148957	0.000001
175.125158	0.000001
175.101360	0.000001
175.077562	0.000001
175.053764	0.000001
175.029965	0.000001
175.006167	0.000001
174.982369	0.000001
174.958571	0.000001
174.934772	0.000001
174.910974	0.000001
174.887176	0.000001
174.863378	0.000001
174.839580	0.000001
174.815781	0.000001
174.791983	0.000001
174.768185	0.000001
174.744387	0.000001
174.720588	0.000001
174.696790	0.000001
174.672992	0.000001
174.649194	0.000001
174.625395	0.000001
174.601597	0.000001
174.577799	0.000001
174.554001	0.000001
174.530202	0.000001
174.506404	0.000001
174.482606	0.000001
174.458808	0.000001
174.435009	0.000001
174.411211	0.000001
174.387413	0.000001
174.363615	0.000001
174.339816	0.000001
174.316018	0.000001
174.292220	0.000001
174.268422	0.000001
174.244623	0.000001
174.220825	0.000001
174.197027	0.000001
174.173229	0.000001
174.149430	0.000001
174.125632	0.000001
174.101834	0.000001
174.078036	0.000001
174.054237	0.000001
174.030439	0.000001
174.006641	0.000001
173.982843	0.000001
173.959044	0.000001
173.935246	0.000001
173.911448	0.000001
173.887650	0.000001
173.863851	0.000001
173.840053	0.000001
173.816255	0.000001
173.792457	0.000001
173.768658	0.000001
173.744860	0.000001
173.721062	0.000001
173.697264	0.000001
173.673466	0.000001
173.649667	0.000001
173.625869	0.000001
173.602071	0.000001
173.578273	0.000001
173.554474	0.000001
173.530676	0.000001
173.506878	0.000001
173.483080	0.000001
173.459281	0.000001
173.435483	0.000001
173.411685	0.000001
173.387887	0.000001
173.364088	0.000001
173.340290	0.000001
173.316492	0.000001
173.292694	0.000001
173.268895	0.000001
173.245097	0.000001
173.221299	0.000001
173.197501	0.000001
173.173702	0.000001
173.149904	0.000001
173.126106	0.000001
173.102308	0.000001
173.078509	0.000001
173.054711	0.000001
173.030913	0.000001
173.007115	0.000001
172.983316	0.000001
172.959518	0.000001
172.935720	0.000001
172.911922	0.000001
172.888123	0.000001
172.864325	0.000001
172.840527	0.000001
172.816729	0.000001
172.792930	0.000001
172.769132	0.000001
172.745334	0.000001
172.721536	0.000001
172.697737	0.000001
172.673939	0.000001
172.650141	0.000001
172.626343	0.000001
172.602545	0.000001
172.578746	0.000001
172.554948	0.000001
172.531150	0.000001
172.507352	0.000001
172.483553	0.000001
172.459755	0.000001
172.435957	0.000001
172.412159	0.000001
172.388360	0.000001
172.364562	0.000001
172.340764	0.000001
172.316966	0.000001
172.293167	0.000001
172.269369	0.000001
172.245571	0.000001
172.221773	0.000001
172.197974	0.000001
172.174176	0.000001
172.150378	0.000001
172.126580	0.000001
172.102781	0.000001
172.078983	0.000001
172.055185	0.000001
172.031387	0.000001
172.007588	0.000001
171.983790	0.000001
171.959992	0.000001
171.936194	0.000001
171.912395	0.000001
171.888597	0.000001
171.864799	0.000001
171.841001	0.000001
171.817202	0.000001
171.793404	0.000001
171.769606	0.000001
171.745808	0.000001
171.722009	0.000001
171.698211	0.000001
171.674413	0.000001
171.650615	0.000001
171.626816	0.000001
171.603018	0.000001
171.579220	0.000001
171.555422	0.000001
171.531623	0.000001
171.507825	0.000001
171.484027	0.000001
171.460229	0.000001
171.436431	0.000001
171.412632	0.000001
171.388834	0.000001
171.365036	0.000001
171.341238	0.000001
171.317439	0.000001
171.293641	0.000001
171.269843	0.000001
171.246045	0.000001
171.222246	0.000001
171.198448	0.000001
171.174650	0.000001
171.150852	0.000001
171.127053	0.000001
171.103255	0.000001
171.079457	0.000001
171.055659	0.000001
171.031860	0.000001
171.008062	0.000001
170.984264	0.000001
170.960466	0.000001
170.936667	0.000001
170.912869	0.000001
170.889071	0.000001
170.865273	0.000001
170.841474	0.000001
170.817676	0.000001
170.793878	0.000001
170.770080	0.000001
170.746281	0.000001
170.722483	0.000001
170.698685	0.000001
170.674887	0.000001
170.651088	0.000001
170.627290	0.000001
170.603492	0.000001
170.579694	0.000001
170.555895	0.000001
170.532097	0.000001
170.508299	0.000001
170.484501	0.000000
170.460702	0.000000
170.436904	0.000000
170.413106	0.000000
170.389308	0.000000
170.365509	0.000000
170.341711	0.000000
170.317913	0.000000
170.294115	0.000000
170.270317	0.000000
170.246518	0.000000
170.222720	0.000000
170.198922	0.000000
170.175124	0.000000
170.151325	0.000000
170.127527	0.000000
170.103729	0.000000
170.079931	0.000000
170.056132	0.000000
170.032334	0.000000
170.008536	0.000000
169.984738	0.000000
169.960939	0.000000
169.937141	0.000000
169.913343	0.000000
169.889545	0.000000
169.865746	0.000000
169.841948	0.000000
169.818150	0.000000
169.794352	0.000000
169.770553	0.000000
169.746755	0.000000
169.722957	0.000000
169.699159	0.000000
169.675360	0.000000
169.651562	0.000000
169.627764	0.000000
169.603966	0.000000
169.580167	0.000000
169.556369	0.000000
169.532571	0.000000
169.508773	0.000000
169.484974	0.000000
169.461176	0.000000
169.437378	0.000000
169.413580	0.000000
169.389781	0.000000
169.365983	0.000000
169.342185	0.000000
169.318387	0.000000
169.294588	0.000000
169.270790	0.000000
169.246992	0.000000
169.223194	0.000000
169.199396	0.000000
169.175597	0.000000
169.151799	0.000000
169.128001	0.000000
169.104203	0.000000
169.080404	0.000000
169.056606	0.000000
169.032808	0.000000
169.009010	0.000000
168.985211	0.000000
168.961413	0.000000
168.937615	0.000000
168.913817	0.000000
168.890018	0.000000
168.866220	0.000000
168.842422	0.000000
168.818624	0.000000
168.794825	0.000000
168.771027	0.000000
168.747229	0.000000
168.723431	0.000000
168.699632	0.000000
168.675834	0.000000
168.652036	0.000000
168.628238	0.000000
168.604439	0.000000
168.580641	0.000000
168.556843	0.000000
168.533045	0.000000
168.509246	0.000000
168.485448	0.000000
168.461650	0.000000
168.437852	0.000000
168.414053	0.000000
168.390255	0.000000
168.366457	0.000000
168.342659	0.000000
168.318860	0.000000
168.295062	0.000000
168.271264	0.000000
168.247466	0.000000
168.223667	0.000000
168.199869	0.000000
168.176071	0.000000
168.152273	0.000000
168.128474	0.000000
168.104676	0.000000
168.080878	0.000000
168.057080	0.000000
168.033282	0.000000
168.009483	0.000000
167.985685	0.000000
167.961887	0.000000
167.938089	0.000000
167.914290	0.000000
167.890492	0.000000
167.866694	0.000000
167.842896	0.000000
167.819097	0.000000
167.795299	0.000000
167.771501	0.000000
167.747703	0.000000
167.723904	0.000000
167.700106	0.000000
167.676308	0.000000
167.652510	0.000000
167.628711	0.000000
167.604913	0.000000
167.581115	0.000000
167.557317	0.000000
167.533518	0.000000
167.509720	0.000000
167.485922	0.000000
167.462124	0.000000
167.438325	0.000000
167.414527	0.000000
167.390729	0.000000
167.366931	0.000000
167.343132	0.000000
167.319334	0.000000
167.295536	0.000000
167.271738	0.000000
167.247939	0.000000
167.224141	0.000000
167.200343	0.000000
167.176545	0.000000
167.152746	0.000000
167.128948	0.000000
167.105150	0.000000
167.081352	0.000000
167.057553	0.000000
167.033755	0.000000
167.009957	0.000000
166.986159	0.000000
166.962361	0.000000
166.938562	0.000000
166.914764	0.000000
166.890966	0.000000
166.867168	0.000000
166.843369	0.000000
166.819571	0.000000
166.795773	0.000000
166.771975	0.000000
166.748176	0.000000
166.724378	0.000000
166.700580	0.000000
166.676782	0.000000
166.652983	0.000000
166.629185	0.000000
166.605387	0.000000
166.581589	0.000000
166.557790	0.000000
166.533992	0.000000
166.510194	0.000000
166.486396	0.000000
166.462597	0.000000
166.438799	0.000000
166.415001	0.000000
166.391203	0.000000
166.367404	0.000000
166.343606	0.000000
166.319808	0.000000
166.296010	0.000000
166.272211	0.000000
166.248413	0.000000
166.224615	0.000000
166.200817	0.000000
166.177018	0.000000
166.153220	0.000000
166.129422	0.000000
166.105624	0.000000
166.081825	0.000000
166.058027	0.000000
166.034229	0.000000
166.010431	0.000000
165.986632	0.000000
165.962834	0.000000
165.939036	0.000000
165.915238	0.000000
165.891439	0.000000
165.867641	0.000000
165.843843	0.000000
165.820045	0.000000
165.796247	0.000000
165.772448	0.000000
165.748650	0.000000
165.724852	0.000000
165.701054	0.000000
165.677255	0.000000
165.653457	0.000000
165.629659	0.000000
165.605861	0.000000
165.582062	0.000000
165.558264	0.000000
165.534466	0.000000
165.510668	0.000000
165.486869	0.000000
165.463071	0.000000
165.439273	0.000000
165.415475	0.000000
165.391676	0.000000
165.367878	0.000000
165.344080	0.000000
165.320282	0.000000
165.296483	0.000000
165.272685	0.000000
165.248887	0.000000
165.225089	0.000000
165.201290	0.000000
165.177492	0.000000
165.153694	0.000000
165.129896	0.000000
165.106097	0.000000
165.082299	0.000000
165.058501	0.000000
165.034703	0.000000
165.010904	0.000000
164.987106	0.000000
164.963308	0.000000
164.939510	0.000000
164.915711	0.000000
164.891913	0.000000
164.868115	0.000000
164.844317	0.000000
164.820518	0.000000
164.796720	0.000000
164.772922	0.000000
164.749124	0.000000
164.725326	0.000000
164.701527	0.000000
164.677729	0.000000
164.653931	0.000000
164.630133	0.000000
164.606334	0.000000
164.582536	0.000000
164.558738	0.000000
164.534940	0.000000
164.511141	0.000000
164.487343	0.000000
164.463545	0.000000
164.439747	0.000000
164.415948	0.000000
164.392150	0.000000
164.368352	0.000000
164.344554	0.000000
164.320755	0.000000
164.296957	0.000000
164.273159	0.000000
164.249361	0.000000
164.225562	0.000000
164.201764	0.000000
164.177966	0.000000
164.154168	0.000000
164.130369	0.000000
164.106571	0.000000
164.082773	0.000000
164.058975	0.000000
164.035176	0.000000
164.011378	0.000000
163.987580	0.000000
163.963782	0.000000
163.939983	0.000000
163.916185	0.000000
163.892387	0.000000
163.868589	0.000000
163.844790	0.000000
163.820992	0.000000
163.797194	0.000000
163.773396	0.000000
163.749597	0.000000
163.725799	0.000000
163.702001	0.000000
163.678203	0.000000
163.654404	0.000000
163.630606	0.000000
163.606808	0.000000
163.583010	0.000000
163.559212	0.000000
163.535413	0.000000
163.511615	0.000000
163.487817	0.000000
163.464019	0.000000
163.440220	0.000000
163.416422	0.000000
163.392624	0.000000
163.368826	0.000000
163.345027	0.000000
163.321229	0.000000
163.297431	0.000000
163.273633	0.000000
163.249834	0.000000
163.226036	0.000000
163.202238	0.000000
163.178440	0.000000
163.154641	0.000000
163.130843	0.000000
163.107045	0.000000
163.083247	0.000000
163.059448	0.000000
163.035650	0.000000
163.011852	0.000000
162.988054	0.000000
162.964255	0.000000
162.940457	0.000000
162.916659	0.000000
162.892861	0.000000
162.869062	0.000000
162.845264	0.000000
162.821466	0.000000
162.797668	0.000000
162.773869	0.000000
162.750071	0.000000
162.726273	0.000000
162.702475	0.000000
162.678676	0.000000
162.654878	0.000000
162.631080	0.000000
162.607282	0.000000
162.583483	0.000000
162.559685	0.000000
162.535887	0.000000
162.512089	0.000000
162.488291	0.000000
162.464492	0.000000
162.440694	0.000000
162.416896	0.000000
162.393098	0.000000
162.369299	0.000000
162.345501	0.000000
162.321703	0.000000
162.297905	0.000000
162.274106	0.000000
162.250308	0.000000
162.226510	0.000000
162.202712	0.000000
162.178913	0.000000
162.155115	0.000000
162.131317	0.000000
162.107519	0.000000
162.083720	0.000000
162.059922	0.000000
162.036124	0.000000
162.012326	0.000000
161.988527	0.000000
161.964729	0.000000
161.940931	0.000000
161.917133	0.000000
161.893334	0.000000
161.869536	0.000000
161.845738	0.000000
161.821940	0.000000
161.798141	0.000000
161.774343	0.000000
161.750545	0.000000
161.726747	0.000000
161.702948	0.000000
161.679150	0.000000
161.655352	0.000000
161.631554	0.000000
161.607755	0.000001
161.583957	0.000001
161.560159	0.000001
161.536361	0.000001
161.512562	0.000001
161.488764	0.000001
161.464966	0.000001
161.441168	0.000001
161.417369	0.000001
161.393571	0.000001
161.369773	0.000001
161.345975	0.000001
161.322177	0.000001
161.298378	0.000001
161.274580	0.000001
161.250782	0.000001
161.226984	0.000001
161.203185	0.000001
161.179387	0.000001
161.155589	0.000001
161.131791	0.000001
161.107992	0.000001
161.084194	0.000001
161.060396	0.000001
161.036598	0.000001
161.012799	0.000001
160.989001	0.000001
160.965203	0.000001
160.941405	0.000001
160.917606	0.000001
160.893808	0.000001
160.870010	0.000001
160.846212	0.000001
160.822413	0.000001
160.798615	0.000001
160.774817	0.000001
160.751019	0.000001
160.727220	0.000001
160.703422	0.000001
160.679624	0.000001
160.655826	0.000001
160.632027	0.000001
160.608229	0.000001
160.584431	0.000001
160.560633	0.000001
160.536834	0.000001
160.513036	0.000001
160.489238	0.000001
160.465440	0.000001
160.441641	0.000001
160.417843	0.000001
160.394045	0.000001
160.370247	0.000001
160.346448	0.000001
160.322650	0.000001
160.298852	0.000001
160.275054	0.000001
160.251256	0.000001
160.227457	0.000001
160.203659	0.000001
160.179861	0.000001
160.156063	0.000001
160.132264	0.000001
160.108466	0.000001
160.084668	0.000001
160.060870	0.000001
160.037071	0.000001
160.013273	0.000001
159.989475	0.000001
159.965677	0.000001
159.941878	0.000001
159.918080	0.000001
159.894282	0.000001
159.870484	0.000001
159.846685	0.000001
159.822887	0.000001
159.799089	0.000001
159.775291	0.000001
159.751492	0.000001
159.727694	0.000001
159.703896	0.000001
159.680098	0.000001
159.656299	0.000001
159.632501	0.000001
159.608703	0.000001
159.584905	0.000001
159.561106	0.000001
159.537308	0.000001
159.513510	0.000001
159.489712	0.000001
159.465913	0.000001
159.442115	0.000001
159.418317	0.000001
159.394519	0.000001
159.370720	0.000001
159.346922	0.000001
159.323124	0.000001
159.299326	0.000001
159.275527	0.000001
159.251729	0.000001
159.227931	0.000001
159.204133	0.000001
159.180334	0.000001
159.156536	0.000001
159.132738	0.000001
159.108940	0.000001
159.085142	0.000001
159.061343	0.000001
159.037545	0.000001
159.013747	0.000001
158.989949	0.000001
158.966150	0.000001
158.942352	0.000001
158.918554	0.000001
158.894756	0.000001
158.870957	0.000001
158.847159	0.000001
158.823361	0.000001
158.799563	0.000001
158.775764	0.000001
158.751966	0.000001
158.728168	0.000001
158.704370	0.000001
158.680571	0.000001
158.656773	0.000001
158.632975	0.000001
158.609177	0.000001
158.585378	0.000001
158.561580	0.000001
158.537782	0.000001
158.513984	0.000001
158.490185	0.000001
158.466387	0.000001
158.442589	0.000001
158.418791	0.000001
158.394992	0.000001
158.371194	0.000001
158.347396	0.000001
158.323598	0.000001
158.299799	0.000001
158.276001	0.000002
158.252203	0.000002
158.228405	0.000002
158.204606	0.000002
158.180808	0.000002
158.157010	0.000002
158.133212	0.000002
158.109413	0.000002
158.085615	0.000002
158.061817	0.000002
158.038019	0.000002
158.014221	0.000002
157.990422	0.000002
157.966624	0.000002
157.942826	0.000002
157.919028	0.000002
157.895229	0.000002
157.871431	0.000002
157.847633	0.000002
157.823835	0.000002
157.800036	0.000002
157.776238	0.000002
157.752440	0.000002
157.728642	0.000002
157.704843	0.000002
157.681045	0.000002
157.657247	0.000002
157.633449	0.000002
157.609650	0.000002
157.585852	0.000002
157.562054	0.000003
157.538256	0.000003
157.514457	0.000003
157.490659	0.000003
157.466861	0.000003
157.443063	0.000003
157.419264	0.000003
157.395466	0.000003
157.371668	0.000003
157.347870	0.000003
157.324071	0.000003
157.300273	0.000003
157.276475	0.000003
157.252677	0.000003
157.228878	0.000003
157.205080	0.000004
157.181282	0.000004
157.157484	0.000004
157.133685	0.000004
157.109887	0.000004
157.086089	0.000004
157.062291	0.000004
157.038492	0.000004
157.014694	0.000004
156.990896	0.000005
156.967098	0.000005
156.943299	0.000005
156.919501	0.000005
156.895703	0.000005
156.871905	0.000005
156.848107	0.000005
156.824308	0.000006
156.800510	0.000006
156.776712	0.000006
156.752914	0.000006
156.729115	0.000006
156.705317	0.000007
156.681519	0.000007
156.657721	0.000007
156.633922	0.000007
156.610124	0.000008
156.586326	0.000008
156.562528	0.000008
156.538729	0.000009
156.514931	0.000009
156.491133	0.000010
156.467335	0.000010
156.443536	0.000010
156.419738	0.000011
156.395940	0.000012
156.372142	0.000012
156.348343	0.000013
156.324545	0.000013
156.300747	0.000014
156.276949	0.000015
156.253150	0.000016
156.229352	0.000017
156.205554	0.000018
156.181756	0.000019
156.157957	0.000020
156.134159	0.000022
156.110361	0.000023
156.086563	0.000025
156.062764	0.000027
156.038966	0.000029
156.015168	0.000031
155.991370	0.000034
155.967571	0.000037
155.943773	0.000041
155.919975	0.000045
155.896177	0.000050
155.872378	0.000056
155.848580	0.000062
155.824782	0.000070
155.800984	0.000080
155.777185	0.000092
155.753387	0.000106
155.729589	0.000125
155.705791	0.000149
155.681993	0.000180
155.658194	0.000221
155.634396	0.000280
155.610598	0.000365
155.586800	0.000496
155.563001	0.000713
155.539203	0.001110
155.515405	0.001962
155.491607	0.004352
155.467808	0.016488
155.444010	1.000000
155.420212	0.018093
155.396414	0.004566
155.372615	0.002026
155.348817	0.001137
155.325019	0.000727
155.301221	0.000504
155.277422	0.000370
155.253624	0.000283
155.229826	0.000224
155.206028	0.000181
155.182229	0.000150
155.158431	0.000126
155.134633	0.000107
155.110835	0.000093
155.087036	0.000081
155.063238	0.000071
155.039440	0.000063
155.015642	0.000056
154.991843	0.000050
154.968045	0.000045
154.944247	0.000041
154.920449	0.000038
154.896650	0.000034
154.872852	0.000032
154.849054	0.000029
154.825256	0.000027
154.801457	0.000025
154.777659	0.000023
154.753861	0.000022
154.730063	0.000020
154.706264	0.000019
154.682466	0.000018
154.658668	0.000017
154.634870	0.000016
154.611072	0.000015
154.587273	0.000014
154.563475	0.000013
154.539677	0.000013
154.515879	0.000012
154.492080	0.000012
154.468282	0.000011
154.444484	0.000011
154.420686	0.000010
154.396887	0.000010
154.373089	0.000009
154.349291	0.000009
154.325493	0.000008
154.301694	0.000008
154.277896	0.000008
154.254098	0.000008
154.230300	0.000007
154.206501	0.000007
154.182703	0.000007
154.158905	0.000006
154.135107	0.000006
154.111308	0.000006
154.087510	0.000006
154.063712	0.000006
154.039914	0.000005
154.016115	0.000005
153.992317	0.000005
153.968519	0.000005
153.944721	0.000005
153.920922	0.000005
153.897124	0.000005
153.873326	0.000004
153.849528	0.000004
153.825729	0.000004
153.801931	0.000004
153.778133	0.000004
153.754335	0.000004
153.730536	0.000004
153.706738	0.000004
153.682940	0.000004
153.659142	0.000004
153.635343	0.000003
153.611545	0.000003
153.587747	0.000003
153.563949	0.000003
153.540150	0.000003
153.516352	0.000003
153.492554	0.000003
153.468756	0.000003
153.444958	0.000003
153.421159	0.000003
153.397361	0.000003
153.373563	0.000003
153.349765	0.000003
153.325966	0.000003
153.302168	0.000003
153.278370	0.000003
153.254572	0.000002
153.230773	0.000002
153.206975	0.000002
153.183177	0.000002
153.159379	0.000002
153.135580	0.000002
153.111782	0.000002
153.087984	0.000002
153.064186	0.000002
153.040387	0.000002
153.016589	0.000002
152.992791	0.000002
152.968993	0.000002
152.945194	0.000002
152.921396	0.000002
152.897598	0.000002
152.873800	0.000002
152.850001	0.000002
152.826203	0.000002
152.802405	0.000002
152.778607	0.000002
152.754808	0.000002
152.731010	0.000002
152.707212	0.000002
152.683414	0.000002
152.659615	0.000002
152.635817	0.000002
152.612019	0.000002
152.588221	0.000002
152.564422	0.000002
152.540624	0.000002
152.516826	0.000002
152.493028	0.000002
152.469229	0.000002
152.445431	0.000002
152.421633	0.000001
152.397835	0.000001
152.374037	0.000001
152.350238	0.000001
152.326440	0.000001
152.302642	0.000001
152.278844	0.000001
152.255045	0.000001
152.231247	0.000001
152.207449	0.000001
152.183651	0.000001
152.159852	0.000001
152.136054	0.000001
152.112256	0.000001
152.088458	0.000001
152.064659	0.000001
152.040861	0.000001
152.017063	0.000001
151.993265	0.000001
151.969466	0.000001
151.945668	0.000001
151.921870	0.000001
151.898072	0.000001
151.874273	0.000001
151.850475	0.000001
151.826677	0.000001
151.802879	0.000001
151.779080	0.000001
151.755282	0.000001
151.731484	0.000001
151.707686	0.000001
151.683887	0.000001
151.660089	0.000001
151.636291	0.000001
151.612493	0.000001
151.588694	0.000001
151.564896	0.000001
151.541098	0.000001
151.517300	0.000001
151.493501	0.000001
151.469703	0.000001
151.445905	0.000001
151.422107	0.000001
151.398308	0.000001
151.374510	0.000001
151.350712	0.000001
151.326914	0.000001
151.303115	0.000001
151.279317	0.000001
151.255519	0.000001
151.231721	0.000001
151.207923	0.000001
151.184124	0.000001
151.160326	0.000001
151.136528	0.000001
151.112730	0.000001
151.088931	0.000001
151.065133	0.000001
151.041335	0.000001
151.017537	0.000001
150.993738	0.000001
150.969940	0.000001
150.946142	0.000001
150.922344	0.000001
150.898545	0.000001
150.874747	0.000001
150.850949	0.000001
150.827151	0.000001
150.803352	0.000001
150.779554	0.000001
150.755756	0.000001
150.731958	0.000001
150.708159	0.000001
150.684361	0.000001
150.660563	0.000001
150.636765	0.000001
150.612966	0.000001
150.589168	0.000001
150.565370	0.000001
150.541572	0.000001
150.517773	0.000001
150.493975	0.000001
150.470177	0.000001
150.446379	0.000001
150.422580	0.000001
150.398782	0.000001
150.374984	0.000001
150.351186	0.000001
150.327387	0.000001
150.303589	0.000001
150.279791	0.000001
150.255993	0.000001
150.232194	0.000001
150.208396	0.000001
150.184598	0.000001
150.160800	0.000001
150.137002	0.000001
150.113203	0.000001
150.089405	0.000001
150.065607	0.000001
150.041809	0.000001
150.018010	0.000001
149.994212	0.000001
149.970414	0.000001
149.946616	0.000001
149.922817	0.000001
149.899019	0.000001
149.875221	0.000001
149.851423	0.000001
149.827624	0.000001
149.803826	0.000001
149.780028	0.000001
149.756230	0.000001
149.732431	0.000001
149.708633	0.000001
149.684835	0.000001
149.661037	0.000001
149.637238	0.000001
149.613440	0.000001
149.589642	0.000001
149.565844	0.000001
149.542045	0.000001
149.518247	0.000001
149.494449	0.000001
149.470651	0.000001
149.446852	0.000001
149.423054	0.000001
149.399256	0.000001
149.375458	0.000001
149.351659	0.000001
149.327861	0.000001
149.304063	0.000001
149.280265	0.000001
149.256466	0.000001
149.232668	0.000001
149.208870	0.000001
149.185072	0.000001
149.161273	0.000001
149.137475	0.000001
149.113677	0.000001
149.089879	0.000001
149.066080	0.000001
149.042282	0.000001
149.018484	0.000001
148.994686	0.000001
148.970888	0.000001
148.947089	0.000001
148.923291	0.000001
148.899493	0.000001
148.875695	0.000001
148.851896	0.000001
148.828098	0.000001
148.804300	0.000001
148.780502	0.000001
148.756703	0.000001
148.732905	0.000001
148.709107	0.000001
148.685309	0.000001
148.661510	0.000001
148.637712	0.000001
148.613914	0.000001
148.590116	0.000001
148.566317	0.000001
148.542519	0.000001
148.518721	0.000001
148.494923	0.000001
148.471124	0.000001
148.447326	0.000001
148.423528	0.000001
148.399730	0.000001
148.375931	0.000001
148.352133	0.000001
148.328335	0.000001
148.304537	0.000001
148.280738	0.000001
148.256940	0.000001
148.233142	0.000001
148.209344	0.000001
148.185545	0.000001
148.161747	0.000001
148.137949	0.000001
148.114151	0.000001
148.090352	0.000001
148.066554	0.000001
148.042756	0.000001
148.018958	0.000001
147.995159	0.000001
147.971361	0.000001
147.947563	0.000001
147.923765	0.000001
147.899967	0.000001
147.876168	0.000001
147.852370	0.000001
147.828572	0.000002
147.804774	0.000002
147.780975	0.000002
[truncated: 6,001 more rows]
