# Supplementary material for: Discovery and Biosynthesis of the Novel Glycotetrapeptide Antibiotic Biffamycin A
Source: Angew Chem Int Ed Engl. 2026 May 6;65(26):e11349. doi: 10.1002/anie.202511349 (PMC13285481; doi:10.1002/anie.202511349)
Supplement: Supplementary file 3 — Supporting File 3: anie72473‐sup‐0003‐Data.zip. [file ANIE-65-e11349-s002.zip › r2SCAN3c_ensembles/7_3R/CPD_7_3R_NMR_spectrum_H_weighted_average.csv]

Chemical_Shift_ppm	Relative_Intensity
9.364720	0.000038
9.363377	0.000038
9.362033	0.000038
9.360689	0.000038
9.359345	0.000038
9.358002	0.000038
9.356658	0.000038
9.355314	0.000038
9.353970	0.000038
9.352627	0.000038
9.351283	0.000038
9.349939	0.000038
9.348595	0.000038
9.347252	0.000038
9.345908	0.000038
9.344564	0.000038
9.343221	0.000039
9.341877	0.000039
9.340533	0.000039
9.339189	0.000039
9.337846	0.000039
9.336502	0.000039
9.335158	0.000039
9.333814	0.000039
9.332471	0.000039
9.331127	0.000039
9.329783	0.000039
9.328440	0.000039
9.327096	0.000039
9.325752	0.000039
9.324408	0.000040
9.323065	0.000040
9.321721	0.000040
9.320377	0.000040
9.319033	0.000040
9.317690	0.000040
9.316346	0.000040
9.315002	0.000040
9.313659	0.000040
9.312315	0.000040
9.310971	0.000040
9.309627	0.000040
9.308284	0.000040
9.306940	0.000040
9.305596	0.000041
9.304252	0.000041
9.302909	0.000041
9.301565	0.000041
9.300221	0.000041
9.298877	0.000041
9.297534	0.000041
9.296190	0.000041
9.294846	0.000041
9.293503	0.000041
9.292159	0.000041
9.290815	0.000041
9.289471	0.000041
9.288128	0.000042
9.286784	0.000042
9.285440	0.000042
9.284096	0.000042
9.282753	0.000042
9.281409	0.000042
9.280065	0.000042
9.278722	0.000042
9.277378	0.000042
9.276034	0.000042
9.274690	0.000042
9.273347	0.000042
9.272003	0.000042
9.270659	0.000043
9.269315	0.000043
9.267972	0.000043
9.266628	0.000043
9.265284	0.000043
9.263940	0.000043
9.262597	0.000043
9.261253	0.000043
9.259909	0.000043
9.258566	0.000043
9.257222	0.000043
9.255878	0.000043
9.254534	0.000044
9.253191	0.000044
9.251847	0.000044
9.250503	0.000044
9.249159	0.000044
9.247816	0.000044
9.246472	0.000044
9.245128	0.000044
9.243785	0.000044
9.242441	0.000044
9.241097	0.000044
9.239753	0.000045
9.238410	0.000045
9.237066	0.000045
9.235722	0.000045
9.234378	0.000045
9.233035	0.000045
9.231691	0.000045
9.230347	0.000045
9.229003	0.000045
9.227660	0.000045
9.226316	0.000045
9.224972	0.000046
9.223629	0.000046
9.222285	0.000046
9.220941	0.000046
9.219597	0.000046
9.218254	0.000046
9.216910	0.000046
9.215566	0.000046
9.214222	0.000046
9.212879	0.000046
9.211535	0.000046
9.210191	0.000047
9.208848	0.000047
9.207504	0.000047
9.206160	0.000047
9.204816	0.000047
9.203473	0.000047
9.202129	0.000047
9.200785	0.000047
9.199441	0.000047
9.198098	0.000047
9.196754	0.000048
9.195410	0.000048
9.194067	0.000048
9.192723	0.000048
9.191379	0.000048
9.190035	0.000048
9.188692	0.000048
9.187348	0.000048
9.186004	0.000048
9.184660	0.000048
9.183317	0.000049
9.181973	0.000049
9.180629	0.000049
9.179285	0.000049
9.177942	0.000049
9.176598	0.000049
9.175254	0.000049
9.173911	0.000049
9.172567	0.000049
9.171223	0.000050
9.169879	0.000050
9.168536	0.000050
9.167192	0.000050
9.165848	0.000050
9.164504	0.000050
9.163161	0.000050
9.161817	0.000050
9.160473	0.000050
9.159130	0.000051
9.157786	0.000051
9.156442	0.000051
9.155098	0.000051
9.153755	0.000051
9.152411	0.000051
9.151067	0.000051
9.149723	0.000051
9.148380	0.000051
9.147036	0.000052
9.145692	0.000052
9.144348	0.000052
9.143005	0.000052
9.141661	0.000052
9.140317	0.000052
9.138974	0.000052
9.137630	0.000052
9.136286	0.000053
9.134942	0.000053
9.133599	0.000053
9.132255	0.000053
9.130911	0.000053
9.129567	0.000053
9.128224	0.000053
9.126880	0.000053
9.125536	0.000054
9.124193	0.000054
9.122849	0.000054
9.121505	0.000054
9.120161	0.000054
9.118818	0.000054
9.117474	0.000054
9.116130	0.000054
9.114786	0.000055
9.113443	0.000055
9.112099	0.000055
9.110755	0.000055
9.109411	0.000055
9.108068	0.000055
9.106724	0.000055
9.105380	0.000056
9.104037	0.000056
9.102693	0.000056
9.101349	0.000056
9.100005	0.000056
9.098662	0.000056
9.097318	0.000056
9.095974	0.000056
9.094630	0.000057
9.093287	0.000057
9.091943	0.000057
9.090599	0.000057
9.089256	0.000057
9.087912	0.000057
9.086568	0.000057
9.085224	0.000058
9.083881	0.000058
9.082537	0.000058
9.081193	0.000058
9.079849	0.000058
9.078506	0.000058
9.077162	0.000059
9.075818	0.000059
9.074475	0.000059
9.073131	0.000059
9.071787	0.000059
9.070443	0.000059
9.069100	0.000059
9.067756	0.000060
9.066412	0.000060
9.065068	0.000060
9.063725	0.000060
9.062381	0.000060
9.061037	0.000060
9.059693	0.000061
9.058350	0.000061
9.057006	0.000061
9.055662	0.000061
9.054319	0.000061
9.052975	0.000061
9.051631	0.000062
9.050287	0.000062
9.048944	0.000062
9.047600	0.000062
9.046256	0.000062
9.044912	0.000062
9.043569	0.000063
9.042225	0.000063
9.040881	0.000063
9.039538	0.000063
9.038194	0.000063
9.036850	0.000063
9.035506	0.000064
9.034163	0.000064
9.032819	0.000064
9.031475	0.000064
9.030131	0.000064
9.028788	0.000064
9.027444	0.000065
9.026100	0.000065
9.024756	0.000065
9.023413	0.000065
9.022069	0.000065
9.020725	0.000066
9.019382	0.000066
9.018038	0.000066
9.016694	0.000066
9.015350	0.000066
9.014007	0.000067
9.012663	0.000067
9.011319	0.000067
9.009975	0.000067
9.008632	0.000067
9.007288	0.000067
9.005944	0.000068
9.004601	0.000068
9.003257	0.000068
9.001913	0.000068
9.000569	0.000068
8.999226	0.000069
8.997882	0.000069
8.996538	0.000069
8.995194	0.000069
8.993851	0.000070
8.992507	0.000070
8.991163	0.000070
8.989819	0.000070
8.988476	0.000070
8.987132	0.000071
8.985788	0.000071
8.984445	0.000071
8.983101	0.000071
8.981757	0.000071
8.980413	0.000072
8.979070	0.000072
8.977726	0.000072
8.976382	0.000072
8.975038	0.000073
8.973695	0.000073
8.972351	0.000073
8.971007	0.000073
8.969664	0.000073
8.968320	0.000074
8.966976	0.000074
8.965632	0.000074
8.964289	0.000074
8.962945	0.000075
8.961601	0.000075
8.960257	0.000075
8.958914	0.000075
8.957570	0.000076
8.956226	0.000076
8.954883	0.000076
8.953539	0.000076
8.952195	0.000077
8.950851	0.000077
8.949508	0.000077
8.948164	0.000077
8.946820	0.000078
8.945476	0.000078
8.944133	0.000078
8.942789	0.000078
8.941445	0.000079
8.940101	0.000079
8.938758	0.000079
8.937414	0.000079
8.936070	0.000080
8.934727	0.000080
8.933383	0.000080
8.932039	0.000081
8.930695	0.000081
8.929352	0.000081
8.928008	0.000081
8.926664	0.000082
8.925320	0.000082
8.923977	0.000082
8.922633	0.000083
8.921289	0.000083
8.919946	0.000083
8.918602	0.000083
8.917258	0.000084
8.915914	0.000084
8.914571	0.000084
8.913227	0.000085
8.911883	0.000085
8.910539	0.000085
8.909196	0.000085
8.907852	0.000086
8.906508	0.000086
8.905164	0.000086
8.903821	0.000087
8.902477	0.000087
8.901133	0.000087
8.899790	0.000088
8.898446	0.000088
8.897102	0.000088
8.895758	0.000089
8.894415	0.000089
8.893071	0.000089
8.891727	0.000090
8.890383	0.000090
8.889040	0.000090
8.887696	0.000091
8.886352	0.000091
8.885009	0.000091
8.883665	0.000092
8.882321	0.000092
8.880977	0.000092
8.879634	0.000093
8.878290	0.000093
8.876946	0.000093
8.875602	0.000094
8.874259	0.000094
8.872915	0.000095
8.871571	0.000095
8.870227	0.000095
8.868884	0.000096
8.867540	0.000096
8.866196	0.000096
8.864853	0.000097
8.863509	0.000097
8.862165	0.000098
8.860821	0.000098
8.859478	0.000098
8.858134	0.000099
8.856790	0.000099
8.855446	0.000100
8.854103	0.000100
8.852759	0.000100
8.851415	0.000101
8.850072	0.000101
8.848728	0.000102
8.847384	0.000102
8.846040	0.000103
8.844697	0.000103
8.843353	0.000103
8.842009	0.000104
8.840665	0.000104
8.839322	0.000105
8.837978	0.000105
8.836634	0.000106
8.835291	0.000106
8.833947	0.000107
8.832603	0.000107
8.831259	0.000107
8.829916	0.000108
8.828572	0.000108
8.827228	0.000109
8.825884	0.000109
8.824541	0.000110
8.823197	0.000110
8.821853	0.000111
8.820509	0.000111
8.819166	0.000112
8.817822	0.000112
8.816478	0.000113
8.815135	0.000113
8.813791	0.000114
8.812447	0.000114
8.811103	0.000115
8.809760	0.000115
8.808416	0.000116
8.807072	0.000117
8.805728	0.000117
8.804385	0.000118
8.803041	0.000118
8.801697	0.000119
8.800354	0.000119
8.799010	0.000120
8.797666	0.000120
8.796322	0.000121
8.794979	0.000122
8.793635	0.000122
8.792291	0.000123
8.790947	0.000123
8.789604	0.000124
8.788260	0.000125
8.786916	0.000125
8.785572	0.000126
8.784229	0.000126
8.782885	0.000127
8.781541	0.000128
8.780198	0.000128
8.778854	0.000129
8.777510	0.000130
8.776166	0.000130
8.774823	0.000131
8.773479	0.000132
8.772135	0.000132
8.770791	0.000133
8.769448	0.000134
8.768104	0.000134
8.766760	0.000135
8.765417	0.000136
8.764073	0.000136
8.762729	0.000137
8.761385	0.000138
8.760042	0.000139
8.758698	0.000139
8.757354	0.000140
8.756010	0.000141
8.754667	0.000142
8.753323	0.000142
8.751979	0.000143
8.750635	0.000144
8.749292	0.000145
8.747948	0.000146
8.746604	0.000146
8.745261	0.000147
8.743917	0.000148
8.742573	0.000149
8.741229	0.000150
8.739886	0.000151
8.738542	0.000151
8.737198	0.000152
8.735854	0.000153
8.734511	0.000154
8.733167	0.000155
8.731823	0.000156
8.730480	0.000157
8.729136	0.000158
8.727792	0.000159
8.726448	0.000160
8.725105	0.000160
8.723761	0.000161
8.722417	0.000162
8.721073	0.000163
8.719730	0.000164
8.718386	0.000165
8.717042	0.000166
8.715699	0.000167
8.714355	0.000168
8.713011	0.000170
8.711667	0.000171
8.710324	0.000172
8.708980	0.000173
8.707636	0.000174
8.706292	0.000175
8.704949	0.000176
8.703605	0.000177
8.702261	0.000178
8.700917	0.000179
8.699574	0.000181
8.698230	0.000182
8.696886	0.000183
8.695543	0.000184
8.694199	0.000185
8.692855	0.000187
8.691511	0.000188
8.690168	0.000189
8.688824	0.000190
8.687480	0.000192
8.686136	0.000193
8.684793	0.000194
8.683449	0.000196
8.682105	0.000197
8.680762	0.000198
8.679418	0.000200
8.678074	0.000201
8.676730	0.000203
8.675387	0.000204
8.674043	0.000206
8.672699	0.000207
8.671355	0.000208
8.670012	0.000210
8.668668	0.000212
8.667324	0.000213
8.665980	0.000215
8.664637	0.000216
8.663293	0.000218
8.661949	0.000219
8.660606	0.000221
8.659262	0.000223
8.657918	0.000224
8.656574	0.000226
8.655231	0.000228
8.653887	0.000230
8.652543	0.000231
8.651199	0.000233
8.649856	0.000235
8.648512	0.000237
8.647168	0.000239
8.645825	0.000241
8.644481	0.000243
8.643137	0.000245
8.641793	0.000247
8.640450	0.000249
8.639106	0.000251
8.637762	0.000253
8.636418	0.000255
8.635075	0.000257
8.633731	0.000259
8.632387	0.000261
8.631043	0.000264
8.629700	0.000266
8.628356	0.000268
8.627012	0.000270
8.625669	0.000273
8.624325	0.000275
8.622981	0.000278
8.621637	0.000280
8.620294	0.000282
8.618950	0.000285
8.617606	0.000288
8.616262	0.000290
8.614919	0.000293
8.613575	0.000296
8.612231	0.000298
8.610888	0.000301
8.609544	0.000304
8.608200	0.000307
8.606856	0.000310
8.605513	0.000313
8.604169	0.000316
8.602825	0.000319
8.601481	0.000322
8.600138	0.000325
8.598794	0.000328
8.597450	0.000331
8.596107	0.000334
8.594763	0.000338
8.593419	0.000341
8.592075	0.000345
8.590732	0.000348
8.589388	0.000352
8.588044	0.000355
8.586700	0.000359
8.585357	0.000363
8.584013	0.000367
8.582669	0.000371
8.581325	0.000375
8.579982	0.000379
8.578638	0.000383
8.577294	0.000387
8.575951	0.000391
8.574607	0.000396
8.573263	0.000400
8.571919	0.000404
8.570576	0.000409
8.569232	0.000414
8.567888	0.000418
8.566544	0.000423
8.565201	0.000428
8.563857	0.000433
8.562513	0.000438
8.561170	0.000444
8.559826	0.000449
8.558482	0.000454
8.557138	0.000460
8.555795	0.000466
8.554451	0.000471
8.553107	0.000477
8.551763	0.000483
8.550420	0.000489
8.549076	0.000496
8.547732	0.000502
8.546388	0.000508
8.545045	0.000515
8.543701	0.000522
8.542357	0.000529
8.541014	0.000536
8.539670	0.000543
8.538326	0.000551
8.536982	0.000558
8.535639	0.000566
8.534295	0.000574
8.532951	0.000582
8.531607	0.000590
8.530264	0.000599
8.528920	0.000607
8.527576	0.000616
8.526233	0.000625
8.524889	0.000634
8.523545	0.000644
8.522201	0.000654
8.520858	0.000664
8.519514	0.000674
8.518170	0.000684
8.516826	0.000695
8.515483	0.000706
8.514139	0.000717
8.512795	0.000729
8.511451	0.000741
8.510108	0.000753
8.508764	0.000765
8.507420	0.000778
8.506077	0.000791
8.504733	0.000805
8.503389	0.000819
8.502045	0.000833
8.500702	0.000848
8.499358	0.000863
8.498014	0.000878
8.496670	0.000894
8.495327	0.000911
8.493983	0.000928
8.492639	0.000945
8.491296	0.000963
8.489952	0.000981
8.488608	0.001000
8.487264	0.001020
8.485921	0.001040
8.484577	0.001061
8.483233	0.001083
8.481889	0.001105
8.480546	0.001128
8.479202	0.001151
8.477858	0.001176
8.476515	0.001201
8.475171	0.001227
8.473827	0.001254
8.472483	0.001282
8.471140	0.001311
8.469796	0.001341
8.468452	0.001373
8.467108	0.001405
8.465765	0.001438
8.464421	0.001473
8.463077	0.001509
8.461733	0.001547
8.460390	0.001586
8.459046	0.001626
8.457702	0.001668
8.456359	0.001712
8.455015	0.001758
8.453671	0.001805
8.452327	0.001855
8.450984	0.001907
8.449640	0.001961
8.448296	0.002017
8.446952	0.002076
8.445609	0.002138
8.444265	0.002203
8.442921	0.002271
8.441578	0.002342
8.440234	0.002416
8.438890	0.002495
8.437546	0.002577
8.436203	0.002664
8.434859	0.002755
8.433515	0.002851
8.432171	0.002953
8.430828	0.003060
8.429484	0.003174
8.428140	0.003294
8.426796	0.003421
8.425453	0.003556
8.424109	0.003700
8.422765	0.003853
8.421422	0.004015
8.420078	0.004189
8.418734	0.004375
8.417390	0.004574
8.416047	0.004787
8.414703	0.005016
8.413359	0.005262
8.412015	0.005528
8.410672	0.005815
8.409328	0.006126
8.407984	0.006464
8.406641	0.006832
8.405297	0.007233
8.403953	0.007672
8.402609	0.008154
8.401266	0.008686
8.399922	0.009272
8.398578	0.009924
8.397234	0.010649
8.395891	0.011460
8.394547	0.012372
8.393203	0.013403
8.391859	0.014574
8.390516	0.015911
8.389172	0.017451
8.387828	0.019235
8.386485	0.021320
8.385141	0.023780
8.383797	0.026720
8.382453	0.030298
8.381110	0.034794
8.379766	0.040737
8.378422	0.049189
8.377078	0.062190
8.375735	0.083337
8.374391	0.118176
8.373047	0.173848
8.371704	0.257346
8.370360	0.372208
8.369016	0.514281
8.367672	0.667366
8.366329	0.799489
8.364985	0.866473
8.363641	0.838347
8.362297	0.729422
8.360954	0.582925
8.359610	0.437134
8.358266	0.314282
8.356923	0.222985
8.355579	0.162623
8.354235	0.127902
8.352891	0.113017
8.351548	0.114578
8.350204	0.132971
8.348860	0.172216
8.347516	0.238295
8.346173	0.335941
8.344829	0.464325
8.343485	0.612501
8.342141	0.755125
8.340798	0.851309
8.339454	0.860447
8.338110	0.777343
8.336767	0.637833
8.335423	0.484918
8.334079	0.347331
8.332735	0.238581
8.331392	0.160969
8.330048	0.109965
8.328704	0.078330
8.327360	0.059151
8.326017	0.047265
8.324673	0.039427
8.323329	0.033828
8.321986	0.029544
8.320642	0.026107
8.319298	0.023272
8.317954	0.020892
8.316611	0.018872
8.315267	0.017140
8.313923	0.015643
8.312579	0.014340
8.311236	0.013200
8.309892	0.012194
8.308548	0.011303
8.307204	0.010510
8.305861	0.009800
8.304517	0.009163
8.303173	0.008588
8.301830	0.008067
8.300486	0.007594
8.299142	0.007163
8.297798	0.006769
8.296455	0.006407
8.295111	0.006075
8.293767	0.005769
8.292423	0.005487
8.291080	0.005225
8.289736	0.004982
8.288392	0.004757
8.287049	0.004547
8.285705	0.004351
8.284361	0.004168
8.283017	0.003997
8.281674	0.003837
8.280330	0.003686
8.278986	0.003544
8.277642	0.003411
8.276299	0.003286
8.274955	0.003167
8.273611	0.003055
8.272267	0.002949
8.270924	0.002849
8.269580	0.002754
8.268236	0.002664
8.266893	0.002579
8.265549	0.002497
8.264205	0.002420
8.262861	0.002346
8.261518	0.002276
8.260174	0.002209
8.258830	0.002145
8.257486	0.002084
8.256143	0.002026
8.254799	0.001970
8.253455	0.001917
8.252112	0.001866
8.250768	0.001817
8.249424	0.001770
8.248080	0.001725
8.246737	0.001682
8.245393	0.001641
8.244049	0.001601
8.242705	0.001562
8.241362	0.001525
8.240018	0.001490
8.238674	0.001456
8.237331	0.001423
8.235987	0.001391
8.234643	0.001360
8.233299	0.001331
8.231956	0.001302
8.230612	0.001275
8.229268	0.001248
8.227924	0.001222
8.226581	0.001198
8.225237	0.001174
8.223893	0.001150
8.222549	0.001128
8.221206	0.001106
8.219862	0.001085
8.218518	0.001065
8.217175	0.001045
8.215831	0.001026
8.214487	0.001007
8.213143	0.000989
8.211800	0.000972
8.210456	0.000955
8.209112	0.000938
8.207768	0.000922
8.206425	0.000907
8.205081	0.000891
8.203737	0.000877
8.202394	0.000862
8.201050	0.000849
8.199706	0.000835
8.198362	0.000822
8.197019	0.000809
8.195675	0.000797
8.194331	0.000785
8.192987	0.000773
8.191644	0.000761
8.190300	0.000750
8.188956	0.000739
8.187612	0.000729
8.186269	0.000718
8.184925	0.000708
8.183581	0.000699
8.182238	0.000689
8.180894	0.000680
8.179550	0.000670
8.178206	0.000662
8.176863	0.000653
8.175519	0.000644
8.174175	0.000636
8.172831	0.000628
8.171488	0.000620
8.170144	0.000613
8.168800	0.000605
8.167457	0.000598
8.166113	0.000590
8.164769	0.000583
8.163425	0.000577
8.162082	0.000570
8.160738	0.000563
8.159394	0.000557
8.158050	0.000551
8.156707	0.000545
8.155363	0.000539
8.154019	0.000533
8.152675	0.000527
8.151332	0.000521
8.149988	0.000516
8.148644	0.000510
8.147301	0.000505
8.145957	0.000500
8.144613	0.000495
8.143269	0.000490
8.141926	0.000485
8.140582	0.000480
8.139238	0.000476
8.137894	0.000471
8.136551	0.000467
8.135207	0.000462
8.133863	0.000458
8.132520	0.000454
8.131176	0.000450
8.129832	0.000446
8.128488	0.000442
8.127145	0.000438
8.125801	0.000434
8.124457	0.000431
8.123113	0.000427
8.121770	0.000423
8.120426	0.000420
8.119082	0.000417
8.117739	0.000413
8.116395	0.000410
8.115051	0.000407
8.113707	0.000404
8.112364	0.000400
8.111020	0.000397
8.109676	0.000394
8.108332	0.000391
8.106989	0.000389
8.105645	0.000386
8.104301	0.000383
8.102957	0.000380
8.101614	0.000378
8.100270	0.000375
8.098926	0.000373
8.097583	0.000370
8.096239	0.000368
8.094895	0.000365
8.093551	0.000363
8.092208	0.000360
8.090864	0.000358
8.089520	0.000356
8.088176	0.000354
8.086833	0.000352
8.085489	0.000349
8.084145	0.000347
8.082802	0.000345
8.081458	0.000343
8.080114	0.000341
8.078770	0.000339
8.077427	0.000338
8.076083	0.000336
8.074739	0.000334
8.073395	0.000332
8.072052	0.000330
8.070708	0.000329
8.069364	0.000327
8.068020	0.000325
8.066677	0.000324
8.065333	0.000322
8.063989	0.000321
8.062646	0.000319
8.061302	0.000318
8.059958	0.000316
8.058614	0.000315
8.057271	0.000313
8.055927	0.000312
8.054583	0.000311
8.053239	0.000309
8.051896	0.000308
8.050552	0.000307
8.049208	0.000306
8.047865	0.000304
8.046521	0.000303
8.045177	0.000302
8.043833	0.000301
8.042490	0.000300
8.041146	0.000299
8.039802	0.000298
8.038458	0.000297
8.037115	0.000296
8.035771	0.000295
8.034427	0.000294
8.033083	0.000293
8.031740	0.000292
8.030396	0.000291
8.029052	0.000290
8.027709	0.000289
8.026365	0.000288
8.025021	0.000287
8.023677	0.000287
8.022334	0.000286
8.020990	0.000285
8.019646	0.000284
8.018302	0.000283
8.016959	0.000283
8.015615	0.000282
8.014271	0.000281
8.012928	0.000281
8.011584	0.000280
8.010240	0.000280
8.008896	0.000279
8.007553	0.000278
8.006209	0.000278
8.004865	0.000277
8.003521	0.000277
8.002178	0.000276
8.000834	0.000276
7.999490	0.000275
7.998147	0.000275
7.996803	0.000274
7.995459	0.000274
7.994115	0.000273
7.992772	0.000273
7.991428	0.000273
7.990084	0.000272
7.988740	0.000272
7.987397	0.000272
7.986053	0.000271
7.984709	0.000271
7.983365	0.000271
7.982022	0.000270
7.980678	0.000270
7.979334	0.000270
7.977991	0.000270
7.976647	0.000270
7.975303	0.000269
7.973959	0.000269
7.972616	0.000269
7.971272	0.000269
7.969928	0.000269
7.968584	0.000269
7.967241	0.000268
7.965897	0.000268
7.964553	0.000268
7.963210	0.000268
7.961866	0.000268
7.960522	0.000268
7.959178	0.000268
7.957835	0.000268
7.956491	0.000268
7.955147	0.000268
7.953803	0.000268
7.952460	0.000268
7.951116	0.000268
7.949772	0.000268
7.948428	0.000268
7.947085	0.000269
7.945741	0.000269
7.944397	0.000269
7.943054	0.000269
7.941710	0.000269
7.940366	0.000269
7.939022	0.000269
7.937679	0.000270
7.936335	0.000270
7.934991	0.000270
7.933647	0.000270
7.932304	0.000271
7.930960	0.000271
7.929616	0.000271
7.928273	0.000271
7.926929	0.000272
7.925585	0.000272
7.924241	0.000272
7.922898	0.000273
7.921554	0.000273
7.920210	0.000274
7.918866	0.000274
7.917523	0.000274
7.916179	0.000275
7.914835	0.000275
7.913491	0.000276
7.912148	0.000276
7.910804	0.000277
7.909460	0.000277
7.908117	0.000278
7.906773	0.000278
7.905429	0.000279
7.904085	0.000279
7.902742	0.000280
7.901398	0.000280
7.900054	0.000281
7.898710	0.000282
7.897367	0.000282
7.896023	0.000283
7.894679	0.000284
7.893336	0.000284
7.891992	0.000285
7.890648	0.000286
7.889304	0.000286
7.887961	0.000287
7.886617	0.000288
7.885273	0.000289
7.883929	0.000289
7.882586	0.000290
7.881242	0.000291
7.879898	0.000292
7.878555	0.000293
7.877211	0.000294
7.875867	0.000294
7.874523	0.000295
7.873180	0.000296
7.871836	0.000297
7.870492	0.000298
7.869148	0.000299
7.867805	0.000300
7.866461	0.000301
7.865117	0.000302
7.863773	0.000303
7.862430	0.000304
7.861086	0.000305
7.859742	0.000306
7.858399	0.000308
7.857055	0.000309
7.855711	0.000310
7.854367	0.000311
7.853024	0.000312
7.851680	0.000313
7.850336	0.000315
7.848992	0.000316
7.847649	0.000317
7.846305	0.000319
7.844961	0.000320
7.843618	0.000321
7.842274	0.000323
7.840930	0.000324
7.839586	0.000325
7.838243	0.000327
7.836899	0.000328
7.835555	0.000330
7.834211	0.000331
7.832868	0.000333
7.831524	0.000334
7.830180	0.000336
7.828836	0.000338
7.827493	0.000339
7.826149	0.000341
7.824805	0.000343
7.823462	0.000344
7.822118	0.000346
7.820774	0.000348
7.819430	0.000350
7.818087	0.000351
7.816743	0.000353
7.815399	0.000355
7.814055	0.000357
7.812712	0.000359
7.811368	0.000361
7.810024	0.000363
7.808681	0.000365
7.807337	0.000367
7.805993	0.000369
7.804649	0.000371
7.803306	0.000373
7.801962	0.000376
7.800618	0.000378
7.799274	0.000380
7.797931	0.000382
7.796587	0.000385
7.795243	0.000387
7.793899	0.000389
7.792556	0.000392
7.791212	0.000394
7.789868	0.000397
7.788525	0.000399
7.787181	0.000402
7.785837	0.000405
7.784493	0.000407
7.783150	0.000410
7.781806	0.000413
7.780462	0.000416
7.779118	0.000419
7.777775	0.000421
7.776431	0.000424
7.775087	0.000427
7.773744	0.000430
7.772400	0.000433
7.771056	0.000437
7.769712	0.000440
7.768369	0.000443
7.767025	0.000446
7.765681	0.000450
7.764337	0.000453
7.762994	0.000457
7.761650	0.000460
7.760306	0.000464
7.758963	0.000467
7.757619	0.000471
7.756275	0.000475
7.754931	0.000479
7.753588	0.000482
7.752244	0.000486
7.750900	0.000490
7.749556	0.000494
7.748213	0.000499
7.746869	0.000503
7.745525	0.000507
7.744181	0.000511
7.742838	0.000516
7.741494	0.000520
7.740150	0.000525
7.738807	0.000530
7.737463	0.000535
7.736119	0.000539
7.734775	0.000544
7.733432	0.000549
7.732088	0.000554
7.730744	0.000560
7.729400	0.000565
7.728057	0.000570
7.726713	0.000576
7.725369	0.000581
7.724026	0.000587
7.722682	0.000593
7.721338	0.000599
7.719994	0.000605
7.718651	0.000611
7.717307	0.000617
7.715963	0.000624
7.714619	0.000630
7.713276	0.000637
7.711932	0.000644
7.710588	0.000651
7.709244	0.000658
7.707901	0.000665
7.706557	0.000672
7.705213	0.000680
7.703870	0.000687
7.702526	0.000695
7.701182	0.000703
7.699838	0.000711
7.698495	0.000719
7.697151	0.000728
7.695807	0.000737
7.694463	0.000745
7.693120	0.000754
7.691776	0.000764
7.690432	0.000773
7.689089	0.000783
7.687745	0.000792
7.686401	0.000802
7.685057	0.000813
7.683714	0.000823
7.682370	0.000834
7.681026	0.000845
7.679682	0.000856
7.678339	0.000868
7.676995	0.000880
7.675651	0.000892
7.674307	0.000904
7.672964	0.000917
7.671620	0.000930
7.670276	0.000943
7.668933	0.000957
7.667589	0.000971
7.666245	0.000985
7.664901	0.000999
7.663558	0.001015
7.662214	0.001030
7.660870	0.001046
7.659526	0.001062
7.658183	0.001079
7.656839	0.001096
7.655495	0.001114
7.654152	0.001132
7.652808	0.001150
7.651464	0.001170
7.650120	0.001189
7.648777	0.001209
7.647433	0.001230
7.646089	0.001252
7.644745	0.001274
7.643402	0.001297
7.642058	0.001320
7.640714	0.001344
7.639371	0.001369
7.638027	0.001395
7.636683	0.001421
7.635339	0.001449
7.633996	0.001477
7.632652	0.001506
7.631308	0.001536
7.629964	0.001568
7.628621	0.001600
7.627277	0.001633
7.625933	0.001668
7.624589	0.001704
7.623246	0.001741
7.621902	0.001779
7.620558	0.001819
7.619215	0.001861
7.617871	0.001904
7.616527	0.001948
7.615183	0.001995
7.613840	0.002043
7.612496	0.002093
7.611152	0.002146
7.609808	0.002200
7.608465	0.002257
7.607121	0.002317
7.605777	0.002379
7.604434	0.002443
7.603090	0.002511
7.601746	0.002582
7.600402	0.002656
7.599059	0.002734
7.597715	0.002816
7.596371	0.002902
7.595027	0.002992
7.593684	0.003087
7.592340	0.003188
7.590996	0.003293
7.589652	0.003405
7.588309	0.003523
7.586965	0.003648
7.585621	0.003780
7.584278	0.003921
7.582934	0.004070
7.581590	0.004229
7.580246	0.004399
7.578903	0.004580
7.577559	0.004773
7.576215	0.004981
7.574871	0.005204
7.573528	0.005444
7.572184	0.005703
7.570840	0.005983
7.569497	0.006286
7.568153	0.006616
7.566809	0.006975
7.565465	0.007367
7.564122	0.007797
7.562778	0.008270
7.561434	0.008792
7.560090	0.009370
7.558747	0.010013
7.557403	0.010732
7.556059	0.011539
7.554715	0.012450
7.553372	0.013484
7.552028	0.014664
7.550684	0.016021
7.549341	0.017592
7.547997	0.019425
7.546653	0.021585
7.545309	0.024158
7.543966	0.027272
7.542622	0.031139
7.541278	0.036148
7.539934	0.043075
7.538591	0.053448
7.537247	0.070093
7.535903	0.097658
7.534560	0.142681
7.533216	0.212536
7.531872	0.312791
7.530528	0.443274
7.529185	0.593705
7.527841	0.739477
7.526497	0.840258
7.525153	0.854877
7.523810	0.776374
7.522466	0.639602
7.521122	0.487892
7.519779	0.350638
7.518435	0.241881
7.517091	0.164293
7.515747	0.113542
7.514404	0.082445
7.513060	0.064058
7.511716	0.053164
7.510372	0.046466
7.509029	0.042138
7.507685	0.039254
7.506341	0.037364
7.504997	0.036253
7.503654	0.035817
7.502310	0.036013
7.500966	0.036842
7.499623	0.038352
7.498279	0.040650
7.496935	0.043957
7.495591	0.048726
7.494248	0.055891
7.492904	0.067290
7.491560	0.086231
7.490216	0.117945
7.488873	0.169392
7.487529	0.247757
7.486185	0.357360
7.484842	0.495504
7.483498	0.648102
7.482154	0.785708
7.480810	0.864980
7.479467	0.851212
7.478123	0.751606
7.476779	0.607445
7.475435	0.459064
7.474092	0.331079
7.472748	0.233831
7.471404	0.167635
7.470060	0.127227
7.468717	0.105864
7.467373	0.098267
7.466029	0.102170
7.464686	0.118818
7.463342	0.152707
7.461998	0.210387
7.460654	0.297945
7.459311	0.417169
7.457967	0.561125
7.456623	0.709805
7.455279	0.827082
7.453936	0.868766
7.452592	0.814396
7.451248	0.688834
7.449905	0.536472
7.448561	0.391598
7.447217	0.272458
7.445873	0.184651
7.444530	0.125463
7.443186	0.088158
7.441842	0.065475
7.440498	0.051595
7.439155	0.042661
7.437811	0.036449
7.436467	0.031791
7.435123	0.028103
7.433780	0.025082
7.432436	0.022558
7.431092	0.020420
7.429749	0.018591
7.428405	0.017013
7.427061	0.015641
7.425717	0.014441
7.424374	0.013385
7.423030	0.012449
7.421686	0.011616
7.420342	0.010871
7.418999	0.010202
7.417655	0.009598
7.416311	0.009052
7.414968	0.008555
7.413624	0.008102
7.412280	0.007688
7.410936	0.007309
7.409593	0.006960
7.408249	0.006638
7.406905	0.006341
7.405561	0.006066
7.404218	0.005811
7.402874	0.005573
7.401530	0.005352
7.400187	0.005146
7.398843	0.004954
7.397499	0.004774
7.396155	0.004605
7.394812	0.004446
7.393468	0.004298
7.392124	0.004157
7.390780	0.004026
7.389437	0.003901
7.388093	0.003784
7.386749	0.003673
7.385405	0.003568
7.384062	0.003469
7.382718	0.003376
7.381374	0.003287
7.380031	0.003202
7.378687	0.003122
7.377343	0.003046
7.375999	0.002974
7.374656	0.002906
7.373312	0.002841
7.371968	0.002779
7.370624	0.002720
7.369281	0.002664
7.367937	0.002611
7.366593	0.002560
7.365250	0.002512
7.363906	0.002466
7.362562	0.002423
7.361218	0.002381
7.359875	0.002342
7.358531	0.002304
7.357187	0.002268
7.355843	0.002235
7.354500	0.002203
7.353156	0.002172
7.351812	0.002143
7.350468	0.002116
7.349125	0.002090
7.347781	0.002066
7.346437	0.002043
7.345094	0.002022
7.343750	0.002002
7.342406	0.001983
7.341062	0.001965
7.339719	0.001949
7.338375	0.001934
7.337031	0.001920
7.335687	0.001907
7.334344	0.001896
7.333000	0.001886
7.331656	0.001877
7.330313	0.001869
7.328969	0.001862
7.327625	0.001856
7.326281	0.001852
7.324938	0.001849
7.323594	0.001846
7.322250	0.001846
7.320906	0.001846
7.319563	0.001847
7.318219	0.001850
7.316875	0.001854
7.315531	0.001859
7.314188	0.001866
7.312844	0.001874
7.311500	0.001883
7.310157	0.001894
7.308813	0.001906
7.307469	0.001920
7.306125	0.001935
7.304782	0.001952
7.303438	0.001971
7.302094	0.001991
7.300750	0.002014
7.299407	0.002038
7.298063	0.002065
7.296719	0.002093
7.295376	0.002124
7.294032	0.002157
7.292688	0.002193
7.291344	0.002231
7.290001	0.002273
7.288657	0.002317
7.287313	0.002365
7.285969	0.002416
7.284626	0.002471
7.283282	0.002529
7.281938	0.002592
7.280595	0.002660
7.279251	0.002733
7.277907	0.002811
7.276563	0.002895
7.275220	0.002985
7.273876	0.003082
7.272532	0.003186
7.271188	0.003299
7.269845	0.003420
7.268501	0.003552
7.267157	0.003694
7.265813	0.003848
7.264470	0.004015
7.263126	0.004196
7.261782	0.004394
7.260439	0.004609
7.259095	0.004845
7.257751	0.005104
7.256407	0.005388
7.255064	0.005700
7.253720	0.006045
7.252376	0.006428
7.251032	0.006853
7.249689	0.007327
7.248345	0.007857
7.247001	0.008454
7.245658	0.009127
7.244314	0.009890
7.242970	0.010759
7.241626	0.011756
7.240283	0.012906
7.238939	0.014240
7.237595	0.015799
7.236251	0.017637
7.234908	0.019825
7.233564	0.022460
7.232220	0.025694
7.230876	0.029788
7.229533	0.035241
7.228189	0.043051
7.226845	0.055153
7.225502	0.074990
7.224158	0.107941
7.222814	0.161052
7.221470	0.241421
7.220127	0.353010
7.218783	0.492444
7.217439	0.644648
7.216095	0.778978
7.214752	0.851603
7.213408	0.829885
7.212064	0.724345
7.210721	0.577236
7.209377	0.427894
7.208033	0.299715
7.206689	0.202061
7.205346	0.134518
7.204002	0.091255
7.202658	0.064892
7.201314	0.049016
7.199971	0.039128
7.198627	0.032525
7.197283	0.027752
7.195939	0.024074
7.194596	0.021121
7.193252	0.018691
7.191908	0.016661
7.190565	0.014946
7.189221	0.013484
7.187877	0.012229
7.186533	0.011143
7.185190	0.010197
7.183846	0.009369
7.182502	0.008640
7.181158	0.007994
7.179815	0.007420
7.178471	0.006908
7.177127	0.006448
7.175784	0.006034
7.174440	0.005660
7.173096	0.005322
7.171752	0.005014
7.170409	0.004733
7.169065	0.004476
7.167721	0.004241
7.166377	0.004024
7.165034	0.003825
7.163690	0.003641
7.162346	0.003471
7.161003	0.003313
7.159659	0.003166
7.158315	0.003030
7.156971	0.002903
7.155628	0.002784
7.154284	0.002673
7.152940	0.002569
7.151596	0.002471
7.150253	0.002380
7.148909	0.002293
7.147565	0.002212
7.146221	0.002136
7.144878	0.002064
7.143534	0.001995
7.142190	0.001931
7.140847	0.001870
7.139503	0.001812
7.138159	0.001757
7.136815	0.001704
7.135472	0.001655
7.134128	0.001607
7.132784	0.001562
7.131440	0.001519
7.130097	0.001478
7.128753	0.001439
7.127409	0.001402
7.126066	0.001366
7.124722	0.001332
7.123378	0.001299
7.122034	0.001268
7.120691	0.001238
7.119347	0.001209
7.118003	0.001181
7.116659	0.001154
7.115316	0.001129
7.113972	0.001104
7.112628	0.001080
7.111284	0.001058
7.109941	0.001036
7.108597	0.001014
7.107253	0.000994
7.105910	0.000974
7.104566	0.000955
7.103222	0.000937
7.101878	0.000919
7.100535	0.000902
7.099191	0.000885
7.097847	0.000869
7.096503	0.000854
7.095160	0.000839
7.093816	0.000824
7.092472	0.000810
7.091129	0.000797
7.089785	0.000783
7.088441	0.000770
7.087097	0.000758
7.085754	0.000746
7.084410	0.000734
7.083066	0.000723
7.081722	0.000712
7.080379	0.000701
7.079035	0.000690
7.077691	0.000680
7.076347	0.000670
7.075004	0.000661
7.073660	0.000651
7.072316	0.000642
7.070973	0.000633
7.069629	0.000625
7.068285	0.000616
7.066941	0.000608
7.065598	0.000600
7.064254	0.000592
7.062910	0.000584
7.061566	0.000577
7.060223	0.000570
7.058879	0.000563
7.057535	0.000556
7.056192	0.000549
7.054848	0.000542
7.053504	0.000536
7.052160	0.000530
7.050817	0.000524
7.049473	0.000518
7.048129	0.000512
7.046785	0.000506
7.045442	0.000500
7.044098	0.000495
7.042754	0.000489
7.041410	0.000484
7.040067	0.000479
7.038723	0.000474
7.037379	0.000469
7.036036	0.000464
7.034692	0.000459
7.033348	0.000455
7.032004	0.000450
7.030661	0.000446
7.029317	0.000441
7.027973	0.000437
7.026629	0.000433
7.025286	0.000429
7.023942	0.000425
7.022598	0.000421
7.021255	0.000417
7.019911	0.000413
7.018567	0.000410
7.017223	0.000406
7.015880	0.000402
7.014536	0.000399
7.013192	0.000395
7.011848	0.000392
7.010505	0.000389
7.009161	0.000385
7.007817	0.000382
7.006474	0.000379
7.005130	0.000376
7.003786	0.000373
7.002442	0.000370
7.001099	0.000367
6.999755	0.000364
6.998411	0.000361
6.997067	0.000358
6.995724	0.000356
6.994380	0.000353
6.993036	0.000350
6.991692	0.000348
6.990349	0.000345
6.989005	0.000342
6.987661	0.000340
6.986318	0.000338
6.984974	0.000335
6.983630	0.000333
6.982286	0.000330
6.980943	0.000328
6.979599	0.000326
6.978255	0.000324
6.976911	0.000322
6.975568	0.000319
6.974224	0.000317
6.972880	0.000315
6.971537	0.000313
6.970193	0.000311
6.968849	0.000309
6.967505	0.000307
6.966162	0.000305
6.964818	0.000303
6.963474	0.000301
6.962130	0.000300
6.960787	0.000298
6.959443	0.000296
6.958099	0.000294
6.956755	0.000293
6.955412	0.000291
6.954068	0.000289
6.952724	0.000287
6.951381	0.000286
6.950037	0.000284
6.948693	0.000283
6.947349	0.000281
6.946006	0.000280
6.944662	0.000278
6.943318	0.000277
6.941974	0.000275
6.940631	0.000274
6.939287	0.000272
6.937943	0.000271
6.936600	0.000269
6.935256	0.000268
6.933912	0.000267
6.932568	0.000265
6.931225	0.000264
6.929881	0.000263
6.928537	0.000261
6.927193	0.000260
6.925850	0.000259
6.924506	0.000258
6.923162	0.000256
6.921818	0.000255
6.920475	0.000254
6.919131	0.000253
6.917787	0.000252
6.916444	0.000251
6.915100	0.000249
6.913756	0.000248
6.912412	0.000247
6.911069	0.000246
6.909725	0.000245
6.908381	0.000244
6.907037	0.000243
6.905694	0.000242
6.904350	0.000241
6.903006	0.000240
6.901663	0.000239
6.900319	0.000238
6.898975	0.000237
6.897631	0.000236
6.896288	0.000235
6.894944	0.000234
6.893600	0.000233
6.892256	0.000233
6.890913	0.000232
6.889569	0.000231
6.888225	0.000230
6.886882	0.000229
6.885538	0.000228
6.884194	0.000227
6.882850	0.000227
6.881507	0.000226
6.880163	0.000225
6.878819	0.000224
6.877475	0.000224
6.876132	0.000223
6.874788	0.000222
6.873444	0.000221
6.872100	0.000221
6.870757	0.000220
6.869413	0.000219
6.868069	0.000218
6.866726	0.000218
6.865382	0.000217
6.864038	0.000216
6.862694	0.000216
6.861351	0.000215
6.860007	0.000214
6.858663	0.000214
6.857319	0.000213
6.855976	0.000213
6.854632	0.000212
6.853288	0.000211
6.851945	0.000211
6.850601	0.000210
6.849257	0.000210
6.847913	0.000209
6.846570	0.000208
6.845226	0.000208
6.843882	0.000207
6.842538	0.000207
6.841195	0.000206
6.839851	0.000206
6.838507	0.000205
6.837163	0.000205
6.835820	0.000204
6.834476	0.000204
6.833132	0.000203
6.831789	0.000203
6.830445	0.000202
6.829101	0.000202
6.827757	0.000201
6.826414	0.000201
6.825070	0.000201
6.823726	0.000200
6.822382	0.000200
6.821039	0.000199
6.819695	0.000199
6.818351	0.000198
6.817008	0.000198
6.815664	0.000198
6.814320	0.000197
6.812976	0.000197
6.811633	0.000196
6.810289	0.000196
6.808945	0.000196
6.807601	0.000195
6.806258	0.000195
6.804914	0.000195
6.803570	0.000194
6.802226	0.000194
6.800883	0.000194
6.799539	0.000193
6.798195	0.000193
6.796852	0.000193
6.795508	0.000192
6.794164	0.000192
6.792820	0.000192
6.791477	0.000192
6.790133	0.000191
6.788789	0.000191
6.787445	0.000191
6.786102	0.000190
6.784758	0.000190
6.783414	0.000190
6.782071	0.000190
6.780727	0.000189
6.779383	0.000189
6.778039	0.000189
6.776696	0.000189
6.775352	0.000188
6.774008	0.000188
6.772664	0.000188
6.771321	0.000188
6.769977	0.000188
6.768633	0.000187
6.767290	0.000187
6.765946	0.000187
6.764602	0.000187
6.763258	0.000187
6.761915	0.000187
6.760571	0.000186
6.759227	0.000186
6.757883	0.000186
6.756540	0.000186
6.755196	0.000186
6.753852	0.000186
6.752508	0.000186
6.751165	0.000185
6.749821	0.000185
6.748477	0.000185
6.747134	0.000185
6.745790	0.000185
6.744446	0.000185
6.743102	0.000185
6.741759	0.000185
6.740415	0.000185
6.739071	0.000184
6.737727	0.000184
6.736384	0.000184
6.735040	0.000184
6.733696	0.000184
6.732353	0.000184
6.731009	0.000184
6.729665	0.000184
6.728321	0.000184
6.726978	0.000184
6.725634	0.000184
6.724290	0.000184
6.722946	0.000184
6.721603	0.000184
6.720259	0.000184
6.718915	0.000184
6.717571	0.000184
6.716228	0.000184
6.714884	0.000184
6.713540	0.000184
6.712197	0.000184
6.710853	0.000184
6.709509	0.000184
6.708165	0.000184
6.706822	0.000184
6.705478	0.000184
6.704134	0.000184
6.702790	0.000184
6.701447	0.000184
6.700103	0.000184
6.698759	0.000184
6.697416	0.000184
6.696072	0.000184
6.694728	0.000184
6.693384	0.000185
6.692041	0.000185
6.690697	0.000185
6.689353	0.000185
6.688009	0.000185
6.686666	0.000185
6.685322	0.000185
6.683978	0.000185
6.682634	0.000185
6.681291	0.000186
6.679947	0.000186
[truncated: 6,001 more rows]
