# Supplementary material for: Discovery and Biosynthesis of the Novel Glycotetrapeptide Antibiotic Biffamycin A
Source: Angew Chem Int Ed Engl. 2026 May 6;65(26):e11349. doi: 10.1002/anie.202511349 (PMC13285481; doi:10.1002/anie.202511349)
Supplement: Supplementary file 3 — Supporting File 3: anie72473‐sup‐0003‐Data.zip. [file ANIE-65-e11349-s002.zip › r2SCAN3c_ensembles/7_3S/CPD_7_3S_Chemical_Shift_Tables.txt]

ORCA NMR Chemical Shift Extraction - Reference Constants
=====================================================
TMS references (B3LYP/6-311+G** in DMSO):
  REF_H = 31.912
  REF_C = 184.834

Chemical shift conversion:
  1H shift = REF_H - isotropic shielding
  13C shift = REF_C - isotropic shielding


-----------------------------------------
MODEL_0 CHEMICAL SHIELDING SUMMARY (ppm)
-----------------------------------------

  Nucleus  Element    Isotr. Shielding   Chem. Shift
  -------  -------    ----------------   -----------
       0  H                    25.149         6.763
       1  H                    23.172         8.740
       2  H                    26.159         5.753
       3  H                    25.875         6.037
       4  C                   136.734        48.100
       7  C                   116.739        68.095
       8  C                     5.522       179.312
      10  C                    -2.794       187.628
      11  C                   122.030        62.804
      12  C                     3.660       181.174
      13  C                   115.079        69.755
      15  C                     3.745       181.089
      17  C                   138.850        45.984
      18  C                   152.207        32.627
      19  C                   168.233        16.601
      20  C                   170.138        14.696
      24  C                   156.467        28.367
      25  C                    66.395       118.439
      26  C                    54.191       130.643
      27  C                    50.716       134.118
      28  C                    40.049       144.785
      30  C                    30.093       154.741
      31  C                    51.680       133.154
      32  C                    68.993       115.841
      33  C                    55.829       129.005
      35  C                   119.107        65.727
      37  H                    27.389         4.523
      38  C                    97.702        87.132
      39  C                   148.992        35.842
      40  C                   150.709        34.125
      41  C                   136.415        48.419
      44  C                    74.246       110.588
      45  C                   107.554        77.280
      47  C                   105.846        78.988
      48  C                   110.368        74.466
      49  C                   103.706        81.128
      53  C                   110.902        73.932
      55  C                     0.923       183.911
      57  C                   160.638        24.196
      58  H                    26.900         5.012
      59  H                    27.351         4.561
      60  H                    31.197         0.715
      61  H                    28.018         3.894
      62  H                    27.769         4.143
      63  H                    26.993         4.919
      64  H                    27.680         4.232
      65  H                    27.555         4.357
      66  H                    27.617         4.295
      67  H                    30.905         1.007
      68  H                    30.043         1.869
      69  H                    31.737         0.175
      70  H                    31.328         0.584
      71  H                    32.353        -0.441
      72  H                    30.824         1.088
      73  H                    31.160         0.752
      74  H                    30.920         0.992
      75  H                    28.155         3.757
      76  H                    28.777         3.135
      77  H                    24.386         7.526
      78  H                    23.512         8.400
      79  H                    24.378         7.534
      80  H                    24.471         7.441
      81  H                    27.953         3.959
      82  H                    27.628         4.284
      83  H                    27.550         4.362
      84  H                    30.174         1.738
      85  H                    29.838         2.074
      86  H                    29.996         1.916
      87  H                    30.377         1.535
      88  H                    28.432         3.480
      89  H                    28.709         3.203
      90  H                    24.722         7.190
      91  H                    29.394         2.518
      92  H                    29.182         2.730
      93  H                    28.055         3.857
      94  H                    27.491         4.421
      95  H                    28.054         3.858
      96  H                    30.173         1.739
      97  H                    29.696         2.216
      98  H                    29.697         2.215
      99  H                    30.302         1.610
     100  H                    26.796         5.116
     101  H                    27.814         4.098

-----------------------------------------
MODEL_1 CHEMICAL SHIELDING SUMMARY (ppm)
-----------------------------------------

  Nucleus  Element    Isotr. Shielding   Chem. Shift
  -------  -------    ----------------   -----------
       0  H                    25.100         6.812
       1  H                    23.039         8.873
       2  H                    25.988         5.924
       3  H                    25.839         6.073
       4  C                   137.001        47.833
       7  C                   116.646        68.188
       8  C                     5.370       179.464
      10  C                    -3.922       188.756
      11  C                   121.967        62.867
      12  C                     3.836       180.998
      13  C                   118.597        66.237
      15  C                     4.203       180.631
      17  C                   142.918        41.916
      18  C                   154.094        30.740
      19  C                   166.924        17.910
      20  C                   176.386         8.448
      24  C                   156.198        28.636
      25  C                    66.474       118.360
      26  C                    54.317       130.517
      27  C                    50.725       134.109
      28  C                    40.143       144.691
      30  C                    30.391       154.443
      31  C                    51.382       133.452
      32  C                    68.938       115.896
      33  C                    55.908       128.926
      35  C                   119.104        65.730
      37  H                    27.405         4.507
      38  C                    97.847        86.987
      39  C                   149.001        35.833
      40  C                   150.534        34.300
      41  C                   136.439        48.395
      44  C                    74.288       110.546
      45  C                   107.524        77.310
      47  C                   105.818        79.016
      48  C                   110.379        74.455
      49  C                   103.658        81.176
      53  C                   110.898        73.936
      55  C                     0.862       183.972
      57  C                   160.591        24.243
      58  H                    26.928         4.984
      59  H                    27.128         4.784
      60  H                    30.687         1.225
      61  H                    28.011         3.901
      62  H                    27.766         4.146
      63  H                    26.982         4.930
      64  H                    27.682         4.230
      65  H                    27.492         4.420
      66  H                    27.579         4.333
      67  H                    29.978         1.934
      68  H                    30.617         1.295
      69  H                    30.934         0.978
      70  H                    31.655         0.257
      71  H                    31.888         0.024
      72  H                    31.065         0.847
      73  H                    31.088         0.824
      74  H                    31.040         0.872
      75  H                    28.161         3.751
      76  H                    28.773         3.139
      77  H                    24.389         7.523
      78  H                    23.500         8.412
      79  H                    24.373         7.539
      80  H                    24.460         7.452
      81  H                    27.631         4.281
      82  H                    27.542         4.370
      83  H                    27.962         3.950
      84  H                    30.173         1.739
      85  H                    29.843         2.069
      86  H                    29.992         1.920
      87  H                    30.351         1.561
      88  H                    28.430         3.482
      89  H                    28.696         3.216
      90  H                    24.688         7.224
      91  H                    29.398         2.514
      92  H                    29.183         2.729
      93  H                    28.053         3.859
      94  H                    27.510         4.402
      95  H                    28.060         3.852
      96  H                    30.177         1.735
      97  H                    29.691         2.221
      98  H                    29.702         2.210
      99  H                    30.294         1.618
     100  H                    26.797         5.115
     101  H                    27.812         4.100

-----------------------------------------
MODEL_2 CHEMICAL SHIELDING SUMMARY (ppm)
-----------------------------------------

  Nucleus  Element    Isotr. Shielding   Chem. Shift
  -------  -------    ----------------   -----------
       0  H                    25.066         6.846
       1  H                    23.150         8.762
       2  H                    26.039         5.873
       3  H                    26.118         5.794
       4  C                   134.012        50.822
       7  C                   123.526        61.308
       8  C                     3.031       181.803
      10  C                    -2.173       187.007
      11  C                   121.899        62.935
      12  C                     1.055       183.779
      13  C                   117.512        67.322
      15  C                     2.921       181.913
      17  C                   141.372        43.462
      18  C                   154.985        29.849
      19  C                   161.919        22.915
      20  C                   169.773        15.061
      24  C                   157.204        27.630
      25  C                    66.218       118.616
      26  C                    53.809       131.025
      27  C                    51.271       133.563
      28  C                    39.696       145.138
      30  C                    29.317       155.517
      31  C                    51.474       133.360
      32  C                    68.760       116.074
      33  C                    55.798       129.036
      35  C                   119.148        65.686
      37  H                    26.533         5.379
      38  C                   105.794        79.040
      39  C                   145.080        39.754
      40  C                   154.840        29.994
      41  C                   134.648        50.186
      44  C                    79.092       105.742
      45  C                   107.488        77.346
      47  C                   106.109        78.725
      48  C                   104.278        80.556
      49  C                   108.939        75.895
      53  C                   114.304        70.530
      55  C                     0.670       184.164
      57  C                   160.627        24.207
      58  H                    27.241         4.671
      59  H                    27.755         4.157
      60  H                    29.787         2.125
      61  H                    26.759         5.153
      62  H                    27.576         4.336
      63  H                    28.015         3.897
      64  H                    28.546         3.366
      65  H                    27.027         4.885
      66  H                    28.364         3.548
      67  H                    31.030         0.882
      68  H                    31.156         0.756
      69  H                    30.993         0.919
      70  H                    30.887         1.025
      71  H                    30.951         0.961
      72  H                    32.434        -0.522
      73  H                    32.951        -1.039
      74  H                    32.113        -0.201
      75  H                    28.086         3.826
      76  H                    28.726         3.186
      77  H                    24.322         7.590
      78  H                    23.542         8.370
      79  H                    24.406         7.506
      80  H                    24.452         7.460
      81  H                    27.615         4.297
      82  H                    27.619         4.293
      83  H                    27.971         3.941
      84  H                    29.931         1.981
      85  H                    29.947         1.965
      86  H                    30.290         1.622
      87  H                    30.024         1.888
      88  H                    28.268         3.644
      89  H                    28.861         3.051
      90  H                    25.642         6.270
      91  H                    29.499         2.413
      92  H                    29.196         2.716
      93  H                    27.419         4.493
      94  H                    28.047         3.865
      95  H                    27.739         4.173
      96  H                    28.748         3.164
      97  H                    29.726         2.186
      98  H                    29.496         2.416
      99  H                    30.019         1.893
     100  H                    26.665         5.247
     101  H                    27.354         4.558

-----------------------------------------
MODEL_3 CHEMICAL SHIELDING SUMMARY (ppm)
-----------------------------------------

  Nucleus  Element    Isotr. Shielding   Chem. Shift
  -------  -------    ----------------   -----------
       0  H                    25.002         6.910
       1  H                    23.216         8.696
       2  H                    26.244         5.668
       3  H                    26.252         5.660
       4  C                   134.139        50.695
       7  C                   122.680        62.154
       8  C                     3.273       181.561
      10  C                    -1.364       186.198
      11  C                   121.398        63.436
      12  C                     2.268       182.566
      13  C                   114.051        70.783
      15  C                     2.798       182.036
      17  C                   141.139        43.695
      18  C                   157.121        27.713
      19  C                   166.923        17.911
      20  C                   169.788        15.046
      24  C                   157.013        27.821
      25  C                    66.495       118.339
      26  C                    54.095       130.739
      27  C                    51.311       133.523
      28  C                    39.996       144.838
      30  C                    29.472       155.362
      31  C                    51.433       133.401
      32  C                    69.351       115.483
      33  C                    55.531       129.303
      35  C                   119.203        65.631
      37  H                    27.150         4.762
      38  C                   106.146        78.688
      39  C                   147.996        36.838
      40  C                   154.086        30.748
      41  C                   135.251        49.583
      44  C                    79.647       105.187
      45  C                   107.363        77.471
      47  C                   105.932        78.902
      48  C                   104.268        80.566
      49  C                   109.003        75.831
      53  C                   114.138        70.696
      55  C                     1.954       182.880
      57  C                   160.466        24.368
      58  H                    27.290         4.622
      59  H                    27.771         4.141
      60  H                    30.214         1.698
      61  H                    26.803         5.109
      62  H                    27.717         4.195
      63  H                    28.102         3.810
      64  H                    28.620         3.292
      65  H                    27.032         4.880
      66  H                    28.384         3.528
      67  H                    31.535         0.377
      68  H                    32.461        -0.549
      69  H                    30.658         1.254
      70  H                    31.026         0.886
      71  H                    31.248         0.664
      72  H                    31.523         0.389
      73  H                    31.822         0.090
      74  H                    31.134         0.778
      75  H                    28.052         3.860
      76  H                    28.752         3.160
      77  H                    24.408         7.504
      78  H                    23.534         8.378
      79  H                    24.391         7.521
      80  H                    24.458         7.454
      81  H                    27.965         3.947
      82  H                    27.627         4.285
      83  H                    27.657         4.255
      84  H                    30.148         1.764
      85  H                    30.028         1.884
      86  H                    30.402         1.510
      87  H                    30.118         1.794
      88  H                    28.650         3.262
      89  H                    28.426         3.486
      90  H                    26.801         5.111
      91  H                    29.559         2.353
      92  H                    29.241         2.671
      93  H                    27.509         4.403
      94  H                    28.079         3.833
      95  H                    27.789         4.123
      96  H                    28.849         3.063
      97  H                    29.623         2.289
      98  H                    29.632         2.280
      99  H                    30.255         1.657
     100  H                    26.741         5.171
     101  H                    27.659         4.253

-----------------------------------------
MODEL_4 CHEMICAL SHIELDING SUMMARY (ppm)
-----------------------------------------

  Nucleus  Element    Isotr. Shielding   Chem. Shift
  -------  -------    ----------------   -----------
       0  H                    24.848         7.064
       1  H                    23.529         8.383
       2  H                    26.222         5.690
       3  H                    26.682         5.230
       4  C                   137.142        47.692
       7  C                   118.871        65.963
       8  C                     2.711       182.123
      10  C                     0.328       184.506
      11  C                   122.521        62.313
      12  C                     3.858       180.976
      13  C                   114.037        70.797
      15  C                     3.185       181.649
      17  C                   141.232        43.602
      18  C                   157.631        27.203
      19  C                   166.593        18.241
      20  C                   169.723        15.111
      24  C                   156.721        28.113
      25  C                    66.238       118.596
      26  C                    53.886       130.948
      27  C                    51.312       133.522
      28  C                    40.105       144.729
      30  C                    29.263       155.571
      31  C                    51.257       133.577
      32  C                    69.278       115.556
      33  C                    55.424       129.410
      35  C                   119.165        65.669
      37  H                    27.108         4.804
      38  C                   110.459        74.375
      39  C                   146.728        38.106
      40  C                   155.661        29.173
      41  C                   133.745        51.089
      44  C                    82.589       102.245
      45  C                   107.636        77.198
      47  C                   105.693        79.141
      48  C                   101.945        82.889
      49  C                   109.403        75.431
      53  C                   115.739        69.095
      55  C                    -0.121       184.955
      57  C                   159.984        24.850
      58  H                    27.513         4.399
      59  H                    27.597         4.315
      60  H                    30.126         1.786
      61  H                    27.707         4.205
      62  H                    27.679         4.233
      63  H                    28.073         3.839
      64  H                    28.456         3.456
      65  H                    27.436         4.476
      66  H                    27.477         4.435
      67  H                    31.609         0.303
      68  H                    32.619        -0.707
      69  H                    31.222         0.690
      70  H                    30.608         1.304
      71  H                    30.979         0.933
      72  H                    31.553         0.359
      73  H                    31.815         0.097
      74  H                    31.147         0.765
      75  H                    27.978         3.934
      76  H                    28.794         3.118
      77  H                    24.417         7.495
      78  H                    23.614         8.298
      79  H                    24.406         7.506
      80  H                    24.489         7.423
      81  H                    27.644         4.268
      82  H                    27.982         3.930
      83  H                    27.584         4.328
      84  H                    29.723         2.189
      85  H                    30.236         1.676
      86  H                    29.744         2.168
      87  H                    30.212         1.700
      88  H                    28.409         3.503
      89  H                    28.417         3.495
      90  H                    26.515         5.397
      91  H                    29.449         2.463
      92  H                    29.080         2.832
      93  H                    27.448         4.464
      94  H                    28.052         3.860
      95  H                    27.789         4.123
      96  H                    27.482         4.430
      97  H                    29.646         2.266
      98  H                    30.208         1.704
      99  H                    29.494         2.418
     100  H                    26.653         5.259
     101  H                    27.608         4.304

-----------------------------------------
MODEL_5 CHEMICAL SHIELDING SUMMARY (ppm)
-----------------------------------------

  Nucleus  Element    Isotr. Shielding   Chem. Shift
  -------  -------    ----------------   -----------
       0  H                    25.027         6.885
       1  H                    23.176         8.736
       2  H                    26.225         5.687
       3  H                    26.281         5.631
       4  C                   134.210        50.624
       7  C                   122.753        62.081
       8  C                     3.167       181.667
      10  C                    -1.225       186.059
      11  C                   121.549        63.285
      12  C                     2.408       182.426
      13  C                   113.953        70.881
      15  C                     2.880       181.954
      17  C                   141.320        43.514
      18  C                   157.060        27.774
      19  C                   166.965        17.869
      20  C                   169.801        15.033
      24  C                   157.026        27.808
      25  C                    66.512       118.322
      26  C                    53.977       130.857
      27  C                    51.257       133.577
      28  C                    40.086       144.748
      30  C                    29.435       155.399
      31  C                    51.562       133.272
      32  C                    69.318       115.516
      33  C                    55.670       129.164
      35  C                   119.192        65.642
      37  H                    27.163         4.749
      38  C                   106.366        78.468
      39  C                   148.179        36.655
      40  C                   153.950        30.884
      41  C                   134.865        49.969
      44  C                    79.408       105.426
      45  C                   107.241        77.593
      47  C                   105.796        79.038
      48  C                   104.431        80.403
      49  C                   108.958        75.876
      53  C                   114.339        70.495
      55  C                     1.682       183.152
      57  C                   161.674        23.160
      58  H                    27.184         4.728
      59  H                    27.750         4.162
      60  H                    30.163         1.749
      61  H                    26.850         5.062
      62  H                    27.705         4.207
      63  H                    28.047         3.865
      64  H                    28.601         3.311
      65  H                    27.091         4.821
      66  H                    28.407         3.505
      67  H                    31.499         0.413
      68  H                    32.450        -0.538
      69  H                    31.013         0.899
      70  H                    31.264         0.648
      71  H                    30.632         1.280
      72  H                    31.128         0.784
      73  H                    31.506         0.406
      74  H                    31.781         0.131
      75  H                    28.080         3.832
      76  H                    28.791         3.121
      77  H                    24.408         7.504
      78  H                    23.562         8.350
      79  H                    24.378         7.534
      80  H                    24.445         7.467
      81  H                    27.677         4.235
      82  H                    27.969         3.943
      83  H                    27.632         4.280
      84  H                    30.386         1.526
      85  H                    30.136         1.776
      86  H                    30.305         1.607
      87  H                    30.176         1.736
      88  H                    28.663         3.249
      89  H                    28.959         2.953
      90  H                    26.393         5.519
      91  H                    29.571         2.341
      92  H                    29.237         2.675
      93  H                    27.642         4.270
      94  H                    28.096         3.816
      95  H                    27.771         4.141
      96  H                    28.942         2.970
      97  H                    29.566         2.346
      98  H                    30.240         1.672
      99  H                    29.656         2.256
     100  H                    26.769         5.143
     101  H                    27.683         4.229

-----------------------------------------
MODEL_6 CHEMICAL SHIELDING SUMMARY (ppm)
-----------------------------------------

  Nucleus  Element    Isotr. Shielding   Chem. Shift
  -------  -------    ----------------   -----------
       0  H                    24.984         6.928
       1  H                    23.230         8.682
       2  H                    26.251         5.661
       3  H                    26.265         5.647
       4  C                   134.048        50.786
       7  C                   122.221        62.613
       8  C                     3.143       181.691
      10  C                    -1.574       186.408
      11  C                   121.365        63.469
      12  C                     2.205       182.629
      13  C                   114.118        70.716
      15  C                     2.864       181.970
      17  C                   141.143        43.691
      18  C                   157.043        27.791
      19  C                   166.899        17.935
      20  C                   169.691        15.143
      24  C                   157.006        27.828
      25  C                    66.536       118.298
      26  C                    54.038       130.796
      27  C                    51.333       133.501
      28  C                    40.002       144.832
      30  C                    29.507       155.327
      31  C                    51.405       133.429
      32  C                    69.333       115.501
      33  C                    55.496       129.338
      35  C                   119.183        65.651
      37  H                    27.153         4.759
      38  C                   105.823        79.011
      39  C                   147.925        36.909
      40  C                   154.197        30.637
      41  C                   135.228        49.606
      44  C                    79.616       105.218
      45  C                   107.329        77.505
      47  C                   105.875        78.959
      48  C                   104.344        80.490
      49  C                   109.003        75.831
      53  C                   114.209        70.625
      55  C                     2.121       182.713
      57  C                   160.545        24.289
      58  H                    27.271         4.641
      59  H                    27.782         4.130
      60  H                    30.233         1.679
      61  H                    26.814         5.098
      62  H                    27.714         4.198
      63  H                    28.117         3.795
      64  H                    28.628         3.284
      65  H                    27.017         4.895
      66  H                    28.385         3.527
      67  H                    31.512         0.400
      68  H                    32.478        -0.566
      69  H                    31.017         0.895
      70  H                    31.238         0.674
      71  H                    30.654         1.258
      72  H                    31.131         0.781
      73  H                    31.520         0.392
      74  H                    31.830         0.082
      75  H                    28.038         3.874
      76  H                    28.747         3.165
      77  H                    24.406         7.506
      78  H                    23.529         8.383
      79  H                    24.393         7.519
      80  H                    24.459         7.453
      81  H                    27.667         4.245
      82  H                    27.957         3.955
      83  H                    27.632         4.280
      84  H                    30.145         1.767
      85  H                    30.001         1.911
      86  H                    30.363         1.549
      87  H                    30.108         1.804
      88  H                    28.678         3.234
      89  H                    28.421         3.491
      90  H                    26.826         5.086
      91  H                    29.566         2.346
      92  H                    29.249         2.663
      93  H                    27.512         4.400
      94  H                    28.084         3.828
      95  H                    27.782         4.130
      96  H                    28.850         3.062
      97  H                    29.631         2.281
      98  H                    29.651         2.261
      99  H                    30.252         1.660
     100  H                    26.737         5.175
     101  H                    27.669         4.243

-----------------------------------------
MODEL_7 CHEMICAL SHIELDING SUMMARY (ppm)
-----------------------------------------

  Nucleus  Element    Isotr. Shielding   Chem. Shift
  -------  -------    ----------------   -----------
       0  H                    25.301         6.611
       1  H                    23.603         8.309
       2  H                    26.347         5.565
       3  H                    25.325         6.587
       4  C                   136.514        48.320
       7  C                   120.147        64.687
       8  C                     3.467       181.367
      10  C                    -2.614       187.448
      11  C                   121.749        63.085
      12  C                     2.241       182.593
      13  C                   120.427        64.407
      15  C                     3.914       180.920
      17  C                   142.557        42.277
      18  C                   154.994        29.840
      19  C                   167.765        17.069
      20  C                   176.718         8.116
      24  C                   156.497        28.337
      25  C                    66.404       118.430
      26  C                    54.295       130.539
      27  C                    50.945       133.889
      28  C                    40.114       144.720
      30  C                    30.050       154.784
      31  C                    51.820       133.014
      32  C                    69.230       115.604
      33  C                    55.964       128.870
      35  C                   119.192        65.642
      37  H                    27.364         4.548
      38  C                   100.675        84.159
      39  C                   145.042        39.792
      40  C                   154.998        29.836
      41  C                   138.001        46.833
      44  C                    70.939       113.895
      45  C                   108.996        75.838
      47  C                   106.824        78.010
      48  C                   103.465        81.369
      49  C                   108.534        76.300
      53  C                   115.094        69.740
      55  C                     2.998       181.836
      57  C                   158.362        26.472
      58  H                    27.477         4.435
      59  H                    27.984         3.928
      60  H                    30.804         1.108
      61  H                    27.824         4.088
      62  H                    27.645         4.267
      63  H                    27.647         4.265
      64  H                    28.325         3.587
      65  H                    27.908         4.004
      66  H                    27.809         4.103
      67  H                    30.131         1.781
      68  H                    30.658         1.254
      69  H                    31.252         0.660
      70  H                    31.987        -0.075
      71  H                    32.481        -0.569
      72  H                    31.256         0.656
      73  H                    31.139         0.773
      74  H                    31.195         0.717
      75  H                    28.157         3.755
      76  H                    28.809         3.103
      77  H                    24.390         7.522
      78  H                    23.530         8.382
      79  H                    24.430         7.482
      80  H                    24.490         7.422
      81  H                    27.990         3.922
      82  H                    27.718         4.194
      83  H                    27.609         4.303
      84  H                    30.225         1.687
      85  H                    29.690         2.222
      86  H                    30.282         1.630
      87  H                    30.292         1.620
      88  H                    27.752         4.160
      89  H                    28.711         3.201
      90  H                    25.947         5.965
      91  H                    27.570         4.342
      92  H                    29.555         2.357
      93  H                    29.493         2.419
      94  H                    28.340         3.572
      95  H                    27.573         4.339
      96  H                    27.553         4.359
      97  H                    30.145         1.767
      98  H                    29.901         2.011
      99  H                    29.850         2.062
     100  H                    27.355         4.557
     101  H                    28.143         3.769

-----------------------------------------
MODEL_8 CHEMICAL SHIELDING SUMMARY (ppm)
-----------------------------------------

  Nucleus  Element    Isotr. Shielding   Chem. Shift
  -------  -------    ----------------   -----------
       0  H                    25.027         6.885
       1  H                    23.177         8.735
       2  H                    26.227         5.685
       3  H                    26.277         5.635
       4  C                   134.206        50.628
       7  C                   122.775        62.059
       8  C                     3.131       181.703
      10  C                    -1.214       186.048
      11  C                   121.557        63.277
      12  C                     2.421       182.413
      13  C                   113.931        70.903
      15  C                     2.876       181.958
      17  C                   141.298        43.536
      18  C                   157.069        27.765
      19  C                   166.948        17.886
      20  C                   169.793        15.041
      24  C                   157.037        27.797
      25  C                    66.508       118.326
      26  C                    53.974       130.860
      27  C                    51.258       133.576
      28  C                    40.092       144.742
      30  C                    29.442       155.392
      31  C                    51.581       133.253
      32  C                    69.327       115.507
      33  C                    55.663       129.171
      35  C                   119.203        65.631
      37  H                    27.166         4.746
      38  C                   106.382        78.452
      39  C                   148.195        36.639
      40  C                   153.948        30.886
      41  C                   134.867        49.967
      44  C                    79.417       105.417
      45  C                   107.243        77.591
      47  C                   105.795        79.039
      48  C                   104.429        80.405
      49  C                   108.950        75.884
      53  C                   114.339        70.495
      55  C                     1.687       183.147
      57  C                   161.672        23.162
      58  H                    27.184         4.728
      59  H                    27.754         4.158
      60  H                    30.167         1.745
      61  H                    26.847         5.065
      62  H                    27.706         4.206
      63  H                    28.048         3.864
      64  H                    28.601         3.311
      65  H                    27.093         4.819
      66  H                    28.407         3.505
      67  H                    31.503         0.409
      68  H                    32.454        -0.542
      69  H                    31.012         0.900
      70  H                    31.262         0.650
      71  H                    30.633         1.279
      72  H                    31.130         0.782
      73  H                    31.509         0.403
      74  H                    31.784         0.128
      75  H                    28.080         3.832
      76  H                    28.792         3.120
      77  H                    24.409         7.503
      78  H                    23.561         8.351
      79  H                    24.378         7.534
      80  H                    24.446         7.466
      81  H                    27.677         4.235
      82  H                    27.969         3.943
      83  H                    27.630         4.282
      84  H                    30.386         1.526
      85  H                    30.137         1.775
      86  H                    30.307         1.605
      87  H                    30.177         1.735
      88  H                    28.662         3.250
      89  H                    28.958         2.954
      90  H                    26.392         5.520
      91  H                    29.571         2.341
      92  H                    29.238         2.674
      93  H                    27.647         4.265
      94  H                    28.096         3.816
      95  H                    27.771         4.141
      96  H                    28.935         2.977
      97  H                    29.566         2.346
      98  H                    30.240         1.672
      99  H                    29.657         2.255
     100  H                    26.769         5.143
     101  H                    27.683         4.229

-----------------------------------------
MODEL_9 CHEMICAL SHIELDING SUMMARY (ppm)
-----------------------------------------

  Nucleus  Element    Isotr. Shielding   Chem. Shift
  -------  -------    ----------------   -----------
       0  H                    25.311         6.601
       1  H                    23.496         8.416
       2  H                    26.286         5.626
       3  H                    25.376         6.536
       4  C                   136.731        48.103
       7  C                   121.511        63.323
       8  C                     3.627       181.207
      10  C                    -2.426       187.260
      11  C                   121.689        63.145
      12  C                     2.686       182.148
      13  C                   115.204        69.630
      15  C                     3.737       181.097
      17  C                   139.137        45.697
      18  C                   152.304        32.530
      19  C                   168.748        16.086
      20  C                   170.301        14.533
      24  C                   156.397        28.437
      25  C                    66.229       118.605
      26  C                    54.155       130.679
      27  C                    50.897       133.937
      28  C                    40.122       144.712
      30  C                    29.779       155.055
      31  C                    51.705       133.129
      32  C                    69.084       115.750
      33  C                    55.857       128.977
      35  C                   119.403        65.431
      37  H                    27.327         4.585
      38  C                   102.548        82.286
      39  C                   146.490        38.344
      40  C                   153.127        31.707
      41  C                   139.384        45.450
      44  C                    75.640       109.194
      45  C                   107.951        76.883
      47  C                   106.070        78.764
      48  C                   104.497        80.337
      49  C                   108.052        76.782
      53  C                   114.948        69.886
      55  C                     3.762       181.072
      57  C                   158.217        26.617
      58  H                    27.234         4.678
      59  H                    28.195         3.717
      60  H                    31.187         0.725
      61  H                    27.962         3.950
      62  H                    27.899         4.013
      63  H                    27.510         4.402
      64  H                    28.430         3.482
      65  H                    27.976         3.936
      66  H                    27.721         4.191
      67  H                    31.036         0.876
      68  H                    30.105         1.807
      69  H                    31.874         0.038
      70  H                    31.506         0.406
      71  H                    32.556        -0.644
      72  H                    30.985         0.927
      73  H                    30.854         1.058
      74  H                    31.155         0.757
      75  H                    28.133         3.779
      76  H                    28.771         3.141
      77  H                    24.391         7.521
      78  H                    23.510         8.402
      79  H                    24.420         7.492
      80  H                    24.495         7.417
      81  H                    27.949         3.963
      82  H                    27.602         4.310
      83  H                    27.583         4.329
      84  H                    30.093         1.819
      85  H                    29.812         2.100
      86  H                    30.260         1.652
      87  H                    30.271         1.641
      88  H                    27.885         4.027
      89  H                    28.812         3.100
      90  H                    25.823         6.089
      91  H                    30.669         1.243
      92  H                    29.792         2.120
      93  H                    29.573         2.339
      94  H                    28.373         3.539
      95  H                    27.603         4.309
      96  H                    27.559         4.353
      97  H                    29.918         1.994
      98  H                    30.094         1.818
      99  H                    30.017         1.895
     100  H                    27.215         4.697
     101  H                    28.080         3.832

-----------------------------------------
MODEL_10 CHEMICAL SHIELDING SUMMARY (ppm)
-----------------------------------------

  Nucleus  Element    Isotr. Shielding   Chem. Shift
  -------  -------    ----------------   -----------
       0  H                    25.020         6.892
       1  H                    23.257         8.655
       2  H                    26.214         5.698
       3  H                    26.254         5.658
       4  C                   134.195        50.639
       7  C                   122.495        62.339
       8  C                     3.178       181.656
      10  C                    -1.281       186.115
      11  C                   121.449        63.385
      12  C                     2.229       182.605
      13  C                   114.106        70.728
      15  C                     2.900       181.934
      17  C                   141.305        43.529
      18  C                   157.421        27.413
      19  C                   167.045        17.789
      20  C                   169.985        14.849
      24  C                   156.970        27.864
      25  C                    66.436       118.398
      26  C                    54.030       130.804
      27  C                    51.367       133.467
      28  C                    40.032       144.802
      30  C                    29.399       155.435
      31  C                    51.491       133.343
      32  C                    69.335       115.499
      33  C                    55.609       129.225
      35  C                   119.241        65.593
      37  H                    27.142         4.770
      38  C                   106.419        78.415
      39  C                   149.243        35.591
      40  C                   154.375        30.459
      41  C                   136.363        48.471
      44  C                    79.612       105.222
      45  C                   107.385        77.449
      47  C                   105.902        78.932
      48  C                   104.452        80.382
      49  C                   108.942        75.892
      53  C                   114.246        70.588
      55  C                     1.862       182.972
      57  C                   160.436        24.398
      58  H                    27.230         4.682
      59  H                    27.767         4.145
      60  H                    30.176         1.736
      61  H                    26.832         5.080
      62  H                    27.717         4.195
      63  H                    28.059         3.853
      64  H                    28.609         3.303
      65  H                    27.031         4.881
      66  H                    28.389         3.523
      67  H                    31.601         0.311
      68  H                    32.456        -0.544
      69  H                    30.668         1.244
      70  H                    31.037         0.875
      71  H                    31.268         0.644
      72  H                    31.803         0.109
      73  H                    31.144         0.768
      74  H                    31.531         0.381
      75  H                    28.072         3.840
      76  H                    28.759         3.153
      77  H                    24.411         7.501
      78  H                    23.539         8.373
      79  H                    24.384         7.528
      80  H                    24.456         7.456
      81  H                    27.652         4.260
      82  H                    27.967         3.945
      83  H                    27.640         4.272
      84  H                    30.389         1.523
      85  H                    29.900         2.012
      86  H                    30.361         1.551
      87  H                    30.182         1.730
      88  H                    28.464         3.448
      89  H                    28.671         3.241
      90  H                    26.782         5.130
      91  H                    29.554         2.358
      92  H                    29.234         2.678
      93  H                    27.575         4.337
      94  H                    28.081         3.831
      95  H                    27.792         4.120
      96  H                    28.923         2.989
      97  H                    29.670         2.242
      98  H                    30.246         1.666
      99  H                    29.646         2.266
     100  H                    26.797         5.115
     101  H                    27.647         4.265

-----------------------------------------
MODEL_11 CHEMICAL SHIELDING SUMMARY (ppm)
-----------------------------------------

  Nucleus  Element    Isotr. Shielding   Chem. Shift
  -------  -------    ----------------   -----------
       0  H                    25.036         6.876
       1  H                    23.182         8.730
       2  H                    26.227         5.685
       3  H                    26.315         5.597
       4  C                   134.066        50.768
       7  C                   120.350        64.484
       8  C                     3.637       181.197
      10  C                    -1.836       186.670
      11  C                   121.145        63.689
      12  C                     1.033       183.801
      13  C                   114.118        70.716
      15  C                     2.756       182.078
      17  C                   141.179        43.655
      18  C                   157.053        27.781
      19  C                   166.917        17.917
      20  C                   169.667        15.167
      24  C                   156.840        27.994
      25  C                    66.578       118.256
      26  C                    54.110       130.724
      27  C                    51.247       133.587
      28  C                    40.012       144.822
      30  C                    29.424       155.410
      31  C                    51.327       133.507
      32  C                    69.340       115.494
      33  C                    55.501       129.333
      35  C                   119.141        65.693
      37  H                    27.130         4.782
      38  C                   101.939        82.895
      39  C                   147.157        37.677
      40  C                   150.408        34.426
      41  C                   136.174        48.660
      44  C                    77.872       106.962
      45  C                   108.003        76.831
      47  C                   105.830        79.004
      48  C                   105.073        79.761
      49  C                   108.952        75.882
      53  C                   114.140        70.694
      55  C                     1.813       183.021
      57  C                   160.567        24.267
      58  H                    27.345         4.567
      59  H                    27.809         4.103
      60  H                    30.249         1.663
      61  H                    27.154         4.758
      62  H                    27.625         4.287
      63  H                    28.088         3.824
      64  H                    28.650         3.262
      65  H                    26.913         4.999
      66  H                    28.406         3.506
      67  H                    31.468         0.444
      68  H                    32.479        -0.567
      69  H                    31.004         0.908
      70  H                    31.226         0.686
      71  H                    30.642         1.270
      72  H                    31.123         0.789
      73  H                    31.528         0.384
      74  H                    31.838         0.074
      75  H                    28.026         3.886
      76  H                    28.731         3.181
      77  H                    24.392         7.520
      78  H                    23.528         8.384
      79  H                    24.390         7.522
      80  H                    24.462         7.450
      81  H                    27.967         3.945
      82  H                    27.639         4.273
      83  H                    27.671         4.241
      84  H                    30.143         1.769
      85  H                    30.299         1.613
      86  H                    30.153         1.759
      87  H                    30.301         1.611
      88  H                    28.424         3.488
      89  H                    28.605         3.307
      90  H                    26.733         5.179
      91  H                    29.595         2.317
      92  H                    29.258         2.654
      93  H                    27.633         4.279
      94  H                    28.109         3.803
      95  H                    27.766         4.146
      96  H                    28.853         3.059
      97  H                    30.264         1.648
      98  H                    29.635         2.277
      99  H                    29.673         2.239
     100  H                    26.811         5.101
     101  H                    27.705         4.207

-----------------------------------------
MODEL_12 CHEMICAL SHIELDING SUMMARY (ppm)
-----------------------------------------

  Nucleus  Element    Isotr. Shielding   Chem. Shift
  -------  -------    ----------------   -----------
       0  H                    25.071         6.841
       1  H                    23.196         8.716
       2  H                    26.205         5.707
       3  H                    26.248         5.664
       4  C                   134.036        50.798
       7  C                   124.225        60.609
       8  C                     2.934       181.900
      10  C                    -1.478       186.312
      11  C                   121.554        63.280
      12  C                     0.895       183.939
      13  C                   113.964        70.870
      15  C                     2.777       182.057
      17  C                   141.055        43.779
      18  C                   157.479        27.355
      19  C                   166.963        17.871
      20  C                   169.700        15.134
      24  C                   156.973        27.861
      25  C                    66.716       118.118
      26  C                    54.005       130.829
      27  C                    51.359       133.475
      28  C                    40.085       144.749
      30  C                    29.471       155.363
      31  C                    51.424       133.410
      32  C                    69.253       115.581
      33  C                    55.540       129.294
      35  C                   119.015        65.819
      37  H                    27.113         4.799
      38  C                   102.376        82.458
      39  C                   150.084        34.750
      40  C                   150.970        33.864
      41  C                   135.335        49.499
      44  C                    79.328       105.506
      45  C                   107.040        77.794
      47  C                   105.910        78.924
      48  C                   104.752        80.082
      49  C                   108.837        75.997
      53  C                   114.244        70.590
      55  C                     1.862       182.972
      57  C                   161.768        23.066
      58  H                    27.124         4.788
      59  H                    27.818         4.094
      60  H                    30.227         1.685
      61  H                    27.156         4.756
      62  H                    27.780         4.132
      63  H                    28.067         3.845
      64  H                    28.642         3.270
      65  H                    26.942         4.970
      66  H                    28.374         3.538
      67  H                    31.610         0.302
      68  H                    32.480        -0.568
      69  H                    31.050         0.862
      70  H                    31.246         0.666
      71  H                    30.641         1.271
      72  H                    31.131         0.781
      73  H                    31.544         0.368
      74  H                    31.822         0.090
      75  H                    27.996         3.916
      76  H                    28.731         3.181
      77  H                    24.380         7.532
      78  H                    23.525         8.387
      79  H                    24.383         7.529
      80  H                    24.442         7.470
      81  H                    27.630         4.282
      82  H                    27.934         3.978
      83  H                    27.615         4.297
      84  H                    30.388         1.524
      85  H                    30.320         1.592
      86  H                    30.389         1.523
      87  H                    30.485         1.427
      88  H                    28.558         3.354
      89  H                    28.843         3.069
      90  H                    26.435         5.477
      91  H                    29.569         2.343
      92  H                    29.267         2.645
      93  H                    27.563         4.349
      94  H                    28.096         3.816
      95  H                    27.788         4.124
      96  H                    28.845         3.067
      97  H                    30.238         1.674
      98  H                    29.642         2.270
      99  H                    29.547         2.365
     100  H                    26.719         5.193
     101  H                    27.696         4.216

-----------------------------------------
MODEL_13 CHEMICAL SHIELDING SUMMARY (ppm)
-----------------------------------------

  Nucleus  Element    Isotr. Shielding   Chem. Shift
  -------  -------    ----------------   -----------
       0  H                    25.004         6.908
       1  H                    23.238         8.674
       2  H                    26.204         5.708
       3  H                    26.266         5.646
       4  C                   134.125        50.709
       7  C                   122.437        62.397
       8  C                     3.134       181.700
      10  C                    -1.340       186.174
      11  C                   121.466        63.368
      12  C                     2.267       182.567
      13  C                   114.118        70.716
      15  C                     2.893       181.941
      17  C                   141.324        43.510
      18  C                   157.533        27.301
      19  C                   167.106        17.728
      20  C                   170.034        14.800
      24  C                   156.986        27.848
      25  C                    66.466       118.368
      26  C                    54.010       130.824
      27  C                    51.377       133.457
      28  C                    40.056       144.778
      30  C                    29.393       155.441
      31  C                    51.466       133.368
      32  C                    69.312       115.522
      33  C                    55.645       129.189
      35  C                   119.239        65.595
      37  H                    27.134         4.778
      38  C                   106.386        78.448
      39  C                   149.341        35.493
      40  C                   154.410        30.424
      41  C                   136.383        48.451
      44  C                    79.665       105.169
      45  C                   107.396        77.438
      47  C                   105.913        78.921
      48  C                   104.414        80.420
      49  C                   108.909        75.925
      53  C                   114.218        70.616
      55  C                     1.861       182.973
      57  C                   160.440        24.394
      58  H                    27.230         4.682
      59  H                    27.768         4.144
      60  H                    30.176         1.736
      61  H                    26.825         5.087
      62  H                    27.714         4.198
      63  H                    28.052         3.860
      64  H                    28.608         3.304
      65  H                    27.016         4.896
      66  H                    28.381         3.531
      67  H                    31.639         0.273
      68  H                    32.453        -0.541
      69  H                    30.670         1.242
      70  H                    31.045         0.867
      71  H                    31.272         0.640
      72  H                    31.549         0.363
      73  H                    31.804         0.108
      74  H                    31.155         0.757
      75  H                    28.068         3.844
      76  H                    28.755         3.157
      77  H                    24.409         7.503
      78  H                    23.536         8.376
      79  H                    24.384         7.528
      80  H                    24.456         7.456
      81  H                    27.632         4.280
      82  H                    27.649         4.263
      83  H                    27.970         3.942
      84  H                    30.383         1.529
      85  H                    29.900         2.012
      86  H                    30.359         1.553
      87  H                    30.181         1.731
      88  H                    28.464         3.448
      89  H                    28.673         3.239
      90  H                    26.782         5.130
      91  H                    29.552         2.360
      92  H                    29.232         2.680
      93  H                    27.582         4.330
      94  H                    28.078         3.834
      95  H                    27.790         4.122
      96  H                    28.930         2.982
      97  H                    29.646         2.266
      98  H                    29.667         2.245
      99  H                    30.246         1.666
     100  H                    26.798         5.114
     101  H                    27.638         4.274

-----------------------------------------
MODEL_14 CHEMICAL SHIELDING SUMMARY (ppm)
-----------------------------------------

  Nucleus  Element    Isotr. Shielding   Chem. Shift
  -------  -------    ----------------   -----------
       0  H                    25.015         6.897
       1  H                    23.128         8.784
       2  H                    26.169         5.743
       3  H                    26.408         5.504
       4  C                   134.004        50.830
       7  C                   122.774        62.060
       8  C                     3.149       181.685
      10  C                    -1.286       186.120
      11  C                   121.643        63.191
      12  C                     2.552       182.282
      13  C                   113.911        70.923
      15  C                     2.969       181.865
      17  C                   141.234        43.600
      18  C                   157.355        27.479
      19  C                   167.002        17.832
      20  C                   169.979        14.855
      24  C                   156.959        27.875
      25  C                    66.485       118.349
      26  C                    54.043       130.791
      27  C                    51.242       133.592
      28  C                    40.075       144.759
      30  C                    29.409       155.425
      31  C                    51.581       133.253
      32  C                    69.369       115.465
      33  C                    55.656       129.178
      35  C                   119.216        65.618
      37  H                    27.162         4.750
      38  C                   106.470        78.364
      39  C                   148.295        36.539
      40  C                   153.925        30.909
      41  C                   134.891        49.943
      44  C                    79.579       105.255
      45  C                   107.318        77.516
      47  C                   105.877        78.957
      48  C                   104.317        80.517
      49  C                   108.960        75.874
      53  C                   114.186        70.648
      55  C                     1.688       183.146
      57  C                   161.654        23.180
      58  H                    27.184         4.728
      59  H                    27.809         4.103
      60  H                    30.160         1.752
      61  H                    26.813         5.099
      62  H                    27.705         4.207
      63  H                    28.107         3.805
      64  H                    28.612         3.300
      65  H                    27.068         4.844
      66  H                    28.381         3.531
      67  H                    31.540         0.372
      68  H                    32.429        -0.517
      69  H                    31.263         0.649
      70  H                    30.654         1.258
      71  H                    31.035         0.877
      72  H                    31.774         0.138
      73  H                    31.162         0.750
      74  H                    31.525         0.387
      75  H                    28.101         3.811
      76  H                    28.785         3.127
      77  H                    24.415         7.497
      78  H                    23.551         8.361
      79  H                    24.372         7.540
      80  H                    24.441         7.471
      81  H                    27.690         4.222
      82  H                    27.980         3.932
      83  H                    27.622         4.290
      84  H                    30.377         1.535
      85  H                    30.140         1.772
      86  H                    30.312         1.600
      87  H                    30.166         1.746
      88  H                    28.660         3.252
      89  H                    28.951         2.961
      90  H                    26.384         5.528
      91  H                    29.574         2.338
      92  H                    29.242         2.670
      93  H                    27.616         4.296
      94  H                    28.097         3.815
      95  H                    27.764         4.148
      96  H                    28.977         2.935
      97  H                    29.657         2.255
      98  H                    29.565         2.347
      99  H                    30.236         1.676
     100  H                    26.776         5.136
     101  H                    27.667         4.245

-----------------------------------------
MODEL_15 CHEMICAL SHIELDING SUMMARY (ppm)
-----------------------------------------

  Nucleus  Element    Isotr. Shielding   Chem. Shift
  -------  -------    ----------------   -----------
       0  H                    25.169         6.743
       1  H                    23.196         8.716
       2  H                    26.186         5.726
       3  H                    25.904         6.008
       4  C                   136.664        48.170
       7  C                   116.947        67.887
       8  C                     5.553       179.281
      10  C                    -2.664       187.498
      11  C                   122.126        62.708
      12  C                     3.634       181.200
      13  C                   115.094        69.740
      15  C                     3.783       181.051
      17  C                   138.887        45.947
      18  C                   152.232        32.602
      19  C                   168.241        16.593
      20  C                   170.123        14.711
      24  C                   156.506        28.328
      25  C                    66.391       118.443
      26  C                    54.175       130.659
      27  C                    50.736       134.098
      28  C                    40.050       144.784
      30  C                    30.091       154.743
      31  C                    51.670       133.164
      32  C                    69.003       115.831
      33  C                    55.830       129.004
      35  C                   119.116        65.718
      37  H                    27.389         4.523
      38  C                    98.007        86.827
      39  C                   149.084        35.750
      40  C                   150.695        34.139
      41  C                   136.422        48.412
      44  C                    74.194       110.640
      45  C                   106.709        78.125
      47  C                   104.841        79.993
      48  C                   105.248        79.586
      49  C                   110.828        74.006
      53  C                   118.070        66.764
      55  C                     0.883       183.951
      57  C                   160.619        24.215
      58  H                    26.905         5.007
      59  H                    27.413         4.499
      60  H                    31.227         0.685
      61  H                    27.987         3.925
      62  H                    27.709         4.203
      63  H                    27.119         4.793
      64  H                    27.725         4.187
      65  H                    27.595         4.317
      66  H                    27.669         4.243
      67  H                    30.924         0.988
      68  H                    30.062         1.850
      69  H                    31.344         0.568
      70  H                    32.373        -0.461
      71  H                    31.752         0.160
      72  H                    30.927         0.985
      73  H                    30.832         1.080
      74  H                    31.167         0.745
      75  H                    28.167         3.745
      76  H                    28.781         3.131
      77  H                    24.389         7.523
      78  H                    23.518         8.394
      79  H                    24.383         7.529
      80  H                    24.476         7.436
      81  H                    27.570         4.342
      82  H                    27.961         3.951
      83  H                    27.639         4.273
      84  H                    30.178         1.734
      85  H                    29.857         2.055
      86  H                    29.988         1.924
      87  H                    30.388         1.524
      88  H                    28.436         3.476
      89  H                    28.710         3.202
      90  H                    24.731         7.181
      91  H                    29.381         2.531
      92  H                    29.084         2.828
      93  H                    31.201         0.711
      94  H                    27.737         4.175
      95  H                    27.724         4.188
      96  H                    30.268         1.644
      97  H                    29.705         2.207
      98  H                    30.308         1.604
      99  H                    29.698         2.214
     100  H                    26.709         5.203
     101  H                    27.952         3.960

-----------------------------------------
MODEL_16 CHEMICAL SHIELDING SUMMARY (ppm)
-----------------------------------------

  Nucleus  Element    Isotr. Shielding   Chem. Shift
  -------  -------    ----------------   -----------
       0  H                    25.008         6.904
       1  H                    23.214         8.698
       2  H                    26.246         5.666
       3  H                    26.239         5.673
       4  C                   134.195        50.639
       7  C                   122.495        62.339
       8  C                     3.293       181.541
      10  C                    -1.355       186.189
      11  C                   121.427        63.407
      12  C                     2.203       182.631
      13  C                   114.068        70.766
      15  C                     2.798       182.036
      17  C                   141.152        43.682
      18  C                   157.194        27.640
      19  C                   166.928        17.906
      20  C                   169.829        15.005
      24  C                   156.997        27.837
      25  C                    66.512       118.322
      26  C                    54.096       130.738
      27  C                    51.293       133.541
      28  C                    40.014       144.820
      30  C                    29.461       155.373
      31  C                    51.443       133.391
      32  C                    69.337       115.497
      33  C                    55.544       129.290
      35  C                   119.228        65.606
      37  H                    27.146         4.766
      38  C                   106.421        78.413
      39  C                   149.218        35.616
      40  C                   154.433        30.401
      41  C                   136.322        48.512
      44  C                    79.621       105.213
      45  C                   107.376        77.458
      47  C                   105.894        78.940
      48  C                   104.414        80.420
      49  C                   108.901        75.933
      53  C                   114.198        70.636
      55  C                     1.899       182.935
      57  C                   160.461        24.373
      58  H                    27.227         4.685
      59  H                    27.780         4.132
      60  H                    30.205         1.707
      61  H                    26.842         5.070
      62  H                    27.724         4.188
      63  H                    28.074         3.838
      64  H                    28.615         3.297
      65  H                    27.036         4.876
      66  H                    28.395         3.517
      67  H                    31.558         0.354
      68  H                    32.446        -0.534
      69  H                    30.658         1.254
      70  H                    31.031         0.881
      71  H                    31.252         0.660
      72  H                    31.532         0.380
      73  H                    31.818         0.094
      74  H                    31.136         0.776
      75  H                    28.064         3.848
      76  H                    28.760         3.152
      77  H                    24.408         7.504
      78  H                    23.539         8.373
      79  H                    24.392         7.520
      80  H                    24.461         7.451
      81  H                    27.635         4.277
      82  H                    27.664         4.248
      83  H                    27.970         3.942
      84  H                    30.392         1.520
      85  H                    29.879         2.033
      86  H                    30.358         1.554
      87  H                    30.174         1.738
      88  H                    28.457         3.455
      89  H                    28.668         3.244
      90  H                    26.793         5.119
      91  H                    29.561         2.351
      92  H                    29.236         2.676
      93  H                    27.566         4.346
      94  H                    28.082         3.830
      95  H                    27.790         4.122
      96  H                    28.881         3.031
      97  H                    29.656         2.256
      98  H                    29.675         2.237
      99  H                    30.248         1.664
     100  H                    26.798         5.114
     101  H                    27.650         4.262

-----------------------------------------
MODEL_17 CHEMICAL SHIELDING SUMMARY (ppm)
-----------------------------------------

  Nucleus  Element    Isotr. Shielding   Chem. Shift
  -------  -------    ----------------   -----------
       0  H                    25.040         6.872
       1  H                    23.215         8.697
       2  H                    26.245         5.667
       3  H                    26.315         5.597
       4  C                   134.078        50.756
       7  C                   122.589        62.245
       8  C                     3.124       181.710
      10  C                    -1.277       186.111
      11  C                   121.439        63.395
      12  C                     2.335       182.499
      13  C                   113.955        70.879
      15  C                     2.740       182.094
      17  C                   141.088        43.746
      18  C                   157.270        27.564
      19  C                   166.916        17.918
      20  C                   169.720        15.114
      24  C                   157.070        27.764
      25  C                    66.531       118.303
      26  C                    54.031       130.803
      27  C                    51.350       133.484
      28  C                    39.972       144.862
      30  C                    29.568       155.266
      31  C                    51.439       133.395
      32  C                    69.325       115.509
      33  C                    55.522       129.312
      35  C                   119.190        65.644
      37  H                    27.163         4.749
      38  C                   106.507        78.327
      39  C                   148.381        36.453
      40  C                   154.052        30.782
      41  C                   134.801        50.033
      44  C                    79.629       105.205
      45  C                   107.257        77.577
      47  C                   105.900        78.934
      48  C                   104.366        80.468
      49  C                   109.043        75.791
      53  C                   114.091        70.743
      55  C                     1.680       183.154
      57  C                   161.653        23.181
      58  H                    27.229         4.683
      59  H                    27.800         4.112
      60  H                    30.214         1.698
      61  H                    26.845         5.067
      62  H                    27.684         4.228
      63  H                    28.120         3.792
      64  H                    28.633         3.279
      65  H                    27.031         4.881
      66  H                    28.368         3.544
      67  H                    31.557         0.355
      68  H                    32.500        -0.588
      69  H                    30.668         1.244
      70  H                    31.017         0.895
      71  H                    31.259         0.653
      72  H                    31.149         0.763
      73  H                    31.515         0.397
      74  H                    31.814         0.098
      75  H                    28.065         3.847
      76  H                    28.779         3.133
      77  H                    24.420         7.492
      78  H                    23.521         8.391
      79  H                    24.377         7.535
      80  H                    24.450         7.462
      81  H                    27.651         4.261
      82  H                    27.972         3.940
      83  H                    27.618         4.294
      84  H                    30.410         1.502
      85  H                    30.121         1.791
      86  H                    30.436         1.476
      87  H                    30.026         1.886
      88  H                    28.891         3.021
      89  H                    28.720         3.192
      90  H                    26.421         5.491
      91  H                    29.561         2.351
      92  H                    29.241         2.671
      93  H                    27.421         4.491
      94  H                    28.089         3.823
      95  H                    27.783         4.129
      96  H                    28.917         2.995
      97  H                    29.608         2.304
      98  H                    30.229         1.683
      99  H                    29.564         2.348
     100  H                    26.751         5.161
     101  H                    27.669         4.243

-----------------------------------------
MODEL_18 CHEMICAL SHIELDING SUMMARY (ppm)
-----------------------------------------

  Nucleus  Element    Isotr. Shielding   Chem. Shift
  -------  -------    ----------------   -----------
       0  H                    25.083         6.829
       1  H                    23.200         8.712
       2  H                    26.196         5.716
       3  H                    26.240         5.672
       4  C                   134.085        50.749
       7  C                   124.266        60.568
       8  C                     2.928       181.906
      10  C                    -1.472       186.306
      11  C                   121.515        63.319
      12  C                     0.898       183.936
      13  C                   113.925        70.909
      15  C                     2.828       182.006
      17  C                   140.993        43.841
      18  C                   157.431        27.403
      19  C                   166.927        17.907
      20  C                   169.646        15.188
      24  C                   156.982        27.852
      25  C                    66.696       118.138
      26  C                    54.022       130.812
      27  C                    51.361       133.473
      28  C                    40.081       144.753
      30  C                    29.462       155.372
      31  C                    51.413       133.421
      32  C                    69.261       115.573
      33  C                    55.538       129.296
      35  C                   119.010        65.824
      37  H                    27.121         4.791
      38  C                   102.347        82.487
      39  C                   150.162        34.672
      40  C                   151.008        33.826
      41  C                   135.327        49.507
      44  C                    79.341       105.493
      45  C                   107.059        77.775
      47  C                   105.912        78.922
      48  C                   104.791        80.043
      49  C                   108.819        76.015
      53  C                   114.244        70.590
      55  C                     1.860       182.974
      57  C                   161.745        23.089
      58  H                    27.123         4.789
      59  H                    27.831         4.081
      60  H                    30.236         1.676
      61  H                    27.154         4.758
      62  H                    27.781         4.131
      63  H                    28.079         3.833
      64  H                    28.645         3.267
      65  H                    26.951         4.961
      66  H                    28.377         3.535
      67  H                    31.584         0.328
      68  H                    32.484        -0.572
      69  H                    31.045         0.867
      70  H                    31.237         0.675
      71  H                    30.638         1.274
      72  H                    31.126         0.786
      73  H                    31.538         0.374
      74  H                    31.824         0.088
      75  H                    27.997         3.915
      76  H                    28.734         3.178
      77  H                    24.381         7.531
      78  H                    23.529         8.383
      79  H                    24.383         7.529
      80  H                    24.442         7.470
      81  H                    27.611         4.301
      82  H                    27.630         4.282
      83  H                    27.934         3.978
      84  H                    30.395         1.517
      85  H                    30.311         1.601
      86  H                    30.405         1.507
      87  H                    30.472         1.440
      88  H                    28.563         3.349
      89  H                    28.834         3.078
      90  H                    26.430         5.482
      91  H                    29.570         2.342
      92  H                    29.268         2.644
      93  H                    27.558         4.354
      94  H                    28.095         3.817
      95  H                    27.782         4.130
      96  H                    28.780         3.132
      97  H                    29.641         2.271
      98  H                    29.549         2.363
      99  H                    30.238         1.674
     100  H                    26.717         5.195
     101  H                    27.693         4.219

-----------------------------------------
MODEL_19 CHEMICAL SHIELDING SUMMARY (ppm)
-----------------------------------------

  Nucleus  Element    Isotr. Shielding   Chem. Shift
  -------  -------    ----------------   -----------
       0  H                    25.076         6.836
       1  H                    23.138         8.774
       2  H                    26.149         5.763
       3  H                    26.356         5.556
       4  C                   134.043        50.791
       7  C                   123.854        60.980
       8  C                     3.290       181.544
      10  C                    -1.646       186.480
      11  C                   121.450        63.384
      12  C                     0.729       184.105
      13  C                   113.857        70.977
      15  C                     2.983       181.851
      17  C                   141.259        43.575
      18  C                   157.258        27.576
      19  C                   166.981        17.853
      20  C                   169.805        15.029
      24  C                   156.886        27.948
      25  C                    66.507       118.327
      26  C                    54.076       130.758
      27  C                    51.206       133.628
      28  C                    40.016       144.818
      30  C                    29.410       155.424
      31  C                    51.421       133.413
      32  C                    69.314       115.520
      33  C                    55.489       129.345
      35  C                   119.282        65.552
      37  H                    27.109         4.803
      38  C                   101.959        82.875
      39  C                   150.058        34.776
      40  C                   150.909        33.925
      41  C                   135.356        49.478
      44  C                    79.209       105.625
      45  C                   107.096        77.738
      47  C                   105.914        78.920
      48  C                   104.737        80.097
      49  C                   108.718        76.116
      53  C                   114.179        70.655
      55  C                     1.826       183.008
      57  C                   161.677        23.157
      58  H                    27.120         4.792
      59  H                    27.817         4.095
      60  H                    30.205         1.707
      61  H                    27.167         4.745
      62  H                    27.781         4.131
      63  H                    28.097         3.815
      64  H                    28.635         3.277
      65  H                    26.953         4.959
      66  H                    28.371         3.541
      67  H                    31.532         0.380
      68  H                    32.442        -0.530
      69  H                    30.652         1.260
      70  H                    31.016         0.896
      71  H                    31.244         0.668
      72  H                    31.809         0.103
      73  H                    31.143         0.769
      74  H                    31.523         0.389
      75  H                    28.024         3.888
      76  H                    28.710         3.202
      77  H                    24.343         7.569
      78  H                    23.522         8.390
      79  H                    24.379         7.533
      80  H                    24.456         7.456
      81  H                    27.674         4.238
      82  H                    27.968         3.944
      83  H                    27.573         4.339
      84  H                    30.407         1.505
      85  H                    30.239         1.673
      86  H                    30.458         1.454
      87  H                    30.381         1.531
      88  H                    28.788         3.124
      89  H                    28.613         3.299
      90  H                    26.419         5.493
      91  H                    29.569         2.343
      92  H                    29.271         2.641
      93  H                    27.740         4.172
      94  H                    28.094         3.818
      95  H                    27.762         4.150
      96  H                    28.880         3.032
      97  H                    29.643         2.269
      98  H                    30.243         1.669
      99  H                    29.576         2.336
     100  H                    26.747         5.165
     101  H                    27.693         4.219

-----------------------------------------
MODEL_20 CHEMICAL SHIELDING SUMMARY (ppm)
-----------------------------------------

  Nucleus  Element    Isotr. Shielding   Chem. Shift
  -------  -------    ----------------   -----------
       0  H                    25.123         6.789
       1  H                    23.230         8.682
       2  H                    26.263         5.649
       3  H                    26.350         5.562
       4  C                   134.053        50.781
       7  C                   120.408        64.426
       8  C                     3.641       181.193
      10  C                    -1.509       186.343
      11  C                   121.289        63.545
      12  C                     1.140       183.694
      13  C                   114.069        70.765
      15  C                     2.730       182.104
      17  C                   141.134        43.700
      18  C                   157.175        27.659
      19  C                   166.873        17.961
      20  C                   169.663        15.171
      24  C                   156.985        27.849
      25  C                    66.606       118.228
      26  C                    54.053       130.781
      27  C                    51.304       133.530
      28  C                    40.001       144.833
      30  C                    29.474       155.360
      31  C                    51.387       133.447
      32  C                    69.338       115.496
      33  C                    55.497       129.337
      35  C                   119.185        65.649
      37  H                    27.150         4.762
      38  C                   103.018        81.816
      39  C                   147.053        37.781
      40  C                   150.757        34.077
      41  C                   136.249        48.585
      44  C                    77.645       107.189
      45  C                   107.950        76.884
      47  C                   105.780        79.054
      48  C                   105.006        79.828
      49  C                   108.955        75.879
      53  C                   114.150        70.684
      55  C                     1.694       183.140
      57  C                   160.559        24.275
      58  H                    27.360         4.552
      59  H                    27.824         4.088
      60  H                    30.236         1.676
      61  H                    27.120         4.792
      62  H                    27.570         4.342
      63  H                    28.123         3.789
      64  H                    28.639         3.273
      65  H                    26.901         5.011
      66  H                    28.391         3.521
      67  H                    31.564         0.348
      68  H                    32.508        -0.596
      69  H                    31.249         0.663
      70  H                    30.656         1.256
      71  H                    31.020         0.892
      72  H                    31.145         0.767
      73  H                    31.532         0.380
      74  H                    31.829         0.083
      75  H                    28.034         3.878
      76  H                    28.761         3.151
      77  H                    24.404         7.508
      78  H                    23.529         8.383
      79  H                    24.385         7.527
      80  H                    24.460         7.452
      81  H                    27.975         3.937
      82  H                    27.630         4.282
      83  H                    27.666         4.246
      84  H                    29.961         1.951
      85  H                    30.464         1.448
      86  H                    30.276         1.636
      87  H                    30.238         1.674
      88  H                    28.608         3.304
      89  H                    28.462         3.450
      90  H                    26.746         5.166
      91  H                    29.582         2.330
      92  H                    29.242         2.670
      93  H                    27.532         4.380
      94  H                    28.111         3.801
      95  H                    27.774         4.138
      96  H                    28.825         3.087
      97  H                    29.653         2.259
      98  H                    30.262         1.650
      99  H                    29.697         2.215
     100  H                    26.832         5.080
     101  H                    27.707         4.205

-----------------------------------------
MODEL_21 CHEMICAL SHIELDING SUMMARY (ppm)
-----------------------------------------

  Nucleus  Element    Isotr. Shielding   Chem. Shift
  -------  -------    ----------------   -----------
       0  H                    25.151         6.761
       1  H                    23.183         8.729
       2  H                    26.167         5.745
       3  H                    25.870         6.042
       4  C                   136.678        48.156
       7  C                   116.788        68.046
       8  C                     5.521       179.313
      10  C                    -2.748       187.582
      11  C                   122.053        62.781
      12  C                     3.631       181.203
      13  C                   115.108        69.726
      15  C                     3.724       181.110
      17  C                   138.823        46.011
      18  C                   152.201        32.633
      19  C                   168.226        16.608
      20  C                   170.122        14.712
      24  C                   156.479        28.355
      25  C                    66.391       118.443
      26  C                    54.186       130.648
      27  C                    50.727       134.107
      28  C                    40.049       144.785
      30  C                    30.081       154.753
      31  C                    51.687       133.147
      32  C                    69.002       115.832
      33  C                    55.832       129.002
      35  C                   119.094        65.740
      37  H                    27.386         4.526
      38  C                    97.739        87.095
      39  C                   149.014        35.820
      40  C                   150.704        34.130
      41  C                   136.414        48.420
      44  C                    74.283       110.551
      45  C                   107.561        77.273
      47  C                   105.853        78.981
      48  C                   110.355        74.479
      49  C                   103.705        81.129
      53  C                   110.902        73.932
      55  C                     0.928       183.906
      57  C                   160.628        24.206
      58  H                    26.894         5.018
      59  H                    27.366         4.546
      60  H                    31.207         0.705
      61  H                    28.020         3.892
      62  H                    27.770         4.142
      63  H                    26.992         4.920
      64  H                    27.679         4.233
      65  H                    27.560         4.352
      66  H                    27.618         4.294
      67  H                    30.907         1.005
      68  H                    30.048         1.864
      69  H                    31.333         0.579
      70  H                    32.362        -0.450
      71  H                    31.740         0.172
      72  H                    31.157         0.755
      73  H                    30.921         0.991
      74  H                    30.825         1.087
      75  H                    28.153         3.759
      76  H                    28.777         3.135
      77  H                    24.386         7.526
      78  H                    23.513         8.399
      79  H                    24.380         7.532
      80  H                    24.471         7.441
      81  H                    27.553         4.359
      82  H                    27.950         3.962
      83  H                    27.630         4.282
      84  H                    30.174         1.738
      85  H                    29.840         2.072
      86  H                    29.995         1.917
      87  H                    30.384         1.528
      88  H                    28.433         3.479
      89  H                    28.710         3.202
      90  H                    24.736         7.176
      91  H                    29.393         2.519
      92  H                    29.183         2.729
      93  H                    28.054         3.858
      94  H                    27.488         4.424
      95  H                    28.053         3.859
      96  H                    30.171         1.741
      97  H                    29.696         2.216
      98  H                    30.300         1.612
      99  H                    29.695         2.217
     100  H                    26.795         5.117
     101  H                    27.814         4.098

-----------------------------------------
MODEL_22 CHEMICAL SHIELDING SUMMARY (ppm)
-----------------------------------------

  Nucleus  Element    Isotr. Shielding   Chem. Shift
  -------  -------    ----------------   -----------
       0  H                    24.973         6.939
       1  H                    23.073         8.839
       2  H                    26.136         5.776
       3  H                    26.322         5.590
       4  C                   133.830        51.004
       7  C                   123.896        60.938
       8  C                     3.092       181.742
      10  C                    -1.864       186.698
      11  C                   121.483        63.351
      12  C                     0.966       183.868
      13  C                   113.984        70.850
      15  C                     2.746       182.088
      17  C                   141.245        43.589
      18  C                   157.719        27.115
      19  C                   167.018        17.816
      20  C                   169.941        14.893
      24  C                   156.941        27.893
      25  C                    66.622       118.212
      26  C                    54.117       130.717
      27  C                    51.153       133.681
      28  C                    40.114       144.720
      30  C                    29.385       155.449
      31  C                    51.511       133.323
      32  C                    69.169       115.665
      33  C                    55.550       129.284
      35  C                   118.998        65.836
      37  H                    27.115         4.797
      38  C                   102.572        82.262
      39  C                   149.909        34.925
      40  C                   150.981        33.853
      41  C                   135.430        49.404
      44  C                    79.488       105.346
      45  C                   107.150        77.684
      47  C                   105.962        78.872
      48  C                   104.549        80.285
      49  C                   108.721        76.113
      53  C                   114.016        70.818
      55  C                     1.707       183.127
      57  C                   161.710        23.124
      58  H                    27.097         4.815
      59  H                    27.803         4.109
      60  H                    30.211         1.701
      61  H                    27.161         4.751
      62  H                    27.756         4.156
      63  H                    28.070         3.842
      64  H                    28.647         3.265
      65  H                    26.953         4.959
      66  H                    28.323         3.589
      67  H                    31.650         0.262
      68  H                    32.428        -0.516
      69  H                    30.658         1.254
      70  H                    31.040         0.872
      71  H                    31.268         0.644
      72  H                    31.796         0.116
      73  H                    31.176         0.736
      74  H                    31.551         0.361
      75  H                    28.012         3.900
      76  H                    28.729         3.183
      77  H                    24.356         7.556
      78  H                    23.548         8.364
      79  H                    24.390         7.522
      80  H                    24.451         7.461
      81  H                    27.613         4.299
      82  H                    27.602         4.310
      83  H                    27.951         3.961
      84  H                    30.383         1.529
      85  H                    30.294         1.618
      86  H                    30.448         1.464
      87  H                    30.396         1.516
      88  H                    28.784         3.128
      89  H                    28.633         3.279
      90  H                    26.421         5.491
      91  H                    29.578         2.334
      92  H                    29.284         2.628
      93  H                    27.630         4.282
      94  H                    28.079         3.833
      95  H                    27.768         4.144
      96  H                    28.908         3.004
      97  H                    29.644         2.268
      98  H                    30.248         1.664
      99  H                    29.563         2.349
     100  H                    26.742         5.170
     101  H                    27.638         4.274

-----------------------------------------
MODEL_23 CHEMICAL SHIELDING SUMMARY (ppm)
-----------------------------------------

  Nucleus  Element    Isotr. Shielding   Chem. Shift
  -------  -------    ----------------   -----------
       0  H                    25.015         6.897
       1  H                    23.182         8.730
       2  H                    26.236         5.676
       3  H                    26.252         5.660
       4  C                   134.141        50.693
       7  C                   122.730        62.104
       8  C                     3.105       181.729
      10  C                    -1.264       186.098
      11  C                   121.471        63.363
      12  C                     2.276       182.558
      13  C                   113.950        70.884
      15  C                     2.880       181.954
      17  C                   141.284        43.550
      18  C                   157.001        27.833
      19  C                   166.931        17.903
      20  C                   169.778        15.056
      24  C                   156.979        27.855
      25  C                    66.427       118.407
      26  C                    53.981       130.853
      27  C                    51.273       133.561
      28  C                    40.061       144.773
      30  C                    29.444       155.390
      31  C                    51.579       133.255
      32  C                    69.339       115.495
      33  C                    55.587       129.247
      35  C                   119.179        65.655
      37  H                    27.135         4.777
      38  C                   106.449        78.385
      39  C                   147.727        37.107
      40  C                   156.213        28.621
      41  C                   134.054        50.780
      44  C                    79.459       105.375
      45  C                   107.273        77.561
      47  C                   105.753        79.081
      48  C                   104.463        80.371
      49  C                   108.975        75.859
      53  C                   114.401        70.433
      55  C                     1.931       182.903
      57  C                   160.512        24.322
      58  H                    27.188         4.724
      59  H                    27.753         4.159
      60  H                    30.163         1.749
      61  H                    26.816         5.096
      62  H                    27.706         4.206
      63  H                    28.044         3.868
      64  H                    28.599         3.313
      65  H                    27.080         4.832
      66  H                    28.400         3.512
      67  H                    31.501         0.411
      68  H                    32.452        -0.540
      69  H                    30.629         1.283
      70  H                    31.007         0.905
      71  H                    31.256         0.656
      72  H                    31.499         0.413
      73  H                    31.779         0.133
      74  H                    31.131         0.781
      75  H                    28.036         3.876
      76  H                    28.735         3.177
      77  H                    24.382         7.530
      78  H                    23.546         8.366
      79  H                    24.372         7.540
      80  H                    24.437         7.475
      81  H                    27.626         4.286
      82  H                    27.663         4.249
      83  H                    27.963         3.949
      84  H                    30.297         1.615
      85  H                    30.013         1.899
      86  H                    30.304         1.608
      87  H                    30.074         1.838
      88  H                    28.675         3.237
      89  H                    28.752         3.160
      90  H                    26.818         5.094
      91  H                    29.556         2.356
      92  H                    29.228         2.684
      93  H                    27.616         4.296
      94  H                    28.095         3.817
      95  H                    27.771         4.141
      96  H                    28.931         2.981
      97  H                    29.606         2.306
      98  H                    29.744         2.168
      99  H                    30.258         1.654
     100  H                    26.756         5.156
     101  H                    27.671         4.241

-----------------------------------------
MODEL_24 CHEMICAL SHIELDING SUMMARY (ppm)
-----------------------------------------

  Nucleus  Element    Isotr. Shielding   Chem. Shift
  -------  -------    ----------------   -----------
       0  H                    25.045         6.867
       1  H                    23.224         8.688
       2  H                    26.254         5.658
       3  H                    26.299         5.613
       4  C                   134.095        50.739
       7  C                   122.591        62.243
       8  C                     3.081       181.753
      10  C                    -1.268       186.102
      11  C                   121.428        63.406
      12  C                     2.311       182.523
      13  C                   113.978        70.856
      15  C                     2.730       182.104
      17  C                   141.105        43.729
      18  C                   157.273        27.561
      19  C                   166.918        17.916
      20  C                   169.706        15.128
      24  C                   157.084        27.750
      25  C                    66.519       118.315
      26  C                    54.015       130.819
      27  C                    51.345       133.489
      28  C                    39.975       144.859
      30  C                    29.551       155.283
      31  C                    51.435       133.399
      32  C                    69.314       115.520
      33  C                    55.522       129.312
      35  C                   119.198        65.636
      37  H                    27.161         4.751
      38  C                   106.524        78.310
      39  C                   148.375        36.459
      40  C                   154.043        30.791
      41  C                   134.807        50.027
      44  C                    79.620       105.214
      45  C                   107.260        77.574
      47  C                   105.900        78.934
      48  C                   104.350        80.484
      49  C                   109.064        75.770
      53  C                   114.092        70.742
      55  C                     1.680       183.154
      57  C                   161.658        23.176
      58  H                    27.229         4.683
      59  H                    27.797         4.115
      60  H                    30.217         1.695
      61  H                    26.845         5.067
      62  H                    27.686         4.226
      63  H                    28.125         3.787
      64  H                    28.634         3.278
      65  H                    27.033         4.879
      66  H                    28.371         3.541
      67  H                    31.566         0.346
      68  H                    32.513        -0.601
      69  H                    30.670         1.242
      70  H                    31.019         0.893
      71  H                    31.261         0.651
      72  H                    31.151         0.761
      73  H                    31.514         0.398
      74  H                    31.816         0.096
      75  H                    28.060         3.852
      76  H                    28.779         3.133
      77  H                    24.421         7.491
      78  H                    23.521         8.391
      79  H                    24.379         7.533
      80  H                    24.454         7.458
      81  H                    27.650         4.262
      82  H                    27.969         3.943
      83  H                    27.615         4.297
      84  H                    30.411         1.501
      85  H                    30.122         1.790
      86  H                    30.437         1.475
      87  H                    30.023         1.889
      88  H                    28.892         3.020
      89  H                    28.719         3.193
      90  H                    26.421         5.491
      91  H                    29.563         2.349
      92  H                    29.244         2.668
      93  H                    27.392         4.520
      94  H                    28.088         3.824
      95  H                    27.785         4.127
      96  H                    28.896         3.016
      97  H                    29.608         2.304
      98  H                    30.228         1.684
      99  H                    29.564         2.348
     100  H                    26.752         5.160
     101  H                    27.670         4.242

-----------------------------------------
MODEL_25 CHEMICAL SHIELDING SUMMARY (ppm)
-----------------------------------------

  Nucleus  Element    Isotr. Shielding   Chem. Shift
  -------  -------    ----------------   -----------
       0  H                    25.008         6.904
       1  H                    23.097         8.815
       2  H                    26.152         5.760
       3  H                    26.507         5.405
       4  C                   133.827        51.007
       7  C                   122.570        62.264
       8  C                     3.249       181.585
      10  C                    -1.433       186.267
      11  C                   121.636        63.198
      12  C                     2.660       182.174
      13  C                   113.965        70.869
      15  C                     2.963       181.871
      17  C                   141.306        43.528
      18  C                   157.478        27.356
      19  C                   167.037        17.797
      20  C                   170.097        14.737
      24  C                   156.834        28.000
      25  C                    66.443       118.391
      26  C                    54.090       130.744
      27  C                    51.261       133.573
      28  C                    40.043       144.791
      30  C                    29.381       155.453
      31  C                    51.564       133.270
      32  C                    69.376       115.458
      33  C                    55.623       129.211
      35  C                   119.192        65.642
      37  H                    27.139         4.773
      38  C                   105.985        78.849
      39  C                   147.500        37.334
      40  C                   155.113        29.721
      41  C                   135.739        49.095
      44  C                    79.608       105.226
      45  C                   107.353        77.481
      47  C                   105.878        78.956
      48  C                   104.292        80.542
      49  C                   108.985        75.849
      53  C                   114.135        70.699
      55  C                     1.772       183.062
      57  C                   161.327        23.507
      58  H                    27.264         4.648
      59  H                    27.802         4.110
      60  H                    30.147         1.765
      61  H                    26.763         5.149
      62  H                    27.719         4.193
      63  H                    28.119         3.793
      64  H                    28.615         3.297
      65  H                    27.040         4.872
      66  H                    28.367         3.545
      67  H                    31.563         0.349
      68  H                    32.404        -0.492
      69  H                    31.045         0.867
      70  H                    31.264         0.648
      71  H                    30.662         1.250
      72  H                    31.175         0.737
      73  H                    31.531         0.381
      74  H                    31.765         0.147
      75  H                    28.089         3.823
      76  H                    28.734         3.178
      77  H                    24.403         7.509
      78  H                    23.541         8.371
      79  H                    24.370         7.542
      80  H                    24.438         7.474
      81  H                    27.690         4.222
      82  H                    27.977         3.935
      83  H                    27.624         4.288
      84  H                    30.066         1.846
      85  H                    30.131         1.781
      86  H                    30.252         1.660
      87  H                    30.251         1.661
      88  H                    28.986         2.926
      89  H                    28.266         3.646
      90  H                    26.309         5.603
      91  H                    29.571         2.341
      92  H                    29.245         2.667
      93  H                    27.627         4.285
      94  H                    28.095         3.817
      95  H                    27.770         4.142
      96  H                    29.044         2.868
      97  H                    29.661         2.251
      98  H                    30.213         1.699
      99  H                    29.558         2.354
     100  H                    26.755         5.157
     101  H                    27.665         4.247

-----------------------------------------
MODEL_26 CHEMICAL SHIELDING SUMMARY (ppm)
-----------------------------------------

  Nucleus  Element    Isotr. Shielding   Chem. Shift
  -------  -------    ----------------   -----------
       0  H                    25.073         6.839
       1  H                    23.132         8.780
       2  H                    26.197         5.715
       3  H                    26.386         5.526
       4  C                   134.118        50.716
       7  C                   120.680        64.154
       8  C                     3.600       181.234
      10  C                    -1.443       186.277
      11  C                   121.615        63.219
      12  C                     1.134       183.700
      13  C                   114.037        70.797
      15  C                     2.731       182.103
      17  C                   141.258        43.576
      18  C                   157.434        27.400
      19  C                   166.936        17.898
      20  C                   169.944        14.890
      24  C                   156.911        27.923
      25  C                    66.611       118.223
      26  C                    54.112       130.722
      27  C                    51.291       133.543
      28  C                    40.178       144.656
      30  C                    29.460       155.374
      31  C                    51.479       133.355
      32  C                    69.310       115.524
      33  C                    55.617       129.217
      35  C                   119.205        65.629
      37  H                    27.098         4.814
      38  C                   102.780        82.054
      39  C                   146.695        38.139
      40  C                   150.340        34.494
      41  C                   135.299        49.535
      44  C                    77.824       107.010
      45  C                   107.931        76.903
      47  C                   105.787        79.047
      48  C                   105.207        79.627
      49  C                   108.874        75.960
      53  C                   114.219        70.615
      55  C                     1.748       183.086
      57  C                   161.636        23.198
      58  H                    27.359         4.553
      59  H                    27.758         4.154
      60  H                    30.164         1.748
      61  H                    27.041         4.871
      62  H                    27.585         4.327
      63  H                    28.039         3.873
      64  H                    28.624         3.288
      65  H                    26.930         4.982
      66  H                    28.401         3.511
      67  H                    31.657         0.255
      68  H                    32.440        -0.528
      69  H                    30.631         1.281
      70  H                    31.040         0.872
      71  H                    31.267         0.645
      72  H                    31.795         0.117
      73  H                    31.166         0.746
      74  H                    31.572         0.340
      75  H                    28.008         3.904
      76  H                    28.732         3.180
      77  H                    24.371         7.541
      78  H                    23.520         8.392
      79  H                    24.388         7.524
      80  H                    24.462         7.450
      81  H                    27.631         4.281
      82  H                    27.675         4.237
      83  H                    27.972         3.940
      84  H                    30.180         1.732
      85  H                    30.547         1.365
      86  H                    30.228         1.684
      87  H                    30.204         1.708
      88  H                    28.862         3.050
      89  H                    28.603         3.309
      90  H                    26.380         5.532
      91  H                    29.576         2.336
      92  H                    29.243         2.669
      93  H                    27.711         4.201
      94  H                    28.097         3.815
      95  H                    27.780         4.132
      96  H                    28.889         3.023
      97  H                    30.232         1.680
      98  H                    29.543         2.369
      99  H                    29.622         2.290
     100  H                    26.793         5.119
     101  H                    27.701         4.211
