# Supplementary material for: Discovery and Biosynthesis of the Novel Glycotetrapeptide Antibiotic Biffamycin A
Source: Angew Chem Int Ed Engl. 2026 May 6;65(26):e11349. doi: 10.1002/anie.202511349 (PMC13285481; doi:10.1002/anie.202511349)
Supplement: Supplementary file 3 — Supporting File 3: anie72473‐sup‐0003‐Data.zip. [file ANIE-65-e11349-s002.zip › r2SCAN3c_ensembles/7_3S/CPD_7_3S_combined_conformers.xyz]

102
E_rel=0.000000 kJ/mol (E = -3016.224543842290 Har) MODEL_7
  H          -0.68562686612402      0.54844854919088     -1.11213573645243
  H           3.11418049525459      0.65285368721272     -0.77368319031409
  H           4.17881608247066     -1.01696092045853      0.73036292835869
  H          -0.14378452272301     -1.20118839002302      0.40941407168062
  C           1.26684215650479     -2.73255818617736      0.87307534866150
  N          -0.32902944818480      0.04696090873663     -1.91870639578657
  N           0.39484038381543     -1.95602327346263      0.00224674314879
  C          -0.75719000943977     -1.33895360748964     -2.07255602891256
  C           0.15999062675948     -2.30078670961300     -1.28508496786165
  N           2.19293186250145      1.03104306585800     -0.56479294929663
  C           1.61848412536643      0.73403187723039      0.60657246259247
  C           1.48558389910526      1.64980825016195     -1.68603430912866
  C           0.86202830555589      0.45317147649157     -2.42732172792125
  C           2.47417953282330     -0.08452893985318      1.58375627509006
  N           3.19740658516275     -1.17254673628878      0.93500021565136
  C           2.75234427739914     -2.42171674695381      0.64520491574857
  O           3.51377112779594     -3.28444011830330      0.20282753883687
  C           3.48390714727344      0.82657016648132      2.32379632620394
  C           4.20830846209019      0.06848706659539      3.45089091887123
  C           2.82190492085103      2.11231749203272      2.82400761411483
  C           3.30714781583307     -0.43801107179127      4.57651128487917
  O           0.47220966260088      1.10388320890524      0.91995162284078
  O           1.46199498618695     -0.15323587526115     -3.31271905358699
  O           0.63439222303350     -3.30371247901488     -1.81836648564001
  C           2.45561889168532      2.44862296553585     -2.56114273440913
  C           3.18830208943349      3.50037218180499     -1.78528248610857
  C           4.36130835303585      3.36384230988189     -0.96516201559451
  C           2.78356589976541      4.80846295500337     -1.65050136908513
  C           4.60170037696189      4.62750503653045     -0.35566739904251
  N           3.62731766113836      5.48311589837033     -0.80113031297206
  C           5.23523518977786      2.30351504987997     -0.66565967713840
  C           6.26713526666649      2.53193646751428      0.23710072843803
  C           5.65147718481559      4.85225266961945      0.53345461956212
  C           6.48224562859574      3.78505475501168      0.83302960408064
  O           5.02457516750221      1.05407786574961     -1.20643093367484
  C           5.75888071374023      0.81377835923316     -2.42949957738806
  Cl          7.32363055933257      1.19603394157168      0.67998816883729
  H           0.70828162602130      2.30678498799535     -1.28066411955521
  C          -2.22475770505748     -1.48757881868046     -1.64756968023022
  C          -3.19304332812868     -0.87189317047453     -2.66224799835726
  C          -3.53102955976293     -1.78595254116010     -3.84752121569978
  C          -4.54825555982487     -2.89528302178961     -3.54787201050426
  O          -2.35768541856321     -0.85803818887070     -0.35856115042763
  N          -3.99830692106820     -4.00394082309189     -2.76869090108091
  C          -2.93238111808730     -1.68058261240052      0.66350738789548
  C          -4.45720974140657     -1.50650794923915      0.68618585087906
  O          -2.32728964909166     -1.36730593256080      1.88736386010591
  C          -4.84287289676953     -0.16198560840589      1.29597236003827
  C          -2.61600237288231     -0.04324371089507      2.38197450726012
  C          -4.12023165565384      0.07019304318409      2.62065458703324
  O          -5.06270932394234     -2.54725943112487      1.45408363441795
  O          -6.25632843887846     -0.05266665805617      1.45903461155502
  O          -4.40195045578924      1.37557726486973      3.12415089232895
  C          -1.80218807291112      0.15454813644459      3.64639573994571
  O          -0.39719723060371      0.06025919663757      3.42054964019371
  C          -4.46602428394979     -4.42175480386779     -1.57686737920224
  O          -5.44015925032187     -3.89402137620420     -1.00909112537241
  C          -3.72705475305681     -5.57023730941015     -0.93721527808719
  H          -0.65836511531346     -1.63402259287819     -3.12195031507307
  H           1.77021419632150     -0.49663962667181      2.31485144240318
  H           4.24477086784225      1.11498554066287      1.58226360749242
  H          -2.42490915242318     -2.56154127460860     -1.54901089875411
  H          -4.82593553801998     -1.55373624091279     -0.34645906845487
  H          -2.31000282205285      0.70522908905674      1.63214047259114
  H          -4.42373070994788     -0.70106699576592      3.35000876183429
  H           0.98515871148926     -2.52786197384059      1.91190525060758
  H           1.13936016251534     -3.80039127630708      0.67823625911104
  H           4.76638429098484     -0.77500070367141      3.02584137771989
  H           4.96009705242888      0.75326743489555      3.86431090828802
  H           1.95341837356639      1.90447117061638      3.45792781387119
  H           3.54365563167532      2.68918784132561      3.41136735479189
  H           2.48679446408666      2.74186140806483      1.99292933433594
  H           2.58475037906035     -1.18082401092995      4.21960350998379
  H           3.90983193782690     -0.91869421291214      5.35368263042276
  H           2.74721420750125      0.37687449775039      5.04638123345357
  H           3.14715131834785      1.75151315207077     -3.04424189191118
  H           1.86697842697652      2.91623800043224     -3.35813164911410
  H           1.93953307039477      5.31128124465173     -2.10488713237796
  H           3.54355427049784      6.45548669633293     -0.54767582315526
  H           5.81085599993711      5.82530641457446      0.98758062776635
  H           7.30339329875296      3.90758113902915      1.53120568582251
  H           5.50595768408936      1.57174036987366     -3.17980607746120
  H           6.83662352774093      0.82818574217735     -2.23495519723749
  H           5.45423115656071     -0.17463658007057     -2.77825729469657
  H          -4.12018409554435     -0.61114199454297     -2.13936332638428
  H          -2.76782097998945      0.07051517926027     -3.02980042997339
  H          -2.62047447312402     -2.22767248537270     -4.27600734614106
  H          -3.96827093737762     -1.16804494493497     -4.64051601220302
  H          -5.39924635517530     -2.49291372382961     -2.98979607744948
  H          -4.92776316304941     -3.29457000321273     -4.49750087653652
  H          -3.21607672907593     -4.50378897701527     -3.16788598386123
  H          -5.28093946604923     -3.25033931033888      0.81268622386605
  H          -6.55096160587265     -0.89813178679532      1.83213560603789
  H          -5.36333015038174      1.48136738165156      3.09054347401064
  H          -2.06456190547683     -0.62395651205017      4.37370876232282
  H          -2.07150354985642      1.13078906902715      4.07363883728231
  H          -0.17534441229851      0.54950372077519      2.60279929693923
  H          -2.88614901739125     -5.93238597251328     -1.53292222683598
  H          -3.36089297560113     -5.24184246734342      0.04124185409298
  H          -4.43174682135485     -6.38979306008293     -0.76644871627631
  H          -2.68373070755902     -2.73614581782339      0.47934062112735
  H          -4.54635883141456      0.63843329295638      0.60472551739551
102
E_rel=3.866042 kJ/mol (E = -3016.223071344601 Har) MODEL_2
  H          -1.29181303178124      0.09754527322571     -0.20157885133161
  H           2.26302410126711      0.90006103447936     -0.72607388974786
  H           4.03232874474758     -0.82212557643596     -0.89726689022423
  H           0.73434384216448      0.16278248460360     -2.69477492530169
  C           1.63645864142926     -1.71304574752352     -3.10943959154089
  N          -1.25120753682447      0.58779665173514     -1.08929534729343
  N           0.54320520565561     -0.83091559090069     -2.71548110068285
  C          -1.76615283556786     -0.14540916622065     -2.23980523245289
  C          -0.74912895196888     -1.22396292288359     -2.71873609625369
  N           1.50108604944944      0.73674996578803     -0.07260010092830
  C           1.29925581752992     -0.50499915860597      0.39148438792719
  C           0.51067987375813      1.80821622137222      0.05052230121802
  C          -0.37717396958303      1.61410483606644     -1.19846467730744
  C           2.20609237727539     -1.61511476799137     -0.15690471835797
  N           3.12417390801763     -1.16429698227724     -1.19174707146184
  C           2.97311549848447     -1.23064049753348     -2.53948565073327
  O           3.88773204226719     -0.90870541522079     -3.30104656219594
  C           2.94206219443762     -2.40854012609383      0.95096170239629
  C           3.98642036128808     -1.60431464602488      1.74207029258935
  C           3.56684397606998     -3.66612843457414      0.34106540042713
  C           3.42094264208225     -0.54615211601034      2.68998928122523
  O           0.38246041450721     -0.78885007434633      1.18059879516035
  O          -0.18191014164592      2.23129601069202     -2.24853563477881
  O          -1.10936825263616     -2.34689109323118     -3.07510525985484
  C           1.18420457569488      3.18188286836117      0.08272416213707
  C           2.21704148914986      3.28828154383323      1.16240617639551
  C           3.58575741274892      2.85076624056441      1.14000613057925
  C           1.99466199915870      3.76939053336075      2.43182563487302
  C           4.12985031755272      3.09185564923350      2.43242332483191
  N           3.13609727142703      3.65700556767240      3.19001523086260
  C           4.40908854006142      2.25018872861483      0.17103444157850
  C           5.70000797321903      1.88728316386249      0.53534106565115
  C           5.43657142573848      2.75245791934328      2.77868101784925
  C           6.21922022797518      2.13631669406877      1.81612293238477
  O           3.91787694443764      1.97247970907768     -1.08536847848436
  C           4.18002214061553      3.00711228342283     -2.06068224335402
  Cl          6.71811146067696      1.06421898871595     -0.64163519754579
  H          -0.06933436440146      1.64252091569427      0.96398773645742
  C          -3.13864037359303     -0.76586230802582     -1.92807823702029
  C          -4.31635371191066      0.14831416021466     -2.26939673996737
  C          -4.32772891787416      1.60751169444315     -1.78531260070623
  C          -4.81521965301890      1.85002301592885     -0.35249610430545
  O          -3.14218432476792     -1.16915990056965     -0.53751692465583
  N          -3.89044353874691      1.43833088909533      0.69701846307842
  C          -3.62815213497505     -2.47102797354417     -0.26863271417458
  C          -4.01125659624968     -2.48156808335235      1.21189452974071
  O          -2.68734295012842     -3.48363587363072     -0.56297396169577
  C          -2.75245824050738     -2.33698377320842      2.05693412457422
  C          -1.45724636110648     -3.40315648832995      0.18820891766847
  C          -1.72334371042967     -3.40583332034318      1.69961904012464
  O          -4.67773249379850     -3.71522134789196      1.46438543521668
  O          -3.14712569782615     -2.43162276233120      3.42739693834693
  O          -0.51603941395503     -3.18670784177676      2.43016478760428
  C          -0.60932662403591     -4.59005494638816     -0.22582467462187
  O           0.01107982651061     -4.43121297169081     -1.50266642631369
  C          -2.93667898647213      2.19222632762390      1.28259708556632
  O          -2.12353664801196      1.68501423526106      2.07509439753983
  C          -2.89201848456665      3.66456624078103      0.95037718079778
  H          -1.88069809902716      0.56066710699693     -3.07355260929135
  H           1.49672055969805     -2.32060711357739     -0.61257227938574
  H           2.15699923201494     -2.71930780547135      1.65303384249646
  H          -3.22675769505271     -1.66711237841742     -2.54441200473055
  H          -4.68947283507143     -1.63467719173337      1.40759610793303
  H          -0.93385646294746     -2.46891332497964     -0.06881780145419
  H          -2.10209325019254     -4.38993137715190      2.00729225631833
  H           1.41351464182970     -2.72569704138631     -2.75270920481379
  H           1.75531489379907     -1.74991445634880     -4.19804435696038
  H           4.56070595613148     -2.33145699726817      2.33037089175372
  H           4.71750026351470     -1.14294551729013      1.06161520755894
  H           3.95113610181217     -4.31684235655257      1.13260392979311
  H           2.83117242446983     -4.23109064995223     -0.24255962532785
  H           4.40275193649990     -3.41107764137832     -0.32053045776226
  H           4.22143961903161     -0.12323359732139      3.30604269696426
  H           2.95790397373703      0.28865580245838      2.15609938779052
  H           2.67017426641189     -0.98378609062474      3.35769103570354
  H           1.61772104094064      3.38836672403123     -0.90022924903244
  H           0.39666508611316      3.92654644597538      0.24506369180706
  H           1.09053573328740      4.18969740984121      2.85347297771128
  H           3.22677018565505      3.94575066759543      4.15180298095153
  H           5.82766782479959      2.94473148553071      3.77301364843137
  H           7.23646929367144      1.83666366917281      2.04475069053120
  H           5.25757800834339      3.10764140941484     -2.22982518334996
  H           3.68520526330452      2.69008870653310     -2.98071829327252
  H           3.76562069469907      3.96389002971768     -1.72182302874888
  H          -4.35772546124445      0.16119508339344     -3.36677034506078
  H          -5.23546276963747     -0.35504155905660     -1.93767301601457
  H          -5.02469988933243      2.15133607403355     -2.43592249442321
  H          -3.34765799433456      2.08040749558807     -1.92803550799713
  H          -5.03599512750670      2.91317636625172     -0.22374809993945
  H          -5.75760222260556      1.30895173033379     -0.19555227025238
  H          -3.77970252283145      0.44016713270296      0.82710949972229
  H          -4.74084539457121     -3.80467227491774      2.42570359693998
  H          -2.33665449561101     -2.51642340703370      3.94907380159181
  H          -0.10878003591832     -2.37149101655998      2.07010071833568
  H          -1.24193709215089     -5.49217381882477     -0.20461338756933
  H           0.19587452660374     -4.71648607454905      0.50606743552053
  H          -0.58210923753906     -3.91587486266218     -2.07510749052960
  H          -2.72855138866115      3.81507880322739     -0.12289837828332
  H          -3.83056374045880      4.16237259851229      1.21575399678441
  H          -2.07294757519939      4.12154306761668      1.50644742027200
  H          -4.50159184967687     -2.70492390795239     -0.89312937235059
  H          -2.30677551692901     -1.34813762452362      1.85484000022123
102
E_rel=4.947091 kJ/mol (E = -3016.222659594710 Har) MODEL_26
  H          -0.80022406561728      0.45096538658591      0.03899001219593
  H           2.67689251473942      0.86686736001042     -1.05119102935772
  H           4.37672057500409     -0.96273233481874     -0.87737287766590
  H           0.93162174312662     -0.42058474475297     -2.44855494907414
  C           1.68530270356364     -2.39856510527172     -2.32313777798383
  N          -0.87210891507152      0.65678961530517     -0.95248207630817
  N           0.68775766154327     -1.35087723546678     -2.13361444812695
  C          -1.52912411029192     -0.37435747008703     -1.75040240510278
  C          -0.62064761050686     -1.62157380072097     -1.92787495625495
  N           1.98181172031602      0.94985835600013     -0.31244604565859
  C           1.80395252864357     -0.07293645117450      0.53375815581703
  C           1.03877311269424      2.06321023232595     -0.43632482022177
  C           0.01096618210578      1.54390138947584     -1.46776346591822
  C           2.66358925895098     -1.32672720198221      0.32398196494882
  N           3.43028405601188     -1.32505031792772     -0.91456023329949
  C           3.09750253522622     -1.84964714241401     -2.12273296126499
  O           3.91065691136520     -1.87878952984706     -3.04895516955641
  C           3.58022235981331     -1.55667219737174      1.55022752352139
  C           4.58142933976535     -0.40696719986116      1.74454878853258
  C           4.25515761718856     -2.92591891367314      1.45785737093023
  C           5.30779224605464     -0.45948883433927      3.08792827756066
  O           0.96795148423513     -0.04849626128999      1.45339727893126
  O           0.10568724633068      1.79255630967316     -2.67078184391425
  O          -1.07259034576473     -2.76614079348238     -1.88577173679452
  C           1.75560210397322      3.33285971665333     -0.90487018979140
  C           2.92388024454422      3.68430888399177     -0.03511216262720
  C           4.26227661738005      3.16069181984933     -0.07422211754526
  C           2.88498296641788      4.54272376892247      1.03917118676751
  C           4.97527617826566      3.73875171718491      1.01336853548101
  N           4.10874708780119      4.57934102834909      1.66387738427289
  C           4.93748531628414      2.24657429925804     -0.90251735746883
  C           6.25659504176281      1.93149743707010     -0.60183895471743
  C           6.30465101161646      3.42935932448664      1.29648200353166
  C           6.94149301702228      2.51073656248525      0.47816857046193
  O           4.27507766245784      1.62799354134511     -1.94021228340745
  C           4.43307555280440      2.28639623026954     -3.21811952242076
  Cl          7.09010688289681      0.72917532619179     -1.58058645538049
  H           0.56678210239743      2.22408432438569      0.53883699181670
  C          -2.87812939786371     -0.73873988164097     -1.11401454966300
  C          -3.93934246858031      0.30572737454464     -1.43715797569617
  C          -5.30108976436097     -0.00768090135925     -0.82404633011698
  C          -6.34859919922141      1.02718972241015     -1.24062359609595
  O          -2.67296236097441     -0.79973983412430      0.31336949148976
  N          -7.66347151164206      0.76877325739499     -0.66243129929649
  C          -3.16561658484299     -1.92247247976366      1.01213431327780
  C          -3.39658300035628     -1.44454203010697      2.44727516156802
  O          -2.28592599596410     -3.03038215420001      0.97932420145098
  C          -2.05441045058813     -1.10807297507249      3.08444525844784
  C          -0.98287267728094     -2.77692031039742      1.54140698059070
  C          -1.08476767981449     -2.28338968993146      2.99022646766780
  O          -4.06305201984534     -2.49542697167058      3.14245097087760
  O          -2.30886910553826     -0.75419840926890      4.44688134654725
  O           0.19860950419668     -1.90226859870837      3.48940290963760
  C          -0.20896051005751     -4.07630316394431      1.44818997016203
  O           0.21501688911026     -4.38387707152620      0.11858702751695
  C          -8.65607370889026      0.02371836361976     -1.20230422443455
  O          -9.69389305249165     -0.21470923354057     -0.56724868020259
  C          -8.46317892359025     -0.47471342202854     -2.61641672973705
  H          -1.70994650571252      0.02979447312730     -2.75520939596182
  H           1.94387328236387     -2.15640146940034      0.29335696699454
  H           2.90179629130618     -1.56057804905057      2.41399229676479
  H          -3.18102513486538     -1.72489118685667     -1.48599030369775
  H          -4.02537104139904     -0.54061670606615      2.41890725233457
  H          -0.47480492350758     -2.00232837362076      0.94539389365457
  H          -1.44294780289426     -3.09811155752543      3.63416295379527
  H           1.48646051208342     -3.20644025710837     -1.60813018272737
  H           1.64896497285394     -2.81641166639276     -3.33545813631743
  H           5.32760254012682     -0.41627542366113      0.93768674867880
  H           4.05288865936448      0.55342324121253      1.66377945966985
  H           4.76337435764128     -3.17252347930924      2.39394905899072
  H           3.51680994818329     -3.71066613484487      1.25817486606192
  H           4.99983499472818     -2.94493268610174      0.65388851278741
  H           4.59069988232612     -0.47750963890819      3.91686043119329
  H           5.94514147523926     -1.34521971089969      3.17153280110064
  H           5.94584030557105      0.42167425883670      3.21197315158857
  H           2.06289974334280      3.19705315882101     -1.94589678301720
  H           1.02283586485967      4.14707011320347     -0.89343303945060
  H           2.05896918374065      5.13740434918429      1.40757324744522
  H           4.33328386812005      5.13785009017390      2.47287246000230
  H           6.82554959200163      3.88143136661719      2.13483870722185
  H           7.97117820014656      2.22730799677167      0.66863544006801
  H           5.47973557957355      2.24924848106230     -3.53826223557351
  H           3.80617156290955      1.73670859804346     -3.92278959071085
  H           4.10082936241691      3.32895354163017     -3.15294568873550
  H          -3.58900778017932      1.29039824773126     -1.09720539128948
  H          -4.03357471590008      0.35692961572009     -2.53079562903198
  H          -5.23143572291179     -0.01832923048008      0.27086673398916
  H          -5.63229863062050     -1.00694384428397     -1.13900080380803
  H          -6.02993308865754      2.02544591841871     -0.91585787900255
  H          -6.43454658079637      1.06173931868911     -2.33125178102605
  H          -7.80796610101425      1.04637533994221      0.30016349945658
  H          -4.02390394665932     -2.27378194651111      4.08332752816221
  H          -1.45122382514683     -0.71002805728480      4.89232154192350
  H           0.57092306575636     -1.26031405399709      2.85031090676532
  H          -0.83546438222995     -4.88529415038878      1.85749749198854
  H           0.69371083790558     -3.99407870666791      2.06312656206930
  H          -0.45268354159607     -4.04694620544300     -0.50193788937408
  H          -9.30272286717778     -1.12064291589400     -2.87417475621419
  H          -8.43104931177941      0.36572628449029     -3.31882658317825
  H          -7.52835342850080     -1.03320368684238     -2.72603104342625
  H          -4.10024075319917     -2.29483090810659      0.57181685764879
  H          -1.61825029538138     -0.25305337048006      2.54191519337972
102
E_rel=5.328739 kJ/mol (E = -3016.222514232816 Har) MODEL_9
  H          -1.01225497507714      0.83267151938005     -0.52847446408315
  H           2.82645823275609      0.89788868522585     -0.52630590066481
  H           4.03263311995885     -1.15387895380089      0.14211520487303
  H          -0.26067384195510     -1.30845567954165      0.13212767396887
  C           1.13968264987595     -2.88322859884258     -0.17171829159937
  N          -0.73578684450436      0.66998613929298     -1.49118615614061
  N           0.18775282664143     -1.86235336549511     -0.58695230835445
  C          -1.20786698283857     -0.55719903320972     -2.12060503180524
  C          -0.23712000524874     -1.73131578619206     -1.86493513537035
  N           1.92933569726506      1.13661151634266     -0.10904138133843
  C           1.46738168043979      0.40300397705560      0.90905153823245
  C           1.11766891466980      2.10674381427547     -0.84511896433992
  C           0.41358834828833      1.25384422478315     -1.91493656753396
  C           2.41127831995618     -0.68939114691028      1.43118093286878
  N           3.07579021000716     -1.41738201579410      0.35375923223923
  C           2.59510028586154     -2.44590145127034     -0.39064927327662
  O           3.30083398196070     -3.01384733823118     -1.22685526026948
  C           3.48292863531130     -0.09530009741604      2.38033862305043
  C           4.19549321645715     -1.23107893358861      3.12958870061877
  C           2.88273924869228      0.93611983133906      3.33573343526502
  C           5.41839336166589     -0.76937830905393      3.92152039260680
  O           0.35167679053053      0.58551326942846      1.43038330219851
  O           0.92509972896915      1.02271722652165     -3.00902136399966
  O           0.11333614820194     -2.47467901137680     -2.78124589275401
  C           2.00467493331113      3.20200694516151     -1.44392131959599
  C           2.82310718168641      3.90076745490836     -0.40163726355097
  C           4.07597651966968      3.50238242717361      0.18000055041731
  C           2.44655252243267      5.04652170628220      0.26042732443028
  C           4.39252347915051      4.45004398582206      1.19382370600158
  N           3.38224360206257      5.37704892474294      1.21083166636756
  C           4.96957564126959      2.43830819273591     -0.03813010644118
  C           6.10244999669224      2.35092284921209      0.76227178470054
  C           5.53755617321923      4.36082441551619      1.98369454427700
  C           6.39216079272090      3.29337305498659      1.76227230368179
  O           4.68359622726009      1.47163597095346     -0.97721677489194
  C           5.27203083129448      1.71807127636774     -2.27575195190460
  Cl          7.20488750898035      0.99810437978405      0.53533164480678
  H           0.39048559228742      2.54315514887487     -0.15167661032022
  C          -2.63127557109682     -0.88037787974168     -1.64489788669357
  C          -3.66705032570597      0.15697600567876     -2.07710307484836
  C          -3.84842718547159      0.36435272727339     -3.58445927504963
  C          -4.51291964470672     -0.79383367653257     -4.33400655522715
  O          -2.61590197155491     -0.90981856108940     -0.20136536452721
  N          -3.65689395427776     -1.96461068621271     -4.51039188547508
  C          -2.88623662901845     -2.17254279938846      0.39913569990192
  C          -4.38963712494707     -2.34880144665107      0.62240319999868
  O          -2.19021054135092     -2.24623549402796      1.61973967364382
  C          -4.88593404390135     -1.32575376051919      1.64630598348924
  C          -2.55966561345928     -1.22301964965905      2.57216275503736
  C          -4.04090119196910     -1.37202532508737      2.91992171964483
  O          -4.68197769140016     -3.68507416185760      1.04183833825483
  O          -6.26623659817096     -1.52119132089601      1.95380932418914
  O          -4.39875221244173     -0.31113028642039      3.80377578852517
  C          -1.66388904284048     -1.39439885070934      3.78478333350916
  O          -0.27737605021078     -1.28033713204684      3.47644044152036
  C          -3.84669263190514     -3.14620594358513     -3.88231556739301
  O          -4.74369711966489     -3.32676269535753     -3.04614344736220
  C          -2.87182226197444     -4.24562857450166     -4.23118806499151
  H          -1.21542553069402     -0.42805774230999     -3.20642907668579
  H           1.78143637796216     -1.37714938149529      2.00831282012257
  H           4.22127301197940      0.42056585576405      1.74458162821529
  H          -2.89597066359105     -1.87270487482688     -2.02367732986195
  H          -4.91963045996062     -2.21032637657686     -0.32804067044416
  H          -2.38854657702093     -0.23083972569691      2.12602501789241
  H          -4.18798177815037     -2.34745244067494      3.41946321176510
  H           0.96110810312403     -3.11205034244676      0.88480808545426
  H           0.99305283620341     -3.79141941233304     -0.76109226383696
  H           3.46989004125354     -1.71244431261835      3.80117034007777
  H           4.50927756646944     -1.99565093545924      2.40817267864442
  H           2.11077091430586      0.48192926801240      3.96837892551075
  H           3.66190659747702      1.34312795280478      3.98525156186209
  H           2.43547779834615      1.77762396539119      2.79673452265115
  H           5.14576428604692     -0.11780642500686      4.75722267859517
  H           5.95467320538959     -1.62952733397507      4.33492941948130
  H           6.11312374828230     -0.21808504558634      3.27636962374341
  H           2.63685283401129      2.75859859148181     -2.21909035203990
  H           1.34538602443639      3.92071425938117     -1.94312335493698
  H           1.56365629872107      5.65658331634481      0.11899051258286
  H           3.33655246596104      6.17963306347251      1.81978913537936
  H           5.75375551092941      5.09503695187623      2.75360353676556
  H           7.29054429170418      3.17595825859327      2.35886949014733
  H           4.95233610708665      2.69375874536540     -2.65970893632528
  H           6.36466432386318      1.68410959661310     -2.21053734373246
  H           4.91071417732579      0.92187208051317     -2.92913685954963
  H          -4.62794482044672     -0.14207726517973     -1.63870889295087
  H          -3.39430517672456      1.11376345141594     -1.61436254392375
  H          -2.89655500943610      0.62024817095699     -4.06760160381630
  H          -4.49595057962530      1.23983245786998     -3.71756877718283
  H          -5.41117519691000     -1.12079477358716     -3.80074792348583
  H          -4.81827385323654     -0.44559885274424     -5.32845304057548
  H          -2.89983862868289     -1.89351644306929     -5.17462137520411
  H          -4.05378008633756     -3.92820741108196      1.73764719090037
  H          -6.37997311271573     -2.46821825884317      2.12813763065655
  H          -5.36186295875181     -0.33801463949858      3.89331884500004
  H          -1.81587625745387     -2.39448310273691      4.21038740231435
  H          -1.96895344945153     -0.65137969400770      4.53576367550855
  H          -0.14615325834082     -0.52985423691303      2.86296908440229
  H          -3.43657633909931     -5.12527239862922     -4.55396064704127
  H          -2.15779925303026     -3.96646828924551     -5.00968635787790
  H          -2.32216772990494     -4.51973364726851     -3.32461074009710
  H          -2.49427103163567     -2.99530747702951     -0.21681517651984
  H          -4.80513689464977     -0.32010318755422      1.21388493999138
102
E_rel=6.905819 kJ/mol (E = -3016.221913554581 Har) MODEL_19
  H          -0.80564349240024     -0.54697387635733      0.93267162522143
  H           2.15682552916770      1.36329087902366     -0.06861675389522
  H           3.40509877712275      0.92159377176473     -2.16530009351171
  H          -0.15595514807493      1.73742971154770     -1.10334160468364
  C           0.16415842827233      1.09660801691066     -3.09676231284975
  N          -1.14763170667811      0.40540887558614      0.84882155313073
  N          -0.48446316470133      1.07194807427612     -1.79030232440110
  C          -2.21997799068464      0.58697858634889     -0.12447665585280
  C          -1.69099322909071      0.50011621640470     -1.58340318470605
  N           1.75860034784217      0.57513690142924      0.43769863990839
  C           1.64753461428962     -0.60541398772834     -0.18598291442647
  C           1.07402618301241      0.89366251467598      1.69259020006198
  C          -0.31131687814555      1.39989935088104      1.22894720600495
  C           2.11312902619459     -0.68125833787547     -1.64720138917593
  N           2.44249083827586      0.61010616256493     -2.23370417545902
  C           1.64764394761494      1.43946898669189     -2.95816803769091
  O           2.10206288516440      2.45445930079181     -3.49000030036555
  C           3.28775914000745     -1.67685187749439     -1.79296389515702
  C           4.53701836025638     -1.20867859691239     -1.03058394750735
  C           3.56209875316376     -1.96018245234788     -3.27025988695488
  C           5.60044894188912     -2.29704791753325     -0.89015696236003
  O           1.16462805430642     -1.61452037908744      0.35575574954238
  O          -0.55598324880361      2.59681144616846      1.07080224303667
  O          -2.33836498714945     -0.04816001022595     -2.47629355228806
  C           1.85429096215799      1.94711904459109      2.48342949813057
  C           3.27693847152578      1.54126730382593      2.72073258672367
  C           4.40372856431069      1.66116262498698      1.83557609576306
  C           3.73958974092349      0.87938584357006      3.83440746864218
  C           5.51257747153218      1.03951165158199      2.47516977962494
  N           5.07394977178309      0.58217462277837      3.69150674453547
  C           4.59681829303905      2.21620125425982      0.55796095038427
  C           5.85052085864645      2.10195217189093     -0.02967735139606
  C           6.77161528759242      0.94494753935699      1.88434690920350
  C           6.93061023439399      1.47960593615120      0.61640332930045
  O           3.54090392798569      2.78969538131990     -0.11605924187516
  C           3.44316571726857      4.22325318439715      0.04631848268370
  Cl          6.08893090218464      2.72165967952787     -1.65990490700326
  H           0.97459092056133     -0.02976019681570      2.27330062953701
  C          -3.32107309930580     -0.44925714556462      0.12945492781231
  C          -4.20315751497801     -0.10955147016176      1.32505124460330
  C          -5.11610947883681      1.09413847253163      1.09414321024383
  C          -6.06840259435052      1.29282720737619      2.27679121698924
  O          -2.64913396876169     -1.69984771956415      0.39285114756525
  N          -6.95804054353016      2.43642497080291      2.10410580403793
  C          -3.14908847850002     -2.85266655951616     -0.24538706525616
  C          -2.78261782674107     -4.02805133579683      0.66228208339903
  O          -2.61839012576305     -3.02930933491521     -1.54542457122552
  C          -1.26696903286986     -4.17070138749623      0.70520803666154
  C          -1.18108858041539     -3.13362786858195     -1.58597078155194
  C          -0.67691786807633     -4.28026105136290     -0.69909283178774
  O          -3.40820051866855     -5.19026383500522      0.12399305146043
  O          -0.97033595962454     -5.33270986480095      1.48483697062551
  O           0.75030418277069     -4.27697895094942     -0.63019848323042
  C          -0.80129090629273     -3.34158674562368     -3.03811003329453
  O          -0.90639980994333     -2.15223523612807     -3.82400260714715
  C          -6.72263725213580      3.71258064953747      2.48939373343789
  O          -7.50710191567136      4.62518669398988      2.19197254532101
  C          -5.48770575169294      3.97169949458850      3.32206725896648
  H          -2.63074607464196      1.59721143261588     -0.00204526244662
  H           1.25481045477589     -1.10476396655054     -2.18702655320747
  H           2.93732812059966     -2.60467224427023     -1.32124759656100
  H          -3.92547887027695     -0.53728242441660     -0.78102194562935
  H          -3.16161175964573     -3.81722915151933      1.67505901824965
  H          -0.73552048787755     -2.19435899996874     -1.22014377320639
  H          -0.96841244967358     -5.24367364050250     -1.13896283295755
  H           0.04143593229811      0.11431864444611     -3.56994014110360
  H          -0.27643377786211      1.85399826811329     -3.75469358395529
  H           4.98356364456816     -0.34036307478784     -1.53556421915071
  H           4.24516635665249     -0.86668681426770     -0.02734219332043
  H           4.29043793525129     -2.76798880887490     -3.38232069806128
  H           2.64322799909809     -2.26234968966795     -3.78546656520835
  H           3.96108312320183     -1.07271355929274     -3.77496218909306
  H           5.18540565503604     -3.18446167068385     -0.39846141005566
  H           5.99956349601296     -2.60313549970866     -1.86216183614855
  H           6.43901182654015     -1.93651210753818     -0.28535959499494
  H           1.79886937539971      2.89979940922302      1.94842279102486
  H           1.33974588198884      2.08839729866643      3.44010016030697
  H           3.20283769734703      0.59369990288308      4.72992793417858
  H           5.64113185009697      0.10662497556312      4.37619486939876
  H           7.60087229316692      0.46170134796103      2.39163160696339
  H           7.88826534133564      1.41705466804115      0.11055511565282
  H           2.53520315199490      4.52733579842400     -0.47795252634631
  H           3.36854712412978      4.48226465124059      1.10888949149847
  H           4.31489104910325      4.71713569299795     -0.39593255418638
  H          -4.81936331133926     -0.99491768306526      1.53210357125343
  H          -3.56951718598465      0.05360446753356      2.20760811688863
  H          -5.70464510998878      0.94786436012156      0.17850879140995
  H          -4.53023454210647      2.01206997942996      0.95753593954600
  H          -6.69178663166631      0.39913324612542      2.40154892953997
  H          -5.49875171731331      1.41491585455278      3.20350669353696
  H          -7.76858090335064      2.30696839380803      1.51194478244301
  H          -3.02217226821818     -5.95044267451305      0.58101355495550
  H          -0.02709053247976     -5.51607951262892      1.37265410169943
  H           1.01287260778759     -3.39075488775813     -0.30592905216973
  H          -1.43552200127542     -4.14204195816589     -3.45208618096486
  H           0.24294062468897     -3.66927386886298     -3.08578184268836
  H          -1.61911832669725     -1.60251720658473     -3.45715472995568
  H          -4.58270739973293      3.59328636746793      2.83634980827424
  H          -5.39270934692609      5.04655650618448      3.47721288698558
  H          -5.57203115845715      3.47666168327035      4.29599646008797
  H          -4.23768794671414     -2.79609555159216     -0.38466503709804
  H          -0.85029758133251     -3.27083467416113      1.18653900720191
102
E_rel=7.311636 kJ/mol (E = -3016.221758987299 Har) MODEL_22
  H          -0.73755095253279     -0.77981613211663      0.87419353502292
  H           2.14377906373221      1.36296233337611      0.16747512644781
  H           3.22014664313180      1.47789130528343     -2.10151918451030
  H          -0.24611416293077      1.94243317916049     -0.56833017198761
  C          -0.09201727006745      1.80305453450471     -2.67947944507527
  N          -1.08457512517377      0.15491165372031      1.06655003495858
  N          -0.62975276637393      1.45551074234109     -1.36798951710386
  C          -2.23108004319845      0.55927620089952      0.25953491057172
  C          -1.82250594812187      0.83999668682651     -1.21275087055407
  N           1.77942818129318      0.46727596982058      0.48554861122475
  C           1.60831394108706     -0.51882141600063     -0.40500821692662
  C           1.19832669888384      0.44641799539050      1.83029716799597
  C          -0.21643834196344      1.03345023394634      1.62050050609889
  C           1.97771300191969     -0.23070523337281     -1.86602546796476
  N           2.25459982131622      1.17093847709641     -2.14871141665222
  C           1.39928012936483      2.12923721948344     -2.59205830882873
  O           1.80717971950044      3.24772068668108     -2.91158028702066
  C           3.15006647235608     -1.13687483616108     -2.31323380728396
  C           4.42777329365087     -0.86833335898817     -1.50364415661801
  C           3.36098398849609     -1.02274566247769     -3.82367594072239
  C           5.53040151504748     -1.89463831412457     -1.75981895925010
  O           1.15133505863630     -1.63408749875350     -0.09929569538175
  O          -0.46646050000408      2.22767503272299      1.79083058792927
  O          -2.54532401464421      0.52382683916488     -2.15848408989134
  C           2.04417982302543      1.27446820374868      2.80158985525416
  C           3.48134130933401      0.85092956696787      2.81201279803263
  C           4.53156360717604      1.21875290591253      1.90153382035274
  C           4.03569509445467     -0.06128026615076      3.67959712209363
  C           5.69128855976942      0.48183690470200      2.27193591181498
  N           5.35506895474473     -0.27976949044592      3.36181631775283
  C           4.61602784413638      2.08204470175100      0.79523273791355
  C           5.81624027601191      2.14888045640348      0.09873528938290
  C           6.89745598315074      0.57054437785122      1.57860952741137
  C           6.94856216930325      1.41084262629948      0.47833265102502
  O           3.50702657703952      2.78272938960789      0.37511732783359
  C           3.41778483465561      4.12293555613196      0.91138467875347
  Cl          5.91101096809610      3.15823510831161     -1.33995466709725
  H           1.14078447030082     -0.59573816414538      2.16227464925868
  C          -3.31911229147982     -0.51941979844613      0.34119572051663
  C          -4.10368908723602     -0.47509193001261      1.64757436393637
  C          -5.04177878705713      0.72620094244472      1.75491324545894
  C          -5.82305767543500      0.69787643623478      3.07109948628607
  O          -2.63811602051347     -1.78912422646935      0.25036393381026
  N          -6.72772032990617      1.83327670666456      3.21974518366603
  C          -3.20180475679527     -2.76693244176489     -0.59315994107593
  C          -2.74564302366518     -4.11591446402155     -0.03476266186756
  O          -2.80673837891214     -2.61513938680101     -1.94387680655555
  C          -1.23357067415109     -4.22515397797197     -0.17488541975783
  C          -1.38084377120729     -2.67229105685966     -2.15170472745100
  C          -0.78767385358180     -3.98233620630564     -1.61510508069269
  O          -3.42050596139025     -5.13136096707419     -0.77320584092979
  O          -0.85655536067762     -5.53126419183051      0.27055902562064
  O           0.63913868766824     -3.95712327181522     -1.68520178099447
  C          -1.15089871080552     -2.52835914707627     -3.64268633684911
  O          -1.31450290503759     -1.18941682711407     -4.11614834624410
  C          -6.43698410885143      3.03447869744991      3.77203347914165
  O          -7.25654195269420      3.96428092715112      3.74767417249832
  C          -5.09271371475370      3.18365415988630      4.44734081656826
  H          -2.62018882029425      1.50376665821990      0.66086572296250
  H           1.09248505727752     -0.53783527896515     -2.43940820566395
  H           2.82324638163822     -2.16058265990481     -2.08649296353613
  H          -3.99071731983985     -0.39741030344429     -0.51687830509378
  H          -3.02147240497205     -4.16342574580854      1.03086598325186
  H          -0.89987685041977     -1.83337535357803     -1.62251500085179
  H          -1.11774341986251     -4.82148982996090     -2.24271086508388
  H          -0.26160043364228      0.96084856838468     -3.36220789977956
  H          -0.58425335956305      2.68810678960464     -3.09795077337164
  H           4.81612255070557      0.13460543431359     -1.72944223211610
  H           4.18339476816897     -0.86923540028244     -0.43199616478265
  H           4.05386631864791     -1.79072108676378     -4.17770521001988
  H           2.41339182555672     -1.15213112938896     -4.35870929168632
  H           3.77563711741649     -0.04452091816854     -4.09306515350770
  H           5.16431269613667     -2.91219318972420     -1.57943554210298
  H           5.90084127886529     -1.84549477893518     -2.78838859356583
  H           6.38024137234503     -1.71811422366563     -1.09234463996592
  H           1.94395401705937      2.33202911869797      2.53979514687181
  H           1.61036480412039      1.15248802617804      3.80010632992662
  H           3.57528545033399     -0.57825687178418      4.51173624536096
  H           5.97696446890443     -0.90271951312406      3.85359929591753
  H           7.76741844660050     -0.00525332876520      1.87896475441501
  H           7.86066383808443      1.49988360587371     -0.10221042610602
  H           4.25114669104862      4.73409381114565      0.54877964748510
  H           2.47083232289599      4.53159615867576      0.55361359328346
  H           3.42567020685446      4.09544860348362      2.00718281662960
  H          -4.69198819477158     -1.40051776698312      1.70724020764229
  H          -3.39866850386074     -0.48692721088751      2.49048760161284
  H          -5.74856094375422      0.72511294875870      0.91441666564908
  H          -4.48050998133978      1.66778608672097      1.70105124062779
  H          -6.42388723157420     -0.21810019070326      3.12497642767519
  H          -5.13103832780943      0.67416537815293      3.91902685172373
  H          -7.61735360183192      1.78323081654909      2.73974757570372
  H          -2.98391976495393     -5.96752708457163     -0.55870100240731
  H           0.06903499866684     -5.65853991134918      0.01962090918981
  H           0.93004725265832     -3.16756299519419     -1.18277838147197
  H          -1.83557709363692     -3.21476144642051     -4.16662868115266
  H          -0.12213814499249     -2.82875644632516     -3.86976283317049
  H          -1.96485089897851     -0.73903247788547     -3.55171326360050
  H          -4.26867417044198      2.90537468953289      3.78293994311194
  H          -4.97294559368674      4.22211840702433      4.75680018027578
  H          -5.03612948016358      2.53931604746558      5.33199058353683
  H          -4.29888763165263     -2.70398873797667     -0.60655689109508
  H          -0.77230567118200     -3.45503609628544      0.46481551802515
102
E_rel=7.605095 kJ/mol (E = -3016.221647214395 Har) MODEL_8
  H          -1.16141210833981     -0.17325749714369      0.33417163752484
  H           2.15221684003650      1.13435320560696     -0.55962399988092
  H           3.89292934738950     -0.24201134732535     -1.69518753993255
  H           0.27395110338175      0.86729991555270     -2.30976618703368
  C           1.08048533971381     -0.68849155700304     -3.50768914938289
  N          -1.32930894673694      0.58810805152194     -0.31466442565895
  N           0.09000393785463     -0.07497443893457     -2.62991873132891
  C          -2.07534921583163      0.22847622581504     -1.51528522082732
  C          -1.16996045456092     -0.54746358835122     -2.51608827664796
  N           1.56391318887655      0.68121399300773      0.13597279915821
  C           1.51595700372389     -0.65681977939539      0.17577384938116
  C           0.59223238572652      1.53984080728978      0.81544906658769
  C          -0.53995237382399      1.68099517255137     -0.22643003659937
  C           2.33906752260887     -1.42819997048775     -0.86525006837188
  N           2.95637128947113     -0.58417708613078     -1.87958934958584
  C           2.49480637695360     -0.26097514004758     -3.11542119126630
  O           3.19265693250619      0.37307705785137     -3.90970327228379
  C           3.38878362403377     -2.32580932271416     -0.16959207441660
  C           4.43805442890918     -1.49974121359357      0.59174656120542
  C           4.01105928788388     -3.29348587872743     -1.17706364013223
  C           5.27678419278575     -2.33491545173525      1.55791154917777
  O           0.81615233310419     -1.28135650122902      0.99077140225390
  O          -0.59831660762913      2.63125461750301     -1.00989630218562
  O          -1.58034144183700     -1.52124236799910     -3.14953885943910
  C           1.22271042085930      2.88285354525696      1.19511586153546
  C           2.47800627923976      2.71432471361998      1.99567687155230
  C           3.80973786614401      2.43734893708191      1.53000904049510
  C           2.54897413935926      2.70747014224366      3.36936744985280
  C           4.63249564548949      2.26287562066581      2.67790380511773
  N           3.83406880053495      2.44202677875965      3.77858476933075
  C           4.39926889327130      2.30100250365822      0.26064030262967
  C           5.74647279930143      1.96914926812296      0.18962024770868
  C           5.98831212638175      1.94846732312405      2.59619542432466
  C           6.54007909580616      1.79574237085622      1.33482783159739
  O           3.63401121245213      2.42353528943449     -0.87832913900010
  C           3.63430817353486      3.75180949871848     -1.44995266589089
  Cl          6.48120949806998      1.71953350567170     -1.39013855609688
  H           0.23698777438381      1.01507133291161      1.70863449656924
  C          -3.32436596546695     -0.58811501030607     -1.14651583205316
  C          -4.53871772085261      0.26796133513108     -0.80301825481772
  C          -4.33541037442301      1.28296024328982      0.32025320600852
  C          -5.64622684280064      2.00058341534859      0.64884890290619
  O          -2.97115501489758     -1.42126590376435     -0.02080337283051
  N          -5.50014000506098      2.98775607253808      1.71423000698597
  C          -3.38094548152325     -2.76856825847597     -0.08023806758487
  C          -3.42026732883825     -3.25927986224626      1.36753082406520
  O          -2.52294355102515     -3.56936055284123     -0.87292560966235
  C          -2.00352098647170     -3.28747902545407      1.92658042524550
  C          -1.15607816195839     -3.61200914372353     -0.41464479792038
  C          -1.07220468429379     -4.10600722649173      1.03536824711249
  O          -4.01010539154022     -4.55720153053550      1.35615064198303
  O          -2.07602049128060     -3.83650257836721      3.24488426653862
  O           0.26831373780058     -4.02826802521655      1.52403451222335
  C          -0.40026044623970     -4.52319904364218     -1.36148808151397
  O          -0.08846004572541     -3.90597808161068     -2.61195365768081
  C          -5.17072775581482      4.29255782735380      1.57031557635977
  O          -4.95803907182926      5.01108503910559      2.55825392732258
  C          -5.10717755867248      4.84429468847731      0.16423919639434
  H          -2.38660808245330      1.15295509478123     -2.02016360581658
  H           1.61012985539133     -2.09056313934266     -1.35352952396368
  H           2.82167885965755     -2.91044900924217      0.56749477762265
  H          -3.56413634612006     -1.22574663499788     -2.00458555369254
  H          -4.03493058653220     -2.55955134536579      1.95597365056026
  H          -0.72088297731809     -2.60079248964981     -0.45968957940549
  H          -1.36210633351559     -5.16452790498931      1.08390769892226
  H           0.97823807439801     -1.77866107495403     -3.44370596374737
  H           0.93839048554440     -0.38967799390049     -4.55224241057550
  H           5.11040696660120     -0.99844315254434     -0.11941924973343
  H           3.93594862824118     -0.70173263553152      1.15715515498036
  H           3.23450649771344     -3.84234051536546     -1.72160759235705
  H           4.62869343174700     -2.75840570233483     -1.90761315539047
  H           4.64713133843463     -4.02488069345928     -0.67100467206942
  H           5.87521186889015     -3.08604674709648      1.03282346669474
  H           5.96548579179024     -1.69440578180269      2.11866467792098
  H           4.63508451796018     -2.85472953162355      2.27863694665127
  H           1.40768605971572      3.45534978784065      0.28150360433128
  H           0.48113193853248      3.44223592020832      1.77591527932405
  H           1.76171934073412      2.87280272382674      4.09367214144184
  H           4.14075100464219      2.38990332617467      4.73765927620095
  H           6.59402233662186      1.81620483879349      3.48732898082195
  H           7.58747843926753      1.53674440425461      1.22188053919473
  H           2.94321374527371      3.71927053450318     -2.29436328431129
  H           3.29085123162556      4.48487576330280     -0.71083684721876
  H           4.63882907743072      4.01679847018816     -1.79686949866931
  H          -4.85091818882522      0.78695938255455     -1.72022187215429
  H          -5.35650797960186     -0.41667792818539     -0.53718673793030
  H          -3.58523560458997      2.02994866999121      0.03253507426147
  H          -3.96241619025446      0.78184795040674      1.22214895462747
  H          -6.04375953044899      2.49152582653022     -0.24554968631419
  H          -6.39829191246355      1.26966732952640      0.97044828615874
  H          -5.48493906450781      2.64235489073965      2.66546187815032
  H          -3.86563095648968     -4.93638294155223      2.23422945548239
  H          -1.16771249503182     -4.01646725089243      3.52526812748056
  H           0.57460535310992     -3.11107656121476      1.36829346849682
  H          -0.99319022648802     -5.43989082253045     -1.51126617616744
  H           0.55162358153323     -4.80072931731919     -0.89615061061562
  H          -0.80895046496843     -3.29705275396196     -2.84579890509919
  H          -6.09806393363051      4.81929921138716     -0.30283508065849
  H          -4.76287681276738      5.87754591548442      0.21215715579251
  H          -4.42834372213835      4.26510003194594     -0.46975010017120
  H          -4.37117584627483     -2.86747782487466     -0.54682677446107
  H          -1.62525452166614     -2.25228377071215      1.96403831637424
102
E_rel=8.029505 kJ/mol (E = -3016.221485565443 Har) MODEL_10
  H          -0.97310745473157      0.22404733634025      0.17553357048387
  H           2.43081584897331      1.05620370904190     -0.90703649286340
  H           4.17418709009872     -0.66804220317056     -1.35910821934307
  H           0.63538943365828      0.23019030130672     -2.56915717165692
  C           1.44394687568731     -1.66498669746678     -3.07877094248540
  N          -1.08453000693020      0.71062971193451     -0.70789638816660
  N           0.43402260895924     -0.76118393273569     -2.53876289010371
  C          -1.77825894706068     -0.04583122265078     -1.74501364477376
  C          -0.84798993655061     -1.14108936897975     -2.34633339335177
  N           1.78543954586361      0.89226545732685     -0.13785959149132
  C           1.67464376610472     -0.34359589519948      0.36589446535638
  C           0.81816701421325      1.95849928536544      0.12807036998913
  C          -0.25117087402969      1.74304021217814     -0.96616008284909
  C           2.52842913913118     -1.44903282973263     -0.26997715021502
  N           3.23650497300778     -1.03674903178712     -1.47387370137296
  C           2.85220551700643     -1.15636665014293     -2.77108934725782
  O           3.61564391907367     -0.85496294606694     -3.69102698131735
  C           3.50311086789985     -2.04514343064589      0.77307819099467
  C           4.51331399706352     -1.00196566532447      1.27454724864387
  C           4.16992048577143     -3.30377016069566      0.21605668224288
  C           5.30770980407029     -1.46642811769031      2.49448662602430
  O           0.89910147059449     -0.62513634644136      1.29541246666386
  O          -0.22633561298415      2.35000471936529     -2.03914404559138
  O          -1.25924136509945     -2.27030583051384     -2.61661569826830
  C           1.48843887886343      3.33272331118188      0.04500776637716
  C           2.68710623631858      3.43220149062910      0.93874426911007
  C           4.03010219999856      2.98246146199691      0.69075239959912
  C           2.67998281630076      3.90771420880577      2.22951372448015
  C           4.77876675353402      3.20754143591353      1.87979806755843
  N           3.92773242663104      3.77795818785696      2.79152811252111
  C           4.68410626512672      2.39624892749688     -0.40765138071183
  C           6.01954465088150      2.03913547044357     -0.26845738705654
  C           6.12315928194102      2.86023521735716      2.00447879227508
  C           6.73933579273290      2.26548621067248      0.91565285575805
  O           3.98760549814233      2.11930559213369     -1.56381860506516
  C           4.07503181283839      3.15570144807427     -2.56839175985243
  Cl          6.83269116286917      1.23644714702572     -1.60719370393159
  H           0.39404543342467      1.79706320356941      1.12490435494191
  C          -3.06542964061158     -0.66914790976651     -1.18320285301750
  C          -4.27385017399052      0.26056604907294     -1.20417733905191
  C          -4.10242804990871      1.58644112422240     -0.46643636021718
  C          -5.41828681163187      2.35985192378054     -0.34089490728003
  O          -2.77882110441898     -1.07118584455032      0.17329281838660
  N          -6.38327236778845      1.67449660416236      0.51463750588177
  C          -3.24800383666316     -2.33924381149276      0.57050367692356
  C          -3.37448187008233     -2.27911551928309      2.09322914216640
  O          -2.39025705210575     -3.39101483899153      0.16528246197103
  C          -1.98685578806161     -2.13510285593085      2.70466418511199
  C          -1.04764067011874     -3.29184531479236      0.68332929698515
  C          -1.04794105962210     -3.23607447201017      2.21662317446458
  O          -4.01522787220328     -3.48074907874866      2.51373625637535
  O          -2.14201707518376     -2.17636532519598      4.12575234350378
  O           0.27070463722559     -3.01261680335806      2.71922596797186
  C          -0.28431068271205     -4.49422627724739      0.16483035035632
  O           0.10347342082108     -4.36878207624109     -1.20533284443509
  C          -7.52960030972046      1.05154164789037      0.15717961730488
  O          -8.20958565136433      0.44193144344197      0.99677198493832
  C          -7.96327174581642      1.14194297481794     -1.28850834480942
  H          -2.03691892228231      0.63936051225608     -2.56346298004184
  H           1.80763141844805     -2.23548104173736     -0.53355316757244
  H           2.87073171647553     -2.33604714748656      1.62273675458995
  H          -3.28603939015225     -1.55847353557090     -1.78402488387192
  H          -3.98630237097452     -1.40103447865245      2.35590646498934
  H          -0.57561352993359     -2.37102311143027      0.30489635779379
  H          -1.37882809273184     -4.20176393113468      2.62265567756074
  H           1.28969386452341     -2.66024433338802     -2.64424377391980
  H           1.37094983283426     -1.75056029114310     -4.16877990536706
  H           5.21834374854279     -0.74284779428683      0.47195198512847
  H           3.98260198953895     -0.07354094842648      1.52954714663931
  H           4.73387149635048     -3.82254162538606      0.99593609747002
  H           3.41872441730815     -3.99918762626465     -0.17493597020142
  H           4.86368167890945     -3.05696014966105     -0.59573437345041
  H           4.63457352931994     -1.75598958164306      3.30981037703252
  H           5.94646358524146     -2.32382352405891      2.26111967848138
  H           5.95334596821809     -0.66064737872415      2.85894140811980
  H           1.75379544868860      3.53236210686277     -0.99722337405474
  H           0.74261712674690      4.08142371820862      0.33339599647475
  H           1.86121804939925      4.33347362603433      2.79522657026612
  H           4.17699421321171      4.06015352208697      3.72679784869080
  H           6.67171603506336      3.03846671445835      2.92418002030969
  H           7.78028919024622      1.96510943064621      0.97098442150474
  H           3.42808728496610      2.83915365401628     -3.38875817230765
  H           3.72504453025865      4.11119921186940     -2.16064876992816
  H           5.10663871678398      3.25770212617654     -2.92177631715316
  H          -4.53844379194251      0.44994088819343     -2.25382504062671
  H          -5.11038298769151     -0.30017042645473     -0.76424886208405
  H          -3.38544810239857      2.22820409543012     -0.99348169917142
  H          -3.69491037991762      1.41056227459633      0.53733855101483
  H          -5.21826596125301      3.35128209426600      0.08509926958117
  H          -5.86225957939930      2.51681488404620     -1.32758081671578
  H          -6.12706676913427      1.56727759171472      1.48885273129078
  H          -3.91169865982340     -3.52922613131959      3.47437706488737
  H          -1.25616556097683     -2.26640600559813      4.50411405578057
  H           0.60956922969602     -2.20921801902867      2.27287999016797
  H          -0.90302651608523     -5.39317922667161      0.31784296484588
  H           0.63517846017820     -4.60461491575147      0.74953299254871
  H          -0.57908209619581     -3.86034354336780     -1.67422504366983
  H          -7.20779157470251      0.72305195304678     -1.96096619980752
  H          -8.89374409471110      0.58571913428273     -1.40383932110457
  H          -8.12802942047207      2.18380703319859     -1.58346569746886
  H          -4.21927445079749     -2.57152209117660      0.11174438438877
  H          -1.57107272592640     -1.16276340600679      2.39260441022657
102
E_rel=8.237710 kJ/mol (E = -3016.221406264317 Har) MODEL_24
  H          -1.11921513780524      0.05297538137142     -0.00397784305961
  H           2.31825335830153      1.05104945483556     -0.83159251028261
  H           4.10330432401504     -0.58526424094347     -1.44529024194425
  H           0.61121524452640      0.41555743342091     -2.65148377614381
  C           1.45241780415761     -1.39340635166360     -3.37312523255608
  N          -1.19227175354318      0.64699427976890     -0.82306774393994
  N           0.41385207266986     -0.57064729388652     -2.76259854948615
  C          -1.83473787449840      0.03392375865234     -1.98019548272019
  C          -0.87354103362223     -0.97068038925755     -2.68212452739811
  N           1.65030397605486      0.78235295954236     -0.11272294116002
  C           1.54282665181572     -0.50946615067961      0.22418212955012
  C           0.65534987033846      1.79207465921875      0.25257517831878
  C          -0.36579149476902      1.71308616933356     -0.90524587862514
  C           2.43428212593249     -1.51312119220424     -0.51920275481366
  N           3.17290758476533     -0.94045543195474     -1.63660556172611
  C           2.84136592559544     -0.91314264958655     -2.95399280649171
  O           3.63604387023246     -0.50087634704124     -3.80148875520561
  C           3.38462177332992     -2.22958514431597      0.46968750453809
  C           4.38178729793860     -1.25718296534674      1.12112226738578
  C           4.06758710733497     -3.41261605196748     -0.21696257905908
  C           5.09226201645090     -1.85273241218213      2.33591339385525
  O           0.74279749647914     -0.91607980022086      1.08418661668995
  O          -0.30571419387189      2.45653054060503     -1.88699261276890
  O          -1.26853837890529     -2.05049700248462     -3.12468586348790
  C           1.30409370427161      3.17280027712287      0.38412818488555
  C           2.47142485998880      3.16067597516152      1.32371724464410
  C           3.82771112791568      2.75979064992656      1.06484917321715
  C           2.41324738994489      3.45229390945089      2.66681413022257
  C           4.53140894007212      2.82301597707240      2.30010522433547
  N           3.64218320639821      3.25564339548369      3.25034241070281
  C           4.52603360145512      2.33417664607355     -0.07930122947634
  C           5.85908247094091      1.96757803105010      0.05860814552682
  C           5.87415777856922      2.46938833040194      2.42470379855828
  C           6.53437885430316      2.03300330164057      1.28774762211065
  O           3.87498120716381      2.21625912464019     -1.28758542536124
  C           3.99127192307138      3.38077142862205     -2.13682000788385
  Cl          6.72622754566619      1.35850561372649     -1.34702853031592
  H           0.19546691396100      1.49113568840132      1.19983598512357
  C          -3.14329035687034     -0.65715988076750     -1.56581923646986
  C          -4.35238773582090      0.27109335446877     -1.53133392572440
  C          -4.22086220209494      1.49458240884565     -0.62616776250961
  C          -5.54608985661682      2.25484705739044     -0.54101110082993
  O          -2.92288196911953     -1.23108546049452     -0.25946132194758
  N          -5.46024096249814      3.45441386271897      0.28685247973962
  C          -3.38489710381200     -2.54774887882511     -0.05970358529214
  C          -3.56670457438928     -2.69975364289701      1.45074443024841
  O          -2.49789698454130     -3.52534118838865     -0.57209451278634
  C          -2.20381937092312     -2.62547207482661      2.12697872290348
  C          -1.17576547496806     -3.48966503047286      0.00370874561319
  C          -1.23109034771979     -3.64023287165625      1.52971910247199
  O          -4.20141763922187     -3.95555733791815      1.67734917577201
  O          -2.40851338601552     -2.86187579375926      3.52256529088904
  O           0.06510016143326     -3.47399648368795      2.10545706031534
  C          -0.38423107768589     -4.61036633200401     -0.64127631399286
  O           0.06114064594768     -4.30257900387571     -1.96405119417157
  C          -5.67324670214342      3.53542827352126      1.62088791219145
  O          -5.45615983820710      4.58709089225355      2.24076299108411
  C          -6.21841358070767      2.30758985370625      2.31417405623960
  H          -2.06053649780363      0.82164568061041     -2.71159374737648
  H           1.73549044869561     -2.26799593781231     -0.90621811752631
  H           2.73147870406354     -2.61779935965272      1.26269737023969
  H          -3.32769887841158     -1.46147081495258     -2.28662857588958
  H          -4.20180385728303     -1.87406964322151      1.81005076634346
  H          -0.70070189273425     -2.52390545544028     -0.23216267350682
  H          -1.56240883960786     -4.65511956647767      1.78862461825330
  H           1.29955148434991     -2.43599585989053     -3.06768788906921
  H           1.41798640777979     -1.34609582271745     -4.46728050723249
  H           5.13711860253238     -0.94274781636302      0.38699855877727
  H           3.85421473978908     -0.34394656619021      1.43122373036348
  H           4.62652911782105     -4.01259911220707      0.50640147420373
  H           3.32699011409799     -4.06422917778613     -0.69438933318490
  H           4.76988617564076     -3.07114696608904     -0.98608639103597
  H           5.71467472820033     -2.71065017774999      2.06293102246380
  H           5.74284325286441     -1.10671884266065      2.80415588774434
  H           4.36485808220845     -2.18530973695023      3.08534716649651
  H           1.59797785439520      3.52025172302668     -0.61066649894935
  H           0.53661314297680      3.86414634168208      0.74884779292427
  H           1.56947402715202      3.78817378318183      3.25576980036203
  H           3.85446634036181      3.40468011622546      4.22472528218421
  H           6.38800875352277      2.52198063710265      3.37959441836389
  H           7.57554852031511      1.73263663740910      1.33913109216890
  H           3.37937027348524      3.17725385463267     -3.01760013310809
  H           3.61736581582515      4.27023435072666     -1.61657208083007
  H           5.03477936077282      3.53433827892106     -2.43193303045738
  H          -4.56056607705908      0.58934891620423     -2.56238008410944
  H          -5.21345501464342     -0.33263312101399     -1.21075859954069
  H          -3.44829325320829      2.17447448317291     -1.00677557815749
  H          -3.91189340165659      1.18733681417957      0.38077117295705
  H          -5.85979740757802      2.56524177945018     -1.54549901199092
  H          -6.33402325164321      1.60201593783776     -0.15134113244462
  H          -5.05093157075027      4.27846357649477     -0.13477276829587
  H          -4.12485285465367     -4.13787374141849      2.62435316222772
  H          -1.53515170531635     -2.99000537784660      3.91859366968192
  H           0.40823352074434     -2.61274479235124      1.78664290839418
  H          -1.00479972328662     -5.52100213252838     -0.63720574836988
  H           0.51090578402800     -4.80081755723012     -0.03962205882790
  H          -0.60351859969891     -3.73655544696555     -2.39129946907621
  H          -5.59577088461737      1.42654456426624      2.12977720717984
  H          -6.26010521828568      2.50367116840772      3.38575927753780
  H          -7.22776483821014      2.08069301952381      1.95312377835385
  H          -4.33518980805117     -2.72525843945862     -0.58282688768504
  H          -1.79261125891070     -1.61521181962796      1.96539736003262
102
E_rel=8.844746 kJ/mol (E = -3016.221175056440 Har) MODEL_6
  H          -0.98942853710391      0.10515335379965      0.40824316603692
  H           2.35269311037416      1.10716559214463     -0.71500033152041
  H           4.07382168973527     -0.52490199018056     -1.47399561339209
  H           0.47672801154537      0.50394167722063     -2.38169966512947
  C           1.26696659183627     -1.29379573213936     -3.18792468157100
  N          -1.14844996055106      0.70633877043896     -0.39341098856466
  N           0.28064604038398     -0.48394742957677     -2.48014586131682
  C          -1.89243344137746      0.09547414767369     -1.49015738618053
  C          -0.99083698929024     -0.89637717291331     -2.28422812397103
  N           1.74534989070889      0.83994464053357      0.05628235130792
  C           1.66006718633742     -0.45328015803091      0.39443808864395
  C           0.78935310565129      1.85305184013917      0.50694238961845
  C          -0.33546357898711      1.77491152998867     -0.54982305805769
  C           2.48194463539855     -1.45571184124928     -0.42734263201886
  N           3.13013306049486     -0.87573109135738     -1.59433595790906
  C           2.68932734062888     -0.82533081966431     -2.87796765342068
  O           3.41296334948359     -0.40478253697167     -3.78301577965289
  C           3.50815448326792     -2.17894918663080      0.47678412789377
  C           4.56403578611846     -1.21156981913547      1.03675718589283
  C           4.12420521453211     -3.36684642021294     -0.26261693605314
  C           5.35160996783619     -1.79598556372350      2.20899860762948
  O           0.93275428741290     -0.86263352081221      1.31557811783337
  O          -0.37248639029090      2.52379436100180     -1.52858136018262
  O          -1.41536260454401     -1.97788597753490     -2.69393975012448
  C           1.44940161861003      3.23311758785000      0.57163512516127
  C           2.69049951765741      3.22724606869380      1.41085974228163
  C           4.01987724354793      2.82336797032341      1.04145135291877
  C           2.74543101105367      3.52732926748508      2.75210685575984
  C           4.82487370940221      2.89308427890435      2.21293056040527
  N           4.01904388581717      3.33314729142826      3.23176435586768
  C           4.62011719499690      2.39273630952263     -0.15509633603899
  C           5.95904948072795      2.02325099908070     -0.12681147640727
  C           6.17271901417101      2.53774763008894      2.22683615755819
  C           6.73477673658151      2.09332179995345      1.04121289580372
  O           3.87021972787247      2.27096843147865     -1.30414920484451
  C           3.91288922643918      3.43367033137613     -2.16274171728169
  Cl          6.70471632252064      1.40670578403698     -1.59712376719632
  H           0.41713890595337      1.55772316565046      1.49383838944595
  C          -3.15089508954325     -0.61128658715266     -0.96160288959972
  C          -4.35866390840155      0.30464250622564     -0.79076679109147
  C          -4.17111963305769      1.47773234910458      0.16878916597015
  C          -5.45071233278194      2.29654233776081      0.34968202555959
  O          -2.79708826583760     -1.20856949865140      0.30419166741934
  N          -5.83671064889431      2.98780480231444     -0.87785220617472
  C          -3.23930187462409     -2.52766753015998      0.53037584251761
  C          -3.28675003769521     -2.69860681321620      2.04935925530326
  O          -2.39895788786262     -3.49757322984754     -0.06817917656360
  C          -1.87050680030399     -2.62326007029361      2.60408390470665
  C          -1.03154643161702     -3.45872127018546      0.38942282103406
  C          -0.94857258917637     -3.62512610446125      1.91250241790225
  O          -3.89224067572867     -3.96127885992177      2.31475403399413
  O          -1.95023316163260     -2.87426451343618      4.00966328049328
  O           0.39340384452886     -3.45158289379366      2.36998299575793
  C          -0.29195787989884     -4.56367215338089     -0.33848363980450
  O           0.03429786594600     -4.23150291124239     -1.68989547403169
  C          -6.92606672391220      2.78557346374744     -1.65284450402082
  O          -7.08413590855884      3.42321763694506     -2.70543793246548
  C          -7.94866041792437      1.77377452668723     -1.18726302085206
  H          -2.19186150821588      0.88665240237723     -2.19075246482444
  H           1.75095955380138     -2.20552723997915     -0.76143596866593
  H           2.92171628841867     -2.56094588287147      1.32294513250646
  H          -3.40081563980601     -1.40283601724346     -1.67712824826464
  H          -3.89194588577938     -1.88136397298069      2.47335838596705
  H          -0.58784665677074     -2.48565289090179      0.12559169291468
  H          -1.24611983936537     -4.64518508020603      2.19107322244314
  H           1.13716115666481     -2.34159436108190     -2.89053179325237
  H           1.14299473003440     -1.22623806575489     -4.27454678675142
  H           5.27016055917262     -0.92595198823853      0.24397590820209
  H           4.07462167070861     -0.28342323194544      1.36484936601295
  H           3.34344146770420     -4.02022119184628     -0.66789755792455
  H           4.75465436213196     -3.02996689084243     -1.09355092370378
  H           4.74575026756460     -3.96319609489285      0.41101753772314
  H           5.93394863122570     -2.67340979845386      1.91040341756472
  H           6.05050751954109     -1.05438386923329      2.60965637957044
  H           4.67640923015786     -2.09632223830953      3.01853744483531
  H           1.66105591104794      3.56945051418211     -0.44757217956874
  H           0.71528505662846      3.92972061147882      0.99093130932330
  H           1.95460160214806      3.86786339341732      3.40803501007843
  H           4.31238934219905      3.48657152011087      4.18419889597997
  H           6.76461348542267      2.59517951171899      3.13511950571283
  H           7.77612197151870      1.79116531859429      1.00701798889530
  H           3.22864917973192      3.22772566933336     -2.98811734452751
  H           3.58319125324293      4.32396874983423     -1.61468215685166
  H           4.92733787154103      3.58715029398288     -2.54610733733861
  H          -4.63974852261980      0.67256231493752     -1.78724276346014
  H          -5.19262624020216     -0.32036425546107     -0.44065575493868
  H          -3.37519509989707      2.14505187198706     -0.18568800656246
  H          -3.86008274884643      1.10882545296930      1.15393160749074
  H          -6.27254941513828      1.65073494816609      0.66984136021158
  H          -5.29716535571632      3.04316235252659      1.13993584355492
  H          -5.17764768351560      3.66698715630809     -1.23915779678524
  H          -3.74149041068385     -4.14992487302736      3.25151008508647
  H          -1.04437617725260     -2.99513616817311      4.32713369866203
  H           0.69340610734057     -2.57966364767680      2.03794045141923
  H          -0.90403780009752     -5.47897823929410     -0.29515720668676
  H           0.65319928040668     -4.75725233485045      0.18016568000535
  H          -0.66904868608579     -3.66367941499570     -2.04746099134393
  H          -7.50721467543280      0.77665217263734     -1.08942287394194
  H          -8.36004205199057      2.05157668032328     -0.21103122270482
  H          -8.75582724739654      1.73814500857842     -1.91916120633858
  H          -4.23168983587495     -2.70149901878163      0.09122597106414
  H          -1.48161208675899     -1.60879826857222      2.41619809402486
102
E_rel=10.481404 kJ/mol (E = -3016.220551686524 Har) MODEL_23
  H          -1.03893977014939     -0.13048135693979      0.32911124373090
  H           2.24235204855814      1.18821194477404     -0.67497786972689
  H           3.95238697851340     -0.18620300993574     -1.87175436975617
  H           0.30992539980388      0.92770343320631     -2.35679178870442
  C           1.08012958388792     -0.61671471485827     -3.59270951127071
  N          -1.23010091789565      0.63258308843574     -0.31128550036358
  N           0.11913177529439     -0.01375695751210     -2.67552488471401
  C          -2.01161719108401      0.27422861502124     -1.48961262615318
  C          -1.13545500409581     -0.49041888597509     -2.52491605120557
  N           1.68090970332802      0.73024059938074      0.03928967844904
  C           1.63793809963135     -0.60817737116776      0.07477732961701
  C           0.72978703242483      1.58291939616424      0.75498812323415
  C          -0.43665101330888      1.72473089527129     -0.24822431545862
  C           2.42544024411041     -1.37315274167441     -0.99774165630786
  N           3.00897108373050     -0.52392981315737     -2.02707545916372
  C           2.50774503383743     -0.19412445004005     -3.24550449468948
  O           3.18054593480169      0.44149891353286     -4.05982620539832
  C           3.49826224369208     -2.27352360970717     -0.34198137277218
  C           4.57041539884256     -1.44937410025368      0.38942103801048
  C           4.08839572184863     -3.23504309903906     -1.37421479669186
  C           5.43821140441927     -2.28628728038697      1.32792818053925
  O           0.96998798138845     -1.23786631929108      0.91224073185022
  O          -0.51952666838630      2.67492485432653     -1.02950589445664
  O          -1.56357117032389     -1.46019571301955     -3.15264253814875
  C           1.36886683909235      2.92609787055712      1.11941452749020
  C           2.65107119588960      2.75650711583102      1.87608297177614
  C           3.96620339052907      2.48306956361505      1.36318176707016
  C           2.76924769269901      2.74165149346128      3.24654397087341
  C           4.82779984673254      2.30180904939683      2.48103885292625
  N           4.06788751457910      2.47438529595703      3.60957753800488
  C           4.51187581678911      2.35531445188621      0.07335294646089
  C           5.85562668872523      2.02326642982712     -0.04584408581459
  C           6.17969711380165      1.98706665804640      2.35090736228966
  C           6.68778274039121      1.84193778804580      1.07039733696811
  O           3.70844658553105      2.48692742111510     -1.03794070936444
  C           3.69005463377060      3.81971006195899     -1.59851068869661
  Cl          6.53683124583702      1.78442721401671     -1.65114610378494
  H           0.40660749677350      1.05283662915250      1.65715005567051
  C          -3.24229068666183     -0.55403895165199     -1.08651576088811
  C          -4.45404615684162      0.28722587314037     -0.70096964526768
  C          -4.22699363104251      1.29203744514603      0.42744579108675
  C          -5.53684154568433      1.96662039891936      0.81873595992467
  O          -2.84837815040692     -1.39139932518842      0.02196301665765
  N          -5.30778404340433      2.92896493429855      1.89638118567425
  C          -3.25349883000697     -2.74056628329770     -0.03229091805299
  C          -3.24362008940366     -3.23995081369949      1.41308721742742
  O          -2.41746048709919     -3.53171550756040     -0.85702966448090
  C          -1.80951553318858     -3.26443332871701      1.92614934743129
  C          -1.03603898915913     -3.56872722978924     -0.44317587408590
  C          -0.90303276541627     -4.07185915991759      0.99981783359225
  O          -3.82678595903677     -4.54088887694787      1.41347021903003
  O          -1.83725970963574     -3.82361092185527      3.24205364462766
  O           0.45175439792110     -3.98987720413792      1.44604086996420
  C          -0.30654188082401     -4.46887303667035     -1.42039882766743
  O          -0.04684998676301     -3.84363675036252     -2.67871243945054
  C          -6.15075267828476      3.90950188803759      2.29190476154014
  O          -5.89410759789017      4.62327344280668      3.27314586346763
  C          -7.40521055162805      4.10051740759120      1.47267349940759
  H          -2.34575046296110      1.19883627008292     -1.97931710135774
  H           1.68127237040085     -2.03370638654554     -1.46522468792775
  H           2.95585610635115     -2.86278129400097      0.40972186072071
  H          -3.50301232751428     -1.18788423218837     -1.94124904361158
  H          -3.84218178132317     -2.54658427200356      2.02523195804342
  H          -0.60897099662257     -2.55452083223764     -0.49538358430764
  H          -1.18627951538964     -5.13210910721194      1.05046425012502
  H           0.98066942803077     -1.70761249381673     -3.53712544496556
  H           0.90241313644621     -0.30684224919527     -4.62855682025790
  H           5.22105701934501     -0.94639818282546     -0.34060498288448
  H           4.08571662345456     -0.65230840485592      0.97116425917401
  H           4.73570479100133     -3.97272296669447     -0.89201276806696
  H           3.29423550110848     -3.77675466600682     -1.90026859825353
  H           4.68679216289499     -2.69669719913394     -2.11825626791632
  H           6.14602417254259     -1.64706309686705      1.86596272228995
  H           4.81923933592885     -2.80484802020252      2.06912093007378
  H           6.01794522536542     -3.03864963924492      0.78388294505012
  H           1.52199652158484      3.50339507277790      0.20292398013339
  H           0.64566071670556      3.48052574431172      1.72750765516704
  H           2.00727711104219      2.90188774531806      3.99851220227281
  H           4.40803784251228      2.41785026655197      4.55704380016456
  H           6.81567184613588      1.84892961660753      3.21981448325759
  H           7.73044281577862      1.58286846445133      0.92001174177752
  H           4.68157060774848      4.08610798866140     -1.98013662673304
  H           2.96822800383555      3.79527553873330     -2.41705447988932
  H           3.37549123411697      4.54733788747456     -0.84132262291426
  H          -4.79760802135394      0.81202849042427     -1.60307668584898
  H          -5.25590219290345     -0.40877607570356     -0.41773186009833
  H          -3.50810626345664      2.06136566240170      0.11891167228232
  H          -3.80330678624829      0.78137731777411      1.30218174070087
  H          -5.95400429300384      2.48680725316613     -0.05156431673656
  H          -6.26793298015683      1.20379267719190      1.12870276834934
  H          -4.50247429051110      2.77758232476461      2.49107500014350
  H          -3.64489309480068     -4.92636307632956      2.28183782941620
  H          -0.91973923004408     -4.00231910309159      3.49156653963365
  H           0.74782946231178     -3.06992214859149      1.28642774251020
  H          -0.89590230070285     -5.39054960927929     -1.55246447994710
  H           0.66431370919007     -4.73860768435671     -0.99097433651769
  H          -0.77784991240261     -3.23573318554539     -2.88055631430794
  H          -7.15388920793265      4.41753864090871      0.45416869997814
  H          -7.97358669449406      3.16765689444390      1.39365746175740
  H          -8.02236979933123      4.86593869849969      1.94342391808919
  H          -4.25799010043036     -2.84177748706628     -0.46680185382804
  H          -1.43525313291872     -2.22766483814418      1.95924427309475
102
E_rel=33.485967 kJ/mol (E = -3016.211789711149 Har) MODEL_15
  H          -0.97693947007837      1.16850615539256     -0.35996157206397
  H           2.74817441838556      0.49314807048573     -0.37128203005420
  H           3.69193226745144     -0.95028105398687      1.32909413983747
  H          -0.39215402654731     -0.35598189901771      1.21763489728856
  C           0.56924557216951     -2.12730431414103      1.88038541360288
  N          -0.87825575948683      0.46877629706286     -1.08483291798315
  N          -0.25422586158970     -1.32846959368697      0.98271011094848
  C          -1.62069227375659     -0.78368737899814     -0.98294259500948
  C          -0.86264111220058     -1.82328975301249     -0.12087074404709
  N           1.94272755885452      1.08604735133442     -0.18104440201706
  C           1.44592589125967      1.13629578797778      1.05986880846248
  C           1.25247347833415      1.62195126779333     -1.35349381396727
  C           0.29549957462003      0.49148524205091     -1.77649030142173
  C           2.22042686938475      0.35460237271942      2.13054737541872
  N           2.72408122596459     -0.92358606129279      1.63465441047168
  C           2.05275502139411     -2.09394358575421      1.49053684144727
  O           2.61317706431768     -3.10535032858592      1.06143755731911
  C           3.40690058784922      1.18377371316214      2.68443013425843
  C           3.94907110753597      0.52220919987878      3.96003870702992
  C           3.01643474296661      2.64364968723130      2.91478021657672
  C           5.27549425070054      1.11174511680471      4.43771546639076
  O           0.41511304580490      1.76663215338532      1.35559108231248
  O           0.62174221060588     -0.37899954496169     -2.57913469400696
  O          -0.81667787829310     -3.00896384875890     -0.44637372331914
  C           2.26917609249522      1.97952010052143     -2.44245261873234
  C           3.30533678804119      2.94562024470629     -1.95228850751804
  C           4.50075675419284      2.68518858492244     -1.19550775975410
  C           3.22734257681872      4.31364498686273     -2.07520488145867
  C           5.08879354028691      3.94432779550950     -0.88688714538397
  N           4.29113634721367      4.91102032895455     -1.44327682391003
  C           5.14200603639877      1.52218990801943     -0.73104768627946
  C           6.29520491296234      1.65995846547771      0.03207438373342
  C           6.25518819115365      4.07210072016651     -0.13437275848364
  C           6.85339269062305      2.91298185940637      0.33170917158287
  O           4.59257706148911      0.28107482532382     -0.97022739833428
  C           5.09812568791052     -0.37027621781285     -2.15947739931933
  Cl          7.07219947820499      0.21640447703834      0.67126245277034
  H           0.69177741995545      2.51215987352519     -1.04708927576821
  C          -3.09652502734846     -0.57512772528319     -0.55202142034975
  C          -3.34969486726038     -0.18064941467116      0.90680230955295
  C          -3.25051829562152      1.31683596624698      1.21839426796737
  C          -3.17461813795652      1.58946625925357      2.72396555731703
  O          -3.78148619796856     -1.82445078742479     -0.76854584506250
  N          -1.89850354847407      1.14539712314056      3.27868388622889
  C          -4.55138121361779     -1.89652397771913     -1.94743446389704
  C          -5.51040216070054     -3.07506617187849     -1.77797251984830
  O          -3.76119049084370     -2.01660189467642     -3.11873138725300
  C          -4.75127771126560     -4.39359396371117     -1.87369639061250
  C          -2.99808792755193     -3.24138068473928     -3.21938124331744
  C          -3.93449075038182     -4.44953160620735     -3.15922820120046
  O          -6.48447341760695     -2.96215150465281     -2.81335160003598
  O          -5.72377391985304     -5.44006104076978     -1.82015646354888
  O          -3.20967569409200     -5.68034602323957     -3.24527612025702
  C          -2.21833915534000     -3.13413888498595     -4.51630583685505
  O          -3.06333007240390     -3.04794987453662     -5.66514482155833
  C          -1.67046123924572      0.16763557177419      4.18135743428447
  O          -0.50785406759182     -0.15406605178762      4.48552167859118
  C          -2.86036034418171     -0.51057797464848      4.81915163521646
  H          -1.65200910532673     -1.21594376767344     -1.98534577399103
  H           1.50160240527587      0.18641757960488      2.94448701226221
  H           4.19701889955642      1.16244124883913      1.91574776484328
  H          -3.51600788833783      0.19295142249479     -1.22080701184903
  H          -5.98677910389541     -2.99632637967877     -0.78816882666153
  H          -2.27934609288865     -3.30496657815570     -2.38446311678324
  H          -4.60697324700779     -4.43951121952187     -4.02445334098746
  H           0.42843509582834     -1.75616157979146      2.90220554476129
  H           0.25023670660686     -3.16989117661646      1.82849921325457
  H           3.18791394325236      0.61304541304164      4.74840582127199
  H           4.08488423234907     -0.55103774952351      3.77795333832608
  H           3.86662481507992      3.20214560036972      3.31486595915885
  H           2.71283614124957      3.13451324277219      1.98432905158164
  H           2.18770819520427      2.71956704658774      3.62894322284912
  H           5.17156224684584      2.15113890381646      4.76362528174925
  H           5.66737779833484      0.53851131512044      5.28403661891392
  H           6.02354602768085      1.08157732118151      3.63628303524824
  H           2.72700257823862      1.05675878813804     -2.81198932675348
  H           1.71650122258616      2.41906531326384     -3.27976138995524
  H           2.47496214935109      4.91083883149481     -2.57419636410674
  H           4.46043338524954      5.90420926906094     -1.40123649118551
  H           6.68001527199313      5.04557325498921      0.09005552076980
  H           7.75581259205655      2.96368965445570      0.93162024266448
  H           4.52886256655719     -1.29562944441080     -2.26427757791213
  H           4.94466415562769      0.26824815762760     -3.03690622435641
  H           6.16373500181747     -0.59502129539990     -2.04454956039574
  H          -4.36977931696544     -0.50515676213722      1.14228659924777
  H          -2.68772288340462     -0.75541415382562      1.56550079122262
  H          -4.12605888989327      1.83482539238155      0.80866571535117
  H          -2.37818036363945      1.79282053187371      0.75564717908323
  H          -3.28709110726752      2.66652559092748      2.90392227388157
  H          -3.99386651803894      1.08525583378598      3.24337454794104
  H          -1.05938993096664      1.53050830539673      2.84923274968563
  H          -6.94223545457705     -3.81384477201173     -2.85586375514797
  H          -5.28274999639598     -6.25433334147670     -2.10060666767256
  H          -2.58290100418721     -5.71471593038328     -2.50745801258771
  H          -1.60346578534330     -4.03032039884292     -4.64012620461858
  H          -1.55030594528681     -2.26110503160554     -4.45193501559573
  H          -3.62196497700406     -2.26786456057519     -5.54940582771485
  H          -3.46883642590892     -1.02705529112547      4.06874612679024
  H          -2.49631275026643     -1.23840783963762      5.54445114781546
  H          -3.50526838051328      0.21440179838703      5.32662744843218
  H          -5.12410253709591     -0.96976643288952     -2.09705617680745
  H          -4.06268535173307     -4.46528479194165     -1.01342174791297
102
E_rel=37.525749 kJ/mol (E = -3016.210251039407 Har) MODEL_0
  H          -1.00606851966679      1.19480708284263     -0.37442060289836
  H           2.72589978565293      0.49895094284779     -0.38284242459217
  H           3.66830604397795     -0.93869730414721      1.31775230340712
  H          -0.40815277790923     -0.33571618609874      1.20284604197322
  C           0.54417573908462     -2.11167192177677      1.86701630797451
  N          -0.90960245962470      0.48597450520860     -1.09063622651443
  N          -0.27942564882079     -1.31037600336712      0.97161521624822
  C          -1.66168299568336     -0.76022873565076     -0.97960057703580
  C          -0.90515929033868     -1.80457489701660     -0.12221241507636
  N           1.92136895600761      1.09363815869455     -0.19406903529933
  C           1.42560257788050      1.14859223476871      1.04712121144321
  C           1.22916478930152      1.62276790597078     -1.36864033892877
  C           0.26589890878429      0.49290865665297     -1.77902550927104
  C           2.19893128640244      0.36799596144008      2.11965887781781
  N           2.70136874978727     -0.91170085876093      1.62623104724921
  C           2.02663717405712     -2.07906916784135      1.47390771269666
  O           2.58401032759408     -3.08871868504763      1.03666123561897
  C           3.38657421815991      1.19601694901526      2.67274828605839
  C           3.92453404449244      0.53656311777642      3.95124590056228
  C           2.99939609918565      2.65758601188157      2.89782645584795
  C           5.25016674628282      1.12533045062267      4.43185751443982
  O           0.39547787985052      1.78072477932303      1.34165774730476
  O           0.58891237134871     -0.39029714125161     -2.56931447872800
  O          -0.87777080272010     -2.99239357333342     -0.44164906212202
  C           2.24415560484495      1.96603944142167     -2.46375898787794
  C           3.28355797233174      2.93511429135770     -1.98639963014013
  C           4.47974860731671      2.68095703808289     -1.22862162375649
  C           3.20783360315940      4.30185167907871     -2.12434275063028
  C           5.07041617454215      3.94242385763495     -0.93483673425280
  N           4.27370834566966      4.90427237511542     -1.50084170042552
  C           5.12023705079633      1.52206270402009     -0.75302888108857
  C           6.27472193139281      1.66623067933752      0.00692795258028
  C           6.23827674273760      4.07648583775580     -0.18570234954420
  C           6.83535934184770      2.92157032642078      0.29206909656935
  O           4.56967350838362      0.27909086965829     -0.97953536306847
  C           5.07179152146603     -0.38280540702414     -2.16448125422863
  Cl          7.05107734000458      0.22840480823311      0.65959130091203
  H           0.67355732915179      2.51828780452050     -1.06851475920435
  C          -3.13145329494656     -0.53599759746952     -0.53300794215036
  C          -3.36490730007116     -0.15858323839826      0.93395226954397
  C          -3.24753907331035      1.33425722222413      1.26123258536743
  C          -3.15722951914338      1.59098362803079      2.76848718845183
  O          -3.84129947557746     -1.76898497137948     -0.76133775205713
  N          -1.87848699381524      1.13478000725662      3.30699681639126
  C          -4.59950003526462     -1.81935920399984     -1.94866582337096
  C          -5.59213830927119     -2.97267531184416     -1.79551402337137
  O          -3.80124324079812     -1.95772338357219     -3.11356464964645
  C          -4.87313969001955     -4.31189989192948     -1.89459631342291
  C          -3.06617935159076     -3.19521414602259     -3.19170728554863
  C          -4.02961519114040     -4.38461812749249     -3.15783707766366
  O          -6.55905498880815     -2.81890701428670     -2.83279571432750
  O          -5.88250144072979     -5.32595516339121     -1.87141303237507
  O          -3.33131586437654     -5.63192542257003     -3.10724666066370
  C          -2.27907152069615     -3.09314162262378     -4.49462332632323
  O          -1.45885409579396     -4.24925191607181     -4.71550792325418
  C          -1.64744465453661      0.15587738733332      4.20731896369586
  O          -0.48373066538869     -0.16958583613584      4.50349306687566
  C          -2.83512871808469     -0.51965697928383      4.85192263016688
  H          -1.70741763269160     -1.19397889397382     -1.98078985106218
  H           1.47947809387457      0.20225332733596      2.93375663633645
  H           4.17800073777710      1.17037346362854      1.90548232231756
  H          -3.54420149687646      0.24882496607498     -1.18662843657326
  H          -6.07014688096741     -2.88946637917127     -0.80700960175946
  H          -2.36871478208228     -3.27952735831851     -2.34206638513279
  H          -4.68667330218447     -4.34274096804216     -4.04296579086189
  H           0.40595909972149     -1.74241462581149      2.88989083967006
  H           0.22335083852143     -3.15357453588587      1.81293682994286
  H           3.16113188634174      0.62990934632679      4.73715892028785
  H           4.05925892523119     -0.53723601307209      3.77161452765606
  H           2.17011037285867      2.73810089929506      3.61083230843516
  H           3.85050283169988      3.21545616425990      3.29684252183448
  H           2.69812302310284      3.14578528264603      1.96520413231394
  H           5.63868438327145      0.55301980464294      5.28036294901137
  H           6.00075536278555      1.09275183287026      3.63292868305490
  H           5.14651404583375      2.16540000423359      4.75565812295963
  H           2.69891067371003      1.03817868875036     -2.82420391941962
  H           1.69059494363734      2.39790170499607     -3.30446879227262
  H           2.45570085946819      4.89483176496874     -2.62871168095129
  H           4.44440951771815      5.89760841675980     -1.46940016460144
  H           6.66521163157621      5.05162819357761      0.02716191983662
  H           7.73907986755748      2.97742440615890      0.88956529888750
  H           4.91886324291662      0.24944921302413     -3.04650420074107
  H           6.13694438049761     -0.60955502030203     -2.04916678626026
  H           4.49980641052018     -1.30736436173230     -2.26133599870177
  H          -4.38563199327662     -0.47563792363444      1.17654401532421
  H          -2.70135395495932     -0.74702931159880      1.57874341496418
  H          -4.11993525268872      1.86580159413149      0.86239987735310
  H          -2.37243297031472      1.80453173389167      0.79777491918406
  H          -3.26237325481458      2.66679990329679      2.96031819123781
  H          -3.97454292484797      1.08599723306672      3.29016508822472
  H          -1.04146464592669      1.51975963077500      2.87316889739322
  H          -7.03888126261808     -3.65727905191890     -2.89060288902540
  H          -5.45500355520434     -6.16578581925900     -2.08726438089572
  H          -2.67276045268800     -5.61346144407231     -3.82100445952397
  H          -1.67415256740850     -2.17568250404480     -4.48117317099427
  H          -2.97394884019750     -3.03987946813739     -5.34036608098797
  H          -0.71800822423366     -4.21129578276146     -4.09540365837950
  H          -3.47139185784947      0.20637070717750      5.36880413076303
  H          -3.45316726384336     -1.02884567156413      4.10438091692091
  H          -2.46868380882783     -1.25294206505006      5.57048218436965
  H          -5.14652692314525     -0.87806435386422     -2.10317007553636
  H          -4.20296191545870     -4.41794407283998     -1.02546045484461
102
E_rel=37.867182 kJ/mol (E = -3016.210120994265 Har) MODEL_1
  H          -0.94400500751291      1.22941453298093     -0.38821281857904
  H           2.82206145144170      0.57746243022432     -0.44417897700468
  H           3.78178942206052     -0.86171609673109      1.20558365289234
  H          -0.29408778321246     -0.30041017949973      1.19177452765575
  C           0.68657182851227     -2.06831223603244      1.83962853805262
  N          -0.84664383753198      0.50394482528444     -1.08724935788092
  N          -0.16803803114088     -1.27651347063660      0.96498540623315
  C          -1.59857261478187     -0.73970061759160     -0.95370388504304
  C          -0.82532898308780     -1.77998087659952     -0.10585268949757
  N           2.00828561168447      1.15817297421117     -0.25046242328077
  C           1.52530694129492      1.20482395396899      0.99712137535289
  C           1.28447054462355      1.64606811265000     -1.42437151577060
  C           0.32245065571603      0.49700073330043     -1.78420952590882
  C           2.31673034286821      0.42092493393441      2.05671985642104
  N           2.82603458860874     -0.84861469127437      1.54763171201408
  C           2.15702265679813     -2.02058948310799      1.40337512863813
  O           2.70911766252219     -3.02133692587625      0.94007908760224
  C           3.49191016582340      1.26332726420825      2.60748757849629
  C           4.24856575756408      0.51756017503260      3.72231106548078
  C           3.01402473804529      2.64421059479966      3.06185072589173
  C           3.39104488390188      0.08898321886312      4.91207657025343
  O           0.49052901236126      1.82297417620545      1.30433733522845
  O           0.64258121494041     -0.40956428913191     -2.54934783998241
  O          -0.81122209926607     -2.97074666689254     -0.41451904561193
  C           2.26917559027017      1.95442912838411     -2.55706759451331
  C           3.30518163171505      2.96159531580615     -2.15992791986327
  C           4.52341219089589      2.76786101988612     -1.41972227340055
  C           3.21047429662911      4.31578678519029     -2.38363553245307
  C           5.10669961070236      4.05193712914680     -1.22320331703453
  N           4.28542439845349      4.96717089090007     -1.82958914808417
  C           5.19092534161131      1.64895064002705     -0.88854666444833
  C           6.35863847336670      1.85545615602202     -0.16397697960242
  C           6.29138936232193      4.24677728279878     -0.51510950006903
  C           6.91209585694842      3.13206360577564      0.02369051265661
  O           4.65686917377207      0.38580642548590     -1.02745994862308
  C           5.14927717795174     -0.33973208992192     -2.17889450875801
  Cl          7.16070909523692      0.47342006687779      0.57237355916294
  H           0.72817563342517      2.54735491459860     -1.14323982179643
  C          -3.05774259941528     -0.50784649448713     -0.47908945297813
  C          -3.25820642159043     -0.11322364952339      0.98812014920563
  C          -3.13317785060429      1.38319831195772      1.29457209173211
  C          -3.02060489706183      1.65896078502318      2.79683434278101
  O          -3.77532710649148     -1.74121310382998     -0.67872605014230
  N          -1.74258021370703      1.19015126226021      3.32579548178135
  C          -4.56164267124241     -1.80034898998282     -1.84706281694427
  C          -5.55175374717910     -2.95101588306493     -1.66093227312467
  O          -3.79118673935553     -1.94981377152118     -3.02890705243978
  C          -4.83659078112549     -4.29203367396405     -1.76426384145797
  C          -3.05829758457980     -3.18842683127109     -3.11132983749856
  C          -4.02177589604667     -4.37650025229931     -3.04566472311413
  O          -6.54176437801028     -2.80519433009073     -2.67760508188617
  O          -5.84615007489550     -5.30459284487585     -1.70891696067006
  O          -3.32379225621469     -5.62421366166725     -3.00089453816873
  C          -2.29987025864277     -3.09999225540526     -4.43227430030969
  O          -1.48174979137824     -4.25682782635936     -4.65661681376943
  C          -1.51745106009670      0.19668904683662      4.21155534874675
  O          -0.35617383951786     -0.15669591199351      4.48401996101624
  C          -2.70757733213222     -0.45915766413198      4.87192743557623
  H          -1.66504687488189     -1.18047769817590     -1.95087044164430
  H           1.60213810622994      0.23798906688818      2.87012211818847
  H           4.19805434908510      1.41235765012504      1.77494973855475
  H          -3.48260971971931      0.27077115464742     -1.13230892486900
  H          -6.00758047008447     -2.85863234886354     -0.66282365579339
  H          -2.34267309276486     -3.26511786222938     -2.27627702690538
  H          -4.69885647220010     -4.34109725406491     -3.91585620763086
  H           0.57269898009070     -1.70023458906027      2.86593896644046
  H           0.37496793841078     -3.11342237798999      1.79524176790749
  H           4.74729612125465     -0.36430850620183      3.30195369174089
  H           5.05005022950234      1.18430995886710      4.06564548781961
  H           2.21625428969794      2.57100420324646      3.80893682561639
  H           3.85036618007327      3.19256684103452      3.50688141057123
  H           2.63285936643038      3.23556367099488      2.22359294989118
  H           2.65230361338862     -0.66711393416659      4.62410604289510
  H           4.02002670770179     -0.34963817928501      5.69320096094425
  H           2.85250224704792      0.93403443150615      5.35342426319067
  H           2.72953125468861      1.01678782518390     -2.88391611806597
  H           1.68788664963852      2.33488799924285     -3.40393837661392
  H           2.43894130784034      4.86733352333498     -2.90538961429448
  H           4.44343244597081      5.96255038199105     -1.86207578319042
  H           6.71248807581486      5.23798533900397     -0.37856271113988
  H           7.82792430823282      3.23600470734002      0.59563098613339
  H           6.22132516057166     -0.53640453870274     -2.07281427712239
  H           4.59599623945273     -1.28036812893447     -2.20410467389987
  H           4.96380014003171      0.23175682443299     -3.09536426082986
  H          -4.27326883428610     -0.42686954547189      1.25763908845664
  H          -2.58030033584143     -0.69475149111251      1.62416362682644
  H          -4.01023883234052      1.91186649562666      0.90202130433104
  H          -2.26372660409851      1.84579999012936      0.81341158760076
  H          -3.10666365595538      2.73869613797856      2.97500908269934
  H          -3.83899576021037      1.17394454365213      3.33549357739671
  H          -0.90564378718488      1.55671193656063      2.87572455280957
  H          -7.02547383873515     -3.64246624405695     -2.71516660044844
  H          -5.42385292265585     -6.14757547007148     -1.92264270109751
  H          -2.67867331658477     -5.61076429201505     -3.72694913878998
  H          -1.69690423119711     -2.18118371539688     -4.44261220107952
  H          -3.01276340005473     -3.05831579262993     -5.26347495613079
  H          -0.72897143206657     -4.21089729824596     -4.05160506108433
  H          -3.32722060599695      0.27648618058057      5.39514959950394
  H          -3.34180855281352     -0.96071859463460      4.13281560187642
  H          -2.34299357348871     -1.19701047043955      5.58677410127750
  H          -5.11116930422066     -0.85963267892666     -1.99633742081680
  H          -4.14717933113411     -4.39130011299569     -0.90949722429451
