# Supplementary material for: Discovery and Biosynthesis of the Novel Glycotetrapeptide Antibiotic Biffamycin A
Source: Angew Chem Int Ed Engl. 2026 May 6;65(26):e11349. doi: 10.1002/anie.202511349 (PMC13285481; doi:10.1002/anie.202511349)
Supplement: Supplementary file 3 — Supporting File 3: anie72473‐sup‐0003‐Data.zip. [file ANIE-65-e11349-s002.zip › r2SCAN3c_ensembles/7_3S/CPD_7_3S_Final_Chemical_Shifts.csv]

Nucleus	MODEL_0	MODEL_1	MODEL_2	MODEL_3	MODEL_4	MODEL_5	MODEL_6	MODEL_7	MODEL_8	MODEL_9	MODEL_10	MODEL_11	MODEL_12	MODEL_13	MODEL_14	MODEL_15	MODEL_16	MODEL_17	MODEL_18	MODEL_19	MODEL_20	MODEL_21	MODEL_22	MODEL_23	MODEL_24	MODEL_25	MODEL_26	Avg	Pruned_Avg	Weighted_Avg
H_0	6.763	6.812	6.846	6.910	7.064	6.885	6.928	6.611	6.885	6.601	6.892	6.876	6.841	6.908	6.897	6.743	6.904	6.872	6.829	6.836	6.789	6.761	6.939	6.897	6.867	6.904	6.839	6.848	6.819	6.701
H_1	8.740	8.873	8.762	8.696	8.383	8.736	8.682	8.309	8.735	8.416	8.655	8.730	8.716	8.674	8.784	8.716	8.698	8.697	8.712	8.774	8.682	8.729	8.839	8.730	8.688	8.815	8.780	8.694	8.693	8.476
H_2	5.753	5.924	5.873	5.668	5.690	5.687	5.661	5.565	5.685	5.626	5.698	5.685	5.707	5.708	5.743	5.726	5.666	5.667	5.716	5.763	5.649	5.745	5.776	5.676	5.658	5.760	5.715	5.711	5.721	5.642
H_3	6.037	6.073	5.794	5.660	5.230	5.631	5.647	6.587	5.635	6.536	5.658	5.597	5.664	5.646	5.504	6.008	5.673	5.597	5.672	5.556	5.562	6.042	5.590	5.660	5.613	5.405	5.526	5.733	5.851	6.249
C_4	48.100	47.833	50.822	50.695	47.692	50.624	50.786	48.320	50.628	48.103	50.639	50.768	50.798	50.709	50.830	48.170	50.639	50.756	50.749	50.791	50.781	48.156	51.004	50.693	50.739	51.007	50.716	50.057	49.810	49.186
C_7	68.095	68.188	61.308	62.154	65.963	62.081	62.613	64.687	62.059	63.323	62.339	64.484	60.609	62.397	62.060	67.887	62.339	62.245	60.568	60.980	64.426	68.046	60.938	62.104	62.243	62.264	64.154	63.354	63.637	63.674
C_8	179.312	179.464	181.803	181.561	182.123	181.667	181.691	181.367	181.703	181.207	181.656	181.197	181.900	181.700	181.685	179.281	181.541	181.710	181.906	181.544	181.193	179.313	181.742	181.729	181.753	181.585	181.234	181.280	181.106	181.448
C_10	187.628	188.756	187.007	186.198	184.506	186.059	186.408	187.448	186.048	187.260	186.115	186.670	186.312	186.174	186.120	187.498	186.189	186.111	186.306	186.480	186.343	187.582	186.698	186.098	186.102	186.267	186.277	186.543	186.844	187.111
C_11	62.804	62.867	62.935	63.436	62.313	63.285	63.469	63.085	63.277	63.145	63.385	63.689	63.280	63.368	63.191	62.708	63.407	63.395	63.319	63.384	63.545	62.781	63.351	63.363	63.406	63.198	63.219	63.208	63.171	63.127
C_12	181.174	180.998	183.779	182.566	180.976	182.426	182.629	182.593	182.413	182.148	182.605	183.801	183.939	182.567	182.282	181.200	182.631	182.499	183.936	184.105	183.694	181.203	183.868	182.558	182.523	182.174	183.700	182.629	182.592	182.879
C_13	69.755	66.237	67.322	70.783	70.797	70.881	70.716	64.407	70.903	69.630	70.728	70.716	70.870	70.716	70.923	69.740	70.766	70.879	70.909	70.977	70.765	69.726	70.850	70.884	70.856	70.869	70.797	70.126	69.557	66.638
C_15	181.089	180.631	181.913	182.036	181.649	181.954	181.970	180.920	181.958	181.097	181.934	182.078	182.057	181.941	181.865	181.051	182.036	182.094	182.006	181.851	182.104	181.110	182.088	181.954	182.104	181.871	182.103	181.758	181.619	181.313
C_17	45.984	41.916	43.462	43.695	43.602	43.514	43.691	42.277	43.536	45.697	43.529	43.655	43.779	43.510	43.600	45.947	43.682	43.746	43.841	43.575	43.700	46.011	43.589	43.550	43.729	43.528	43.576	43.849	43.861	42.961
C_18	32.627	30.740	29.849	27.713	27.203	27.774	27.791	29.840	27.765	32.530	27.413	27.781	27.355	27.301	27.479	32.602	27.640	27.564	27.403	27.576	27.659	32.633	27.115	27.833	27.561	27.356	27.400	28.574	29.189	29.462
C_19	16.601	17.910	22.915	17.911	18.241	17.869	17.935	17.069	17.886	16.086	17.789	17.917	17.871	17.728	17.832	16.593	17.906	17.918	17.907	17.853	17.961	16.608	17.816	17.903	17.916	17.797	17.898	17.838	17.869	17.900
C_20	14.696	8.448	15.061	15.046	15.111	15.033	15.143	8.116	15.041	14.533	14.849	15.167	15.134	14.800	14.855	14.711	15.005	15.114	15.188	15.029	15.171	14.712	14.893	15.056	15.128	14.737	14.890	14.469	13.971	11.013
C_24	28.367	28.636	27.630	27.821	28.113	27.808	27.828	28.337	27.797	28.437	27.864	27.994	27.861	27.848	27.875	28.328	27.837	27.764	27.852	27.948	27.849	28.355	27.893	27.855	27.750	28.000	27.923	27.984	28.042	28.150
C_25	118.439	118.360	118.616	118.339	118.596	118.322	118.298	118.430	118.326	118.605	118.398	118.256	118.118	118.368	118.349	118.443	118.322	118.303	118.138	118.327	118.228	118.443	118.212	118.407	118.315	118.391	118.223	118.355	118.386	118.430
C_26	130.643	130.517	131.025	130.739	130.948	130.857	130.796	130.539	130.860	130.679	130.804	130.724	130.829	130.824	130.791	130.659	130.738	130.803	130.812	130.758	130.781	130.648	130.717	130.853	130.819	130.744	130.722	130.764	130.742	130.661
C_27	134.118	134.109	133.563	133.523	133.522	133.577	133.501	133.889	133.576	133.937	133.467	133.587	133.475	133.457	133.592	134.098	133.541	133.484	133.473	133.628	133.530	134.107	133.681	133.561	133.489	133.573	133.543	133.652	133.726	133.775
C_28	144.785	144.691	145.138	144.838	144.729	144.748	144.832	144.720	144.742	144.712	144.802	144.822	144.749	144.778	144.759	144.784	144.820	144.862	144.753	144.818	144.833	144.785	144.720	144.773	144.859	144.791	144.656	144.789	144.788	144.776
C_30	154.741	154.443	155.517	155.362	155.571	155.399	155.327	154.784	155.392	155.055	155.435	155.410	155.363	155.441	155.425	154.743	155.373	155.266	155.372	155.424	155.360	154.753	155.449	155.390	155.283	155.453	155.374	155.256	155.168	155.034
C_31	133.154	133.452	133.360	133.401	133.577	133.272	133.429	133.014	133.253	133.129	133.343	133.507	133.410	133.368	133.253	133.164	133.391	133.395	133.421	133.413	133.447	133.147	133.323	133.255	133.399	133.270	133.355	133.330	133.289	133.144
C_32	115.841	115.896	116.074	115.483	115.556	115.516	115.501	115.604	115.507	115.750	115.499	115.494	115.581	115.522	115.465	115.831	115.497	115.509	115.573	115.520	115.496	115.832	115.665	115.495	115.520	115.458	115.524	115.600	115.659	115.654
C_33	129.005	128.926	129.036	129.303	129.410	129.164	129.338	128.870	129.171	128.977	129.225	129.333	129.294	129.189	129.178	129.004	129.290	129.312	129.296	129.345	129.337	129.002	129.284	129.247	129.312	129.211	129.217	129.195	129.140	128.989
C_35	65.727	65.730	65.686	65.631	65.669	65.642	65.651	65.642	65.631	65.431	65.593	65.693	65.819	65.595	65.618	65.718	65.606	65.644	65.824	65.552	65.649	65.740	65.836	65.655	65.636	65.642	65.629	65.663	65.651	65.634
H_37	4.523	4.507	5.379	4.762	4.804	4.749	4.759	4.548	4.746	4.585	4.770	4.782	4.799	4.778	4.750	4.523	4.766	4.749	4.791	4.803	4.762	4.526	4.797	4.777	4.751	4.773	4.814	4.743	4.734	4.708
C_38	87.132	86.987	79.040	78.688	74.375	78.468	79.011	84.159	78.452	82.286	78.415	82.895	82.458	78.448	78.364	86.827	78.413	78.327	82.487	82.875	81.816	87.095	82.262	78.385	78.310	78.849	82.054	80.995	81.871	82.615
C_39	35.842	35.833	39.754	36.838	38.106	36.655	36.909	39.792	36.639	38.344	35.591	37.677	34.750	35.493	36.539	35.750	35.616	36.453	34.672	34.776	37.781	35.820	34.925	37.107	36.459	37.334	38.139	36.652	36.847	38.921
C_40	34.125	34.300	29.994	30.748	29.173	30.884	30.637	29.836	30.886	31.707	30.459	34.426	33.864	30.424	30.909	34.139	30.401	30.782	33.826	33.925	34.077	34.130	33.853	28.621	30.791	29.721	34.494	31.894	31.983	30.674
C_41	48.419	48.395	50.186	49.583	51.089	49.969	49.606	46.833	49.967	45.450	48.471	48.660	49.499	48.451	49.943	48.412	48.512	50.033	49.507	49.478	48.585	48.420	49.404	50.780	50.027	49.095	49.535	49.123	48.926	47.791
C_44	110.588	110.546	105.742	105.187	102.245	105.426	105.218	113.895	105.417	109.194	105.222	106.962	105.506	105.169	105.255	110.640	105.213	105.205	105.493	105.625	107.189	110.551	105.346	105.375	105.214	105.226	107.010	106.654	107.502	110.698
C_45	77.280	77.310	77.346	77.471	77.198	77.593	77.505	75.838	77.591	76.883	77.449	76.831	77.794	77.438	77.516	78.125	77.458	77.577	77.775	77.738	76.884	77.273	77.684	77.561	77.574	77.481	76.903	77.373	77.342	76.456
C_47	78.988	79.016	78.725	78.902	79.141	79.038	78.959	78.010	79.039	78.764	78.932	79.004	78.924	78.921	78.957	79.993	78.940	78.934	78.922	78.920	79.054	78.981	78.872	79.081	78.934	78.956	79.047	78.961	78.949	78.377
C_48	74.466	74.455	80.556	80.566	82.889	80.403	80.490	81.369	80.405	80.337	80.382	79.761	80.082	80.420	80.517	79.586	80.420	80.468	80.043	80.097	79.828	74.479	80.285	80.371	80.484	80.542	79.627	79.753	79.494	80.900
C_49	81.128	81.176	75.895	75.831	75.431	75.876	75.831	76.300	75.884	76.782	75.892	75.882	75.997	75.925	75.874	74.006	75.933	75.791	76.015	76.116	75.879	81.129	76.113	75.859	75.770	75.849	75.960	76.449	76.622	76.202
C_53	73.932	73.936	70.530	70.696	69.095	70.495	70.625	69.740	70.495	69.886	70.588	70.694	70.590	70.616	70.648	66.764	70.636	70.743	70.590	70.655	70.684	73.932	70.818	70.433	70.742	70.699	70.615	70.736	70.697	70.058
C_55	183.911	183.972	184.164	182.880	184.955	183.152	182.713	181.836	183.147	181.072	182.972	183.021	182.972	182.973	183.146	183.951	182.935	183.154	182.974	183.008	183.140	183.906	183.127	182.903	183.154	183.062	183.086	183.159	183.073	182.355
C_57	24.196	24.243	24.207	24.368	24.850	23.160	24.289	26.472	23.162	26.617	24.398	24.267	23.066	24.394	23.180	24.215	24.373	23.181	23.089	23.157	24.275	24.206	23.124	24.322	23.176	23.507	23.198	24.026	24.198	25.479
H_58	5.012	4.984	4.671	4.622	4.399	4.728	4.641	4.435	4.728	4.678	4.682	4.567	4.788	4.682	4.728	5.007	4.685	4.683	4.789	4.792	4.552	5.018	4.815	4.724	4.683	4.648	4.553	4.715	4.743	4.537
H_59	4.561	4.784	4.157	4.141	4.315	4.162	4.130	3.928	4.158	3.717	4.145	4.103	4.094	4.144	4.103	4.499	4.132	4.112	4.081	4.095	4.088	4.546	4.109	4.159	4.115	4.110	4.154	4.179	4.194	3.991
H_60	0.715	1.225	2.125	1.698	1.786	1.749	1.679	1.108	1.745	0.725	1.736	1.663	1.685	1.736	1.752	0.685	1.707	1.698	1.676	1.707	1.676	0.705	1.701	1.749	1.695	1.765	1.748	1.542	1.453	1.352
H_61	3.894	3.901	5.153	5.109	4.205	5.062	5.098	4.088	5.065	3.950	5.080	4.758	4.756	5.087	5.099	3.925	5.070	5.067	4.758	4.745	4.792	3.892	4.751	5.096	5.067	5.149	4.871	4.722	4.620	4.405
H_62	4.143	4.146	4.336	4.195	4.233	4.207	4.198	4.267	4.206	4.013	4.195	4.287	4.132	4.198	4.207	4.203	4.188	4.228	4.131	4.131	4.342	4.142	4.156	4.206	4.226	4.193	4.327	4.201	4.197	4.249
H_63	4.919	4.930	3.897	3.810	3.839	3.865	3.795	4.265	3.864	4.402	3.853	3.824	3.845	3.860	3.805	4.793	3.838	3.792	3.833	3.815	3.789	4.920	3.842	3.868	3.787	3.793	3.873	4.027	4.136	4.130
H_64	4.232	4.230	3.366	3.292	3.456	3.311	3.284	3.587	3.311	3.482	3.303	3.262	3.270	3.304	3.300	4.187	3.297	3.279	3.267	3.277	3.273	4.233	3.265	3.313	3.278	3.297	3.288	3.453	3.529	3.482
H_65	4.357	4.420	4.885	4.880	4.476	4.821	4.895	4.004	4.819	3.936	4.881	4.999	4.970	4.896	4.844	4.317	4.876	4.881	4.961	4.959	5.011	4.352	4.959	4.832	4.879	4.872	4.982	4.739	4.652	4.325
H_66	4.295	4.333	3.548	3.528	4.435	3.505	3.527	4.103	3.505	4.191	3.523	3.506	3.538	3.531	3.531	4.243	3.517	3.544	3.535	3.541	3.521	4.294	3.589	3.512	3.541	3.545	3.511	3.722	3.783	3.906
H_67	1.007	1.934	0.882	0.377	0.303	0.413	0.400	1.781	0.409	0.876	0.311	0.444	0.302	0.273	0.372	0.988	0.354	0.355	0.328	0.380	0.348	1.005	0.262	0.411	0.346	0.349	0.255	0.573	0.732	1.265
H_68	1.869	1.295	0.756	-0.549	-0.707	-0.538	-0.566	1.254	-0.542	1.807	-0.544	-0.567	-0.568	-0.541	-0.517	1.850	-0.534	-0.588	-0.572	-0.530	-0.596	1.864	-0.516	-0.540	-0.601	-0.492	-0.528	-0.016	0.319	0.804
H_69	0.175	0.978	0.919	1.254	0.690	0.899	0.895	0.660	0.900	0.038	1.244	0.908	0.862	1.242	0.649	0.568	1.254	1.244	0.867	1.260	0.663	0.579	1.254	1.283	1.242	0.867	1.281	0.914	0.907	0.778
H_70	0.584	0.257	1.025	0.886	1.304	0.648	0.674	-0.075	0.650	0.406	0.875	0.686	0.666	0.867	1.258	-0.461	0.881	0.895	0.675	0.896	1.256	-0.450	0.872	0.905	0.893	0.648	0.872	0.689	0.598	0.308
H_71	-0.441	0.024	0.961	0.664	0.933	1.280	1.258	-0.569	1.279	-0.644	0.644	1.270	1.271	0.640	0.877	0.160	0.660	0.653	1.274	0.668	0.892	0.172	0.644	0.656	0.651	1.250	0.645	0.658	0.424	-0.073
H_72	1.088	0.847	-0.522	0.389	0.359	0.784	0.781	0.656	0.782	0.927	0.109	0.789	0.781	0.363	0.138	0.985	0.380	0.763	0.786	0.103	0.767	0.755	0.116	0.413	0.761	0.737	0.117	0.554	0.512	0.447
H_73	0.752	0.824	-1.039	0.090	0.097	0.406	0.392	0.773	0.403	1.058	0.768	0.384	0.368	0.108	0.750	1.080	0.094	0.397	0.374	0.769	0.380	0.991	0.736	0.133	0.398	0.381	0.746	0.467	0.557	0.541
H_74	0.992	0.872	-0.201	0.778	0.765	0.131	0.082	0.717	0.128	0.757	0.381	0.074	0.090	0.757	0.387	0.745	0.776	0.098	0.088	0.389	0.083	1.087	0.361	0.781	0.096	0.147	0.340	0.433	0.460	0.511
H_75	3.757	3.751	3.826	3.860	3.934	3.832	3.874	3.755	3.832	3.779	3.840	3.886	3.916	3.844	3.811	3.745	3.848	3.847	3.915	3.888	3.878	3.759	3.900	3.876	3.852	3.823	3.904	3.842	3.827	3.795
H_76	3.135	3.139	3.186	3.160	3.118	3.121	3.165	3.103	3.120	3.141	3.153	3.181	3.181	3.157	3.127	3.131	3.152	3.133	3.178	3.202	3.151	3.135	3.183	3.177	3.133	3.178	3.180	3.153	3.153	3.131
H_77	7.526	7.523	7.590	7.504	7.495	7.504	7.506	7.522	7.503	7.521	7.501	7.520	7.532	7.503	7.497	7.523	7.504	7.492	7.531	7.569	7.508	7.526	7.556	7.530	7.491	7.509	7.541	7.520	7.529	7.532
H_78	8.400	8.412	8.370	8.378	8.298	8.350	8.383	8.382	8.351	8.402	8.373	8.384	8.387	8.376	8.361	8.394	8.373	8.391	8.383	8.390	8.383	8.399	8.364	8.366	8.391	8.371	8.392	8.378	8.384	8.381
H_79	7.534	7.539	7.506	7.521	7.506	7.534	7.519	7.482	7.534	7.492	7.528	7.522	7.529	7.528	7.540	7.529	7.520	7.535	7.529	7.533	7.527	7.532	7.522	7.540	7.533	7.542	7.524	7.525	7.523	7.496
H_80	7.441	7.452	7.460	7.454	7.423	7.467	7.453	7.422	7.466	7.417	7.456	7.450	7.470	7.456	7.471	7.436	7.451	7.462	7.470	7.456	7.452	7.441	7.461	7.475	7.458	7.474	7.450	7.453	7.450	7.434
H_81	3.959	4.281	4.297	3.947	4.268	4.235	4.245	3.922	4.235	3.963	4.260	3.945	4.282	4.280	4.222	4.342	4.277	4.261	4.301	4.238	3.937	4.359	4.299	4.286	4.262	4.222	4.281	4.200	4.205	4.052
H_82	4.284	4.370	4.293	4.285	3.930	3.943	3.955	4.194	3.943	4.310	3.945	4.273	3.978	4.263	3.932	3.951	4.248	3.940	4.282	3.944	4.282	3.962	4.310	4.249	3.943	3.935	4.237	4.118	4.138	4.191
H_83	4.362	3.950	3.941	4.255	4.328	4.280	4.280	4.303	4.282	4.329	4.272	4.241	4.297	3.942	4.290	4.273	3.942	4.294	3.978	4.339	4.246	4.282	3.961	3.949	4.297	4.288	3.940	4.190	4.177	4.219
H_84	1.738	1.739	1.981	1.764	2.189	1.526	1.767	1.687	1.526	1.819	1.523	1.769	1.524	1.529	1.535	1.734	1.520	1.502	1.517	1.505	1.951	1.738	1.529	1.615	1.501	1.846	1.732	1.678	1.671	1.713
H_85	2.074	2.069	1.965	1.884	1.676	1.776	1.911	2.222	1.775	2.100	2.012	1.613	1.592	2.012	1.772	2.055	2.033	1.791	1.601	1.673	1.448	2.072	1.618	1.899	1.790	1.781	1.365	1.836	1.895	2.045
H_86	1.916	1.920	1.622	1.510	2.168	1.607	1.549	1.630	1.605	1.652	1.551	1.759	1.523	1.553	1.600	1.924	1.554	1.476	1.507	1.454	1.636	1.917	1.464	1.608	1.475	1.660	1.684	1.649	1.647	1.616
H_87	1.535	1.561	1.888	1.794	1.700	1.736	1.804	1.620	1.735	1.641	1.730	1.611	1.427	1.731	1.746	1.524	1.738	1.886	1.440	1.531	1.674	1.528	1.516	1.838	1.889	1.661	1.708	1.674	1.680	1.670
H_88	3.480	3.482	3.644	3.262	3.503	3.249	3.234	4.160	3.250	4.027	3.448	3.488	3.354	3.448	3.252	3.476	3.455	3.021	3.349	3.124	3.304	3.479	3.128	3.237	3.020	2.926	3.050	3.365	3.411	3.848
H_89	3.203	3.216	3.051	3.486	3.495	2.953	3.491	3.201	2.954	3.100	3.241	3.307	3.069	3.239	2.961	3.202	3.244	3.192	3.078	3.299	3.450	3.202	3.279	3.160	3.193	3.646	3.309	3.230	3.207	3.189
H_90	7.190	7.224	6.270	5.111	5.397	5.519	5.086	5.965	5.520	6.089	5.130	5.179	5.477	5.130	5.528	7.181	5.119	5.491	5.482	5.493	5.166	7.176	5.491	5.094	5.491	5.603	5.532	5.709	5.911	5.883
H_91	2.518	2.514	2.413	2.353	2.463	2.341	2.346	4.342	2.341	1.243	2.358	2.317	2.343	2.360	2.338	2.531	2.351	2.351	2.342	2.343	2.330	2.519	2.334	2.356	2.349	2.341	2.336	2.410	2.452	3.426
H_92	2.730	2.729	2.716	2.671	2.832	2.675	2.663	2.357	2.674	2.120	2.678	2.654	2.645	2.680	2.670	2.828	2.676	2.671	2.644	2.641	2.670	2.729	2.628	2.684	2.668	2.667	2.669	2.654	2.628	2.457
H_93	3.857	3.859	4.493	4.403	4.464	4.270	4.400	2.419	4.265	2.339	4.337	4.279	4.349	4.330	4.296	0.711	4.346	4.491	4.354	4.172	4.380	3.858	4.282	4.296	4.520	4.285	4.201	4.009	3.725	3.105
H_94	4.421	4.402	3.865	3.833	3.860	3.816	3.828	3.572	3.816	3.539	3.831	3.803	3.816	3.834	3.815	4.175	3.830	3.823	3.817	3.818	3.801	4.424	3.833	3.817	3.824	3.817	3.815	3.883	3.897	3.664
H_95	3.858	3.852	4.173	4.123	4.123	4.141	4.130	4.339	4.141	4.309	4.120	4.146	4.124	4.122	4.148	4.188	4.122	4.129	4.130	4.150	4.138	3.859	4.144	4.141	4.127	4.142	4.132	4.120	4.129	4.269
H_96	1.739	1.735	3.164	3.063	4.430	2.970	3.062	4.359	2.977	4.353	2.989	3.059	3.067	2.982	2.935	1.644	3.031	2.995	3.132	3.032	3.087	1.741	3.004	2.981	3.016	2.868	3.023	2.979	2.934	3.895
H_97	2.216	2.221	2.186	2.289	2.266	2.346	2.281	1.767	2.346	1.994	2.242	1.648	1.674	2.266	2.255	2.207	2.256	2.304	2.271	2.269	2.259	2.216	2.268	2.306	2.304	2.251	1.680	2.170	2.163	1.909
H_98	2.215	2.210	2.416	2.280	1.704	1.672	2.261	2.011	1.672	1.818	1.666	2.277	2.270	2.245	2.347	1.604	2.237	1.683	2.363	1.669	1.650	1.612	1.664	2.168	1.684	1.699	2.369	1.980	1.959	2.034
H_99	1.610	1.618	1.893	1.657	2.418	2.256	1.660	2.062	2.255	1.895	2.266	2.239	2.365	1.666	1.676	2.214	1.664	2.348	1.674	2.336	2.215	2.217	2.349	1.654	2.348	2.354	2.290	2.044	2.032	2.072
H_100	5.116	5.115	5.247	5.171	5.259	5.143	5.175	4.557	5.143	4.697	5.115	5.101	5.193	5.114	5.136	5.203	5.114	5.161	5.195	5.165	5.080	5.117	5.170	5.156	5.160	5.157	5.119	5.114	5.081	4.789
H_101	4.098	4.100	4.558	4.253	4.304	4.229	4.243	3.769	4.229	3.832	4.265	4.207	4.216	4.274	4.245	3.960	4.262	4.243	4.219	4.219	4.205	4.098	4.274	4.241	4.242	4.247	4.211	4.194	4.160	3.979
