# Supplementary material for: Discovery and Biosynthesis of the Novel Glycotetrapeptide Antibiotic Biffamycin A
Source: Angew Chem Int Ed Engl. 2026 May 6;65(26):e11349. doi: 10.1002/anie.202511349 (PMC13285481; doi:10.1002/anie.202511349)
Supplement: Supplementary file 3 — Supporting File 3: anie72473‐sup‐0003‐Data.zip. [file ANIE-65-e11349-s002.zip › r2SCAN3c_ensembles/7_3S/CPD_7_3S_NMR_spectrum_C_weighted_average.csv]

Chemical_Shift_ppm	Relative_Intensity
197.110794	0.000000
197.086278	0.000000
197.061763	0.000000
197.037248	0.000000
197.012733	0.000000
196.988217	0.000000
196.963702	0.000000
196.939187	0.000000
196.914671	0.000000
196.890156	0.000000
196.865641	0.000000
196.841125	0.000000
196.816610	0.000000
196.792095	0.000000
196.767580	0.000000
196.743064	0.000000
196.718549	0.000000
196.694034	0.000000
196.669518	0.000000
196.645003	0.000000
196.620488	0.000000
196.595972	0.000000
196.571457	0.000000
196.546942	0.000000
196.522427	0.000000
196.497911	0.000000
196.473396	0.000000
196.448881	0.000000
196.424365	0.000000
196.399850	0.000000
196.375335	0.000000
196.350819	0.000000
196.326304	0.000000
196.301789	0.000000
196.277274	0.000000
196.252758	0.000000
196.228243	0.000000
196.203728	0.000000
196.179212	0.000000
196.154697	0.000000
196.130182	0.000000
196.105666	0.000000
196.081151	0.000000
196.056636	0.000000
196.032121	0.000000
196.007605	0.000000
195.983090	0.000000
195.958575	0.000000
195.934059	0.000000
195.909544	0.000000
195.885029	0.000000
195.860513	0.000000
195.835998	0.000000
195.811483	0.000000
195.786968	0.000000
195.762452	0.000000
195.737937	0.000000
195.713422	0.000000
195.688906	0.000000
195.664391	0.000000
195.639876	0.000000
195.615360	0.000000
195.590845	0.000000
195.566330	0.000000
195.541815	0.000000
195.517299	0.000000
195.492784	0.000000
195.468269	0.000000
195.443753	0.000000
195.419238	0.000000
195.394723	0.000000
195.370208	0.000000
195.345692	0.000000
195.321177	0.000000
195.296662	0.000000
195.272146	0.000000
195.247631	0.000000
195.223116	0.000000
195.198600	0.000000
195.174085	0.000000
195.149570	0.000000
195.125055	0.000000
195.100539	0.000000
195.076024	0.000000
195.051509	0.000000
195.026993	0.000000
195.002478	0.000000
194.977963	0.000000
194.953447	0.000000
194.928932	0.000000
194.904417	0.000000
194.879902	0.000000
194.855386	0.000000
194.830871	0.000000
194.806356	0.000000
194.781840	0.000000
194.757325	0.000000
194.732810	0.000000
194.708294	0.000000
194.683779	0.000000
194.659264	0.000000
194.634749	0.000000
194.610233	0.000000
194.585718	0.000000
194.561203	0.000000
194.536687	0.000000
194.512172	0.000000
194.487657	0.000000
194.463141	0.000000
194.438626	0.000000
194.414111	0.000000
194.389596	0.000000
194.365080	0.000000
194.340565	0.000000
194.316050	0.000000
194.291534	0.000001
194.267019	0.000001
194.242504	0.000001
194.217988	0.000001
194.193473	0.000001
194.168958	0.000001
194.144443	0.000001
194.119927	0.000001
194.095412	0.000001
194.070897	0.000001
194.046381	0.000001
194.021866	0.000001
193.997351	0.000001
193.972835	0.000001
193.948320	0.000001
193.923805	0.000001
193.899290	0.000001
193.874774	0.000001
193.850259	0.000001
193.825744	0.000001
193.801228	0.000001
193.776713	0.000001
193.752198	0.000001
193.727683	0.000001
193.703167	0.000001
193.678652	0.000001
193.654137	0.000001
193.629621	0.000001
193.605106	0.000001
193.580591	0.000001
193.556075	0.000001
193.531560	0.000001
193.507045	0.000001
193.482530	0.000001
193.458014	0.000001
193.433499	0.000001
193.408984	0.000001
193.384468	0.000001
193.359953	0.000001
193.335438	0.000001
193.310922	0.000001
193.286407	0.000001
193.261892	0.000001
193.237377	0.000001
193.212861	0.000001
193.188346	0.000001
193.163831	0.000001
193.139315	0.000001
193.114800	0.000001
193.090285	0.000001
193.065769	0.000001
193.041254	0.000001
193.016739	0.000001
192.992224	0.000001
192.967708	0.000001
192.943193	0.000001
192.918678	0.000001
192.894162	0.000001
192.869647	0.000001
192.845132	0.000001
192.820616	0.000001
192.796101	0.000001
192.771586	0.000001
192.747071	0.000001
192.722555	0.000001
192.698040	0.000001
192.673525	0.000001
192.649009	0.000001
192.624494	0.000001
192.599979	0.000001
192.575463	0.000001
192.550948	0.000001
192.526433	0.000001
192.501918	0.000001
192.477402	0.000001
192.452887	0.000001
192.428372	0.000001
192.403856	0.000001
192.379341	0.000001
192.354826	0.000001
192.330311	0.000001
192.305795	0.000001
192.281280	0.000001
192.256765	0.000001
192.232249	0.000001
192.207734	0.000001
192.183219	0.000001
192.158703	0.000001
192.134188	0.000001
192.109673	0.000001
192.085158	0.000001
192.060642	0.000001
192.036127	0.000001
192.011612	0.000001
191.987096	0.000001
191.962581	0.000001
191.938066	0.000001
191.913550	0.000001
191.889035	0.000001
191.864520	0.000001
191.840005	0.000001
191.815489	0.000001
191.790974	0.000001
191.766459	0.000001
191.741943	0.000001
191.717428	0.000001
191.692913	0.000001
191.668397	0.000001
191.643882	0.000001
191.619367	0.000001
191.594852	0.000001
191.570336	0.000001
191.545821	0.000001
191.521306	0.000001
191.496790	0.000001
191.472275	0.000001
191.447760	0.000001
191.423244	0.000001
191.398729	0.000001
191.374214	0.000001
191.349699	0.000001
191.325183	0.000001
191.300668	0.000001
191.276153	0.000001
191.251637	0.000001
191.227122	0.000001
191.202607	0.000001
191.178091	0.000001
191.153576	0.000001
191.129061	0.000001
191.104546	0.000001
191.080030	0.000001
191.055515	0.000001
191.031000	0.000001
191.006484	0.000001
190.981969	0.000001
190.957454	0.000001
190.932938	0.000001
190.908423	0.000001
190.883908	0.000001
190.859393	0.000001
190.834877	0.000001
190.810362	0.000001
190.785847	0.000001
190.761331	0.000001
190.736816	0.000001
190.712301	0.000001
190.687786	0.000001
190.663270	0.000001
190.638755	0.000001
190.614240	0.000001
190.589724	0.000001
190.565209	0.000001
190.540694	0.000001
190.516178	0.000001
190.491663	0.000001
190.467148	0.000002
190.442633	0.000002
190.418117	0.000002
190.393602	0.000002
190.369087	0.000002
190.344571	0.000002
190.320056	0.000002
190.295541	0.000002
190.271025	0.000002
190.246510	0.000002
190.221995	0.000002
190.197480	0.000002
190.172964	0.000002
190.148449	0.000002
190.123934	0.000002
190.099418	0.000002
190.074903	0.000002
190.050388	0.000002
190.025872	0.000002
190.001357	0.000002
189.976842	0.000002
189.952327	0.000002
189.927811	0.000002
189.903296	0.000002
189.878781	0.000002
189.854265	0.000002
189.829750	0.000002
189.805235	0.000002
189.780719	0.000002
189.756204	0.000002
189.731689	0.000002
189.707174	0.000002
189.682658	0.000002
189.658143	0.000002
189.633628	0.000002
189.609112	0.000002
189.584597	0.000002
189.560082	0.000002
189.535566	0.000002
189.511051	0.000003
189.486536	0.000003
189.462021	0.000003
189.437505	0.000003
189.412990	0.000003
189.388475	0.000003
189.363959	0.000003
189.339444	0.000003
189.314929	0.000003
189.290413	0.000003
189.265898	0.000003
189.241383	0.000003
189.216868	0.000003
189.192352	0.000003
189.167837	0.000003
189.143322	0.000003
189.118806	0.000003
189.094291	0.000003
189.069776	0.000004
189.045261	0.000004
189.020745	0.000004
188.996230	0.000004
188.971715	0.000004
188.947199	0.000004
188.922684	0.000004
188.898169	0.000004
188.873653	0.000004
188.849138	0.000004
188.824623	0.000004
188.800108	0.000004
188.775592	0.000005
188.751077	0.000005
188.726562	0.000005
188.702046	0.000005
188.677531	0.000005
188.653016	0.000005
188.628500	0.000005
188.603985	0.000006
188.579470	0.000006
188.554955	0.000006
188.530439	0.000006
188.505924	0.000006
188.481409	0.000006
188.456893	0.000007
188.432378	0.000007
188.407863	0.000007
188.383347	0.000007
188.358832	0.000008
188.334317	0.000008
188.309802	0.000008
188.285286	0.000008
188.260771	0.000009
188.236256	0.000009
188.211740	0.000009
188.187225	0.000010
188.162710	0.000010
188.138194	0.000011
188.113679	0.000011
188.089164	0.000012
188.064649	0.000012
188.040133	0.000013
188.015618	0.000014
187.991103	0.000014
187.966587	0.000015
187.942072	0.000016
187.917557	0.000017
187.893041	0.000018
187.868526	0.000019
187.844011	0.000020
187.819496	0.000021
187.794980	0.000023
187.770465	0.000025
187.745950	0.000026
187.721434	0.000028
187.696919	0.000031
187.672404	0.000033
187.647888	0.000036
187.623373	0.000040
187.598858	0.000044
187.574343	0.000048
187.549827	0.000054
187.525312	0.000060
187.500797	0.000068
187.476281	0.000077
187.451766	0.000088
187.427251	0.000102
187.402736	0.000120
187.378220	0.000143
187.353705	0.000173
187.329190	0.000213
187.304674	0.000270
187.280159	0.000353
187.255644	0.000482
187.231128	0.000698
187.206613	0.001099
187.182098	0.001978
187.157583	0.004562
187.133067	0.019381
187.108552	0.854882
187.084037	0.013631
187.059521	0.003807
187.035006	0.001752
187.010491	0.001003
186.985975	0.000649
186.961460	0.000454
186.936945	0.000336
186.912430	0.000258
186.887914	0.000205
186.863399	0.000167
186.838884	0.000138
186.814368	0.000117
186.789853	0.000100
186.765338	0.000087
186.740822	0.000076
186.716307	0.000067
186.691792	0.000060
186.667277	0.000053
186.642761	0.000048
186.618246	0.000044
186.593731	0.000040
186.569215	0.000037
186.544700	0.000034
186.520185	0.000031
186.495669	0.000029
186.471154	0.000027
186.446639	0.000025
186.422124	0.000024
186.397608	0.000022
186.373093	0.000021
186.348578	0.000020
186.324062	0.000019
186.299547	0.000018
186.275032	0.000017
186.250516	0.000016
186.226001	0.000015
186.201486	0.000015
186.176971	0.000014
186.152455	0.000014
186.127940	0.000013
186.103425	0.000013
186.078909	0.000012
186.054394	0.000012
186.029879	0.000011
186.005363	0.000011
185.980848	0.000011
185.956333	0.000010
185.931818	0.000010
185.907302	0.000010
185.882787	0.000010
185.858272	0.000009
185.833756	0.000009
185.809241	0.000009
185.784726	0.000009
185.760211	0.000009
185.735695	0.000009
185.711180	0.000008
185.686665	0.000008
185.662149	0.000008
185.637634	0.000008
185.613119	0.000008
185.588603	0.000008
185.564088	0.000008
185.539573	0.000008
185.515058	0.000008
185.490542	0.000008
185.466027	0.000008
185.441512	0.000007
185.416996	0.000007
185.392481	0.000007
185.367966	0.000007
185.343450	0.000007
185.318935	0.000007
185.294420	0.000007
185.269905	0.000007
185.245389	0.000007
185.220874	0.000007
185.196359	0.000007
185.171843	0.000007
185.147328	0.000007
185.122813	0.000007
185.098297	0.000007
185.073782	0.000007
185.049267	0.000007
185.024752	0.000008
185.000236	0.000008
184.975721	0.000008
184.951206	0.000008
184.926690	0.000008
184.902175	0.000008
184.877660	0.000008
184.853144	0.000008
184.828629	0.000008
184.804114	0.000008
184.779599	0.000008
184.755083	0.000008
184.730568	0.000008
184.706053	0.000008
184.681537	0.000009
184.657022	0.000009
184.632507	0.000009
184.607991	0.000009
184.583476	0.000009
184.558961	0.000009
184.534446	0.000009
184.509930	0.000010
184.485415	0.000010
184.460900	0.000010
184.436384	0.000010
184.411869	0.000010
184.387354	0.000011
184.362839	0.000011
184.338323	0.000011
184.313808	0.000011
184.289293	0.000011
184.264777	0.000012
184.240262	0.000012
184.215747	0.000012
184.191231	0.000013
184.166716	0.000013
184.142201	0.000013
184.117686	0.000014
184.093170	0.000014
184.068655	0.000015
184.044140	0.000015
184.019624	0.000015
183.995109	0.000016
183.970594	0.000016
183.946078	0.000017
183.921563	0.000018
183.897048	0.000018
183.872533	0.000019
183.848017	0.000020
183.823502	0.000020
183.798987	0.000021
183.774471	0.000022
183.749956	0.000023
183.725441	0.000024
183.700925	0.000025
183.676410	0.000026
183.651895	0.000028
183.627380	0.000029
183.602864	0.000031
183.578349	0.000032
183.553834	0.000034
183.529318	0.000036
183.504803	0.000039
183.480288	0.000041
183.455772	0.000044
183.431257	0.000047
183.406742	0.000051
183.382227	0.000055
183.357711	0.000060
183.333196	0.000066
183.308681	0.000072
183.284165	0.000079
183.259650	0.000088
183.235135	0.000099
183.210619	0.000112
183.186104	0.000128
183.161589	0.000149
183.137074	0.000175
183.112558	0.000210
183.088043	0.000257
183.063528	0.000324
183.039012	0.000423
183.014497	0.000580
182.989982	0.000850
182.965466	0.001378
182.940951	0.002641
182.916436	0.007070
182.891921	0.056967
182.867405	0.080331
182.842890	0.007709
182.818375	0.002799
182.793859	0.001456
182.769344	0.000910
182.744829	0.000639
182.720314	0.000489
182.695798	0.000400
182.671283	0.000348
182.646768	0.000319
182.622252	0.000308
182.597737	0.000313
182.573222	0.000334
182.548706	0.000376
182.524191	0.000447
182.499676	0.000566
182.475161	0.000772
182.450645	0.001164
182.426130	0.002029
182.401615	0.004570
182.377099	0.018974
182.352584	0.886573
182.328069	0.013973
182.303553	0.003903
182.279038	0.001818
182.254523	0.001060
182.230008	0.000703
182.205492	0.000507
182.180977	0.000388
182.156462	0.000311
182.131946	0.000259
182.107431	0.000222
182.082916	0.000195
182.058400	0.000176
182.033885	0.000162
182.009370	0.000151
181.984855	0.000144
181.960339	0.000140
181.935824	0.000138
181.911309	0.000138
181.886793	0.000140
181.862278	0.000144
181.837763	0.000151
181.813247	0.000160
181.788732	0.000172
181.764217	0.000188
181.739702	0.000209
181.715186	0.000236
181.690671	0.000272
181.666156	0.000321
181.641640	0.000389
181.617125	0.000486
181.592610	0.000634
181.568094	0.000874
181.543579	0.001308
181.519064	0.002235
181.494549	0.004890
181.470033	0.019844
181.445518	0.852755
181.421003	0.014481
181.396487	0.005248
181.371972	0.004611
181.347457	0.009168
181.322941	0.108454
181.298426	0.047309
181.273911	0.006976
181.249396	0.002780
181.224880	0.001523
181.200365	0.000976
181.175850	0.000687
181.151334	0.000513
181.126819	0.000401
181.102304	0.000323
181.077789	0.000266
181.053273	0.000224
181.028758	0.000192
181.004243	0.000166
180.979727	0.000146
180.955212	0.000129
180.930697	0.000115
180.906181	0.000103
180.881666	0.000093
180.857151	0.000085
180.832636	0.000078
180.808120	0.000071
180.783605	0.000066
180.759090	0.000061
180.734574	0.000056
180.710059	0.000053
180.685544	0.000049
180.661028	0.000046
180.636513	0.000043
180.611998	0.000041
180.587483	0.000038
180.562967	0.000036
180.538452	0.000034
180.513937	0.000032
180.489421	0.000031
180.464906	0.000029
180.440391	0.000028
180.415875	0.000027
180.391360	0.000025
180.366845	0.000024
180.342330	0.000023
180.317814	0.000022
180.293299	0.000021
180.268784	0.000021
180.244268	0.000020
180.219753	0.000019
180.195238	0.000018
180.170722	0.000018
180.146207	0.000017
180.121692	0.000016
180.097177	0.000016
180.072661	0.000015
180.048146	0.000015
180.023631	0.000014
179.999115	0.000014
179.974600	0.000014
179.950085	0.000013
179.925569	0.000013
179.901054	0.000012
179.876539	0.000012
179.852024	0.000012
179.827508	0.000011
179.802993	0.000011
179.778478	0.000011
179.753962	0.000010
179.729447	0.000010
179.704932	0.000010
179.680416	0.000010
179.655901	0.000009
179.631386	0.000009
179.606871	0.000009
179.582355	0.000009
179.557840	0.000009
179.533325	0.000008
179.508809	0.000008
179.484294	0.000008
179.459779	0.000008
179.435264	0.000008
179.410748	0.000007
179.386233	0.000007
179.361718	0.000007
179.337202	0.000007
179.312687	0.000007
179.288172	0.000007
179.263656	0.000007
179.239141	0.000006
179.214626	0.000006
179.190111	0.000006
179.165595	0.000006
179.141080	0.000006
179.116565	0.000006
179.092049	0.000006
179.067534	0.000006
179.043019	0.000006
179.018503	0.000005
178.993988	0.000005
178.969473	0.000005
178.944958	0.000005
178.920442	0.000005
178.895927	0.000005
178.871412	0.000005
178.846896	0.000005
178.822381	0.000005
178.797866	0.000005
178.773350	0.000005
178.748835	0.000005
178.724320	0.000004
178.699805	0.000004
178.675289	0.000004
178.650774	0.000004
178.626259	0.000004
178.601743	0.000004
178.577228	0.000004
178.552713	0.000004
178.528197	0.000004
178.503682	0.000004
178.479167	0.000004
178.454652	0.000004
178.430136	0.000004
178.405621	0.000004
178.381106	0.000004
178.356590	0.000004
178.332075	0.000003
178.307560	0.000003
178.283044	0.000003
178.258529	0.000003
178.234014	0.000003
178.209499	0.000003
178.184983	0.000003
178.160468	0.000003
178.135953	0.000003
178.111437	0.000003
178.086922	0.000003
178.062407	0.000003
178.037891	0.000003
178.013376	0.000003
177.988861	0.000003
177.964346	0.000003
177.939830	0.000003
177.915315	0.000003
177.890800	0.000003
177.866284	0.000003
177.841769	0.000003
177.817254	0.000003
177.792739	0.000003
177.768223	0.000003
177.743708	0.000003
177.719193	0.000003
177.694677	0.000003
177.670162	0.000002
177.645647	0.000002
177.621131	0.000002
177.596616	0.000002
177.572101	0.000002
177.547586	0.000002
177.523070	0.000002
177.498555	0.000002
177.474040	0.000002
177.449524	0.000002
177.425009	0.000002
177.400494	0.000002
177.375978	0.000002
177.351463	0.000002
177.326948	0.000002
177.302433	0.000002
177.277917	0.000002
177.253402	0.000002
177.228887	0.000002
177.204371	0.000002
177.179856	0.000002
177.155341	0.000002
177.130825	0.000002
177.106310	0.000002
177.081795	0.000002
177.057280	0.000002
177.032764	0.000002
177.008249	0.000002
176.983734	0.000002
176.959218	0.000002
176.934703	0.000002
176.910188	0.000002
176.885672	0.000002
176.861157	0.000002
176.836642	0.000002
176.812127	0.000002
176.787611	0.000002
176.763096	0.000002
176.738581	0.000002
176.714065	0.000002
176.689550	0.000002
176.665035	0.000002
176.640519	0.000002
176.616004	0.000002
176.591489	0.000002
176.566974	0.000002
176.542458	0.000002
176.517943	0.000002
176.493428	0.000002
176.468912	0.000002
176.444397	0.000002
176.419882	0.000002
176.395367	0.000002
176.370851	0.000001
176.346336	0.000001
176.321821	0.000001
176.297305	0.000001
176.272790	0.000001
176.248275	0.000001
176.223759	0.000001
176.199244	0.000001
176.174729	0.000001
176.150214	0.000001
176.125698	0.000001
176.101183	0.000001
176.076668	0.000001
176.052152	0.000001
176.027637	0.000001
176.003122	0.000001
175.978606	0.000001
175.954091	0.000001
175.929576	0.000001
175.905061	0.000001
175.880545	0.000001
175.856030	0.000001
175.831515	0.000001
175.806999	0.000001
175.782484	0.000001
175.757969	0.000001
175.733453	0.000001
175.708938	0.000001
175.684423	0.000001
175.659908	0.000001
175.635392	0.000001
175.610877	0.000001
175.586362	0.000001
175.561846	0.000001
175.537331	0.000001
175.512816	0.000001
175.488300	0.000001
175.463785	0.000001
175.439270	0.000001
175.414755	0.000001
175.390239	0.000001
175.365724	0.000001
175.341209	0.000001
175.316693	0.000001
175.292178	0.000001
175.267663	0.000001
175.243147	0.000001
175.218632	0.000001
175.194117	0.000001
175.169602	0.000001
175.145086	0.000001
175.120571	0.000001
175.096056	0.000001
175.071540	0.000001
175.047025	0.000001
175.022510	0.000001
174.997994	0.000001
174.973479	0.000001
174.948964	0.000001
174.924449	0.000001
174.899933	0.000001
174.875418	0.000001
174.850903	0.000001
174.826387	0.000001
174.801872	0.000001
174.777357	0.000001
174.752842	0.000001
174.728326	0.000001
174.703811	0.000001
174.679296	0.000001
174.654780	0.000001
174.630265	0.000001
174.605750	0.000001
174.581234	0.000001
174.556719	0.000001
174.532204	0.000001
174.507689	0.000001
174.483173	0.000001
174.458658	0.000001
174.434143	0.000001
174.409627	0.000001
174.385112	0.000001
174.360597	0.000001
174.336081	0.000001
174.311566	0.000001
174.287051	0.000001
174.262536	0.000001
174.238020	0.000001
174.213505	0.000001
174.188990	0.000001
174.164474	0.000001
174.139959	0.000001
174.115444	0.000001
174.090928	0.000001
174.066413	0.000001
174.041898	0.000001
174.017383	0.000001
173.992867	0.000001
173.968352	0.000001
173.943837	0.000001
173.919321	0.000001
173.894806	0.000001
173.870291	0.000001
173.845775	0.000001
173.821260	0.000001
173.796745	0.000001
173.772230	0.000001
173.747714	0.000001
173.723199	0.000001
173.698684	0.000001
173.674168	0.000001
173.649653	0.000001
173.625138	0.000001
173.600622	0.000001
173.576107	0.000001
173.551592	0.000001
173.527077	0.000001
173.502561	0.000001
173.478046	0.000001
173.453531	0.000001
173.429015	0.000001
173.404500	0.000001
173.379985	0.000001
173.355469	0.000001
173.330954	0.000001
173.306439	0.000001
173.281924	0.000001
173.257408	0.000001
173.232893	0.000001
173.208378	0.000001
173.183862	0.000001
173.159347	0.000001
173.134832	0.000001
173.110317	0.000001
173.085801	0.000001
173.061286	0.000001
173.036771	0.000001
173.012255	0.000001
172.987740	0.000001
172.963225	0.000001
172.938709	0.000001
172.914194	0.000001
172.889679	0.000001
172.865164	0.000001
172.840648	0.000001
172.816133	0.000001
172.791618	0.000001
172.767102	0.000001
172.742587	0.000001
172.718072	0.000001
172.693556	0.000001
172.669041	0.000001
172.644526	0.000001
172.620011	0.000001
172.595495	0.000001
172.570980	0.000001
172.546465	0.000001
172.521949	0.000001
172.497434	0.000001
172.472919	0.000001
172.448403	0.000001
172.423888	0.000001
172.399373	0.000001
172.374858	0.000001
172.350342	0.000001
172.325827	0.000001
172.301312	0.000001
172.276796	0.000001
172.252281	0.000001
172.227766	0.000001
172.203250	0.000001
172.178735	0.000001
172.154220	0.000001
172.129705	0.000001
172.105189	0.000001
172.080674	0.000001
172.056159	0.000001
172.031643	0.000001
172.007128	0.000001
171.982613	0.000001
171.958097	0.000001
171.933582	0.000001
171.909067	0.000001
171.884552	0.000001
171.860036	0.000001
171.835521	0.000001
171.811006	0.000001
171.786490	0.000001
171.761975	0.000001
171.737460	0.000001
171.712944	0.000001
171.688429	0.000001
171.663914	0.000001
171.639399	0.000001
171.614883	0.000001
171.590368	0.000001
171.565853	0.000001
171.541337	0.000001
171.516822	0.000001
171.492307	0.000001
171.467792	0.000001
171.443276	0.000001
171.418761	0.000001
171.394246	0.000001
171.369730	0.000001
171.345215	0.000001
171.320700	0.000001
171.296184	0.000001
171.271669	0.000000
171.247154	0.000000
171.222639	0.000000
171.198123	0.000000
171.173608	0.000000
171.149093	0.000000
171.124577	0.000000
171.100062	0.000000
171.075547	0.000000
171.051031	0.000000
171.026516	0.000000
171.002001	0.000000
170.977486	0.000000
170.952970	0.000000
170.928455	0.000000
170.903940	0.000000
170.879424	0.000000
170.854909	0.000000
170.830394	0.000000
170.805878	0.000000
170.781363	0.000000
170.756848	0.000000
170.732333	0.000000
170.707817	0.000000
170.683302	0.000000
170.658787	0.000000
170.634271	0.000000
170.609756	0.000000
170.585241	0.000000
170.560725	0.000000
170.536210	0.000000
170.511695	0.000000
170.487180	0.000000
170.462664	0.000000
170.438149	0.000000
170.413634	0.000000
170.389118	0.000000
170.364603	0.000000
170.340088	0.000000
170.315572	0.000000
170.291057	0.000000
170.266542	0.000000
170.242027	0.000000
170.217511	0.000000
170.192996	0.000000
170.168481	0.000000
170.143965	0.000000
170.119450	0.000000
170.094935	0.000000
170.070419	0.000000
170.045904	0.000000
170.021389	0.000000
169.996874	0.000000
169.972358	0.000000
169.947843	0.000000
169.923328	0.000000
169.898812	0.000000
169.874297	0.000000
169.849782	0.000000
169.825267	0.000000
169.800751	0.000000
169.776236	0.000000
169.751721	0.000000
169.727205	0.000000
169.702690	0.000000
169.678175	0.000000
169.653659	0.000000
169.629144	0.000000
169.604629	0.000000
169.580114	0.000000
169.555598	0.000000
169.531083	0.000000
169.506568	0.000000
169.482052	0.000000
169.457537	0.000000
169.433022	0.000000
169.408506	0.000000
169.383991	0.000000
169.359476	0.000000
169.334961	0.000000
169.310445	0.000000
169.285930	0.000000
169.261415	0.000000
169.236899	0.000000
169.212384	0.000000
169.187869	0.000000
169.163353	0.000000
169.138838	0.000000
169.114323	0.000000
169.089808	0.000000
169.065292	0.000000
169.040777	0.000000
169.016262	0.000000
168.991746	0.000000
168.967231	0.000000
168.942716	0.000000
168.918200	0.000000
168.893685	0.000000
168.869170	0.000000
168.844655	0.000000
168.820139	0.000000
168.795624	0.000000
168.771109	0.000000
168.746593	0.000000
168.722078	0.000000
168.697563	0.000000
168.673047	0.000000
168.648532	0.000000
168.624017	0.000000
168.599502	0.000000
168.574986	0.000000
168.550471	0.000000
168.525956	0.000000
168.501440	0.000000
168.476925	0.000000
168.452410	0.000000
168.427895	0.000000
168.403379	0.000000
168.378864	0.000000
168.354349	0.000000
168.329833	0.000000
168.305318	0.000000
168.280803	0.000000
168.256287	0.000000
168.231772	0.000000
168.207257	0.000000
168.182742	0.000000
168.158226	0.000000
168.133711	0.000000
168.109196	0.000000
168.084680	0.000000
168.060165	0.000000
168.035650	0.000000
168.011134	0.000000
167.986619	0.000000
167.962104	0.000000
167.937589	0.000000
167.913073	0.000000
167.888558	0.000000
167.864043	0.000000
167.839527	0.000000
167.815012	0.000000
167.790497	0.000000
167.765981	0.000000
167.741466	0.000000
167.716951	0.000000
167.692436	0.000000
167.667920	0.000000
167.643405	0.000000
167.618890	0.000000
167.594374	0.000000
167.569859	0.000000
167.545344	0.000000
167.520828	0.000000
167.496313	0.000000
167.471798	0.000000
167.447283	0.000000
167.422767	0.000000
167.398252	0.000000
167.373737	0.000000
167.349221	0.000000
167.324706	0.000000
167.300191	0.000000
167.275675	0.000000
167.251160	0.000000
167.226645	0.000000
167.202130	0.000000
167.177614	0.000000
167.153099	0.000000
167.128584	0.000000
167.104068	0.000000
167.079553	0.000000
167.055038	0.000000
167.030522	0.000000
167.006007	0.000000
166.981492	0.000000
166.956977	0.000000
166.932461	0.000000
166.907946	0.000000
166.883431	0.000000
166.858915	0.000000
166.834400	0.000000
166.809885	0.000000
166.785370	0.000000
166.760854	0.000000
166.736339	0.000000
166.711824	0.000000
166.687308	0.000000
166.662793	0.000000
166.638278	0.000000
166.613762	0.000000
166.589247	0.000000
166.564732	0.000000
166.540217	0.000000
166.515701	0.000000
166.491186	0.000000
166.466671	0.000000
166.442155	0.000000
166.417640	0.000000
166.393125	0.000000
166.368609	0.000000
166.344094	0.000000
166.319579	0.000000
166.295064	0.000000
166.270548	0.000000
166.246033	0.000000
166.221518	0.000000
166.197002	0.000000
166.172487	0.000000
166.147972	0.000000
166.123456	0.000000
166.098941	0.000000
166.074426	0.000000
166.049911	0.000000
166.025395	0.000000
166.000880	0.000000
165.976365	0.000000
165.951849	0.000000
165.927334	0.000000
165.902819	0.000000
165.878303	0.000000
165.853788	0.000000
165.829273	0.000000
165.804758	0.000000
165.780242	0.000000
165.755727	0.000000
165.731212	0.000000
165.706696	0.000000
165.682181	0.000000
165.657666	0.000000
165.633150	0.000000
165.608635	0.000000
165.584120	0.000000
165.559605	0.000000
165.535089	0.000000
165.510574	0.000000
165.486059	0.000000
165.461543	0.000000
165.437028	0.000000
165.412513	0.000000
165.387997	0.000000
165.363482	0.000000
165.338967	0.000000
165.314452	0.000000
165.289936	0.000000
165.265421	0.000000
165.240906	0.000000
165.216390	0.000000
165.191875	0.000000
165.167360	0.000000
165.142845	0.000000
165.118329	0.000000
165.093814	0.000000
165.069299	0.000000
165.044783	0.000000
165.020268	0.000000
164.995753	0.000000
164.971237	0.000000
164.946722	0.000000
164.922207	0.000000
164.897692	0.000000
164.873176	0.000000
164.848661	0.000000
164.824146	0.000000
164.799630	0.000000
164.775115	0.000000
164.750600	0.000000
164.726084	0.000000
164.701569	0.000000
164.677054	0.000000
164.652539	0.000000
164.628023	0.000000
164.603508	0.000000
164.578993	0.000000
164.554477	0.000000
164.529962	0.000000
164.505447	0.000000
164.480931	0.000000
164.456416	0.000000
164.431901	0.000000
164.407386	0.000000
164.382870	0.000000
164.358355	0.000000
164.333840	0.000000
164.309324	0.000000
164.284809	0.000000
164.260294	0.000000
164.235778	0.000000
164.211263	0.000000
164.186748	0.000000
164.162233	0.000000
164.137717	0.000000
164.113202	0.000000
164.088687	0.000000
164.064171	0.000000
164.039656	0.000000
164.015141	0.000000
163.990625	0.000000
163.966110	0.000000
163.941595	0.000000
163.917080	0.000000
163.892564	0.000000
163.868049	0.000000
163.843534	0.000000
163.819018	0.000000
163.794503	0.000000
163.769988	0.000000
163.745472	0.000000
163.720957	0.000000
163.696442	0.000000
163.671927	0.000000
163.647411	0.000000
163.622896	0.000000
163.598381	0.000000
163.573865	0.000000
163.549350	0.000000
163.524835	0.000000
163.500320	0.000000
163.475804	0.000000
163.451289	0.000000
163.426774	0.000000
163.402258	0.000000
163.377743	0.000000
163.353228	0.000000
163.328712	0.000000
163.304197	0.000000
163.279682	0.000000
163.255167	0.000000
163.230651	0.000000
163.206136	0.000000
163.181621	0.000000
163.157105	0.000000
163.132590	0.000000
163.108075	0.000000
163.083559	0.000000
163.059044	0.000000
163.034529	0.000000
163.010014	0.000000
162.985498	0.000000
162.960983	0.000000
162.936468	0.000000
162.911952	0.000000
162.887437	0.000000
162.862922	0.000000
162.838406	0.000000
162.813891	0.000000
162.789376	0.000000
162.764861	0.000000
162.740345	0.000000
162.715830	0.000000
162.691315	0.000000
162.666799	0.000000
162.642284	0.000000
162.617769	0.000000
162.593253	0.000000
162.568738	0.000000
162.544223	0.000000
162.519708	0.000000
162.495192	0.000000
162.470677	0.000000
162.446162	0.000000
162.421646	0.000000
162.397131	0.000000
162.372616	0.000000
162.348100	0.000000
162.323585	0.000000
162.299070	0.000000
162.274555	0.000000
162.250039	0.000000
162.225524	0.000000
162.201009	0.000000
162.176493	0.000000
162.151978	0.000000
162.127463	0.000000
162.102947	0.000000
162.078432	0.000000
162.053917	0.000000
162.029402	0.000000
162.004886	0.000000
161.980371	0.000000
161.955856	0.000000
161.931340	0.000000
161.906825	0.000000
161.882310	0.000000
161.857795	0.000000
161.833279	0.000000
161.808764	0.000000
161.784249	0.000000
161.759733	0.000000
161.735218	0.000000
161.710703	0.000000
161.686187	0.000000
161.661672	0.000000
161.637157	0.000000
161.612642	0.000000
161.588126	0.000000
161.563611	0.000000
161.539096	0.000000
161.514580	0.000000
161.490065	0.000000
161.465550	0.000000
161.441034	0.000000
161.416519	0.000000
161.392004	0.000000
161.367489	0.000000
161.342973	0.000000
161.318458	0.000000
161.293943	0.000000
161.269427	0.000000
161.244912	0.000000
161.220397	0.000000
161.195881	0.000000
161.171366	0.000000
161.146851	0.000000
161.122336	0.000000
161.097820	0.000001
161.073305	0.000001
161.048790	0.000001
161.024274	0.000001
160.999759	0.000001
160.975244	0.000001
160.950728	0.000001
160.926213	0.000001
160.901698	0.000001
160.877183	0.000001
160.852667	0.000001
160.828152	0.000001
160.803637	0.000001
160.779121	0.000001
160.754606	0.000001
160.730091	0.000001
160.705575	0.000001
160.681060	0.000001
160.656545	0.000001
160.632030	0.000001
160.607514	0.000001
160.582999	0.000001
160.558484	0.000001
160.533968	0.000001
160.509453	0.000001
160.484938	0.000001
160.460423	0.000001
160.435907	0.000001
160.411392	0.000001
160.386877	0.000001
160.362361	0.000001
160.337846	0.000001
160.313331	0.000001
160.288815	0.000001
160.264300	0.000001
160.239785	0.000001
160.215270	0.000001
160.190754	0.000001
160.166239	0.000001
160.141724	0.000001
160.117208	0.000001
160.092693	0.000001
160.068178	0.000001
160.043662	0.000001
160.019147	0.000001
159.994632	0.000001
159.970117	0.000001
159.945601	0.000001
159.921086	0.000001
159.896571	0.000001
159.872055	0.000001
159.847540	0.000001
159.823025	0.000001
159.798509	0.000001
159.773994	0.000001
159.749479	0.000001
159.724964	0.000001
159.700448	0.000001
159.675933	0.000001
159.651418	0.000001
159.626902	0.000001
159.602387	0.000001
159.577872	0.000001
159.553356	0.000001
159.528841	0.000001
159.504326	0.000001
159.479811	0.000001
159.455295	0.000001
159.430780	0.000001
159.406265	0.000001
159.381749	0.000001
159.357234	0.000001
159.332719	0.000001
159.308203	0.000001
159.283688	0.000001
159.259173	0.000001
159.234658	0.000001
159.210142	0.000001
159.185627	0.000001
159.161112	0.000001
159.136596	0.000001
159.112081	0.000001
159.087566	0.000001
159.063050	0.000001
159.038535	0.000001
159.014020	0.000001
158.989505	0.000001
158.964989	0.000001
158.940474	0.000001
158.915959	0.000001
158.891443	0.000001
158.866928	0.000001
158.842413	0.000001
158.817898	0.000001
158.793382	0.000001
158.768867	0.000001
158.744352	0.000001
158.719836	0.000001
158.695321	0.000001
158.670806	0.000001
158.646290	0.000001
158.621775	0.000001
158.597260	0.000001
158.572745	0.000001
158.548229	0.000001
158.523714	0.000001
158.499199	0.000001
158.474683	0.000001
158.450168	0.000001
158.425653	0.000001
158.401137	0.000001
158.376622	0.000001
158.352107	0.000001
158.327592	0.000001
158.303076	0.000001
158.278561	0.000001
158.254046	0.000001
158.229530	0.000001
158.205015	0.000001
158.180500	0.000001
158.155984	0.000001
158.131469	0.000001
158.106954	0.000001
158.082439	0.000001
158.057923	0.000001
158.033408	0.000001
158.008893	0.000001
157.984377	0.000001
157.959862	0.000001
157.935347	0.000001
157.910831	0.000001
157.886316	0.000001
157.861801	0.000002
157.837286	0.000002
157.812770	0.000002
157.788255	0.000002
157.763740	0.000002
157.739224	0.000002
157.714709	0.000002
157.690194	0.000002
157.665678	0.000002
157.641163	0.000002
157.616648	0.000002
157.592133	0.000002
157.567617	0.000002
157.543102	0.000002
157.518587	0.000002
157.494071	0.000002
157.469556	0.000002
157.445041	0.000002
157.420525	0.000002
157.396010	0.000002
157.371495	0.000002
157.346980	0.000002
157.322464	0.000002
157.297949	0.000002
157.273434	0.000002
157.248918	0.000002
157.224403	0.000002
157.199888	0.000002
157.175373	0.000002
157.150857	0.000002
157.126342	0.000003
157.101827	0.000003
157.077311	0.000003
157.052796	0.000003
157.028281	0.000003
157.003765	0.000003
156.979250	0.000003
156.954735	0.000003
156.930220	0.000003
156.905704	0.000003
156.881189	0.000003
156.856674	0.000003
156.832158	0.000003
156.807643	0.000003
156.783128	0.000004
156.758612	0.000004
156.734097	0.000004
156.709582	0.000004
156.685067	0.000004
156.660551	0.000004
156.636036	0.000004
156.611521	0.000004
156.587005	0.000004
156.562490	0.000005
156.537975	0.000005
156.513459	0.000005
156.488944	0.000005
156.464429	0.000005
156.439914	0.000005
156.415398	0.000006
156.390883	0.000006
156.366368	0.000006
156.341852	0.000006
156.317337	0.000006
156.292822	0.000007
156.268306	0.000007
156.243791	0.000007
156.219276	0.000007
156.194761	0.000008
156.170245	0.000008
156.145730	0.000008
156.121215	0.000009
156.096699	0.000009
156.072184	0.000010
156.047669	0.000010
156.023153	0.000011
155.998638	0.000011
155.974123	0.000012
155.949608	0.000012
155.925092	0.000013
155.900577	0.000014
155.876062	0.000015
155.851546	0.000015
155.827031	0.000016
155.802516	0.000017
155.778000	0.000019
155.753485	0.000020
155.728970	0.000021
155.704455	0.000023
155.679939	0.000024
155.655424	0.000026
155.630909	0.000029
155.606393	0.000031
155.581878	0.000034
155.557363	0.000037
155.532848	0.000041
155.508332	0.000045
155.483817	0.000050
155.459302	0.000056
155.434786	0.000063
155.410271	0.000072
155.385756	0.000082
155.361240	0.000095
155.336725	0.000111
155.312210	0.000131
155.287695	0.000157
155.263179	0.000193
155.238664	0.000242
155.214149	0.000312
155.189633	0.000418
155.165118	0.000589
155.140603	0.000892
155.116087	0.001503
155.091572	0.003053
155.067057	0.009184
155.042542	0.197829
155.018026	0.035335
154.993511	0.005987
154.968996	0.002356
154.944480	0.001249
154.919965	0.000772
154.895450	0.000524
154.870934	0.000378
154.846419	0.000286
154.821904	0.000224
154.797389	0.000180
154.772873	0.000148
154.748358	0.000124
154.723843	0.000105
154.699327	0.000090
154.674812	0.000078
154.650297	0.000069
154.625781	0.000061
154.601266	0.000054
154.576751	0.000049
154.552236	0.000044
154.527720	0.000040
154.503205	0.000036
154.478690	0.000033
154.454174	0.000030
154.429659	0.000028
154.405144	0.000026
154.380628	0.000024
154.356113	0.000022
154.331598	0.000021
154.307083	0.000019
154.282567	0.000018
154.258052	0.000017
154.233537	0.000016
154.209021	0.000015
154.184506	0.000014
154.159991	0.000014
154.135475	0.000013
154.110960	0.000012
154.086445	0.000012
154.061930	0.000011
154.037414	0.000010
154.012899	0.000010
153.988384	0.000010
153.963868	0.000009
153.939353	0.000009
153.914838	0.000008
153.890323	0.000008
153.865807	0.000008
153.841292	0.000007
153.816777	0.000007
153.792261	0.000007
153.767746	0.000007
153.743231	0.000006
153.718715	0.000006
153.694200	0.000006
153.669685	0.000006
153.645170	0.000006
153.620654	0.000005
153.596139	0.000005
153.571624	0.000005
153.547108	0.000005
153.522593	0.000005
153.498078	0.000005
153.473562	0.000004
153.449047	0.000004
153.424532	0.000004
153.400017	0.000004
153.375501	0.000004
153.350986	0.000004
153.326471	0.000004
153.301955	0.000004
153.277440	0.000004
153.252925	0.000004
153.228409	0.000003
153.203894	0.000003
153.179379	0.000003
153.154864	0.000003
153.130348	0.000003
153.105833	0.000003
153.081318	0.000003
153.056802	0.000003
153.032287	0.000003
153.007772	0.000003
152.983256	0.000003
152.958741	0.000003
152.934226	0.000003
152.909711	0.000003
152.885195	0.000003
152.860680	0.000002
152.836165	0.000002
152.811649	0.000002
152.787134	0.000002
152.762619	0.000002
152.738103	0.000002
152.713588	0.000002
152.689073	0.000002
152.664558	0.000002
152.640042	0.000002
152.615527	0.000002
152.591012	0.000002
152.566496	0.000002
152.541981	0.000002
152.517466	0.000002
152.492951	0.000002
152.468435	0.000002
152.443920	0.000002
152.419405	0.000002
152.394889	0.000002
152.370374	0.000002
152.345859	0.000002
152.321343	0.000002
152.296828	0.000002
152.272313	0.000002
152.247798	0.000002
152.223282	0.000002
152.198767	0.000002
152.174252	0.000002
152.149736	0.000002
152.125221	0.000002
152.100706	0.000002
152.076190	0.000002
152.051675	0.000002
152.027160	0.000002
152.002645	0.000001
151.978129	0.000001
151.953614	0.000001
151.929099	0.000001
151.904583	0.000001
151.880068	0.000001
151.855553	0.000001
151.831037	0.000001
151.806522	0.000001
151.782007	0.000001
151.757492	0.000001
151.732976	0.000001
151.708461	0.000001
151.683946	0.000001
151.659430	0.000001
151.634915	0.000001
151.610400	0.000001
151.585884	0.000001
151.561369	0.000001
151.536854	0.000001
151.512339	0.000001
151.487823	0.000001
151.463308	0.000001
151.438793	0.000001
151.414277	0.000001
151.389762	0.000001
151.365247	0.000001
151.340731	0.000001
151.316216	0.000001
151.291701	0.000001
151.267186	0.000001
151.242670	0.000001
151.218155	0.000001
151.193640	0.000001
151.169124	0.000001
151.144609	0.000001
151.120094	0.000001
151.095578	0.000001
151.071063	0.000001
151.046548	0.000001
151.022033	0.000001
150.997517	0.000001
150.973002	0.000001
150.948487	0.000001
150.923971	0.000001
150.899456	0.000001
150.874941	0.000001
150.850426	0.000001
150.825910	0.000001
150.801395	0.000001
150.776880	0.000001
150.752364	0.000001
150.727849	0.000001
150.703334	0.000001
150.678818	0.000001
150.654303	0.000001
150.629788	0.000001
150.605273	0.000001
150.580757	0.000001
150.556242	0.000001
150.531727	0.000001
150.507211	0.000001
150.482696	0.000001
150.458181	0.000001
150.433665	0.000001
150.409150	0.000001
150.384635	0.000001
150.360120	0.000001
150.335604	0.000001
150.311089	0.000001
150.286574	0.000001
150.262058	0.000001
150.237543	0.000001
150.213028	0.000001
150.188512	0.000001
150.163997	0.000001
150.139482	0.000001
150.114967	0.000001
150.090451	0.000001
150.065936	0.000001
150.041421	0.000001
150.016905	0.000001
149.992390	0.000001
149.967875	0.000001
149.943359	0.000001
149.918844	0.000001
149.894329	0.000001
149.869814	0.000001
149.845298	0.000001
149.820783	0.000001
149.796268	0.000001
149.771752	0.000001
149.747237	0.000001
149.722722	0.000001
149.698206	0.000001
149.673691	0.000001
149.649176	0.000001
149.624661	0.000001
149.600145	0.000001
149.575630	0.000001
149.551115	0.000001
149.526599	0.000001
149.502084	0.000001
149.477569	0.000001
149.453053	0.000001
149.428538	0.000001
149.404023	0.000001
149.379508	0.000001
149.354992	0.000001
149.330477	0.000001
149.305962	0.000001
149.281446	0.000001
149.256931	0.000001
149.232416	0.000001
149.207901	0.000001
149.183385	0.000001
149.158870	0.000001
149.134355	0.000001
149.109839	0.000001
149.085324	0.000001
149.060809	0.000001
149.036293	0.000001
149.011778	0.000001
148.987263	0.000001
148.962748	0.000001
148.938232	0.000001
148.913717	0.000001
148.889202	0.000001
148.864686	0.000001
148.840171	0.000001
148.815656	0.000001
148.791140	0.000001
148.766625	0.000001
148.742110	0.000001
148.717595	0.000001
148.693079	0.000001
148.668564	0.000001
148.644049	0.000001
148.619533	0.000001
148.595018	0.000001
148.570503	0.000001
148.545987	0.000001
148.521472	0.000001
148.496957	0.000001
148.472442	0.000001
148.447926	0.000001
148.423411	0.000001
148.398896	0.000001
148.374380	0.000001
148.349865	0.000001
148.325350	0.000001
148.300834	0.000001
148.276319	0.000001
148.251804	0.000001
148.227289	0.000001
148.202773	0.000001
148.178258	0.000001
148.153743	0.000001
148.129227	0.000001
[truncated: 6,001 more rows]
