# Supplementary material for: Discovery and Biosynthesis of the Novel Glycotetrapeptide Antibiotic Biffamycin A
Source: Angew Chem Int Ed Engl. 2026 May 6;65(26):e11349. doi: 10.1002/anie.202511349 (PMC13285481; doi:10.1002/anie.202511349)
Supplement: Supplementary file 3 — Supporting File 3: anie72473‐sup‐0003‐Data.zip. [file ANIE-65-e11349-s002.zip › r2SCAN3c_ensembles/7_3S/CPD_7_3S_NMR_spectrum_H_weighted_average.csv]

Chemical_Shift_ppm	Relative_Intensity
9.476489	0.000036
9.475170	0.000036
9.473851	0.000036
9.472533	0.000037
9.471214	0.000037
9.469895	0.000037
9.468576	0.000037
9.467257	0.000037
9.465938	0.000037
9.464620	0.000037
9.463301	0.000037
9.461982	0.000037
9.460663	0.000037
9.459344	0.000037
9.458025	0.000037
9.456707	0.000037
9.455388	0.000037
9.454069	0.000037
9.452750	0.000037
9.451431	0.000038
9.450113	0.000038
9.448794	0.000038
9.447475	0.000038
9.446156	0.000038
9.444837	0.000038
9.443518	0.000038
9.442200	0.000038
9.440881	0.000038
9.439562	0.000038
9.438243	0.000038
9.436924	0.000038
9.435605	0.000038
9.434287	0.000038
9.432968	0.000038
9.431649	0.000038
9.430330	0.000039
9.429011	0.000039
9.427692	0.000039
9.426374	0.000039
9.425055	0.000039
9.423736	0.000039
9.422417	0.000039
9.421098	0.000039
9.419779	0.000039
9.418461	0.000039
9.417142	0.000039
9.415823	0.000039
9.414504	0.000039
9.413185	0.000039
9.411866	0.000039
9.410548	0.000040
9.409229	0.000040
9.407910	0.000040
9.406591	0.000040
9.405272	0.000040
9.403954	0.000040
9.402635	0.000040
9.401316	0.000040
9.399997	0.000040
9.398678	0.000040
9.397359	0.000040
9.396041	0.000040
9.394722	0.000040
9.393403	0.000040
9.392084	0.000041
9.390765	0.000041
9.389446	0.000041
9.388128	0.000041
9.386809	0.000041
9.385490	0.000041
9.384171	0.000041
9.382852	0.000041
9.381533	0.000041
9.380215	0.000041
9.378896	0.000041
9.377577	0.000041
9.376258	0.000041
9.374939	0.000041
9.373620	0.000042
9.372302	0.000042
9.370983	0.000042
9.369664	0.000042
9.368345	0.000042
9.367026	0.000042
9.365707	0.000042
9.364389	0.000042
9.363070	0.000042
9.361751	0.000042
9.360432	0.000042
9.359113	0.000042
9.357795	0.000043
9.356476	0.000043
9.355157	0.000043
9.353838	0.000043
9.352519	0.000043
9.351200	0.000043
9.349882	0.000043
9.348563	0.000043
9.347244	0.000043
9.345925	0.000043
9.344606	0.000043
9.343287	0.000043
9.341969	0.000043
9.340650	0.000044
9.339331	0.000044
9.338012	0.000044
9.336693	0.000044
9.335374	0.000044
9.334056	0.000044
9.332737	0.000044
9.331418	0.000044
9.330099	0.000044
9.328780	0.000044
9.327461	0.000044
9.326143	0.000045
9.324824	0.000045
9.323505	0.000045
9.322186	0.000045
9.320867	0.000045
9.319548	0.000045
9.318230	0.000045
9.316911	0.000045
9.315592	0.000045
9.314273	0.000045
9.312954	0.000045
9.311635	0.000045
9.310317	0.000046
9.308998	0.000046
9.307679	0.000046
9.306360	0.000046
9.305041	0.000046
9.303723	0.000046
9.302404	0.000046
9.301085	0.000046
9.299766	0.000046
9.298447	0.000046
9.297128	0.000047
9.295810	0.000047
9.294491	0.000047
9.293172	0.000047
9.291853	0.000047
9.290534	0.000047
9.289215	0.000047
9.287897	0.000047
9.286578	0.000047
9.285259	0.000047
9.283940	0.000047
9.282621	0.000048
9.281302	0.000048
9.279984	0.000048
9.278665	0.000048
9.277346	0.000048
9.276027	0.000048
9.274708	0.000048
9.273389	0.000048
9.272071	0.000048
9.270752	0.000048
9.269433	0.000049
9.268114	0.000049
9.266795	0.000049
9.265476	0.000049
9.264158	0.000049
9.262839	0.000049
9.261520	0.000049
9.260201	0.000049
9.258882	0.000049
9.257564	0.000050
9.256245	0.000050
9.254926	0.000050
9.253607	0.000050
9.252288	0.000050
9.250969	0.000050
9.249651	0.000050
9.248332	0.000050
9.247013	0.000050
9.245694	0.000051
9.244375	0.000051
9.243056	0.000051
9.241738	0.000051
9.240419	0.000051
9.239100	0.000051
9.237781	0.000051
9.236462	0.000051
9.235143	0.000051
9.233825	0.000052
9.232506	0.000052
9.231187	0.000052
9.229868	0.000052
9.228549	0.000052
9.227230	0.000052
9.225912	0.000052
9.224593	0.000052
9.223274	0.000052
9.221955	0.000053
9.220636	0.000053
9.219317	0.000053
9.217999	0.000053
9.216680	0.000053
9.215361	0.000053
9.214042	0.000053
9.212723	0.000053
9.211405	0.000054
9.210086	0.000054
9.208767	0.000054
9.207448	0.000054
9.206129	0.000054
9.204810	0.000054
9.203492	0.000054
9.202173	0.000054
9.200854	0.000055
9.199535	0.000055
9.198216	0.000055
9.196897	0.000055
9.195579	0.000055
9.194260	0.000055
9.192941	0.000055
9.191622	0.000056
9.190303	0.000056
9.188984	0.000056
9.187666	0.000056
9.186347	0.000056
9.185028	0.000056
9.183709	0.000056
9.182390	0.000056
9.181071	0.000057
9.179753	0.000057
9.178434	0.000057
9.177115	0.000057
9.175796	0.000057
9.174477	0.000057
9.173158	0.000057
9.171840	0.000058
9.170521	0.000058
9.169202	0.000058
9.167883	0.000058
9.166564	0.000058
9.165246	0.000058
9.163927	0.000058
9.162608	0.000059
9.161289	0.000059
9.159970	0.000059
9.158651	0.000059
9.157333	0.000059
9.156014	0.000059
9.154695	0.000060
9.153376	0.000060
9.152057	0.000060
9.150738	0.000060
9.149420	0.000060
9.148101	0.000060
9.146782	0.000060
9.145463	0.000061
9.144144	0.000061
9.142825	0.000061
9.141507	0.000061
9.140188	0.000061
9.138869	0.000061
9.137550	0.000062
9.136231	0.000062
9.134912	0.000062
9.133594	0.000062
9.132275	0.000062
9.130956	0.000062
9.129637	0.000063
9.128318	0.000063
9.126999	0.000063
9.125681	0.000063
9.124362	0.000063
9.123043	0.000063
9.121724	0.000064
9.120405	0.000064
9.119087	0.000064
9.117768	0.000064
9.116449	0.000064
9.115130	0.000065
9.113811	0.000065
9.112492	0.000065
9.111174	0.000065
9.109855	0.000065
9.108536	0.000065
9.107217	0.000066
9.105898	0.000066
9.104579	0.000066
9.103261	0.000066
9.101942	0.000066
9.100623	0.000067
9.099304	0.000067
9.097985	0.000067
9.096666	0.000067
9.095348	0.000067
9.094029	0.000067
9.092710	0.000068
9.091391	0.000068
9.090072	0.000068
9.088753	0.000068
9.087435	0.000068
9.086116	0.000069
9.084797	0.000069
9.083478	0.000069
9.082159	0.000069
9.080840	0.000069
9.079522	0.000070
9.078203	0.000070
9.076884	0.000070
9.075565	0.000070
9.074246	0.000071
9.072927	0.000071
9.071609	0.000071
9.070290	0.000071
9.068971	0.000071
9.067652	0.000072
9.066333	0.000072
9.065015	0.000072
9.063696	0.000072
9.062377	0.000073
9.061058	0.000073
9.059739	0.000073
9.058420	0.000073
9.057102	0.000073
9.055783	0.000074
9.054464	0.000074
9.053145	0.000074
9.051826	0.000074
9.050507	0.000075
9.049189	0.000075
9.047870	0.000075
9.046551	0.000075
9.045232	0.000076
9.043913	0.000076
9.042594	0.000076
9.041276	0.000076
9.039957	0.000076
9.038638	0.000077
9.037319	0.000077
9.036000	0.000077
9.034681	0.000077
9.033363	0.000078
9.032044	0.000078
9.030725	0.000078
9.029406	0.000079
9.028087	0.000079
9.026768	0.000079
9.025450	0.000079
9.024131	0.000080
9.022812	0.000080
9.021493	0.000080
9.020174	0.000080
9.018856	0.000081
9.017537	0.000081
9.016218	0.000081
9.014899	0.000081
9.013580	0.000082
9.012261	0.000082
9.010943	0.000082
9.009624	0.000083
9.008305	0.000083
9.006986	0.000083
9.005667	0.000083
9.004348	0.000084
9.003030	0.000084
9.001711	0.000084
9.000392	0.000085
8.999073	0.000085
8.997754	0.000085
8.996435	0.000086
8.995117	0.000086
8.993798	0.000086
8.992479	0.000086
8.991160	0.000087
8.989841	0.000087
8.988522	0.000087
8.987204	0.000088
8.985885	0.000088
8.984566	0.000088
8.983247	0.000089
8.981928	0.000089
8.980609	0.000089
8.979291	0.000090
8.977972	0.000090
8.976653	0.000090
8.975334	0.000091
8.974015	0.000091
8.972697	0.000091
8.971378	0.000092
8.970059	0.000092
8.968740	0.000092
8.967421	0.000093
8.966102	0.000093
8.964784	0.000094
8.963465	0.000094
8.962146	0.000094
8.960827	0.000095
8.959508	0.000095
8.958189	0.000095
8.956871	0.000096
8.955552	0.000096
8.954233	0.000096
8.952914	0.000097
8.951595	0.000097
8.950276	0.000098
8.948958	0.000098
8.947639	0.000098
8.946320	0.000099
8.945001	0.000099
8.943682	0.000100
8.942363	0.000100
8.941045	0.000100
8.939726	0.000101
8.938407	0.000101
8.937088	0.000102
8.935769	0.000102
8.934450	0.000103
8.933132	0.000103
8.931813	0.000103
8.930494	0.000104
8.929175	0.000104
8.927856	0.000105
8.926538	0.000105
8.925219	0.000106
8.923900	0.000106
8.922581	0.000106
8.921262	0.000107
8.919943	0.000107
8.918625	0.000108
8.917306	0.000108
8.915987	0.000109
8.914668	0.000109
8.913349	0.000110
8.912030	0.000110
8.910712	0.000111
8.909393	0.000111
8.908074	0.000112
8.906755	0.000112
8.905436	0.000113
8.904117	0.000113
8.902799	0.000114
8.901480	0.000114
8.900161	0.000115
8.898842	0.000115
8.897523	0.000116
8.896204	0.000116
8.894886	0.000117
8.893567	0.000117
8.892248	0.000118
8.890929	0.000119
8.889610	0.000119
8.888291	0.000120
8.886973	0.000120
8.885654	0.000121
8.884335	0.000121
8.883016	0.000122
8.881697	0.000123
8.880378	0.000123
8.879060	0.000124
8.877741	0.000124
8.876422	0.000125
8.875103	0.000126
8.873784	0.000126
8.872466	0.000127
8.871147	0.000127
8.869828	0.000128
8.868509	0.000129
8.867190	0.000129
8.865871	0.000130
8.864553	0.000131
8.863234	0.000131
8.861915	0.000132
8.860596	0.000133
8.859277	0.000133
8.857958	0.000134
8.856640	0.000135
8.855321	0.000136
8.854002	0.000136
8.852683	0.000137
8.851364	0.000138
8.850045	0.000138
8.848727	0.000139
8.847408	0.000140
8.846089	0.000141
8.844770	0.000141
8.843451	0.000142
8.842132	0.000143
8.840814	0.000144
8.839495	0.000145
8.838176	0.000145
8.836857	0.000146
8.835538	0.000147
8.834219	0.000148
8.832901	0.000149
8.831582	0.000149
8.830263	0.000150
8.828944	0.000151
8.827625	0.000152
8.826307	0.000153
8.824988	0.000154
8.823669	0.000155
8.822350	0.000155
8.821031	0.000156
8.819712	0.000157
8.818394	0.000158
8.817075	0.000159
8.815756	0.000160
8.814437	0.000161
8.813118	0.000162
8.811799	0.000163
8.810481	0.000164
8.809162	0.000165
8.807843	0.000166
8.806524	0.000167
8.805205	0.000168
8.803886	0.000169
8.802568	0.000170
8.801249	0.000171
8.799930	0.000172
8.798611	0.000173
8.797292	0.000174
8.795973	0.000176
8.794655	0.000177
8.793336	0.000178
8.792017	0.000179
8.790698	0.000180
8.789379	0.000181
8.788060	0.000183
8.786742	0.000184
8.785423	0.000185
8.784104	0.000186
8.782785	0.000187
8.781466	0.000189
8.780148	0.000190
8.778829	0.000191
8.777510	0.000193
8.776191	0.000194
8.774872	0.000195
8.773553	0.000197
8.772235	0.000198
8.770916	0.000199
8.769597	0.000201
8.768278	0.000202
8.766959	0.000204
8.765640	0.000205
8.764322	0.000206
8.763003	0.000208
8.761684	0.000209
8.760365	0.000211
8.759046	0.000213
8.757727	0.000214
8.756409	0.000216
8.755090	0.000217
8.753771	0.000219
8.752452	0.000221
8.751133	0.000222
8.749814	0.000224
8.748496	0.000226
8.747177	0.000227
8.745858	0.000229
8.744539	0.000231
8.743220	0.000233
8.741901	0.000235
8.740583	0.000236
8.739264	0.000238
8.737945	0.000240
8.736626	0.000242
8.735307	0.000244
8.733989	0.000246
8.732670	0.000248
8.731351	0.000250
8.730032	0.000252
8.728713	0.000254
8.727394	0.000256
8.726076	0.000259
8.724757	0.000261
8.723438	0.000263
8.722119	0.000265
8.720800	0.000268
8.719481	0.000270
8.718163	0.000272
8.716844	0.000275
8.715525	0.000277
8.714206	0.000280
8.712887	0.000282
8.711568	0.000285
8.710250	0.000287
8.708931	0.000290
8.707612	0.000293
8.706293	0.000295
8.704974	0.000298
8.703655	0.000301
8.702337	0.000304
8.701018	0.000307
8.699699	0.000309
8.698380	0.000312
8.697061	0.000315
8.695742	0.000319
8.694424	0.000322
8.693105	0.000325
8.691786	0.000328
8.690467	0.000331
8.689148	0.000335
8.687829	0.000338
8.686511	0.000342
8.685192	0.000345
8.683873	0.000349
8.682554	0.000352
8.681235	0.000356
8.679917	0.000360
8.678598	0.000364
8.677279	0.000368
8.675960	0.000372
8.674641	0.000376
8.673322	0.000380
8.672004	0.000384
8.670685	0.000388
8.669366	0.000393
8.668047	0.000397
8.666728	0.000402
8.665409	0.000406
8.664091	0.000411
8.662772	0.000416
8.661453	0.000421
8.660134	0.000426
8.658815	0.000431
8.657496	0.000436
8.656178	0.000441
8.654859	0.000446
8.653540	0.000452
8.652221	0.000458
8.650902	0.000463
8.649583	0.000469
8.648265	0.000475
8.646946	0.000481
8.645627	0.000488
8.644308	0.000494
8.642989	0.000500
8.641670	0.000507
8.640352	0.000514
8.639033	0.000521
8.637714	0.000528
8.636395	0.000535
8.635076	0.000543
8.633758	0.000550
8.632439	0.000558
8.631120	0.000566
8.629801	0.000574
8.628482	0.000583
8.627163	0.000591
8.625845	0.000600
8.624526	0.000609
8.623207	0.000618
8.621888	0.000628
8.620569	0.000638
8.619250	0.000647
8.617932	0.000658
8.616613	0.000668
8.615294	0.000679
8.613975	0.000690
8.612656	0.000701
8.611337	0.000713
8.610019	0.000725
8.608700	0.000737
8.607381	0.000750
8.606062	0.000763
8.604743	0.000776
8.603424	0.000790
8.602106	0.000804
8.600787	0.000819
8.599468	0.000834
8.598149	0.000849
8.596830	0.000865
8.595511	0.000882
8.594193	0.000899
8.592874	0.000916
8.591555	0.000934
8.590236	0.000953
8.588917	0.000972
8.587599	0.000992
8.586280	0.001012
8.584961	0.001034
8.583642	0.001056
8.582323	0.001079
8.581004	0.001102
8.579686	0.001127
8.578367	0.001152
8.577048	0.001178
8.575729	0.001205
8.574410	0.001234
8.573091	0.001263
8.571773	0.001294
8.570454	0.001325
8.569135	0.001359
8.567816	0.001393
8.566497	0.001429
8.565178	0.001466
8.563860	0.001505
8.562541	0.001546
8.561222	0.001588
8.559903	0.001632
8.558584	0.001679
8.557265	0.001727
8.555947	0.001778
8.554628	0.001832
8.553309	0.001887
8.551990	0.001946
8.550671	0.002008
8.549352	0.002073
8.548034	0.002141
8.546715	0.002213
8.545396	0.002289
8.544077	0.002370
8.542758	0.002455
8.541440	0.002544
8.540121	0.002640
8.538802	0.002741
8.537483	0.002848
8.536164	0.002962
8.534845	0.003084
8.533527	0.003214
8.532208	0.003353
8.530889	0.003502
8.529570	0.003661
8.528251	0.003832
8.526932	0.004017
8.525614	0.004215
8.524295	0.004430
8.522976	0.004662
8.521657	0.004915
8.520338	0.005189
8.519019	0.005489
8.517701	0.005816
8.516382	0.006175
8.515063	0.006570
8.513744	0.007006
8.512425	0.007489
8.511106	0.008026
8.509788	0.008625
8.508469	0.009296
8.507150	0.010051
8.505831	0.010906
8.504512	0.011877
8.503193	0.012989
8.501875	0.014267
8.500556	0.015749
8.499237	0.017478
8.497918	0.019512
8.496599	0.021931
8.495280	0.024845
8.493962	0.028430
8.492643	0.032994
8.491324	0.039134
8.490005	0.048026
8.488686	0.061888
8.487368	0.084533
8.486049	0.121694
8.484730	0.180571
8.483411	0.268011
8.482092	0.387242
8.480773	0.533766
8.479455	0.691193
8.478136	0.827647
8.476817	0.899033
8.475498	0.874028
8.474179	0.764364
8.472860	0.612412
8.471542	0.457575
8.470223	0.323625
8.468904	0.220460
8.467585	0.148164
8.466266	0.101206
8.464947	0.072237
8.463629	0.054666
8.462310	0.043730
8.460991	0.036486
8.459672	0.031306
8.458353	0.027354
8.457034	0.024205
8.455716	0.021629
8.454397	0.019490
8.453078	0.017695
8.451759	0.016178
8.450440	0.014887
8.449121	0.013785
8.447803	0.012839
8.446484	0.012025
8.445165	0.011323
8.443846	0.010718
8.442527	0.010197
8.441209	0.009749
8.439890	0.009366
8.438571	0.009041
8.437252	0.008767
8.435933	0.008542
8.434614	0.008360
8.433296	0.008220
8.431977	0.008118
8.430658	0.008054
8.429339	0.008026
8.428020	0.008034
8.426701	0.008078
8.425383	0.008159
8.424064	0.008277
8.422745	0.008436
8.421426	0.008637
8.420107	0.008883
8.418788	0.009179
8.417470	0.009529
8.416151	0.009940
8.414832	0.010419
8.413513	0.010976
8.412194	0.011622
8.410875	0.012371
8.409557	0.013241
8.408238	0.014252
8.406919	0.015434
8.405600	0.016819
8.404281	0.018451
8.402962	0.020388
8.401644	0.022707
8.400325	0.025514
8.399006	0.028981
8.397687	0.033403
8.396368	0.039353
8.395050	0.047957
8.393731	0.061353
8.392412	0.083237
8.391093	0.119226
8.389774	0.176464
8.388455	0.261903
8.387137	0.379113
8.385818	0.524206
8.384499	0.681657
8.383180	0.820608
8.381861	0.897271
8.380542	0.878408
8.379224	0.772878
8.377905	0.622219
8.376586	0.466642
8.375267	0.330911
8.373948	0.225674
8.372629	0.151509
8.371311	0.103116
8.369992	0.073169
8.368673	0.054982
8.367354	0.043672
8.366035	0.036190
8.364716	0.030846
8.363398	0.026765
8.362079	0.023503
8.360760	0.020824
8.359441	0.018586
8.358122	0.016694
8.356803	0.015081
8.355485	0.013694
8.354166	0.012493
8.352847	0.011446
8.351528	0.010529
8.350209	0.009720
8.348891	0.009004
8.347572	0.008366
8.346253	0.007796
8.344934	0.007284
8.343615	0.006823
8.342296	0.006406
8.340978	0.006027
8.339659	0.005683
8.338340	0.005368
8.337021	0.005080
8.335702	0.004816
8.334383	0.004573
8.333065	0.004349
8.331746	0.004142
8.330427	0.003950
8.329108	0.003772
8.327789	0.003606
8.326470	0.003452
8.325152	0.003308
8.323833	0.003173
8.322514	0.003047
8.321195	0.002929
8.319876	0.002818
8.318557	0.002713
8.317239	0.002615
8.315920	0.002523
8.314601	0.002435
8.313282	0.002353
8.311963	0.002274
8.310644	0.002200
8.309326	0.002130
8.308007	0.002064
8.306688	0.002000
8.305369	0.001940
8.304050	0.001883
8.302731	0.001828
8.301413	0.001776
8.300094	0.001727
8.298775	0.001680
8.297456	0.001634
8.296137	0.001591
8.294819	0.001550
8.293500	0.001510
8.292181	0.001472
8.290862	0.001436
8.289543	0.001401
8.288224	0.001367
8.286906	0.001335
8.285587	0.001304
8.284268	0.001274
8.282949	0.001245
8.281630	0.001218
8.280311	0.001191
8.278993	0.001166
8.277674	0.001141
8.276355	0.001117
8.275036	0.001094
8.273717	0.001072
8.272398	0.001050
8.271080	0.001030
8.269761	0.001010
8.268442	0.000990
8.267123	0.000972
8.265804	0.000953
8.264485	0.000936
8.263167	0.000919
8.261848	0.000902
8.260529	0.000886
8.259210	0.000871
8.257891	0.000856
8.256572	0.000841
8.255254	0.000827
8.253935	0.000813
8.252616	0.000800
8.251297	0.000787
8.249978	0.000774
8.248660	0.000762
8.247341	0.000750
8.246022	0.000739
8.244703	0.000728
8.243384	0.000717
8.242065	0.000706
8.240747	0.000696
8.239428	0.000685
8.238109	0.000676
8.236790	0.000666
8.235471	0.000657
8.234152	0.000648
8.232834	0.000639
8.231515	0.000630
8.230196	0.000622
8.228877	0.000613
8.227558	0.000605
8.226239	0.000598
8.224921	0.000590
8.223602	0.000583
8.222283	0.000575
8.220964	0.000568
8.219645	0.000561
8.218326	0.000554
8.217008	0.000548
8.215689	0.000541
8.214370	0.000535
8.213051	0.000529
8.211732	0.000523
8.210413	0.000517
8.209095	0.000511
8.207776	0.000505
8.206457	0.000500
8.205138	0.000494
8.203819	0.000489
8.202501	0.000484
8.201182	0.000479
8.199863	0.000474
8.198544	0.000469
8.197225	0.000464
8.195906	0.000460
8.194588	0.000455
8.193269	0.000451
8.191950	0.000446
8.190631	0.000442
8.189312	0.000438
8.187993	0.000434
8.186675	0.000430
8.185356	0.000426
8.184037	0.000422
8.182718	0.000418
8.181399	0.000414
8.180080	0.000411
8.178762	0.000407
8.177443	0.000404
8.176124	0.000400
8.174805	0.000397
8.173486	0.000393
8.172167	0.000390
8.170849	0.000387
8.169530	0.000384
8.168211	0.000381
8.166892	0.000378
8.165573	0.000375
8.164254	0.000372
8.162936	0.000369
8.161617	0.000366
8.160298	0.000364
8.158979	0.000361
8.157660	0.000358
8.156342	0.000356
8.155023	0.000353
8.153704	0.000351
8.152385	0.000348
8.151066	0.000346
8.149747	0.000343
8.148429	0.000341
8.147110	0.000339
8.145791	0.000337
8.144472	0.000334
8.143153	0.000332
8.141834	0.000330
8.140516	0.000328
8.139197	0.000326
8.137878	0.000324
8.136559	0.000322
8.135240	0.000320
8.133921	0.000318
8.132603	0.000316
8.131284	0.000315
8.129965	0.000313
8.128646	0.000311
8.127327	0.000309
8.126008	0.000308
8.124690	0.000306
8.123371	0.000304
8.122052	0.000303
8.120733	0.000301
8.119414	0.000300
8.118095	0.000298
8.116777	0.000296
8.115458	0.000295
8.114139	0.000294
8.112820	0.000292
8.111501	0.000291
8.110182	0.000289
8.108864	0.000288
8.107545	0.000287
8.106226	0.000285
8.104907	0.000284
8.103588	0.000283
8.102270	0.000282
8.100951	0.000280
8.099632	0.000279
8.098313	0.000278
8.096994	0.000277
8.095675	0.000276
8.094357	0.000275
8.093038	0.000274
8.091719	0.000273
8.090400	0.000272
8.089081	0.000271
8.087762	0.000270
8.086444	0.000269
8.085125	0.000268
8.083806	0.000267
8.082487	0.000266
8.081168	0.000265
8.079849	0.000264
8.078531	0.000263
8.077212	0.000262
8.075893	0.000261
8.074574	0.000261
8.073255	0.000260
8.071936	0.000259
8.070618	0.000258
8.069299	0.000258
8.067980	0.000257
8.066661	0.000256
8.065342	0.000255
8.064023	0.000255
8.062705	0.000254
8.061386	0.000253
8.060067	0.000253
8.058748	0.000252
8.057429	0.000252
8.056111	0.000251
8.054792	0.000250
8.053473	0.000250
8.052154	0.000249
8.050835	0.000249
8.049516	0.000248
8.048198	0.000248
8.046879	0.000247
8.045560	0.000247
8.044241	0.000246
8.042922	0.000246
8.041603	0.000245
8.040285	0.000245
8.038966	0.000244
8.037647	0.000244
8.036328	0.000244
8.035009	0.000243
8.033690	0.000243
8.032372	0.000243
8.031053	0.000242
8.029734	0.000242
8.028415	0.000242
8.027096	0.000241
8.025777	0.000241
8.024459	0.000241
8.023140	0.000240
8.021821	0.000240
8.020502	0.000240
8.019183	0.000240
8.017864	0.000239
8.016546	0.000239
8.015227	0.000239
8.013908	0.000239
8.012589	0.000239
8.011270	0.000238
8.009952	0.000238
8.008633	0.000238
8.007314	0.000238
8.005995	0.000238
8.004676	0.000238
8.003357	0.000238
8.002039	0.000238
8.000720	0.000238
7.999401	0.000237
7.998082	0.000237
7.996763	0.000237
7.995444	0.000237
7.994126	0.000237
7.992807	0.000237
7.991488	0.000237
7.990169	0.000237
7.988850	0.000237
7.987531	0.000237
7.986213	0.000237
7.984894	0.000237
7.983575	0.000237
7.982256	0.000238
7.980937	0.000238
7.979618	0.000238
7.978300	0.000238
7.976981	0.000238
7.975662	0.000238
7.974343	0.000238
7.973024	0.000238
7.971705	0.000238
7.970387	0.000239
7.969068	0.000239
7.967749	0.000239
7.966430	0.000239
7.965111	0.000239
7.963793	0.000240
7.962474	0.000240
7.961155	0.000240
7.959836	0.000240
7.958517	0.000241
7.957198	0.000241
7.955880	0.000241
7.954561	0.000241
7.953242	0.000242
7.951923	0.000242
7.950604	0.000242
7.949285	0.000243
7.947967	0.000243
7.946648	0.000243
7.945329	0.000244
7.944010	0.000244
7.942691	0.000245
7.941372	0.000245
7.940054	0.000245
7.938735	0.000246
7.937416	0.000246
7.936097	0.000247
7.934778	0.000247
7.933459	0.000248
7.932141	0.000248
7.930822	0.000248
7.929503	0.000249
7.928184	0.000249
7.926865	0.000250
7.925546	0.000251
7.924228	0.000251
7.922909	0.000252
7.921590	0.000252
7.920271	0.000253
7.918952	0.000253
7.917633	0.000254
7.916315	0.000255
7.914996	0.000255
7.913677	0.000256
7.912358	0.000257
7.911039	0.000257
7.909721	0.000258
7.908402	0.000259
7.907083	0.000259
7.905764	0.000260
7.904445	0.000261
7.903126	0.000261
7.901808	0.000262
7.900489	0.000263
7.899170	0.000264
7.897851	0.000265
7.896532	0.000265
7.895213	0.000266
7.893895	0.000267
7.892576	0.000268
7.891257	0.000269
7.889938	0.000270
7.888619	0.000271
7.887300	0.000271
7.885982	0.000272
7.884663	0.000273
7.883344	0.000274
7.882025	0.000275
7.880706	0.000276
7.879387	0.000277
7.878069	0.000278
7.876750	0.000279
7.875431	0.000280
7.874112	0.000281
7.872793	0.000282
7.871474	0.000284
7.870156	0.000285
7.868837	0.000286
7.867518	0.000287
7.866199	0.000288
7.864880	0.000289
7.863562	0.000291
7.862243	0.000292
7.860924	0.000293
7.859605	0.000294
7.858286	0.000295
7.856967	0.000297
7.855649	0.000298
7.854330	0.000299
7.853011	0.000301
7.851692	0.000302
7.850373	0.000304
7.849054	0.000305
7.847736	0.000306
7.846417	0.000308
7.845098	0.000309
7.843779	0.000311
7.842460	0.000312
7.841141	0.000314
7.839823	0.000315
7.838504	0.000317
7.837185	0.000319
7.835866	0.000320
7.834547	0.000322
7.833228	0.000324
7.831910	0.000325
7.830591	0.000327
7.829272	0.000329
7.827953	0.000331
7.826634	0.000332
7.825315	0.000334
7.823997	0.000336
7.822678	0.000338
7.821359	0.000340
7.820040	0.000342
7.818721	0.000344
7.817403	0.000346
7.816084	0.000348
7.814765	0.000350
7.813446	0.000352
7.812127	0.000354
7.810808	0.000356
7.809490	0.000358
7.808171	0.000361
7.806852	0.000363
7.805533	0.000365
7.804214	0.000367
7.802895	0.000370
7.801577	0.000372
7.800258	0.000375
7.798939	0.000377
7.797620	0.000380
7.796301	0.000382
7.794982	0.000385
7.793664	0.000387
7.792345	0.000390
7.791026	0.000393
7.789707	0.000395
7.788388	0.000398
7.787069	0.000401
7.785751	0.000404
7.784432	0.000407
7.783113	0.000410
7.781794	0.000413
7.780475	0.000416
7.779156	0.000419
7.777838	0.000422
7.776519	0.000425
7.775200	0.000428
7.773881	0.000432
7.772562	0.000435
7.771244	0.000438
7.769925	0.000442
7.768606	0.000445
7.767287	0.000449
7.765968	0.000452
7.764649	0.000456
7.763331	0.000460
7.762012	0.000464
7.760693	0.000467
7.759374	0.000471
7.758055	0.000475
7.756736	0.000479
7.755418	0.000484
7.754099	0.000488
7.752780	0.000492
7.751461	0.000496
7.750142	0.000501
7.748823	0.000505
7.747505	0.000510
7.746186	0.000514
7.744867	0.000519
7.743548	0.000524
7.742229	0.000529
7.740910	0.000534
7.739592	0.000539
7.738273	0.000544
7.736954	0.000549
7.735635	0.000555
7.734316	0.000560
7.732997	0.000566
7.731679	0.000571
7.730360	0.000577
7.729041	0.000583
7.727722	0.000589
7.726403	0.000595
7.725085	0.000601
7.723766	0.000607
7.722447	0.000614
7.721128	0.000620
7.719809	0.000627
7.718490	0.000634
7.717172	0.000641
7.715853	0.000648
7.714534	0.000655
7.713215	0.000662
7.711896	0.000670
7.710577	0.000678
7.709259	0.000685
7.707940	0.000693
7.706621	0.000702
7.705302	0.000710
7.703983	0.000718
7.702664	0.000727
7.701346	0.000736
7.700027	0.000745
7.698708	0.000754
7.697389	0.000764
7.696070	0.000773
7.694751	0.000783
7.693433	0.000793
7.692114	0.000803
7.690795	0.000814
7.689476	0.000825
7.688157	0.000836
7.686838	0.000847
7.685520	0.000859
7.684201	0.000870
7.682882	0.000883
7.681563	0.000895
7.680244	0.000908
7.678925	0.000921
7.677607	0.000934
7.676288	0.000948
7.674969	0.000962
7.673650	0.000976
7.672331	0.000991
7.671013	0.001006
7.669694	0.001021
7.668375	0.001037
7.667056	0.001053
7.665737	0.001070
7.664418	0.001087
7.663100	0.001105
7.661781	0.001123
7.660462	0.001141
7.659143	0.001161
7.657824	0.001180
7.656505	0.001201
7.655187	0.001221
7.653868	0.001243
7.652549	0.001265
7.651230	0.001288
7.649911	0.001311
7.648592	0.001335
7.647274	0.001360
7.645955	0.001385
7.644636	0.001412
7.643317	0.001439
7.641998	0.001467
7.640679	0.001496
7.639361	0.001526
7.638042	0.001557
7.636723	0.001590
7.635404	0.001623
7.634085	0.001657
7.632766	0.001693
7.631448	0.001729
7.630129	0.001768
7.628810	0.001807
7.627491	0.001848
7.626172	0.001891
7.624854	0.001935
7.623535	0.001981
7.622216	0.002028
7.620897	0.002078
7.619578	0.002130
7.618259	0.002183
7.616941	0.002239
7.615622	0.002298
7.614303	0.002359
7.612984	0.002422
7.611665	0.002489
7.610346	0.002558
7.609028	0.002631
7.607709	0.002707
7.606390	0.002786
7.605071	0.002870
7.603752	0.002958
7.602433	0.003050
7.601115	0.003147
7.599796	0.003249
7.598477	0.003357
7.597158	0.003470
7.595839	0.003590
7.594520	0.003717
7.593202	0.003851
7.591883	0.003993
7.590564	0.004144
7.589245	0.004305
7.587926	0.004476
7.586607	0.004658
7.585289	0.004853
7.583970	0.005061
7.582651	0.005284
7.581332	0.005523
7.580013	0.005781
7.578695	0.006059
7.577376	0.006359
7.576057	0.006684
7.574738	0.007037
7.573419	0.007421
7.572100	0.007840
7.570782	0.008299
7.569463	0.008804
7.568144	0.009359
7.566825	0.009974
7.565506	0.010657
7.564187	0.011419
7.562869	0.012272
7.561550	0.013233
7.560231	0.014320
7.558912	0.015559
7.557593	0.016977
7.556274	0.018614
7.554956	0.020517
7.553637	0.022749
7.552318	0.025394
7.550999	0.028575
7.549680	0.032489
7.548361	0.037492
7.547043	0.044277
7.545724	0.054204
7.544405	0.069793
7.543086	0.095268
7.541767	0.136763
7.540448	0.201610
7.539130	0.296193
7.537811	0.422417
7.536492	0.573548
7.535173	0.730070
7.533854	0.856645
7.532536	0.908948
7.531217	0.863396
7.529898	0.741155
7.528579	0.586367
7.527260	0.435325
7.525941	0.308471
7.524623	0.213225
7.523304	0.148112
7.521985	0.106940
7.520666	0.082394
7.519347	0.068278
7.518028	0.060310
7.516710	0.055957
7.515391	0.053909
7.514072	0.053610
7.512753	0.054972
7.511434	0.058334
7.510115	0.064637
7.508797	0.075830
7.507478	0.095400
7.506159	0.128757
7.504840	0.182926
7.503521	0.264949
7.502202	0.378799
7.500884	0.521341
7.499565	0.678147
7.498246	0.819685
7.496927	0.902704
7.495608	0.891670
7.494289	0.791600
7.492971	0.642699
7.491652	0.486161
7.490333	0.348056
7.489014	0.240044
7.487695	0.163370
7.486376	0.113061
7.485058	0.081835
7.483739	0.062889
7.482420	0.051178
7.481101	0.043519
7.479782	0.038131
7.478464	0.034091
7.477145	0.030932
7.475826	0.028406
7.474507	0.026370
7.473188	0.024730
7.471869	0.023420
7.470551	0.022393
7.469232	0.021613
7.467913	0.021055
7.466594	0.020704
7.465275	0.020550
7.463956	0.020590
7.462638	0.020829
7.461319	0.021274
7.460000	0.021946
7.458681	0.022868
7.457362	0.024079
7.456043	0.025627
7.454725	0.027584
7.453406	0.030051
7.452087	0.033188
7.450768	0.037276
7.449449	0.042859
7.448130	0.051007
7.446812	0.063768
7.445493	0.084710
7.444174	0.119313
7.442855	0.174649
7.441536	0.257772
7.440217	0.372621
7.438899	0.515969
7.437580	0.673248
7.436261	0.814748
7.434942	0.897139
7.433623	0.885205
7.432305	0.784515
7.430986	0.635482
7.429667	0.479172
7.428348	0.341471
7.427029	0.233896
7.425710	0.157598
7.424392	0.107556
7.423073	0.076484
7.421754	0.057592
7.420435	0.045861
7.419116	0.038126
7.417797	0.032617
7.416479	0.028418
7.415160	0.025064
7.413841	0.022307
7.412522	0.020001
7.411203	0.018049
7.409884	0.016381
7.408566	0.014944
7.407247	0.013698
7.405928	0.012609
7.404609	0.011652
7.403290	0.010807
7.401971	0.010056
7.400653	0.009386
7.399334	0.008786
7.398015	0.008245
7.396696	0.007757
7.395377	0.007314
7.394058	0.006911
7.392740	0.006543
7.391421	0.006206
7.390102	0.005896
7.388783	0.005611
7.387464	0.005348
7.386146	0.005105
7.384827	0.004880
7.383508	0.004670
7.382189	0.004475
7.380870	0.004293
7.379551	0.004123
7.378233	0.003964
7.376914	0.003815
7.375595	0.003675
7.374276	0.003543
7.372957	0.003419
7.371638	0.003302
7.370320	0.003192
7.369001	0.003087
7.367682	0.002988
7.366363	0.002895
7.365044	0.002806
7.363725	0.002721
7.362407	0.002641
7.361088	0.002564
7.359769	0.002492
7.358450	0.002422
7.357131	0.002356
7.355812	0.002293
7.354494	0.002232
7.353175	0.002174
7.351856	0.002119
7.350537	0.002066
7.349218	0.002015
7.347899	0.001966
7.346581	0.001919
7.345262	0.001874
7.343943	0.001831
7.342624	0.001789
7.341305	0.001749
7.339987	0.001711
7.338668	0.001674
7.337349	0.001638
7.336030	0.001603
7.334711	0.001570
7.333392	0.001538
7.332074	0.001507
7.330755	0.001477
7.329436	0.001448
7.328117	0.001420
7.326798	0.001392
7.325479	0.001366
7.324161	0.001341
7.322842	0.001316
7.321523	0.001292
7.320204	0.001269
7.318885	0.001247
7.317566	0.001225
7.316248	0.001204
7.314929	0.001183
7.313610	0.001163
7.312291	0.001144
7.310972	0.001125
7.309653	0.001107
7.308335	0.001089
7.307016	0.001072
7.305697	0.001055
7.304378	0.001038
7.303059	0.001022
7.301740	0.001007
7.300422	0.000992
7.299103	0.000977
7.297784	0.000963
7.296465	0.000949
7.295146	0.000935
7.293827	0.000922
7.292509	0.000909
7.291190	0.000896
7.289871	0.000884
7.288552	0.000872
7.287233	0.000860
7.285915	0.000849
7.284596	0.000837
7.283277	0.000826
7.281958	0.000816
7.280639	0.000805
7.279320	0.000795
7.278002	0.000785
7.276683	0.000775
7.275364	0.000766
7.274045	0.000756
7.272726	0.000747
7.271407	0.000738
7.270089	0.000730
7.268770	0.000721
7.267451	0.000713
7.266132	0.000705
7.264813	0.000697
7.263494	0.000689
7.262176	0.000681
7.260857	0.000674
7.259538	0.000666
7.258219	0.000659
7.256900	0.000652
7.255581	0.000645
7.254263	0.000638
7.252944	0.000631
7.251625	0.000625
7.250306	0.000619
7.248987	0.000612
7.247668	0.000606
7.246350	0.000600
7.245031	0.000594
7.243712	0.000588
7.242393	0.000583
7.241074	0.000577
7.239756	0.000572
7.238437	0.000566
7.237118	0.000561
7.235799	0.000556
7.234480	0.000551
7.233161	0.000546
7.231843	0.000541
7.230524	0.000536
7.229205	0.000531
7.227886	0.000526
7.226567	0.000522
7.225248	0.000517
7.223930	0.000513
7.222611	0.000509
7.221292	0.000504
7.219973	0.000500
7.218654	0.000496
7.217335	0.000492
7.216017	0.000488
7.214698	0.000484
7.213379	0.000480
7.212060	0.000477
7.210741	0.000473
7.209422	0.000469
7.208104	0.000466
7.206785	0.000462
7.205466	0.000459
7.204147	0.000455
7.202828	0.000452
7.201509	0.000449
7.200191	0.000445
7.198872	0.000442
7.197553	0.000439
7.196234	0.000436
7.194915	0.000433
7.193597	0.000430
7.192278	0.000427
7.190959	0.000424
7.189640	0.000421
7.188321	0.000419
7.187002	0.000416
7.185684	0.000413
7.184365	0.000410
7.183046	0.000408
7.181727	0.000405
7.180408	0.000403
7.179089	0.000400
7.177771	0.000398
7.176452	0.000395
7.175133	0.000393
7.173814	0.000391
7.172495	0.000388
7.171176	0.000386
7.169858	0.000384
7.168539	0.000382
7.167220	0.000379
7.165901	0.000377
7.164582	0.000375
7.163263	0.000373
7.161945	0.000371
7.160626	0.000369
7.159307	0.000367
7.157988	0.000365
7.156669	0.000363
7.155350	0.000362
7.154032	0.000360
7.152713	0.000358
7.151394	0.000356
7.150075	0.000354
7.148756	0.000353
7.147438	0.000351
7.146119	0.000349
7.144800	0.000348
7.143481	0.000346
7.142162	0.000344
7.140843	0.000343
7.139525	0.000341
7.138206	0.000340
7.136887	0.000338
7.135568	0.000337
7.134249	0.000335
7.132930	0.000334
7.131612	0.000333
7.130293	0.000331
7.128974	0.000330
7.127655	0.000329
7.126336	0.000327
7.125017	0.000326
7.123699	0.000325
7.122380	0.000324
7.121061	0.000322
7.119742	0.000321
7.118423	0.000320
7.117104	0.000319
7.115786	0.000318
7.114467	0.000317
7.113148	0.000316
7.111829	0.000315
7.110510	0.000313
7.109191	0.000312
7.107873	0.000311
7.106554	0.000310
7.105235	0.000310
7.103916	0.000309
7.102597	0.000308
7.101278	0.000307
7.099960	0.000306
7.098641	0.000305
7.097322	0.000304
7.096003	0.000303
7.094684	0.000302
7.093366	0.000302
7.092047	0.000301
7.090728	0.000300
7.089409	0.000299
7.088090	0.000299
7.086771	0.000298
7.085453	0.000297
7.084134	0.000296
7.082815	0.000296
7.081496	0.000295
7.080177	0.000295
7.078858	0.000294
7.077540	0.000293
7.076221	0.000293
7.074902	0.000292
7.073583	0.000292
7.072264	0.000291
7.070945	0.000291
7.069627	0.000290
7.068308	0.000290
7.066989	0.000289
7.065670	0.000289
7.064351	0.000288
7.063032	0.000288
7.061714	0.000287
7.060395	0.000287
7.059076	0.000287
7.057757	0.000286
7.056438	0.000286
7.055119	0.000286
7.053801	0.000285
7.052482	0.000285
7.051163	0.000285
7.049844	0.000284
7.048525	0.000284
7.047207	0.000284
7.045888	0.000284
7.044569	0.000283
7.043250	0.000283
7.041931	0.000283
7.040612	0.000283
7.039294	0.000283
7.037975	0.000283
7.036656	0.000282
7.035337	0.000282
7.034018	0.000282
7.032699	0.000282
7.031381	0.000282
7.030062	0.000282
7.028743	0.000282
7.027424	0.000282
7.026105	0.000282
7.024786	0.000282
7.023468	0.000282
7.022149	0.000282
7.020830	0.000282
7.019511	0.000282
7.018192	0.000282
7.016873	0.000283
7.015555	0.000283
7.014236	0.000283
7.012917	0.000283
7.011598	0.000283
7.010279	0.000283
7.008960	0.000284
7.007642	0.000284
7.006323	0.000284
7.005004	0.000284
7.003685	0.000285
7.002366	0.000285
7.001048	0.000285
6.999729	0.000286
6.998410	0.000286
6.997091	0.000286
6.995772	0.000287
6.994453	0.000287
6.993135	0.000287
6.991816	0.000288
6.990497	0.000288
6.989178	0.000289
6.987859	0.000289
6.986540	0.000290
6.985222	0.000290
6.983903	0.000291
6.982584	0.000292
6.981265	0.000292
6.979946	0.000293
6.978627	0.000293
6.977309	0.000294
6.975990	0.000295
6.974671	0.000295
6.973352	0.000296
6.972033	0.000297
6.970714	0.000298
6.969396	0.000299
6.968077	0.000299
6.966758	0.000300
6.965439	0.000301
6.964120	0.000302
6.962801	0.000303
6.961483	0.000304
6.960164	0.000305
6.958845	0.000306
6.957526	0.000307
6.956207	0.000308
6.954889	0.000309
6.953570	0.000310
6.952251	0.000311
6.950932	0.000312
6.949613	0.000313
6.948294	0.000315
6.946976	0.000316
6.945657	0.000317
6.944338	0.000318
6.943019	0.000320
6.941700	0.000321
6.940381	0.000322
6.939063	0.000324
6.937744	0.000325
6.936425	0.000327
6.935106	0.000328
6.933787	0.000330
6.932468	0.000331
6.931150	0.000333
6.929831	0.000335
6.928512	0.000336
6.927193	0.000338
6.925874	0.000340
6.924555	0.000342
6.923237	0.000344
6.921918	0.000346
6.920599	0.000348
6.919280	0.000350
6.917961	0.000352
6.916642	0.000354
6.915324	0.000356
6.914005	0.000358
6.912686	0.000360
6.911367	0.000362
6.910048	0.000365
6.908729	0.000367
6.907411	0.000370
6.906092	0.000372
6.904773	0.000375
6.903454	0.000377
6.902135	0.000380
6.900817	0.000383
6.899498	0.000386
6.898179	0.000388
6.896860	0.000391
6.895541	0.000394
6.894222	0.000397
6.892904	0.000400
6.891585	0.000404
6.890266	0.000407
6.888947	0.000410
6.887628	0.000414
6.886309	0.000417
6.884991	0.000421
6.883672	0.000425
6.882353	0.000428
6.881034	0.000432
6.879715	0.000436
6.878396	0.000440
6.877078	0.000444
6.875759	0.000449
6.874440	0.000453
6.873121	0.000457
6.871802	0.000462
6.870483	0.000467
6.869165	0.000471
6.867846	0.000476
6.866527	0.000481
6.865208	0.000487
6.863889	0.000492
6.862570	0.000497
6.861252	0.000503
6.859933	0.000509
6.858614	0.000514
6.857295	0.000520
6.855976	0.000527
6.854658	0.000533
6.853339	0.000540
6.852020	0.000546
6.850701	0.000553
6.849382	0.000560
6.848063	0.000568
6.846745	0.000575
6.845426	0.000583
6.844107	0.000591
6.842788	0.000599
6.841469	0.000607
[truncated: 6,001 more rows]
